# Supplementary material for: A multi-tissue multi-omics analysis reveals distinct kineztics in entrainment of diurnal transcriptomes by inverted feeding
Source: iScience. 2021 Mar 19;24(4):102335. doi: 10.1016/j.isci.2021.102335 (PMC8050734; doi:10.1016/j.isci.2021.102335)
Supplement: Table S1. Summary statistics of RNA-seq, related to Figure 1 — This Table summarizes the volume of raw reads (millions), clean reads (millions), clean bases (gigabytes) and sequencing depth (millions), Quality score (Q20 and Q30). Tissue types include heart, liver, kidney, and VAT. Sample name refers to the type of time-restricted feeding (D/N), Zeitgeber time (00, 04, 08, 12, 16, 20, 24 h), and biological replicate assignment (_1, _2, _3, _4). [file mmc2.xlsx]

## Sheet: Sheet1
Sample_name	Tissue	Raw_reads (M)	Clean_reads (M)	Clean_bases (G)	Depth (M)	Q20	Q30		Average Depth (M)	Min
D00_1	Kidney	94.65	88.47	13.27	44.2333	97.38	89.78		50.3973	39.6333
D00_2	Kidney	94.65	87.73	13.16	43.8667	97.02	88.95
D00_3	Kidney	96.41	89.28	13.39	44.6333	97.29	89.8
D00_4	Kidney	94.65	87.94	13.19	43.9667	97.19	89.47
D04_1	Kidney	98.16	90.69	13.6	45.3333	97.48	90.4
D04_2	Kidney	94.65	87.74	13.16	43.8667	97.31	89.85
D04_3	Kidney	94.65	87.74	13.16	43.8667	97.32	89.91
D04_4	Kidney	94.65	88.43	13.26	44.2	97.08	89.12
D08_1	Kidney	98.16	88.52	13.28	44.2667	97.22	89.59
D08_2	Kidney	98.16	90.85	13.63	45.4333	97.22	89.61
D08_3	Kidney	94.65	88.48	13.27	44.2333	97.2	89.47
D08_4	Kidney	94.65	88.88	13.33	44.4333	97.22	89.57
D12_1	Kidney	94.65	88.24	13.24	44.1333	97.36	89.97
D12_2	Kidney	94.65	88.1	13.21	44.0333	97.34	89.92
D12_3	Kidney	94.65	87.97	13.2	44	97.34	89.98
D12_4	Kidney	94.65	88.75	13.31	44.3667	97.25	89.58
D16_1	Kidney	92.54	86.45	12.97	43.2333	97.16	89.34
D16_2	Kidney	94.65	88.55	13.28	44.2667	97.27	89.62
D16_3	Kidney	94.65	88.47	13.27	44.2333	97.11	89.16
D16_4	Kidney	94.65	88.24	13.24	44.1333	97.28	89.66
D20_1	Kidney	94.65	88.34	13.25	44.1667	97.32	89.8
D20_2	Kidney	96.41	89.73	13.46	44.8667	97.47	90.25
D20_3	Kidney	94.65	88.5	13.28	44.2667	97.35	89.89
D20_4	Kidney	94.65	88.53	13.28	44.2667	97.33	89.84
D24_1	Kidney	94.65	88.26	13.24	44.1333	97.21	89.47
D24_2	Kidney	96.41	89.69	13.45	44.8333	97.28	89.66
D24_3	Kidney	94.65	88.51	13.28	44.2667	97.48	90.34
D24_4	Kidney	96.41	89.2	13.38	44.6	97.34	89.86
N00_1	Kidney	92.9	87.69	13.15	43.8333	97.14	89.59
N00_2	Kidney	94.65	88.97	13.34	44.4667	97.08	89.34
N00_3	Kidney	96.41	89.47	13.42	44.7333	97.56	90.4
N00_4	Kidney	96.41	89.08	13.36	44.5333	97.84	91.34
N04_1	Kidney	96.41	89.66	13.45	44.8333	97.34	89.68
N04_2	Kidney	94.65	88.12	13.22	44.0667	97.56	90.44
N04_3	Kidney	96.41	89.51	13.43	44.7667	97.18	89.17
N04_4	Kidney	96.41	89.65	13.45	44.8333	97.33	89.69
N08_1	Kidney	98.16	90.32	13.55	45.1667	97.44	90.02
N08_2	Kidney	96.41	89.44	13.42	44.7333	97.37	89.78
N08_3	Kidney	96.41	89.65	13.45	44.8333	97.5	90.19
N08_4	Kidney	94.65	88.13	13.22	44.0667	97.39	89.83
N12_1	Kidney	96.41	89.42	13.41	44.7	97.38	89.82
N12_2	Kidney	94.65	88.14	13.22	44.0667	97.28	89.5
N12_3	Kidney	94.65	88.12	13.22	44.0667	97.42	89.93
N12_4	Kidney	94.65	88.16	13.22	44.0667	97.45	90.08
N16_1	Kidney	98.16	89.83	13.47	44.9	97.6	90.5
N16_2	Kidney	94.65	88.71	13.31	44.3667	97.46	90
N16_3	Kidney	94.65	88.85	13.33	44.4333	97.38	89.74
N16_4	Kidney	94.65	89.65	13.45	44.8333	97.62	90.52
N20_1	Kidney	94.65	88.32	13.25	44.1667	97.65	90.61
N20_2	Kidney	94.65	88.37	13.26	44.2	97.34	89.6
N20_3	Kidney	94.65	88.57	13.28	44.2667	97.53	90.23
N20_4	Kidney	94.65	88.47	13.27	44.2333	97.53	90.25
N24_1	Kidney	98.16	90.45	13.57	45.2333	97.25	89.39
N24_2	Kidney	94.65	88.63	13.29	44.3	97.48	90.08
N24_3	Kidney	94.65	88.31	13.25	44.1667	97.54	90.28
N24_5	Kidney	94.65	89.02	13.35	44.5	97.43	89.92
D00_1	Liver	121.845	118.872	17.83	59.4333	97.74	93.55
D00_2	Liver	119.693	116.672	17.5	58.3333	97.74	93.6
D00_3	Liver	120.608	117.324	17.6	58.6667	97.91	93.99
D00_4	Liver	133.573	130.585	19.59	65.3	97.67	93.39
D04_1	Liver	115.52	112.523	16.88	56.2667	98.2	94.81
D04_2	Liver	143.71	139.294	20.89	69.6333	97.6	93.28
D04_3	Liver	99.8966	96.0602	14.41	48.0333	97.86	93.85
D04_4	Liver	132.557	128.881	19.33	64.4333	98.18	94.62
D08_1	Liver	109.607	106.801	16.02	53.4	97.99	94.17
D08_2	Liver	128.221	124.857	18.73	62.4333	97.96	94.1
D08_3	Liver	124.721	121.775	18.27	60.9	97.95	94.14
D08_4	Liver	121.019	118.362	17.75	59.1667	97.99	94.16
D12_1	Liver	86.3158	84.508	12.68	42.2667	97.32	92.51
D12_2	Liver	134.217	131.157	19.67	65.5667	98.28	94.83
D12_3	Liver	96.8243	93.3524	14	46.6667	97.48	92.86
D12_4	Liver	117.263	113.338	17	56.6667	98.27	94.81
D16_1	Liver	110.573	108.361	16.25	54.1667	98.29	94.82
D16_2	Liver	141.542	139.156	20.87	69.5667	98.24	94.72
D16_3	Liver	90.3056	87.9231	13.19	43.9667	97.74	93.46
D16_4	Liver	126.305	123.74	18.56	61.8667	98.28	94.83
D20_1	Liver	122.612	120.419	18.06	60.2	98.3	94.87
D20_2	Liver	121.313	119.383	17.91	59.7	98.23	94.68
D20_3	Liver	117.828	115.707	17.36	57.8667	98.21	94.63
D20_4	Liver	146.837	144.144	21.62	72.0667	98.25	94.73
D24_1	Liver	102.973	100.815	15.12	50.4	97.61	93.18
D24_2	Liver	119.391	117.45	17.62	58.7333	97.62	93.22
D24_3	Liver	155.405	152.904	22.94	76.4667	98.26	94.79
D24_4	Liver	115.969	112.855	16.93	56.4333	97.7	93.38
N00_1	Liver	113.006	109.818	16.47	54.9	97.87	93.88
N00_2	Liver	100.874	96.762	14.51	48.3667	98.1	94.48
N00_3	Liver	120.977	117.122	17.57	58.5667	97.77	93.65
N00_4	Liver	131.303	128.017	19.2	64	97.86	93.89
N04_1	Liver	109.705	106.943	16.04	53.4667	98.23	94.8
N04_2	Liver	118.392	115.318	17.3	57.6667	97.81	93.71
N04_3	Liver	118.305	115.625	17.34	57.8	97.82	93.78
N04_4	Liver	105.682	102.71	15.41	51.3667	97.75	93.62
N08_1	Liver	177.906	172.658	25.9	86.3333	97.89	93.94
N08_2	Liver	146.347	142.947	21.44	71.4667	97.87	93.86
N08_3	Liver	97.9926	95.7187	14.36	47.8667	98.07	94.37
N08_4	Liver	113.52	110.18	16.53	55.1	97.89	93.98
N12_1	Liver	178.196	174.739	26.21	87.3667	97.62	93.25
N12_2	Liver	163.007	158.174	23.73	79.1	97.77	93.66
N12_3	Liver	126.216	121.821	18.27	60.9	98.07	94.4
N12_4	Liver	121.528	119.001	17.85	59.5	98.29	94.83
N16_1	Liver	90.7767	88.5989	13.29	44.3	97.56	93.06
N16_2	Liver	140.381	137.602	20.64	68.8	98.02	94.21
N16_3	Liver	134.952	87.5572	13.13	43.7667	98.11	94.54
N16_4	Liver	87.0678	85.1741	12.78	42.6	97.51	93.02
N20_1	Liver	97.4418	95.1732	14.28	47.6	97.68	93.36
N20_2	Liver	162.588	158.517	23.78	79.2667	97.75	93.51
N20_3	Liver	128.937	126.052	18.91	63.0333	98.32	94.93
N20_4	Liver	138.857	135.317	20.3	67.6667	98.23	94.71
N24_1	Liver	125.162	123.563	18.53	61.7667	98.26	94.78
N24_2	Liver	119.532	117.436	17.62	58.7333	98.29	94.84
N24_3	Liver	119.612	116.833	17.53	58.4333	97.77	93.58
N24_4	Liver	148.524	145.155	21.77	72.5667	98.18	94.6
D00_1	Heart	166.587	158.496	11.89	39.6333	98.07	94.19
D00_2	Heart	202.613	195.639	14.67	48.9	97.98	94.06
D00_3	Heart	187.668	179.784	13.48	44.9333	97.79	93.62
D00_4	Heart	218.202	210.931	15.82	52.7333	97.94	93.95
D04_1	Heart	210.001	202.934	15.22	50.7333	97.73	93.46
D04_2	Heart	184.721	180.075	13.51	45.0333	98.02	94.17
D04_3	Heart	175.219	168.603	12.65	42.1667	97.98	94.05
D04_4	Heart	211.342	206.403	15.48	51.6	97.96	93.92
D08_1	Heart	188.823	182.868	13.72	45.7333	97.83	93.69
D08_2	Heart	249.278	242.787	18.21	60.7	98.05	94.2
D08_3	Heart	248.451	242.84	18.21	60.7	98.03	94.14
D08_4	Heart	223.386	218.305	16.37	54.5667	98.05	94.19
D12_1	Heart	187.935	184.258	13.82	46.0667	97.83	93.68
D12_2	Heart	222.084	217.524	16.31	54.3667	97.81	93.62
D12_3	Heart	264.314	259.278	19.45	64.8333	97.83	93.63
D12_4	Heart	193.57	189.722	14.23	47.4333	97.59	93.08
D16_1	Heart	290.125	283.062	21.23	70.7667	97.72	93.45
D16_2	Heart	254.506	249.034	18.68	62.2667	97.94	93.82
D16_3	Heart	206.912	202.534	15.19	50.6333	98.05	94.1
D16_4	Heart	204.121	200.004	15	50	98	94.06
D20_1	Heart	210.592	206.536	15.49	51.6333	98.02	94.13
D20_2	Heart	185.535	181.734	13.63	45.4333	97.98	94
D20_3	Heart	224.802	217.699	16.33	54.4333	97.88	93.79
D20_4	Heart	175.784	170.155	12.76	42.5333	98.01	94.11
D24_1	Heart	192.693	187.154	14.04	46.8	97.79	93.6
D24_2	Heart	180.254	175.498	13.16	43.8667	97.98	94.05
D24_3	Heart	240.89	234.716	17.6	58.6667	97.73	93.49
D24_4	Heart	181.43	177.434	13.31	44.3667	97.83	93.63
N00_1	Heart	228.542	216.568	16.24	54.1333	97.15	92.36
N00_2	Heart	191.83	185.286	13.9	46.3333	98.06	94.16
N00_3	Heart	260.228	248.246	18.62	62.0667	97.98	94.06
N00_4	Heart	198.386	188.482	14.14	47.1333	97.98	94.04
N04_1	Heart	214.799	207.106	15.53	51.7667	97.87	93.79
N04_2	Heart	170.676	164.123	12.31	41.0333	97.87	93.79
N04_3	Heart	188.236	182.069	13.66	45.5333	97.87	93.78
N04_4	Heart	191.984	186.627	14	46.6667	97.9	93.84
N08_1	Heart	165.205	160.718	12.05	40.1667	97.86	93.79
N08_2	Heart	235.13	229.249	17.19	57.3	97.9	93.86
N08_3	Heart	251.546	245.183	18.39	61.3	98.05	94.23
N08_4	Heart	225.883	220.193	16.51	55.0333	98.09	94.34
N12_1	Heart	201.054	196.115	14.71	49.0333	97.65	93.28
N12_2	Heart	184.139	180.661	13.55	45.1667	97.58	93.17
N12_3	Heart	226.546	221.686	16.63	55.4333	97.75	93.5
N12_4	Heart	217.225	212.612	15.95	53.1667	98.04	94.14
N16_1	Heart	222.153	217.696	16.33	54.4333	97.91	93.79
N16_2	Heart	232.429	227.382	17.05	56.8333	97.93	93.89
N16_3	Heart	257.279	252.488	18.94	63.1333	98.09	94.15
N16_4	Heart	202.449	197.558	14.82	49.4	97.94	93.94
N20_1	Heart	187.311	183.344	13.75	45.8333	97.99	94.07
N20_2	Heart	218.475	213.627	16.02	53.4	97.81	93.62
N20_3	Heart	185.851	182.181	13.66	45.5333	97.99	94.09
N20_4	Heart	190.767	187.336	14.05	46.8333	97.81	93.61
N24_1	Heart	197.792	191.688	14.38	47.9333	97.86	93.74
N24_2	Heart	210.076	203.457	15.26	50.8667	97.9	93.88
N24_3	Heart	198.133	192.141	14.41	48.0333	97.96	94
N24_4	Heart	219.435	212.88	15.97	53.2333	97.75	93.52
D00_1	VAT	97.3124	95.006	14.25	47.5	98.01	94.28
D00_2	VAT	94.6711	92.4385	13.87	46.2333	97.77	93.76
D00_3	VAT	93.8336	91.8737	13.78	45.9333	97.92	94.09
D00_4	VAT	92.6111	90.5919	13.59	45.3	97.85	93.92
D04_1	VAT	95.0895	93.1737	13.98	46.6	97.68	93.54
D04_2	VAT	102.931	101.507	15.23	50.7667	97.65	93.37
D04_3	VAT	92.6854	90.8178	13.62	45.4	98.07	94.46
D04_4	VAT	96.0363	94.5172	14.18	47.2667	97.93	94.11
D08_1	VAT	84.645	82.8626	12.43	41.4333	97.55	93.09
D08_2	VAT	98.0269	96.0173	14.4	48	97.81	93.8
D08_3	VAT	95.9553	93.7862	14.07	46.9	97.84	93.87
D08_4	VAT	95.5715	93.9636	14.09	46.9667	97.19	92.64
D12_1	VAT	95.4976	93.18	13.98	46.6	97.83	93.87
D12_2	VAT	102.223	99.9821	15	50	97.97	94.22
D12_3	VAT	94.823	92.7414	13.91	46.3667	97.93	94.06
D12_4	VAT	90.7514	89.1871	13.38	44.6	97.8	93.81
D16_1	VAT	92.9522	91.0628	13.66	45.5333	97.91	93.98
D16_2	VAT	111.011	108.967	16.35	54.5	97.93	94.08
D16_3	VAT	92.6963	91.3911	13.71	45.7	97.83	93.82
D16_4	VAT	91.7225	89.8665	13.48	44.9333	97.97	94.19
D20_1	VAT	92.6888	89.3874	13.41	44.7	97.7	93.56
D20_2	VAT	91.9304	88.8714	13.33	44.4333	97.8	93.77
D20_3	VAT	94.2292	90.7532	13.61	45.3667	97.78	93.71
D20_4	VAT	84.6172	81.66	12.25	40.8333	97.94	94.09
D24_1	VAT	90.9967	88.2725	13.24	44.1333	97.9	94.02
D24_2	VAT	83.3826	81.5579	12.23	40.7667	97.99	94.23
D24_3	VAT	96.4806	93.4713	14.02	46.7333	97.92	94.03
D24_4	VAT	106.481	103.485	15.52	51.7333	97.98	94.22
N00_1	VAT	91.0756	89.8423	13.48	44.9333	97.73	93.65
N00_2	VAT	92.5296	91.232	13.68	45.6	97.96	94.18
N00_3	VAT	92.8276	91.4025	13.71	45.7	97.93	94.09
N00_4	VAT	92.0747	90.4627	13.57	45.2333	97.41	92.89
N04_1	VAT	95.6905	93.6211	14.04	46.8	97.65	93.5
N04_2	VAT	91.0623	89.2533	13.39	44.6333	97.48	93.08
N04_3	VAT	93.1779	91.4025	13.71	45.7	97.95	94.14
N04_4	VAT	102.96	101.315	15.2	50.6667	97.99	94.24
N08_1	VAT	94.8396	92.8343	13.93	46.4333	97.72	93.66
N08_2	VAT	102.486	99.4725	14.92	49.7333	97.93	94.15
N08_3	VAT	92.5659	90.1733	13.53	45.1	97.72	93.63
N08_4	VAT	92.6589	90.7484	13.61	45.3667	97.76	93.76
N12_1	VAT	92.822	91.2259	13.68	45.6	97.66	93.52
N12_2	VAT	94.6185	93.0143	13.95	46.5	97.94	94.13
N12_3	VAT	93.2999	91.7028	13.76	45.8667	97.79	93.76
N12_4	VAT	91.9611	90.5514	13.58	45.2667	97.99	94.27
N16_1	VAT	95.3671	93.5405	14.03	46.7667	97.71	93.59
N16_2	VAT	91.2107	89.6188	13.44	44.8	97.96	94.14
N16_3	VAT	91.6878	89.9378	13.49	44.9667	97.95	94.11
N16_4	VAT	95.7869	94.1059	14.12	47.0667	97.87	93.96
N20_1	VAT	95.4922	93.4214	14.01	46.7	97.74	93.64
N20_2	VAT	107.461	105.163	15.77	52.5667	97.99	94.23
N20_3	VAT	93.2843	90.348	13.55	45.1667	98	94.27
N20_4	VAT	94.1774	91.4247	13.71	45.7	97.74	93.65
N24_1	VAT	93.0136	90.0547	13.51	45.0333	98.08	94.42
N24_2	VAT	90.6946	87.9406	13.19	43.9667	97.46	93.01
N24_3	VAT	91.6451	88.7345	13.31	44.3667	97.8	93.77
N24_4	VAT	109.4	105.714	15.86	52.8667	97.94	94.13
