# Supplementary material for: A multi-tissue multi-omics analysis reveals distinct kineztics in entrainment of diurnal transcriptomes by inverted feeding
Source: iScience. 2021 Mar 19;24(4):102335. doi: 10.1016/j.isci.2021.102335 (PMC8050734; doi:10.1016/j.isci.2021.102335)
Supplement: Table S2. Oscillating genes and LncRNAs, related to Figures 1, 4, and 5 — This table itemizes rhythmicity of oscillating genes and long non-coding RNAs (lncRNA). MetaCycle-imputed rhythmicity parameters contain p-value, FDR value (BH.Q), period, phase, basal level (Base), amplitude (AMP), and relative amplitude (rAMP) values. CycID, Ensembl ID (if not available, use Gene Symbol); gene_name, Gene Symbol; gene_locus or transcript_locus, chromosomal location of a gene or transcript; tRF, time-restricted feeding; DRF, daytime-restricted feeding; NRF, nighttime-restricted feeding; gene_biotype, gene or transcript classification. [file mmc3.xlsx]

## Sheet: Summary
Tissue type	Category	DRFonly	NRFonly	Dual-oscillating	DRF	NRF	Total	Total-oscillating	DRF%	NRF%
Heart	Gene	1146	3239	1155	2301	4394	22864	5540	0.100639	0.19218
Kidney	Gene	1643	3591	1597	3240	5188	17027	6831	0.190286	0.304693
Liver	Gene	3576	3373	2863	6439	6236	25415	9812	0.253354	0.245367
VAT	Gene	1460	4480	2308	3768	6788	25939	8248	0.145264	0.261691
Liver	Metabolite	38	5	30	68	35	243	73	0.279835	0.144033
Liver	Metabolite	29	39	48	77	87	221	116	0.348416	0.393665

## Sheet: liver_gene
CycID	gene_name	tRF	gene_locus	gene_description	gene_biotype	meta2d_pvalue	meta2d_BH.Q	meta2d_period	meta2d_phase	meta2d_Base	meta2d_AMP	meta2d_rAMP
ENSMUSG00000000001	Gnai3	DRF	chr3:108107280-108146146	guanine nucleotide binding protein (G protein), alpha inhibiting 3 [Source:MGI Symbol;Acc:MGI:95773]	protein_coding	0.00382929	0.0177594	24	17	95.2703	2.55158	0.0267825
ENSMUSG00000000001	Gnai3	NRF	chr3:108107280-108146146	guanine nucleotide binding protein (G protein), alpha inhibiting 3 [Source:MGI Symbol;Acc:MGI:95773]	protein_coding	0.00424793	0.0196974	24	22	93.6897	1.83772	0.019615
ENSMUSG00000000031	H19	DRF	chr7:142575529-142578143	H19, imprinted maternally expressed transcript [Source:MGI Symbol;Acc:MGI:95891]	lincRNA	0.00892088	0.0362991	24	9	3.43777	1.15099	0.334807
ENSMUSG00000000031	H19	NRF	chr7:142575529-142578143	H19, imprinted maternally expressed transcript [Source:MGI Symbol;Acc:MGI:95891]	lincRNA	0.569888	1	24	13	4.8323	0.982233	0.203264
ENSMUSG00000000049	Apoh	DRF	chr11:108343354-108414396	apolipoprotein H [Source:MGI Symbol;Acc:MGI:88058]	protein_coding	2.49305e-05	0.000289981	24	19	264.443	7.47202	0.0282557
ENSMUSG00000000049	Apoh	NRF	chr11:108343354-108414396	apolipoprotein H [Source:MGI Symbol;Acc:MGI:88058]	protein_coding	0.0849173	0.239566	24	21	260.775	0.290414	0.00111366
ENSMUSG00000000056	Narf	DRF	chr11:121237253-121255856	nuclear prelamin A recognition factor [Source:MGI Symbol;Acc:MGI:1914858]	protein_coding	4.53772e-07	1.40642e-05	24	23	42.6455	2.61805	0.0613909
ENSMUSG00000000056	Narf	NRF	chr11:121237253-121255856	nuclear prelamin A recognition factor [Source:MGI Symbol;Acc:MGI:1914858]	protein_coding	2.51065e-07	7.35118e-06	24	12	42.497	4.19559	0.0987267
ENSMUSG00000000058	Cav2	DRF	chr6:17281185-17289115	caveolin 2 [Source:MGI Symbol;Acc:MGI:107571]	protein_coding	2.40423e-05	0.000281324	24	17	20.425	2.87694	0.140854
ENSMUSG00000000058	Cav2	NRF	chr6:17281185-17289115	caveolin 2 [Source:MGI Symbol;Acc:MGI:107571]	protein_coding	4.18155e-05	0.000418073	24	16	19.6769	4.13102	0.209943
ENSMUSG00000000078	Klf6	DRF	chr13:5861482-5870394	Kruppel-like factor 6 [Source:MGI Symbol;Acc:MGI:1346318]	protein_coding	1.9616e-06	4.1498e-05	24	18	25.2635	2.51747	0.0996484
ENSMUSG00000000078	Klf6	NRF	chr13:5861482-5870394	Kruppel-like factor 6 [Source:MGI Symbol;Acc:MGI:1346318]	protein_coding	0.536206	1	24	5	25.0898	1.02642	0.0409098
ENSMUSG00000000085	Scmh1	DRF	chr4:120405281-120530186	sex comb on midleg homolog 1 [Source:MGI Symbol;Acc:MGI:1352762]	protein_coding	0.0066153	0.0282094	24	0	17.416	0.598869	0.034386
ENSMUSG00000000085	Scmh1	NRF	chr4:120405281-120530186	sex comb on midleg homolog 1 [Source:MGI Symbol;Acc:MGI:1352762]	protein_coding	0.742846	1	24	7	17.851	0.769246	0.0430925
ENSMUSG00000000088	Cox5a	DRF	chr9:57521274-57532426	cytochrome c oxidase subunit 5A [Source:MGI Symbol;Acc:MGI:88474]	protein_coding	0.000100371	0.000879028	24	18	129.545	4.01767	0.0310138
ENSMUSG00000000088	Cox5a	NRF	chr9:57521274-57532426	cytochrome c oxidase subunit 5A [Source:MGI Symbol;Acc:MGI:88474]	protein_coding	4.36107e-05	0.000432786	24	21	125.594	3.30463	0.0263119
ENSMUSG00000000120	Ngfr	DRF	chr11:95568818-95587735	nerve growth factor receptor (TNFR superfamily, member 16) [Source:MGI Symbol;Acc:MGI:97323]	protein_coding	0.00180352	0.00941005	24	1	32.1146	2.78028	0.0865735
ENSMUSG00000000120	Ngfr	NRF	chr11:95568818-95587735	nerve growth factor receptor (TNFR superfamily, member 16) [Source:MGI Symbol;Acc:MGI:97323]	protein_coding	2.90967e-11	1.3661e-08	24	3	32.0225	8.85192	0.276428
ENSMUSG00000000126	Wnt9a	DRF	chr11:59306928-59333552	wingless-type MMTV integration site family, member 9A [Source:MGI Symbol;Acc:MGI:2446084]	protein_coding	0.470254	0.928176	24	16	11.8745	1.64457	0.138496
ENSMUSG00000000126	Wnt9a	NRF	chr11:59306928-59333552	wingless-type MMTV integration site family, member 9A [Source:MGI Symbol;Acc:MGI:2446084]	protein_coding	0.00312442	0.0151975	24	12	12.1792	2.5593	0.210136
ENSMUSG00000000131	Xpo6	DRF	chr7:126101715-126200501	exportin 6 [Source:MGI Symbol;Acc:MGI:2429950]	protein_coding	0.000192731	0.00149292	24	21	12.8837	0.351228	0.0272613
ENSMUSG00000000131	Xpo6	NRF	chr7:126101715-126200501	exportin 6 [Source:MGI Symbol;Acc:MGI:2429950]	protein_coding	0.604094	1	24	12	12.7769	0.215627	0.0168763
ENSMUSG00000000134	Tfe3	DRF	chrX:7762560-7775202	transcription factor E3 [Source:MGI Symbol;Acc:MGI:98511]	protein_coding	0.673897	1	24	16	9.91929	0.157059	0.0158337
ENSMUSG00000000134	Tfe3	NRF	chrX:7762560-7775202	transcription factor E3 [Source:MGI Symbol;Acc:MGI:98511]	protein_coding	0.000175618	0.00137333	24	0	9.94981	0.493254	0.0495742
ENSMUSG00000000142	Axin2	DRF	chr11:108920349-108950783	axin 2 [Source:MGI Symbol;Acc:MGI:1270862]	protein_coding	0.5678	1	24	6	20.9564	1.90116	0.0907195
ENSMUSG00000000142	Axin2	NRF	chr11:108920349-108950783	axin 2 [Source:MGI Symbol;Acc:MGI:1270862]	protein_coding	4.37444e-06	6.71355e-05	24	5	21.2399	3.02948	0.142632
ENSMUSG00000000148	Brat1	DRF	chr5:140705011-140719379	BRCA1-associated ATM activator 1 [Source:MGI Symbol;Acc:MGI:1891679]	protein_coding	0.00159832	0.00853387	24	19	16.7222	1.08165	0.0646835
ENSMUSG00000000148	Brat1	NRF	chr5:140705011-140719379	BRCA1-associated ATM activator 1 [Source:MGI Symbol;Acc:MGI:1891679]	protein_coding	0.0885418	0.247884	24	7	16.309	0.82283	0.0504525
ENSMUSG00000000149	Gna12	DRF	chr5:140758408-140830431	guanine nucleotide binding protein, alpha 12 [Source:MGI Symbol;Acc:MGI:95767]	protein_coding	1.84988e-08	1.51173e-06	24	23	106.309	6.10527	0.0574293
ENSMUSG00000000149	Gna12	NRF	chr5:140758408-140830431	guanine nucleotide binding protein, alpha 12 [Source:MGI Symbol;Acc:MGI:95767]	protein_coding	1.0818e-07	3.89992e-06	24	12	104.923	5.15908	0.0491703
ENSMUSG00000000154	Slc22a18	DRF	chr7:143473736-143499334	solute carrier family 22 (organic cation transporter), member 18 [Source:MGI Symbol;Acc:MGI:1336884]	protein_coding	0.00385926	0.0178821	24	19	177.001	4.02253	0.022726
ENSMUSG00000000154	Slc22a18	NRF	chr7:143473736-143499334	solute carrier family 22 (organic cation transporter), member 18 [Source:MGI Symbol;Acc:MGI:1336884]	protein_coding	0.20059	0.481216	24	21	172.414	0.775913	0.00450029
ENSMUSG00000000159	Igsf5	DRF	chr16:96361668-96422121	immunoglobulin superfamily, member 5 [Source:MGI Symbol;Acc:MGI:1919308]	protein_coding	0.000783485	0.00471855	24	13	60.719	2.20469	0.0363098
ENSMUSG00000000159	Igsf5	NRF	chr16:96361668-96422121	immunoglobulin superfamily, member 5 [Source:MGI Symbol;Acc:MGI:1919308]	protein_coding	0.00830829	0.0345562	24	19	60.9205	1.19243	0.0195736
ENSMUSG00000000168	Dlat	DRF	chr9:50634633-50659780	dihydrolipoamide S-acetyltransferase (E2 component of pyruvate dehydrogenase complex) [Source:MGI Symbol;Acc:MGI:2385311]	protein_coding	1.04624e-05	0.000147151	24	14	43.1338	2.35435	0.0545824
ENSMUSG00000000168	Dlat	NRF	chr9:50634633-50659780	dihydrolipoamide S-acetyltransferase (E2 component of pyruvate dehydrogenase complex) [Source:MGI Symbol;Acc:MGI:2385311]	protein_coding	1	1	24	15	41.8135	0.264204	0.00631863
ENSMUSG00000000184	Ccnd2	DRF	chr6:127125162-127152193	cyclin D2 [Source:MGI Symbol;Acc:MGI:88314]	protein_coding	0.000105181	0.000914216	24	11	13.4213	1.07258	0.0799163
ENSMUSG00000000184	Ccnd2	NRF	chr6:127125162-127152193	cyclin D2 [Source:MGI Symbol;Acc:MGI:88314]	protein_coding	0.00183812	0.00977733	24	22	13.6545	0.542043	0.0396971
ENSMUSG00000000247	Lhx2	DRF	chr2:38339281-38369733	LIM homeobox protein 2 [Source:MGI Symbol;Acc:MGI:96785]	protein_coding	1.10221e-07	5.12175e-06	24	0	11.5899	1.75931	0.151797
ENSMUSG00000000247	Lhx2	NRF	chr2:38339281-38369733	LIM homeobox protein 2 [Source:MGI Symbol;Acc:MGI:96785]	protein_coding	0.0192931	0.0698682	24	5	11.2794	0.932705	0.082691
ENSMUSG00000000253	Gmpr	DRF	chr13:45507444-45553800	guanosine monophosphate reductase [Source:MGI Symbol;Acc:MGI:1913605]	protein_coding	0.742811	1	24	5	35.8509	1.29175	0.0360312
ENSMUSG00000000253	Gmpr	NRF	chr13:45507444-45553800	guanosine monophosphate reductase [Source:MGI Symbol;Acc:MGI:1913605]	protein_coding	0.000127219	0.00105421	24	2	35.8206	4.99214	0.139365
ENSMUSG00000000275	Trim25	DRF	chr11:88999376-89020293	tripartite motif-containing 25 [Source:MGI Symbol;Acc:MGI:102749]	protein_coding	2.93695e-07	1.0324e-05	24	22	43.4764	3.181	0.0731662
ENSMUSG00000000275	Trim25	NRF	chr11:88999376-89020293	tripartite motif-containing 25 [Source:MGI Symbol;Acc:MGI:102749]	protein_coding	1	1	24	15	43.0816	0.437886	0.0101641
ENSMUSG00000000278	Scpep1	DRF	chr11:88924020-88955465	serine carboxypeptidase 1 [Source:MGI Symbol;Acc:MGI:1921867]	protein_coding	1.38296e-06	3.18947e-05	24	18	138.763	5.90403	0.0425475
ENSMUSG00000000278	Scpep1	NRF	chr11:88924020-88955465	serine carboxypeptidase 1 [Source:MGI Symbol;Acc:MGI:1921867]	protein_coding	1	1	24	21	136.167	1.64097	0.0120511
ENSMUSG00000000296	Tpd52l1	DRF	chr10:31332376-31445958	tumor protein D52-like 1 [Source:MGI Symbol;Acc:MGI:1298386]	protein_coding	1.46002e-05	0.000189609	24	1	186.867	9.82101	0.0525562
ENSMUSG00000000296	Tpd52l1	NRF	chr10:31332376-31445958	tumor protein D52-like 1 [Source:MGI Symbol;Acc:MGI:1298386]	protein_coding	0.000422055	0.00284222	24	12	179.449	12.6771	0.0706447
ENSMUSG00000000301	Pemt	DRF	chr11:59970614-60046489	phosphatidylethanolamine N-methyltransferase [Source:MGI Symbol;Acc:MGI:104535]	protein_coding	4.41685e-05	0.000457247	24	16	156.515	4.5996	0.0293875
ENSMUSG00000000301	Pemt	NRF	chr11:59970614-60046489	phosphatidylethanolamine N-methyltransferase [Source:MGI Symbol;Acc:MGI:104535]	protein_coding	0.00306552	0.0149707	24	19	154.661	2.42399	0.015673
ENSMUSG00000000303	Cdh1	DRF	chr8:106603351-106670246	cadherin 1 [Source:MGI Symbol;Acc:MGI:88354]	protein_coding	2.18031e-06	4.4819e-05	24	12	59.6813	3.42027	0.057309
ENSMUSG00000000303	Cdh1	NRF	chr8:106603351-106670246	cadherin 1 [Source:MGI Symbol;Acc:MGI:88354]	protein_coding	2.80503e-06	4.71806e-05	24	1	63.5959	3.54187	0.0556933
ENSMUSG00000000305	Cdh4	DRF	chr2:179442431-179899373	cadherin 4 [Source:MGI Symbol;Acc:MGI:99218]	protein_coding	5.76461e-08	3.36026e-06	24	2	18.9294	3.41365	0.180336
ENSMUSG00000000305	Cdh4	NRF	chr2:179442431-179899373	cadherin 4 [Source:MGI Symbol;Acc:MGI:99218]	protein_coding	1.30111e-07	4.458e-06	24	12	18.1775	2.78503	0.153213
ENSMUSG00000000318	Clec10a	DRF	chr11:70156197-70170834	C-type lectin domain family 10, member A [Source:MGI Symbol;Acc:MGI:96975]	protein_coding	0.999999	1	24	14	5.39123	0.787844	0.146134
ENSMUSG00000000318	Clec10a	NRF	chr11:70156197-70170834	C-type lectin domain family 10, member A [Source:MGI Symbol;Acc:MGI:96975]	protein_coding	0.00412819	0.0192334	24	6	5.27249	1.63688	0.310456
ENSMUSG00000000320	Alox12	DRF	chr11:70241457-70255353	arachidonate 12-lipoxygenase [Source:MGI Symbol;Acc:MGI:87998]	protein_coding	0.00102849	0.00592456	24	9	7.02036	1.53224	0.218257
ENSMUSG00000000320	Alox12	NRF	chr11:70241457-70255353	arachidonate 12-lipoxygenase [Source:MGI Symbol;Acc:MGI:87998]	protein_coding	1	1	24	11	7.16551	0.0794132	0.0110827
ENSMUSG00000000325	Arvcf	DRF	chr16:18348182-18407076	armadillo repeat gene deleted in velocardiofacial syndrome [Source:MGI Symbol;Acc:MGI:109620]	protein_coding	0.224357	0.528259	24	15	20.0758	0.38802	0.0193278
ENSMUSG00000000325	Arvcf	NRF	chr16:18348182-18407076	armadillo repeat gene deleted in velocardiofacial syndrome [Source:MGI Symbol;Acc:MGI:109620]	protein_coding	0.000145513	0.00117708	24	8	20.1313	0.809834	0.0402277
ENSMUSG00000000340	Dbt	DRF	chr3:116513070-116549981	dihydrolipoamide branched chain transacylase E2 [Source:MGI Symbol;Acc:MGI:105386]	protein_coding	0.000288799	0.00208696	24	18	96.7114	2.40834	0.0249023
ENSMUSG00000000340	Dbt	NRF	chr3:116513070-116549981	dihydrolipoamide branched chain transacylase E2 [Source:MGI Symbol;Acc:MGI:105386]	protein_coding	0.000562112	0.00362131	24	20	93.9808	2.70895	0.0288245
ENSMUSG00000000346	Dazap2	DRF	chr15:100615349-100620761	DAZ associated protein 2 [Source:MGI Symbol;Acc:MGI:1344344]	protein_coding	0.000414965	0.00280264	24	21	70.1239	1.45468	0.0207444
ENSMUSG00000000346	Dazap2	NRF	chr15:100615349-100620761	DAZ associated protein 2 [Source:MGI Symbol;Acc:MGI:1344344]	protein_coding	0.299358	0.658187	24	9	67.4251	3.83745	0.0569144
ENSMUSG00000000355	Mcts1	DRF	chrX:38600578-38613426	malignant T cell amplified sequence 1 [Source:MGI Symbol;Acc:MGI:1916245]	protein_coding	0.00118238	0.00666004	24	17	66.6361	3.45178	0.0518004
ENSMUSG00000000355	Mcts1	NRF	chrX:38600578-38613426	malignant T cell amplified sequence 1 [Source:MGI Symbol;Acc:MGI:1916245]	protein_coding	0.00112386	0.00647614	24	21	64.5528	3.66698	0.0568059
ENSMUSG00000000374	Trappc10	DRF	chr10:78186725-78244641	trafficking protein particle complex 10 [Source:MGI Symbol;Acc:MGI:1336209]	protein_coding	0.110023	0.296369	24	17	27.6165	0.535419	0.0193877
ENSMUSG00000000374	Trappc10	NRF	chr10:78186725-78244641	trafficking protein particle complex 10 [Source:MGI Symbol;Acc:MGI:1336209]	protein_coding	2.91073e-05	0.000312899	24	19	27.2136	1.24302	0.0456765
ENSMUSG00000000384	Tbrg4	DRF	chr11:6615598-6626067	transforming growth factor beta regulated gene 4 [Source:MGI Symbol;Acc:MGI:1100868]	protein_coding	0.502122	0.972843	24	10	38.9051	0.762325	0.0195945
ENSMUSG00000000384	Tbrg4	NRF	chr11:6615598-6626067	transforming growth factor beta regulated gene 4 [Source:MGI Symbol;Acc:MGI:1100868]	protein_coding	0.00110068	0.00636491	24	18	37.2568	1.63898	0.0439914
ENSMUSG00000000385	Tmprss2	DRF	chr16:97564682-97611195	transmembrane protease, serine 2 [Source:MGI Symbol;Acc:MGI:1354381]	protein_coding	0.121279	0.320974	24	10	17.2902	0.956875	0.0553421
ENSMUSG00000000385	Tmprss2	NRF	chr16:97564682-97611195	transmembrane protease, serine 2 [Source:MGI Symbol;Acc:MGI:1354381]	protein_coding	0.0047873	0.021828	24	20	17.1187	2.04125	0.11924
ENSMUSG00000000399	Ndufa9	DRF	chr6:126821721-126849136	NADH:ubiquinone oxidoreductase subunit A9 [Source:MGI Symbol;Acc:MGI:1913358]	protein_coding	0.000604144	0.0038119	24	18	150.241	3.9429	0.0262438
ENSMUSG00000000399	Ndufa9	NRF	chr6:126821721-126849136	NADH:ubiquinone oxidoreductase subunit A9 [Source:MGI Symbol;Acc:MGI:1913358]	protein_coding	0.0871264	0.244784	24	21	145.827	0.842944	0.00578043
ENSMUSG00000000420	Galnt1	DRF	chr18:24205344-24286818	polypeptide N-acetylgalactosaminyltransferase 1 [Source:MGI Symbol;Acc:MGI:894693]	protein_coding	0.000589563	0.00374593	24	16	34.3405	1.30664	0.0380494
ENSMUSG00000000420	Galnt1	NRF	chr18:24205344-24286818	polypeptide N-acetylgalactosaminyltransferase 1 [Source:MGI Symbol;Acc:MGI:894693]	protein_coding	0.000455636	0.00304096	24	22	33.804	0.94428	0.027934
ENSMUSG00000000439	Mkrn2	DRF	chr6:115601902-115622624	makorin, ring finger protein, 2 [Source:MGI Symbol;Acc:MGI:1914277]	protein_coding	1.66968e-05	0.000210387	24	21	18.7515	0.771	0.0411168
ENSMUSG00000000439	Mkrn2	NRF	chr6:115601902-115622624	makorin, ring finger protein, 2 [Source:MGI Symbol;Acc:MGI:1914277]	protein_coding	0.0424786	0.13561	24	10	18.2173	0.613089	0.0336542
ENSMUSG00000000440	Pparg	DRF	chr6:115360951-115490399	peroxisome proliferator activated receptor gamma [Source:MGI Symbol;Acc:MGI:97747]	protein_coding	0.00212514	0.0107698	24	3	26	1.68079	0.0646458
ENSMUSG00000000440	Pparg	NRF	chr6:115360951-115490399	peroxisome proliferator activated receptor gamma [Source:MGI Symbol;Acc:MGI:97747]	protein_coding	0.000307458	0.00217662	24	8	22.6671	4.13963	0.182627
ENSMUSG00000000441	Raf1	DRF	chr6:115618067-115676635	v-raf-leukemia viral oncogene 1 [Source:MGI Symbol;Acc:MGI:97847]	protein_coding	0.00170497	0.00898442	24	16	39.1369	1.10897	0.0283357
ENSMUSG00000000441	Raf1	NRF	chr6:115618067-115676635	v-raf-leukemia viral oncogene 1 [Source:MGI Symbol;Acc:MGI:97847]	protein_coding	0.00770313	0.0324453	24	21	39.3073	0.704816	0.0179309
ENSMUSG00000000486	Sept1	DRF	chr7:127214447-127233130	septin 1 [Source:MGI Symbol;Acc:MGI:1858916]	protein_coding	0.00776679	0.0323171	24	5	15.889	1.28992	0.0811832
ENSMUSG00000000486	Sept1	NRF	chr7:127214447-127233130	septin 1 [Source:MGI Symbol;Acc:MGI:1858916]	protein_coding	0.20119	0.482345	24	7	16.2902	1.67657	0.102919
ENSMUSG00000000531	Grasp	DRF	chr15:101224188-101232756	GRP1 (general receptor for phosphoinositides 1)-associated scaffold protein [Source:MGI Symbol;Acc:MGI:1860303]	protein_coding	0.944832	1	24	3	23.4261	0.924145	0.0394494
ENSMUSG00000000531	Grasp	NRF	chr15:101224188-101232756	GRP1 (general receptor for phosphoinositides 1)-associated scaffold protein [Source:MGI Symbol;Acc:MGI:1860303]	protein_coding	2.06473e-05	0.000236588	24	10	23.6348	4.00881	0.169615
ENSMUSG00000000532	Acvr1b	DRF	chr15:101174067-101213684	activin A receptor, type 1B [Source:MGI Symbol;Acc:MGI:1338944]	protein_coding	0.00245086	0.0121657	24	21	44.617	1.60382	0.0359464
ENSMUSG00000000532	Acvr1b	NRF	chr15:101174067-101213684	activin A receptor, type 1B [Source:MGI Symbol;Acc:MGI:1338944]	protein_coding	0.259673	0.59013	24	11	44.1061	1.29832	0.0294362
ENSMUSG00000000538	Tom1l2	DRF	chr11:60226714-60352905	target of myb1-like 2 (chicken) [Source:MGI Symbol;Acc:MGI:2443306]	protein_coding	6.42038e-10	1.39465e-07	24	20	26.3663	1.83892	0.0697451
ENSMUSG00000000538	Tom1l2	NRF	chr11:60226714-60352905	target of myb1-like 2 (chicken) [Source:MGI Symbol;Acc:MGI:2443306]	protein_coding	0.0265584	0.0915974	24	12	25.9793	0.738866	0.0284406
ENSMUSG00000000552	Zfp385a	DRF	chr15:103313895-103340093	zinc finger protein 385A [Source:MGI Symbol;Acc:MGI:1352495]	protein_coding	0.00603798	0.0261334	24	7	73.743	3.35013	0.0454298
ENSMUSG00000000552	Zfp385a	NRF	chr15:103313895-103340093	zinc finger protein 385A [Source:MGI Symbol;Acc:MGI:1352495]	protein_coding	0.000230334	0.00170718	24	4	70.4461	7.59873	0.107866
ENSMUSG00000000555	Itga5	DRF	chr15:103344286-103366763	integrin alpha 5 (fibronectin receptor alpha) [Source:MGI Symbol;Acc:MGI:96604]	protein_coding	7.69518e-07	2.09169e-05	24	11	41.5078	3.74334	0.0901839
ENSMUSG00000000555	Itga5	NRF	chr15:103344286-103366763	integrin alpha 5 (fibronectin receptor alpha) [Source:MGI Symbol;Acc:MGI:96604]	protein_coding	1.0333e-09	1.44293e-07	24	23	41.4347	5.52885	0.133435
ENSMUSG00000000561	Wdr77	DRF	chr3:105959369-105970037	WD repeat domain 77 [Source:MGI Symbol;Acc:MGI:1917715]	protein_coding	0.11478	0.306745	24	11	22.8963	1.82935	0.0798972
ENSMUSG00000000561	Wdr77	NRF	chr3:105959369-105970037	WD repeat domain 77 [Source:MGI Symbol;Acc:MGI:1917715]	protein_coding	0.0118295	0.0465831	24	21	21.2134	0.769674	0.0362825
ENSMUSG00000000563	Atp5f1	DRF	chr3:105942698-105960099	ATP synthase, H+ transporting, mitochondrial F0 complex, subunit B1 [Source:MGI Symbol;Acc:MGI:1100495]	protein_coding	0.172505	0.427446	24	18	59.9484	1.06531	0.0177704
ENSMUSG00000000563	Atp5f1	NRF	chr3:105942698-105960099	ATP synthase, H+ transporting, mitochondrial F0 complex, subunit B1 [Source:MGI Symbol;Acc:MGI:1100495]	protein_coding	0.00336364	0.0161601	24	21	57.7645	1.50918	0.0261264
ENSMUSG00000000567	Sox9	DRF	chr11:112782224-112787760	SRY (sex determining region Y)-box 9 [Source:MGI Symbol;Acc:MGI:98371]	protein_coding	0.000108979	0.000940797	24	12	15.5392	2.20751	0.142061
ENSMUSG00000000567	Sox9	NRF	chr11:112782224-112787760	SRY (sex determining region Y)-box 9 [Source:MGI Symbol;Acc:MGI:98371]	protein_coding	1.97881e-10	5.29384e-08	24	0	15.4706	4.25509	0.275044
ENSMUSG00000000568	Hnrnpd	DRF	chr5:99955935-99978938	heterogeneous nuclear ribonucleoprotein D [Source:MGI Symbol;Acc:MGI:101947]	protein_coding	5.64255e-07	1.65404e-05	24	1	13.6731	1.74581	0.127682
ENSMUSG00000000568	Hnrnpd	NRF	chr5:99955935-99978938	heterogeneous nuclear ribonucleoprotein D [Source:MGI Symbol;Acc:MGI:101947]	protein_coding	0.0621919	0.186414	24	8	14.1439	1.15787	0.0818635
ENSMUSG00000000600	Krit1	DRF	chr5:3803184-3845564	KRIT1, ankyrin repeat containing [Source:MGI Symbol;Acc:MGI:1930618]	protein_coding	0.985034	1	24	21	5.14833	0.0531702	0.0103277
ENSMUSG00000000600	Krit1	NRF	chr5:3803184-3845564	KRIT1, ankyrin repeat containing [Source:MGI Symbol;Acc:MGI:1930618]	protein_coding	2.04202e-05	0.000234408	24	21	5.24963	0.630451	0.120094
ENSMUSG00000000605	Clcn4	DRF	chr7:7282309-7300851	chloride channel, voltage-sensitive 4 [Source:MGI Symbol;Acc:MGI:104571]	protein_coding	0.000514992	0.00335775	24	19	20.8271	0.627142	0.0301118
ENSMUSG00000000605	Clcn4	NRF	chr7:7282309-7300851	chloride channel, voltage-sensitive 4 [Source:MGI Symbol;Acc:MGI:104571]	protein_coding	0.111615	0.300434	24	21	20.462	0.154138	0.0075329
ENSMUSG00000000628	Hk2	DRF	chr6:82725025-82774454	hexokinase 2 [Source:MGI Symbol;Acc:MGI:1315197]	protein_coding	0.000164026	0.00130681	24	7	18.0861	1.83314	0.101357
ENSMUSG00000000628	Hk2	NRF	chr6:82725025-82774454	hexokinase 2 [Source:MGI Symbol;Acc:MGI:1315197]	protein_coding	1	1	24	3	18.6571	0.508067	0.0272319
ENSMUSG00000000631	Myo18a	DRF	chr11:77763246-77865980	myosin XVIIIA [Source:MGI Symbol;Acc:MGI:2667185]	protein_coding	0.00256947	0.0126458	24	23	13.3146	0.453079	0.0340287
ENSMUSG00000000631	Myo18a	NRF	chr11:77763246-77865980	myosin XVIIIA [Source:MGI Symbol;Acc:MGI:2667185]	protein_coding	1.30883e-05	0.000163934	24	12	13.4412	0.623082	0.046356
ENSMUSG00000000686	Abhd15	DRF	chr11:77515121-77538607	abhydrolase domain containing 15 [Source:MGI Symbol;Acc:MGI:1914727]	protein_coding	9.93821e-08	4.80189e-06	24	20	88.9249	5.84942	0.0657793
ENSMUSG00000000686	Abhd15	NRF	chr11:77515121-77538607	abhydrolase domain containing 15 [Source:MGI Symbol;Acc:MGI:1914727]	protein_coding	7.68934e-05	0.00069472	24	16	84.4642	4.00812	0.0474535
ENSMUSG00000000708	Kat2b	DRF	chr17:53566861-53672720	K(lysine) acetyltransferase 2B [Source:MGI Symbol;Acc:MGI:1343094]	protein_coding	0.00464263	0.0209021	24	21	45.673	1.09389	0.0239505
ENSMUSG00000000708	Kat2b	NRF	chr17:53566861-53672720	K(lysine) acetyltransferase 2B [Source:MGI Symbol;Acc:MGI:1343094]	protein_coding	2.8136e-05	0.000304936	24	12	45.4294	2.27044	0.0499772
ENSMUSG00000000711	Rab5b	DRF	chr10:128677175-128696264	RAB5B, member RAS oncogene family [Source:MGI Symbol;Acc:MGI:105938]	protein_coding	6.85039e-05	0.000645395	24	19	62.6714	1.95019	0.0311177
ENSMUSG00000000711	Rab5b	NRF	chr10:128677175-128696264	RAB5B, member RAS oncogene family [Source:MGI Symbol;Acc:MGI:105938]	protein_coding	1	1	24	15	61.5441	0.0152667	0.000248061
ENSMUSG00000000732	Icosl	DRF	chr10:78069302-78083913	icos ligand [Source:MGI Symbol;Acc:MGI:1354701]	protein_coding	0.0103289	0.0409977	24	14	6.06061	0.87201	0.143882
ENSMUSG00000000732	Icosl	NRF	chr10:78069302-78083913	icos ligand [Source:MGI Symbol;Acc:MGI:1354701]	protein_coding	1	1	24	9	6.78643	0.210144	0.0309653
ENSMUSG00000000740	Rpl13	DRF	chr8:123102350-123105244	ribosomal protein L13 [Source:MGI Symbol;Acc:MGI:105922]	protein_coding	0.00612261	0.0264502	24	19	75.9504	1.37714	0.0181321
ENSMUSG00000000740	Rpl13	NRF	chr8:123102350-123105244	ribosomal protein L13 [Source:MGI Symbol;Acc:MGI:105922]	protein_coding	0.111968	0.301244	24	22	73.5776	1.61833	0.0219948
ENSMUSG00000000743	Chmp1a	DRF	chr8:123204264-123212763	charged multivesicular body protein 1A [Source:MGI Symbol;Acc:MGI:1920159]	protein_coding	1.6917e-05	0.000212318	24	23	56.8783	1.59929	0.0281177
ENSMUSG00000000743	Chmp1a	NRF	chr8:123204264-123212763	charged multivesicular body protein 1A [Source:MGI Symbol;Acc:MGI:1920159]	protein_coding	0.262768	0.59574	24	12	55.483	1.63031	0.0293839
ENSMUSG00000000751	Rpa1	DRF	chr11:75298166-75348324	replication protein A1 [Source:MGI Symbol;Acc:MGI:1915525]	protein_coding	0.00783421	0.032555	24	18	40.0567	2.66319	0.0664855
ENSMUSG00000000751	Rpa1	NRF	chr11:75298166-75348324	replication protein A1 [Source:MGI Symbol;Acc:MGI:1915525]	protein_coding	0.735569	1	24	4	38.832	1.79844	0.0463133
ENSMUSG00000000776	Polr3d	DRF	chr14:70438757-70443447	polymerase (RNA) III (DNA directed) polypeptide D [Source:MGI Symbol;Acc:MGI:1914315]	protein_coding	1.28874e-06	3.04967e-05	24	2	17.4808	3.02133	0.172837
ENSMUSG00000000776	Polr3d	NRF	chr14:70438757-70443447	polymerase (RNA) III (DNA directed) polypeptide D [Source:MGI Symbol;Acc:MGI:1914315]	protein_coding	1	1	24	3	17.8918	0.73195	0.0409098
ENSMUSG00000000782	Tcf7	DRF	chr11:52252371-52283014	transcription factor 7, T cell specific [Source:MGI Symbol;Acc:MGI:98507]	protein_coding	8.03984e-07	2.15087e-05	24	7	54.8424	4.17023	0.0760403
ENSMUSG00000000782	Tcf7	NRF	chr11:52252371-52283014	transcription factor 7, T cell specific [Source:MGI Symbol;Acc:MGI:98507]	protein_coding	8.93167e-05	0.000784376	24	8	57.0031	5.82916	0.10226
ENSMUSG00000000787	Ddx3x	DRF	chrX:13280970-13294052	DEAD/H (Asp-Glu-Ala-Asp/His) box polypeptide 3, X-linked [Source:MGI Symbol;Acc:MGI:103064]	protein_coding	0.273679	0.61849	24	23	54.1153	0.52817	0.00976009
ENSMUSG00000000787	Ddx3x	NRF	chrX:13280970-13294052	DEAD/H (Asp-Glu-Ala-Asp/His) box polypeptide 3, X-linked [Source:MGI Symbol;Acc:MGI:103064]	protein_coding	0.000197498	0.00150814	24	18	53.208	1.69674	0.0318887
ENSMUSG00000000791	Il12rb1	DRF	chr8:70808449-70821424	interleukin 12 receptor, beta 1 [Source:MGI Symbol;Acc:MGI:104579]	protein_coding	0.156919	0.39585	24	21	2.78743	0.792056	0.284153
ENSMUSG00000000791	Il12rb1	NRF	chr8:70808449-70821424	interleukin 12 receptor, beta 1 [Source:MGI Symbol;Acc:MGI:104579]	protein_coding	0.000204784	0.00155407	24	13	3.42601	1.38751	0.404994
ENSMUSG00000000804	Usp32	DRF	chr11:84984442-85140161	ubiquitin specific peptidase 32 [Source:MGI Symbol;Acc:MGI:2144475]	protein_coding	7.83269e-07	2.111e-05	24	18	36.6274	1.35978	0.0371247
ENSMUSG00000000804	Usp32	NRF	chr11:84984442-85140161	ubiquitin specific peptidase 32 [Source:MGI Symbol;Acc:MGI:2144475]	protein_coding	0.0932386	0.258951	24	22	35.9103	0.148235	0.00412791
ENSMUSG00000000811	Txnrd3	DRF	chr6:89643988-89675529	thioredoxin reductase 3 [Source:MGI Symbol;Acc:MGI:2386711]	protein_coding	0.0692624	0.201691	24	23	56.3774	3.43196	0.0608748
ENSMUSG00000000811	Txnrd3	NRF	chr6:89643988-89675529	thioredoxin reductase 3 [Source:MGI Symbol;Acc:MGI:2386711]	protein_coding	3.19926e-06	5.26614e-05	24	8	56.1725	7.03757	0.125285
ENSMUSG00000000823	Zfp512b	DRF	chr2:181582103-181592803	zinc finger protein 512B [Source:MGI Symbol;Acc:MGI:2685478]	protein_coding	1	1	24	7	17.7541	0.306808	0.017281
ENSMUSG00000000823	Zfp512b	NRF	chr2:181582103-181592803	zinc finger protein 512B [Source:MGI Symbol;Acc:MGI:2685478]	protein_coding	3.49551e-08	1.72502e-06	24	8	17.8429	1.8809	0.105415
ENSMUSG00000000826	Dnajc5	DRF	chr2:181520485-181555133	DnaJ heat shock protein family (Hsp40) member C5 [Source:MGI Symbol;Acc:MGI:892995]	protein_coding	0.708235	1	24	3	44.3776	1.24969	0.0281603
ENSMUSG00000000826	Dnajc5	NRF	chr2:181520485-181555133	DnaJ heat shock protein family (Hsp40) member C5 [Source:MGI Symbol;Acc:MGI:892995]	protein_coding	8.33977e-06	0.00011322	24	18	43.7995	1.25478	0.0286484
ENSMUSG00000000876	Pxmp4	DRF	chr2:154585758-154603708	peroxisomal membrane protein 4 [Source:MGI Symbol;Acc:MGI:1891701]	protein_coding	0.00932396	0.0376499	24	16	82.8131	2.42259	0.0292537
ENSMUSG00000000876	Pxmp4	NRF	chr2:154585758-154603708	peroxisomal membrane protein 4 [Source:MGI Symbol;Acc:MGI:1891701]	protein_coding	0.0284332	0.0968933	24	23	81.8916	2.54286	0.0310515
ENSMUSG00000000881	Dlg3	DRF	chrX:100767722-100818410	discs large MAGUK scaffold protein 3 [Source:MGI Symbol;Acc:MGI:1888986]	protein_coding	1.76014e-05	0.000219003	24	18	20.4663	1.67049	0.0816213
ENSMUSG00000000881	Dlg3	NRF	chrX:100767722-100818410	discs large MAGUK scaffold protein 3 [Source:MGI Symbol;Acc:MGI:1888986]	protein_coding	1	1	24	13	20.1534	0.0593523	0.00294503
ENSMUSG00000000902	Smarcb1	DRF	chr10:75896769-75921617	SWI/SNF related, matrix associated, actin dependent regulator of chromatin, subfamily b, member 1 [Source:MGI Symbol;Acc:MGI:1328366]	protein_coding	0.00262955	0.0129015	24	8	15.7927	1.21578	0.0769833
ENSMUSG00000000902	Smarcb1	NRF	chr10:75896769-75921617	SWI/SNF related, matrix associated, actin dependent regulator of chromatin, subfamily b, member 1 [Source:MGI Symbol;Acc:MGI:1328366]	protein_coding	0.000205534	0.0015583	24	23	15.9394	1.03798	0.0651201
ENSMUSG00000000903	Vpreb3	DRF	chr10:75943057-75949657	pre-B lymphocyte gene 3 [Source:MGI Symbol;Acc:MGI:98938]	protein_coding	0.000259024	0.00190593	24	5	14.0695	7.95076	0.565106
ENSMUSG00000000903	Vpreb3	NRF	chr10:75943057-75949657	pre-B lymphocyte gene 3 [Source:MGI Symbol;Acc:MGI:98938]	protein_coding	4.51601e-05	0.000446245	24	17	10.2192	7.72998	0.756415
ENSMUSG00000000957	Mmp14	DRF	chr14:54431612-54445364	matrix metallopeptidase 14 (membrane-inserted) [Source:MGI Symbol;Acc:MGI:101900]	protein_coding	0.0142086	0.053277	24	7	26.8845	1.30782	0.0486457
ENSMUSG00000000957	Mmp14	NRF	chr14:54431612-54445364	matrix metallopeptidase 14 (membrane-inserted) [Source:MGI Symbol;Acc:MGI:101900]	protein_coding	0.00362617	0.0171939	24	23	27.132	1.51697	0.0559109
ENSMUSG00000000959	Oxa1l	DRF	chr14:54360834-54369673	oxidase assembly 1-like [Source:MGI Symbol;Acc:MGI:1916339]	protein_coding	0.000613024	0.00385262	24	23	33.0004	0.9489	0.0287542
ENSMUSG00000000959	Oxa1l	NRF	chr14:54360834-54369673	oxidase assembly 1-like [Source:MGI Symbol;Acc:MGI:1916339]	protein_coding	0.114972	0.307807	24	9	32.6644	0.693721	0.0212378
ENSMUSG00000000976	Heatr6	DRF	chr11:83753696-83783754	HEAT repeat containing 6 [Source:MGI Symbol;Acc:MGI:1919790]	protein_coding	0.923146	1	24	14	24.6397	0.290181	0.0117769
ENSMUSG00000000976	Heatr6	NRF	chr11:83753696-83783754	HEAT repeat containing 6 [Source:MGI Symbol;Acc:MGI:1919790]	protein_coding	6.33655e-05	0.000592507	24	21	24.2333	1.07808	0.0444878
ENSMUSG00000001017	Chtop	DRF	chr3:90498956-90509498	chromatin target of PRMT1 [Source:MGI Symbol;Acc:MGI:1913761]	protein_coding	1	1	24	11	27.1639	0.244863	0.00901429
ENSMUSG00000001017	Chtop	NRF	chr3:90498956-90509498	chromatin target of PRMT1 [Source:MGI Symbol;Acc:MGI:1913761]	protein_coding	6.39484e-05	0.000596895	24	23	26.9481	1.03633	0.0384564
ENSMUSG00000001052	Sec24b	DRF	chr3:129982759-130061553	Sec24 related gene family, member B (S. cerevisiae) [Source:MGI Symbol;Acc:MGI:2139764]	protein_coding	0.000179133	0.00140855	24	21	35.5123	1.01899	0.0286939
ENSMUSG00000001052	Sec24b	NRF	chr3:129982759-130061553	Sec24 related gene family, member B (S. cerevisiae) [Source:MGI Symbol;Acc:MGI:2139764]	protein_coding	1	1	24	21	35.5747	0.433885	0.0121965
ENSMUSG00000001053	N4bp3	DRF	chr11:51643063-51650842	NEDD4 binding protein 3 [Source:MGI Symbol;Acc:MGI:2442218]	protein_coding	0.00262252	0.0128745	24	10	24.4153	3.6758	0.150553
ENSMUSG00000001053	N4bp3	NRF	chr11:51643063-51650842	NEDD4 binding protein 3 [Source:MGI Symbol;Acc:MGI:2442218]	protein_coding	5.98007e-07	1.42707e-05	24	22	24.5843	4.85833	0.197619
ENSMUSG00000001054	Rmnd5b	DRF	chr11:51623671-51635896	required for meiotic nuclear division 5 homolog B [Source:MGI Symbol;Acc:MGI:1913339]	protein_coding	0.503071	0.972843	24	16	68.7564	1.74198	0.0253356
ENSMUSG00000001054	Rmnd5b	NRF	chr11:51623671-51635896	required for meiotic nuclear division 5 homolog B [Source:MGI Symbol;Acc:MGI:1913339]	protein_coding	0.000304451	0.00216256	24	23	67.7388	4.37038	0.0645182
ENSMUSG00000001056	Nhp2	DRF	chr11:51619735-51623714	NHP2 ribonucleoprotein [Source:MGI Symbol;Acc:MGI:1098547]	protein_coding	0.000106749	0.000925319	24	7	107.684	7.64285	0.0709746
ENSMUSG00000001056	Nhp2	NRF	chr11:51619735-51623714	NHP2 ribonucleoprotein [Source:MGI Symbol;Acc:MGI:1098547]	protein_coding	0.0196111	0.0708985	24	21	103.496	6.9022	0.0666905
ENSMUSG00000001065	Zfp276	DRF	chr8:123254195-123269745	zinc finger protein (C2H2 type) 276 [Source:MGI Symbol;Acc:MGI:1888495]	protein_coding	0.000506264	0.00330594	24	23	19.0551	0.971369	0.050977
ENSMUSG00000001065	Zfp276	NRF	chr8:123254195-123269745	zinc finger protein (C2H2 type) 276 [Source:MGI Symbol;Acc:MGI:1888495]	protein_coding	0.0245472	0.0857431	24	12	18.3592	1.27502	0.0694485
ENSMUSG00000001082	Mfsd10	DRF	chr5:34633642-34637212	major facilitator superfamily domain containing 10 [Source:MGI Symbol;Acc:MGI:1915544]	protein_coding	0.422274	0.861738	24	0	6.80203	0.563343	0.0828199
ENSMUSG00000001082	Mfsd10	NRF	chr5:34633642-34637212	major facilitator superfamily domain containing 10 [Source:MGI Symbol;Acc:MGI:1915544]	protein_coding	0.00158791	0.00863248	24	9	6.74538	0.966938	0.143348
ENSMUSG00000001089	Luzp1	DRF	chr4:136469761-136554780	leucine zipper protein 1 [Source:MGI Symbol;Acc:MGI:107629]	protein_coding	1	1	24	17	17.7229	0.219351	0.0123767
ENSMUSG00000001089	Luzp1	NRF	chr4:136469761-136554780	leucine zipper protein 1 [Source:MGI Symbol;Acc:MGI:107629]	protein_coding	0.00165078	0.00892462	24	21	17.4781	0.881377	0.0504275
ENSMUSG00000001095	Slc13a2	DRF	chr11:78397087-78422217	solute carrier family 13 (sodium-dependent dicarboxylate transporter), member 2 [Source:MGI Symbol;Acc:MGI:1276558]	protein_coding	0.000122973	0.00103699	24	15	40.1035	8.82923	0.220161
ENSMUSG00000001095	Slc13a2	NRF	chr11:78397087-78422217	solute carrier family 13 (sodium-dependent dicarboxylate transporter), member 2 [Source:MGI Symbol;Acc:MGI:1276558]	protein_coding	3.00261e-11	1.3661e-08	24	23	39.1374	12.878	0.329047
ENSMUSG00000001100	Poldip2	DRF	chr11:78512193-78522736	polymerase (DNA-directed), delta interacting protein 2 [Source:MGI Symbol;Acc:MGI:1915061]	protein_coding	0.432387	0.877025	24	7	55.4504	0.761635	0.0137354
ENSMUSG00000001100	Poldip2	NRF	chr11:78512193-78522736	polymerase (DNA-directed), delta interacting protein 2 [Source:MGI Symbol;Acc:MGI:1915061]	protein_coding	0.00190994	0.0100959	24	12	53.9071	1.75457	0.032548
ENSMUSG00000001103	Sebox	DRF	chr11:78503447-78505081	SEBOX homeobox [Source:MGI Symbol;Acc:MGI:108012]	protein_coding	0.00894067	0.0363564	24	9	2.13076	0.649683	0.304907
ENSMUSG00000001103	Sebox	NRF	chr11:78503447-78505081	SEBOX homeobox [Source:MGI Symbol;Acc:MGI:108012]	protein_coding	0.14017	0.361154	24	1	2.20842	0.787811	0.35673
ENSMUSG00000001105	Ift20	DRF	chr11:78536361-78541737	intraflagellar transport 20 [Source:MGI Symbol;Acc:MGI:1915585]	protein_coding	0.00383022	0.0177605	24	6	107.073	3.43321	0.0320642
ENSMUSG00000001105	Ift20	NRF	chr11:78536361-78541737	intraflagellar transport 20 [Source:MGI Symbol;Acc:MGI:1915585]	protein_coding	6.75993e-05	0.000624286	24	17	104.841	3.27377	0.031226
ENSMUSG00000001120	Pcbp3	DRF	chr10:76761857-76961887	poly(rC) binding protein 3 [Source:MGI Symbol;Acc:MGI:1890470]	protein_coding	0.237863	0.553497	24	20	10.2503	1.80612	0.176202
ENSMUSG00000001120	Pcbp3	NRF	chr10:76761857-76961887	poly(rC) binding protein 3 [Source:MGI Symbol;Acc:MGI:1890470]	protein_coding	0.000411763	0.00278508	24	8	9.89324	1.87642	0.189667
ENSMUSG00000001123	Lgals9	DRF	chr11:78962974-78984946	lectin, galactose binding, soluble 9 [Source:MGI Symbol;Acc:MGI:109496]	protein_coding	5.59507e-06	9.10942e-05	24	18	170.995	5.60374	0.0327714
ENSMUSG00000001123	Lgals9	NRF	chr11:78962974-78984946	lectin, galactose binding, soluble 9 [Source:MGI Symbol;Acc:MGI:109496]	protein_coding	0.000111258	0.000941598	24	4	169.367	10.3352	0.0610228
ENSMUSG00000001134	Uxt	DRF	chrX:20941722-20962017	ubiquitously expressed prefoldin like chaperone [Source:MGI Symbol;Acc:MGI:1277988]	protein_coding	0.923146	1	24	14	48.6254	1.24771	0.0256597
ENSMUSG00000001134	Uxt	NRF	chrX:20941722-20962017	ubiquitously expressed prefoldin like chaperone [Source:MGI Symbol;Acc:MGI:1277988]	protein_coding	3.39169e-06	5.50445e-05	24	18	46.8209	2.85651	0.0610092
ENSMUSG00000001138	Cnnm3	DRF	chr1:36511867-36528237	cyclin M3 [Source:MGI Symbol;Acc:MGI:2151055]	protein_coding	2.96065e-09	3.95111e-07	24	18	20.682	2.75951	0.133426
ENSMUSG00000001138	Cnnm3	NRF	chr1:36511867-36528237	cyclin M3 [Source:MGI Symbol;Acc:MGI:2151055]	protein_coding	4.76008e-06	7.19063e-05	24	4	19.9398	1.96203	0.0983975
ENSMUSG00000001143	Lman2l	DRF	chr1:36419871-36445271	lectin, mannose-binding 2-like [Source:MGI Symbol;Acc:MGI:2443010]	protein_coding	1.23834e-05	0.000166962	24	18	16.7362	1.58241	0.0945507
ENSMUSG00000001143	Lman2l	NRF	chr1:36419871-36445271	lectin, mannose-binding 2-like [Source:MGI Symbol;Acc:MGI:2443010]	protein_coding	0.000110486	0.000936066	24	22	17.2538	1.49402	0.0865911
ENSMUSG00000001150	Mcm3ap	DRF	chr10:76468927-76515857	minichromosome maintenance complex component 3 associated protein [Source:MGI Symbol;Acc:MGI:1930089]	protein_coding	0.652358	1	24	21	27.9019	0.445068	0.0159512
ENSMUSG00000001150	Mcm3ap	NRF	chr10:76468927-76515857	minichromosome maintenance complex component 3 associated protein [Source:MGI Symbol;Acc:MGI:1930089]	protein_coding	0.000117924	0.000988792	24	21	27.8276	0.824281	0.029621
ENSMUSG00000001151	Pcnt	DRF	chr10:76351263-76442786	pericentrin (kendrin) [Source:MGI Symbol;Acc:MGI:102722]	protein_coding	0.000662719	0.00410605	24	23	14.607	0.683024	0.04676
ENSMUSG00000001151	Pcnt	NRF	chr10:76351263-76442786	pericentrin (kendrin) [Source:MGI Symbol;Acc:MGI:102722]	protein_coding	0.00252244	0.0127426	24	8	14.5679	0.940187	0.0645384
ENSMUSG00000001156	Mxd1	DRF	chr6:86647042-86669161	MAX dimerization protein 1 [Source:MGI Symbol;Acc:MGI:96908]	protein_coding	0.00254142	0.0125369	24	18	13.622	1.63496	0.120023
ENSMUSG00000001156	Mxd1	NRF	chr6:86647042-86669161	MAX dimerization protein 1 [Source:MGI Symbol;Acc:MGI:96908]	protein_coding	2.76552e-05	0.000300683	24	12	13.9325	1.63975	0.117692
ENSMUSG00000001157	Gmcl1	DRF	chr6:86691768-86733383	germ cell-less, spermatogenesis associated 1 [Source:MGI Symbol;Acc:MGI:1345156]	protein_coding	0.0024743	0.0122534	24	18	23.6002	0.978828	0.0414753
ENSMUSG00000001157	Gmcl1	NRF	chr6:86691768-86733383	germ cell-less, spermatogenesis associated 1 [Source:MGI Symbol;Acc:MGI:1345156]	protein_coding	1	1	24	21	23.4964	0.15944	0.00678572
ENSMUSG00000001158	Snrnp27	DRF	chr6:86675151-86684522	small nuclear ribonucleoprotein 27 (U4/U6.U5) [Source:MGI Symbol;Acc:MGI:1913868]	protein_coding	0.000796474	0.0047843	24	2	39.7538	2.77611	0.0698326
ENSMUSG00000001158	Snrnp27	NRF	chr6:86675151-86684522	small nuclear ribonucleoprotein 27 (U4/U6.U5) [Source:MGI Symbol;Acc:MGI:1913868]	protein_coding	0.0714166	0.208459	24	10	38.9018	2.83522	0.0728815
ENSMUSG00000001166	Oas1c	DRF	chr5:120800194-120812514	2'-5' oligoadenylate synthetase 1C [Source:MGI Symbol;Acc:MGI:2149633]	protein_coding	0.0102046	0.0405996	24	0	12.7528	2.14681	0.16834
ENSMUSG00000001166	Oas1c	NRF	chr5:120800194-120812514	2'-5' oligoadenylate synthetase 1C [Source:MGI Symbol;Acc:MGI:2149633]	protein_coding	0.0056391	0.0249944	24	8	14.5443	3.13905	0.215827
ENSMUSG00000001173	Ocrl	DRF	chrX:47912387-47965868	OCRL, inositol polyphosphate-5-phosphatase [Source:MGI Symbol;Acc:MGI:109589]	protein_coding	0.000558541	0.0035883	24	23	13.8775	0.564009	0.0406419
ENSMUSG00000001173	Ocrl	NRF	chrX:47912387-47965868	OCRL, inositol polyphosphate-5-phosphatase [Source:MGI Symbol;Acc:MGI:109589]	protein_coding	0.808003	1	24	8	13.9715	0.759558	0.0543648
ENSMUSG00000001175	Calm1	DRF	chr12:100199435-100209814	calmodulin 1 [Source:MGI Symbol;Acc:MGI:88251]	protein_coding	0.0108867	0.0427907	24	9	37.0375	1.21258	0.0327391
ENSMUSG00000001175	Calm1	NRF	chr12:100199435-100209814	calmodulin 1 [Source:MGI Symbol;Acc:MGI:88251]	protein_coding	0.000898258	0.00535269	24	23	36.2814	1.41689	0.0390528
ENSMUSG00000001211	Agpat3	DRF	chr10:78269178-78352489	1-acylglycerol-3-phosphate O-acyltransferase 3 [Source:MGI Symbol;Acc:MGI:1336186]	protein_coding	0.00026702	0.00195515	24	21	34.6432	1.24074	0.0358149
ENSMUSG00000001211	Agpat3	NRF	chr10:78269178-78352489	1-acylglycerol-3-phosphate O-acyltransferase 3 [Source:MGI Symbol;Acc:MGI:1336186]	protein_coding	0.978553	1	24	12	33.5264	0.358259	0.0106859
ENSMUSG00000001227	Sema6b	DRF	chr17:56123085-56140343	sema domain, transmembrane domain (TM), and cytoplasmic domain, (semaphorin) 6B [Source:MGI Symbol;Acc:MGI:1202889]	protein_coding	0.897858	1	24	15	23.8119	0.8876	0.0372754
ENSMUSG00000001227	Sema6b	NRF	chr17:56123085-56140343	sema domain, transmembrane domain (TM), and cytoplasmic domain, (semaphorin) 6B [Source:MGI Symbol;Acc:MGI:1202889]	protein_coding	0.0103277	0.0414592	24	8	23.2548	1.92493	0.0827754
ENSMUSG00000001228	Uhrf1	DRF	chr17:56303321-56323486	ubiquitin-like, containing PHD and RING finger domains, 1 [Source:MGI Symbol;Acc:MGI:1338889]	protein_coding	2.88186e-05	0.000324944	24	9	9.45431	4.88629	0.516832
ENSMUSG00000001228	Uhrf1	NRF	chr17:56303321-56323486	ubiquitin-like, containing PHD and RING finger domains, 1 [Source:MGI Symbol;Acc:MGI:1338889]	protein_coding	1	1	24	2	9.07008	0.783102	0.0863391
ENSMUSG00000001229	Dpp9	DRF	chr17:56186807-56218905	dipeptidylpeptidase 9 [Source:MGI Symbol;Acc:MGI:2443967]	protein_coding	7.86742e-07	2.11681e-05	24	16	27.5285	2.31112	0.0839535
ENSMUSG00000001229	Dpp9	NRF	chr17:56186807-56218905	dipeptidylpeptidase 9 [Source:MGI Symbol;Acc:MGI:2443967]	protein_coding	2.56045e-09	2.64528e-07	24	1	27.1578	2.98246	0.10982
ENSMUSG00000001247	Lsr	DRF	chr7:30957770-30973464	lipolysis stimulated lipoprotein receptor [Source:MGI Symbol;Acc:MGI:1927471]	protein_coding	0.00338871	0.01605	24	12	147.278	4.0633	0.0275893
ENSMUSG00000001247	Lsr	NRF	chr7:30957770-30973464	lipolysis stimulated lipoprotein receptor [Source:MGI Symbol;Acc:MGI:1927471]	protein_coding	6.99583e-07	1.60006e-05	24	20	148.992	5.14561	0.0345362
ENSMUSG00000001249	Hpn	DRF	chr7:31098725-31115290	hepsin [Source:MGI Symbol;Acc:MGI:1196620]	protein_coding	0.000650844	0.00404925	24	22	72.5501	1.66235	0.0229131
ENSMUSG00000001249	Hpn	NRF	chr7:31098725-31115290	hepsin [Source:MGI Symbol;Acc:MGI:1196620]	protein_coding	0.520189	0.983444	24	14	72.0352	1.32862	0.018444
ENSMUSG00000001270	Ckb	DRF	chr12:111669361-111672338	creatine kinase, brain [Source:MGI Symbol;Acc:MGI:88407]	protein_coding	0.00300271	0.0144234	24	6	15.4072	1.64567	0.106812
ENSMUSG00000001270	Ckb	NRF	chr12:111669361-111672338	creatine kinase, brain [Source:MGI Symbol;Acc:MGI:88407]	protein_coding	0.0387246	0.12539	24	2	15.066	1.53805	0.102088
ENSMUSG00000001280	Sp1	DRF	chr15:102406143-102436404	trans-acting transcription factor 1 [Source:MGI Symbol;Acc:MGI:98372]	protein_coding	6.79089e-06	0.000106386	24	19	26.6117	1.19422	0.0448757
ENSMUSG00000001280	Sp1	NRF	chr15:102406143-102436404	trans-acting transcription factor 1 [Source:MGI Symbol;Acc:MGI:98372]	protein_coding	0.557329	1	24	23	26.1381	0.625335	0.0239243
ENSMUSG00000001300	Efnb2	DRF	chr8:8617434-8661242	ephrin B2 [Source:MGI Symbol;Acc:MGI:105097]	protein_coding	4.63641e-06	7.87136e-05	24	18	19.3739	1.42738	0.0736754
ENSMUSG00000001300	Efnb2	NRF	chr8:8617434-8661242	ephrin B2 [Source:MGI Symbol;Acc:MGI:105097]	protein_coding	0.0741866	0.214769	24	18	18.6238	0.553783	0.0297352
ENSMUSG00000001305	Rrp15	DRF	chr1:186720978-186749358	ribosomal RNA processing 15 homolog (S. cerevisiae) [Source:MGI Symbol;Acc:MGI:1914473]	protein_coding	8.03982e-07	2.15087e-05	24	6	38.233	4.47255	0.116981
ENSMUSG00000001305	Rrp15	NRF	chr1:186720978-186749358	ribosomal RNA processing 15 homolog (S. cerevisiae) [Source:MGI Symbol;Acc:MGI:1914473]	protein_coding	0.379202	0.785796	24	1	36.7274	2.91886	0.0794737
ENSMUSG00000001323	Srr	DRF	chr11:74906359-74925948	serine racemase [Source:MGI Symbol;Acc:MGI:1351636]	protein_coding	0.0102426	0.0407123	24	18	50.0258	0.968783	0.0193657
ENSMUSG00000001323	Srr	NRF	chr11:74906359-74925948	serine racemase [Source:MGI Symbol;Acc:MGI:1351636]	protein_coding	0.1316	0.343179	24	23	48.4291	1.34123	0.0276946
ENSMUSG00000001334	Fndc5	DRF	chr4:129136999-129144593	fibronectin type III domain containing 5 [Source:MGI Symbol;Acc:MGI:1917614]	protein_coding	0.000839876	0.00500597	24	10	6.27646	1.47734	0.235377
ENSMUSG00000001334	Fndc5	NRF	chr4:129136999-129144593	fibronectin type III domain containing 5 [Source:MGI Symbol;Acc:MGI:1917614]	protein_coding	0.00124525	0.00706272	24	11	6.66613	1.68163	0.252265
ENSMUSG00000001348	Acp5	DRF	chr9:22126727-22135711	acid phosphatase 5, tartrate resistant [Source:MGI Symbol;Acc:MGI:87883]	protein_coding	0.00168161	0.00889318	24	17	85.4674	3.36449	0.0393658
ENSMUSG00000001348	Acp5	NRF	chr9:22126727-22135711	acid phosphatase 5, tartrate resistant [Source:MGI Symbol;Acc:MGI:87883]	protein_coding	0.0202052	0.0727773	24	21	85.0165	0.29624	0.0034845
ENSMUSG00000001366	Fbxo9	DRF	chr9:78081499-78109065	f-box protein 9 [Source:MGI Symbol;Acc:MGI:1918788]	protein_coding	1.82262e-07	7.3091e-06	24	21	58.7351	2.8601	0.0486949
ENSMUSG00000001366	Fbxo9	NRF	chr9:78081499-78109065	f-box protein 9 [Source:MGI Symbol;Acc:MGI:1918788]	protein_coding	0.0212902	0.0760066	24	12	58.1896	2.14499	0.036862
ENSMUSG00000001380	Hars	DRF	chr18:36766530-36783205	histidyl-tRNA synthetase [Source:MGI Symbol;Acc:MGI:108087]	protein_coding	0.00100698	0.00582177	24	8	97.4335	3.96812	0.0407264
ENSMUSG00000001380	Hars	NRF	chr18:36766530-36783205	histidyl-tRNA synthetase [Source:MGI Symbol;Acc:MGI:108087]	protein_coding	0.0914271	0.254699	24	20	96.0447	1.84609	0.0192211
ENSMUSG00000001383	Zmat2	DRF	chr18:36793923-36799660	zinc finger, matrin type 2 [Source:MGI Symbol;Acc:MGI:1913742]	protein_coding	2.04029e-07	7.88052e-06	24	3	41.1715	4.46892	0.108544
ENSMUSG00000001383	Zmat2	NRF	chr18:36793923-36799660	zinc finger, matrin type 2 [Source:MGI Symbol;Acc:MGI:1913742]	protein_coding	0.439333	0.871976	24	8	41.8093	1.78426	0.0426761
ENSMUSG00000001403	Ube2c	DRF	chr2:164769898-164778822	ubiquitin-conjugating enzyme E2C [Source:MGI Symbol;Acc:MGI:1915862]	protein_coding	4.74572e-06	8.00348e-05	24	3	7.47462	3.64276	0.48735
ENSMUSG00000001403	Ube2c	NRF	chr2:164769898-164778822	ubiquitin-conjugating enzyme E2C [Source:MGI Symbol;Acc:MGI:1915862]	protein_coding	0.711857	1	24	8	8.72195	4.07637	0.467369
ENSMUSG00000001415	Smg5	DRF	chr3:88336260-88362338	Smg-5 homolog, nonsense mediated mRNA decay factor (C. elegans) [Source:MGI Symbol;Acc:MGI:2447364]	protein_coding	0.86722	1	24	6	24.8589	0.761004	0.0306129
ENSMUSG00000001415	Smg5	NRF	chr3:88336260-88362338	Smg-5 homolog, nonsense mediated mRNA decay factor (C. elegans) [Source:MGI Symbol;Acc:MGI:2447364]	protein_coding	0.000119466	0.00100041	24	19	24.6471	1.2703	0.0515394
ENSMUSG00000001416	Cct3	DRF	chr3:88297116-88321767	chaperonin containing Tcp1, subunit 3 (gamma) [Source:MGI Symbol;Acc:MGI:104708]	protein_coding	0.0412966	0.130769	24	10	34.8487	1.46273	0.0419738
ENSMUSG00000001416	Cct3	NRF	chr3:88297116-88321767	chaperonin containing Tcp1, subunit 3 (gamma) [Source:MGI Symbol;Acc:MGI:104708]	protein_coding	2.37481e-07	7.0509e-06	24	20	34.2779	2.72283	0.079434
ENSMUSG00000001418	Glmp	DRF	chr3:88325023-88331313	glycosylated lysosomal membrane protein [Source:MGI Symbol;Acc:MGI:1913318]	protein_coding	5.93613e-06	9.51841e-05	24	19	18.017	1.1303	0.0627353
ENSMUSG00000001418	Glmp	NRF	chr3:88325023-88331313	glycosylated lysosomal membrane protein [Source:MGI Symbol;Acc:MGI:1913318]	protein_coding	0.36316	0.76203	24	12	17.7963	0.622703	0.0349906
ENSMUSG00000001424	Snd1	DRF	chr6:28475139-28935162	staphylococcal nuclease and tudor domain containing 1 [Source:MGI Symbol;Acc:MGI:1929266]	protein_coding	0.00478775	0.0214264	24	15	25.4155	0.739123	0.0290816
ENSMUSG00000001424	Snd1	NRF	chr6:28475139-28935162	staphylococcal nuclease and tudor domain containing 1 [Source:MGI Symbol;Acc:MGI:1929266]	protein_coding	8.13547e-05	0.000727014	24	20	25.2578	0.581628	0.0230277
ENSMUSG00000001435	Col18a1	DRF	chr10:77052178-77166548	collagen, type XVIII, alpha 1 [Source:MGI Symbol;Acc:MGI:88451]	protein_coding	8.36357e-05	0.000755367	24	20	66.9951	1.38177	0.0206249
ENSMUSG00000001435	Col18a1	NRF	chr10:77052178-77166548	collagen, type XVIII, alpha 1 [Source:MGI Symbol;Acc:MGI:88451]	protein_coding	1	1	24	10	66.2975	0.237415	0.00358106
ENSMUSG00000001436	Slc19a1	DRF	chr10:77032241-77061002	solute carrier family 19 (folate transporter), member 1 [Source:MGI Symbol;Acc:MGI:103182]	protein_coding	0.00123297	0.0068704	24	22	51.0772	0.916379	0.017941
ENSMUSG00000001436	Slc19a1	NRF	chr10:77032241-77061002	solute carrier family 19 (folate transporter), member 1 [Source:MGI Symbol;Acc:MGI:103182]	protein_coding	3.33168e-06	5.43483e-05	24	7	50.4509	2.67718	0.0530651
ENSMUSG00000001440	Kpnb1	DRF	chr11:97159714-97187881	karyopherin (importin) beta 1 [Source:MGI Symbol;Acc:MGI:107532]	protein_coding	4.55745e-07	1.4092e-05	24	12	42.319	2.05316	0.0485162
ENSMUSG00000001440	Kpnb1	NRF	chr11:97159714-97187881	karyopherin (importin) beta 1 [Source:MGI Symbol;Acc:MGI:107532]	protein_coding	2.94466e-07	8.35251e-06	24	21	41.5557	2.93	0.0705078
ENSMUSG00000001441	Npepps	DRF	chr11:97205842-97280638	aminopeptidase puromycin sensitive [Source:MGI Symbol;Acc:MGI:1101358]	protein_coding	0.0099043	0.0396304	24	18	31.2498	0.878197	0.0281025
ENSMUSG00000001441	Npepps	NRF	chr11:97205842-97280638	aminopeptidase puromycin sensitive [Source:MGI Symbol;Acc:MGI:1101358]	protein_coding	0.00993261	0.0400694	24	19	30.5613	0.792727	0.0259389
ENSMUSG00000001467	Cyp51	DRF	chr5:4081145-4104746	cytochrome P450, family 51 [Source:MGI Symbol;Acc:MGI:106040]	protein_coding	0.000218508	0.00165328	24	14	68.5507	3.46784	0.050588
ENSMUSG00000001467	Cyp51	NRF	chr5:4081145-4104746	cytochrome P450, family 51 [Source:MGI Symbol;Acc:MGI:106040]	protein_coding	0.671482	1	24	2	69.1547	1.91685	0.0277183
ENSMUSG00000001472	Tcf25	DRF	chr8:123373753-123403835	transcription factor 25 (basic helix-loop-helix) [Source:MGI Symbol;Acc:MGI:1914105]	protein_coding	0.23978	0.55755	24	23	49.0064	0.55566	0.0113385
ENSMUSG00000001472	Tcf25	NRF	chr8:123373753-123403835	transcription factor 25 (basic helix-loop-helix) [Source:MGI Symbol;Acc:MGI:1914105]	protein_coding	4.85394e-05	0.000474291	24	17	48.3843	1.24854	0.0258047
ENSMUSG00000001473	Tubb6	DRF	chr18:67390717-67402748	tubulin, beta 6 class V [Source:MGI Symbol;Acc:MGI:1915201]	protein_coding	0.00119079	0.00669854	24	9	61.9319	7.63796	0.123328
ENSMUSG00000001473	Tubb6	NRF	chr18:67390717-67402748	tubulin, beta 6 class V [Source:MGI Symbol;Acc:MGI:1915201]	protein_coding	6.99807e-05	0.000642311	24	22	63.5051	10.3434	0.162875
ENSMUSG00000001493	Meox1	DRF	chr11:101877510-101894374	mesenchyme homeobox 1 [Source:MGI Symbol;Acc:MGI:103220]	protein_coding	1	1	24	13	3.77499	0.282568	0.0748528
ENSMUSG00000001493	Meox1	NRF	chr11:101877510-101894374	mesenchyme homeobox 1 [Source:MGI Symbol;Acc:MGI:103220]	protein_coding	0.00148258	0.0081806	24	1	4.78124	2.50652	0.524241
ENSMUSG00000001507	Itga3	DRF	chr11:95044474-95076801	integrin alpha 3 [Source:MGI Symbol;Acc:MGI:96602]	protein_coding	8.92115e-06	0.000130983	24	16	26.5065	2.03021	0.076593
ENSMUSG00000001507	Itga3	NRF	chr11:95044474-95076801	integrin alpha 3 [Source:MGI Symbol;Acc:MGI:96602]	protein_coding	0.000528629	0.00344049	24	23	25.6471	1.33837	0.0521842
ENSMUSG00000001524	Gtf2h4	DRF	chr17:35667730-35673739	general transcription factor II H, polypeptide 4 [Source:MGI Symbol;Acc:MGI:1338799]	protein_coding	1	1	24	19	22.5792	0.384348	0.0170222
ENSMUSG00000001524	Gtf2h4	NRF	chr17:35667730-35673739	general transcription factor II H, polypeptide 4 [Source:MGI Symbol;Acc:MGI:1338799]	protein_coding	0.00505425	0.0228566	24	1	22.1333	1.69079	0.076391
ENSMUSG00000001525	Tubb5	DRF	chr17:35833921-35838306	tubulin, beta 5 class I [Source:MGI Symbol;Acc:MGI:107812]	protein_coding	0.000492509	0.00323607	24	15	50.5269	3.00027	0.0593795
ENSMUSG00000001525	Tubb5	NRF	chr17:35833921-35838306	tubulin, beta 5 class I [Source:MGI Symbol;Acc:MGI:107812]	protein_coding	0.0177722	0.0652059	24	0	51.6294	2.13027	0.0412607
ENSMUSG00000001542	Ell2	DRF	chr13:75706757-75772364	elongation factor RNA polymerase II 2 [Source:MGI Symbol;Acc:MGI:2183438]	protein_coding	4.48667e-05	0.000462683	24	19	26.2288	1.00485	0.038311
ENSMUSG00000001542	Ell2	NRF	chr13:75706757-75772364	elongation factor RNA polymerase II 2 [Source:MGI Symbol;Acc:MGI:2183438]	protein_coding	0.0296972	0.100527	24	17	26.0617	0.485966	0.0186468
ENSMUSG00000001552	Jup	DRF	chr11:100368958-100397763	junction plakoglobin [Source:MGI Symbol;Acc:MGI:96650]	protein_coding	0.0121416	0.0467684	24	22	33.5843	1.08355	0.0322635
ENSMUSG00000001552	Jup	NRF	chr11:100368958-100397763	junction plakoglobin [Source:MGI Symbol;Acc:MGI:96650]	protein_coding	0.0782417	0.224007	24	18	32.9299	0.628874	0.0190973
ENSMUSG00000001555	Fkbp10	DRF	chr11:100415697-100424824	FK506 binding protein 10 [Source:MGI Symbol;Acc:MGI:104769]	protein_coding	1	1	24	12	11.5952	0.280578	0.0241977
ENSMUSG00000001555	Fkbp10	NRF	chr11:100415697-100424824	FK506 binding protein 10 [Source:MGI Symbol;Acc:MGI:104769]	protein_coding	0.000109903	0.000932952	24	7	11.3357	2.08414	0.183855
ENSMUSG00000001604	Tcea3	DRF	chr4:136247729-136274898	transcription elongation factor A (SII), 3 [Source:MGI Symbol;Acc:MGI:1196908]	protein_coding	3.9015e-08	2.52188e-06	24	5	138.631	10.6286	0.076668
ENSMUSG00000001604	Tcea3	NRF	chr4:136247729-136274898	transcription elongation factor A (SII), 3 [Source:MGI Symbol;Acc:MGI:1196908]	protein_coding	0.809028	1	24	9	133.955	3.4094	0.0254519
ENSMUSG00000001627	Ifrd1	DRF	chr12:40201567-40248504	interferon-related developmental regulator 1 [Source:MGI Symbol;Acc:MGI:1316717]	protein_coding	0.56799	1	24	0	20.4838	1.03684	0.0506173
ENSMUSG00000001627	Ifrd1	NRF	chr12:40201567-40248504	interferon-related developmental regulator 1 [Source:MGI Symbol;Acc:MGI:1316717]	protein_coding	0.000112906	0.000953323	24	13	21.3265	2.33117	0.109309
ENSMUSG00000001630	Stk38l	DRF	chr6:146724995-146778812	serine/threonine kinase 38 like [Source:MGI Symbol;Acc:MGI:1922250]	protein_coding	1.66157e-11	1.65064e-08	24	12	23.9014	3.85182	0.161154
ENSMUSG00000001630	Stk38l	NRF	chr6:146724995-146778812	serine/threonine kinase 38 like [Source:MGI Symbol;Acc:MGI:1922250]	protein_coding	1.9858e-06	3.61338e-05	24	20	24.2415	2.87555	0.118621
ENSMUSG00000001663	Gstt1	DRF	chr10:75783813-75798584	glutathione S-transferase, theta 1 [Source:MGI Symbol;Acc:MGI:107379]	protein_coding	0.00139929	0.00764958	24	18	216.48	4.61168	0.021303
ENSMUSG00000001663	Gstt1	NRF	chr10:75783813-75798584	glutathione S-transferase, theta 1 [Source:MGI Symbol;Acc:MGI:107379]	protein_coding	0.00288031	0.0142225	24	20	211.105	2.76364	0.0130913
ENSMUSG00000001665	Gstt3	DRF	chr10:75774115-75781414	glutathione S-transferase, theta 3 [Source:MGI Symbol;Acc:MGI:2143526]	protein_coding	0.00165683	0.00879087	24	18	59.627	3.1768	0.0532779
ENSMUSG00000001665	Gstt3	NRF	chr10:75774115-75781414	glutathione S-transferase, theta 3 [Source:MGI Symbol;Acc:MGI:2143526]	protein_coding	0.00607232	0.0266611	24	20	53.8536	2.28764	0.0424788
ENSMUSG00000001666	Ddt	DRF	chr10:75771230-75773414	D-dopachrome tautomerase [Source:MGI Symbol;Acc:MGI:1298381]	protein_coding	6.17962e-05	0.000596487	24	17	348.466	11.6453	0.0334187
ENSMUSG00000001666	Ddt	NRF	chr10:75771230-75773414	D-dopachrome tautomerase [Source:MGI Symbol;Acc:MGI:1298381]	protein_coding	0.0101667	0.0408903	24	22	338.146	6.36507	0.0188234
ENSMUSG00000001670	Tat	DRF	chr8:109990437-109999803	tyrosine aminotransferase [Source:MGI Symbol;Acc:MGI:98487]	protein_coding	0.270718	0.613326	24	16	159.058	5.18913	0.0326241
ENSMUSG00000001670	Tat	NRF	chr8:109990437-109999803	tyrosine aminotransferase [Source:MGI Symbol;Acc:MGI:98487]	protein_coding	1.48927e-07	4.96066e-06	24	18	154.168	14.9206	0.0967814
ENSMUSG00000001672	Marveld3	DRF	chr8:109947914-109962203	MARVEL (membrane-associating) domain containing 3 [Source:MGI Symbol;Acc:MGI:1920858]	protein_coding	1	1	24	19	2.65692	0.180727	0.0680211
ENSMUSG00000001672	Marveld3	NRF	chr8:109947914-109962203	MARVEL (membrane-associating) domain containing 3 [Source:MGI Symbol;Acc:MGI:1920858]	protein_coding	0.00398221	0.0186455	24	18	2.24378	0.699726	0.311851
ENSMUSG00000001687	Ubl3	DRF	chr5:148504635-148552789	ubiquitin-like 3 [Source:MGI Symbol;Acc:MGI:1344373]	protein_coding	0.135167	0.35011	24	22	23.0349	0.366226	0.0158988
ENSMUSG00000001687	Ubl3	NRF	chr5:148504635-148552789	ubiquitin-like 3 [Source:MGI Symbol;Acc:MGI:1344373]	protein_coding	0.0119224	0.0468545	24	18	22.5231	0.872389	0.0387331
ENSMUSG00000001707	Eef1e1	DRF	chr13:38644207-38659058	eukaryotic translation elongation factor 1 epsilon 1 [Source:MGI Symbol;Acc:MGI:1913393]	protein_coding	1	1	24	13	35.5911	0.233962	0.00657361
ENSMUSG00000001707	Eef1e1	NRF	chr13:38644207-38659058	eukaryotic translation elongation factor 1 epsilon 1 [Source:MGI Symbol;Acc:MGI:1913393]	protein_coding	0.000225659	0.00168037	24	20	34.7454	1.88734	0.054319
ENSMUSG00000001729	Akt1	DRF	chr12:112653821-112674884	thymoma viral proto-oncogene 1 [Source:MGI Symbol;Acc:MGI:87986]	protein_coding	2.68058e-06	5.28525e-05	24	6	59.6804	2.3508	0.0393897
ENSMUSG00000001729	Akt1	NRF	chr12:112653821-112674884	thymoma viral proto-oncogene 1 [Source:MGI Symbol;Acc:MGI:87986]	protein_coding	4.48326e-07	1.13488e-05	24	16	59.6806	2.65095	0.044419
ENSMUSG00000001750	Tcirg1	DRF	chr19:3896050-3907133	T cell, immune regulator 1, ATPase, H+ transporting, lysosomal V0 protein A3 [Source:MGI Symbol;Acc:MGI:1350931]	protein_coding	2.05426e-06	4.29351e-05	24	10	32.4879	1.5181	0.0467281
ENSMUSG00000001750	Tcirg1	NRF	chr19:3896050-3907133	T cell, immune regulator 1, ATPase, H+ transporting, lysosomal V0 protein A3 [Source:MGI Symbol;Acc:MGI:1350931]	protein_coding	0.301896	0.662204	24	23	33.1547	0.755674	0.0227924
ENSMUSG00000001761	Smo	DRF	chr6:29735503-29761365	smoothened, frizzled class receptor [Source:MGI Symbol;Acc:MGI:108075]	protein_coding	0.00120677	0.006757	24	14	21.7729	1.57888	0.0725158
ENSMUSG00000001761	Smo	NRF	chr6:29735503-29761365	smoothened, frizzled class receptor [Source:MGI Symbol;Acc:MGI:108075]	protein_coding	1.37012e-08	8.86786e-07	24	5	21.9954	3.94999	0.179582
ENSMUSG00000001763	Tspan33	DRF	chr6:29694222-29718559	tetraspanin 33 [Source:MGI Symbol;Acc:MGI:1919012]	protein_coding	5.93546e-08	3.44406e-06	24	15	18.7722	3.4154	0.181939
ENSMUSG00000001763	Tspan33	NRF	chr6:29694222-29718559	tetraspanin 33 [Source:MGI Symbol;Acc:MGI:1919012]	protein_coding	0.00167308	0.00903252	24	1	20.2603	2.11909	0.104593
ENSMUSG00000001767	Crnkl1	DRF	chr2:145917479-145935014	crooked neck pre-mRNA splicing factor 1 [Source:MGI Symbol;Acc:MGI:1914127]	protein_coding	1	1	24	21	35.877	0.164372	0.00458154
ENSMUSG00000001767	Crnkl1	NRF	chr2:145917479-145935014	crooked neck pre-mRNA splicing factor 1 [Source:MGI Symbol;Acc:MGI:1914127]	protein_coding	0.0105236	0.0421325	24	0	35.7131	1.871	0.0523897
ENSMUSG00000001768	Rin2	DRF	chr2:145675215-145887616	Ras and Rab interactor 2 [Source:MGI Symbol;Acc:MGI:1921280]	protein_coding	1.199e-05	0.000162892	24	23	13.183	0.603882	0.0458076
ENSMUSG00000001768	Rin2	NRF	chr2:145675215-145887616	Ras and Rab interactor 2 [Source:MGI Symbol;Acc:MGI:1921280]	protein_coding	0.0202676	0.07295	24	6	13.2453	0.733792	0.0554
ENSMUSG00000001774	Chordc1	DRF	chr9:18292125-18317442	cysteine and histidine-rich domain (CHORD)-containing, zinc-binding protein 1 [Source:MGI Symbol;Acc:MGI:1914167]	protein_coding	1	1	24	13	19.7865	0.236917	0.0119737
ENSMUSG00000001774	Chordc1	NRF	chr9:18292125-18317442	cysteine and histidine-rich domain (CHORD)-containing, zinc-binding protein 1 [Source:MGI Symbol;Acc:MGI:1914167]	protein_coding	1.59215e-08	9.77194e-07	24	19	20.1053	4.52342	0.224986
ENSMUSG00000001785	Pwp1	DRF	chr10:85829494-85889096	PWP1 homolog, endonuclein [Source:MGI Symbol;Acc:MGI:1914735]	protein_coding	0.999948	1	24	18	59.6943	0.881483	0.0147666
ENSMUSG00000001785	Pwp1	NRF	chr10:85829494-85889096	PWP1 homolog, endonuclein [Source:MGI Symbol;Acc:MGI:1914735]	protein_coding	0.000613014	0.00388039	24	22	59.3686	2.00115	0.0337072
ENSMUSG00000001786	Fbxo7	DRF	chr10:86021972-86051873	F-box protein 7 [Source:MGI Symbol;Acc:MGI:1917004]	protein_coding	6.38526e-05	0.000611921	24	21	21.08	0.965109	0.0457831
ENSMUSG00000001786	Fbxo7	NRF	chr10:86021972-86051873	F-box protein 7 [Source:MGI Symbol;Acc:MGI:1917004]	protein_coding	0.691639	1	24	14	20.8591	0.381173	0.0182737
ENSMUSG00000001802	Lrp3	DRF	chr7:35200027-35215498	low density lipoprotein receptor-related protein 3 [Source:MGI Symbol;Acc:MGI:3584516]	protein_coding	1	1	24	21	32.3975	0.364286	0.0112443
ENSMUSG00000001802	Lrp3	NRF	chr7:35200027-35215498	low density lipoprotein receptor-related protein 3 [Source:MGI Symbol;Acc:MGI:3584516]	protein_coding	0.000201654	0.00153352	24	16	31.6942	3.15376	0.0995059
ENSMUSG00000001870	Ltbp1	DRF	chr17:75005568-75392512	latent transforming growth factor beta binding protein 1 [Source:MGI Symbol;Acc:MGI:109151]	protein_coding	0.00225946	0.0113644	24	17	20.7763	0.954456	0.0459396
ENSMUSG00000001870	Ltbp1	NRF	chr17:75005568-75392512	latent transforming growth factor beta binding protein 1 [Source:MGI Symbol;Acc:MGI:109151]	protein_coding	4.56716e-05	0.000450599	24	18	20.6142	1.07103	0.0519557
ENSMUSG00000001891	Ugp2	DRF	chr11:21321138-21371201	UDP-glucose pyrophosphorylase 2 [Source:MGI Symbol;Acc:MGI:2183447]	protein_coding	0.000115087	0.000982841	24	23	135.917	4.76893	0.0350872
ENSMUSG00000001891	Ugp2	NRF	chr11:21321138-21371201	UDP-glucose pyrophosphorylase 2 [Source:MGI Symbol;Acc:MGI:2183447]	protein_coding	0.114886	0.307706	24	15	128.597	4.09622	0.0318531
ENSMUSG00000001909	Trmt1	DRF	chr8:84686307-84699808	tRNA methyltransferase 1 [Source:MGI Symbol;Acc:MGI:1289155]	protein_coding	9.31307e-06	0.000134867	24	19	17.55	1.57838	0.0899362
ENSMUSG00000001909	Trmt1	NRF	chr8:84686307-84699808	tRNA methyltransferase 1 [Source:MGI Symbol;Acc:MGI:1289155]	protein_coding	0.0011854	0.00676704	24	14	17.666	0.914934	0.0517906
ENSMUSG00000001910	Nacc1	DRF	chr8:84670483-84687862	nucleus accumbens associated 1, BEN and BTB (POZ) domain containing [Source:MGI Symbol;Acc:MGI:1914080]	protein_coding	0.0423476	0.133647	24	7	44.2168	2.07902	0.0470188
ENSMUSG00000001910	Nacc1	NRF	chr8:84670483-84687862	nucleus accumbens associated 1, BEN and BTB (POZ) domain containing [Source:MGI Symbol;Acc:MGI:1914080]	protein_coding	2.00791e-07	6.18557e-06	24	20	43.7069	3.11711	0.0713184
ENSMUSG00000001911	Nfix	DRF	chr8:84699876-84800344	nuclear factor I/X [Source:MGI Symbol;Acc:MGI:97311]	protein_coding	0.000742649	0.00451511	24	0	39.338	1.5195	0.0386267
ENSMUSG00000001911	Nfix	NRF	chr8:84699876-84800344	nuclear factor I/X [Source:MGI Symbol;Acc:MGI:97311]	protein_coding	0.0452823	0.14295	24	12	39.5759	1.24188	0.0313797
ENSMUSG00000001924	Uba1	DRF	chrX:20658326-20683179	ubiquitin-like modifier activating enzyme 1 [Source:MGI Symbol;Acc:MGI:98890]	protein_coding	0.000151106	0.0012211	24	16	50.2872	1.967	0.0391153
ENSMUSG00000001924	Uba1	NRF	chrX:20658326-20683179	ubiquitin-like modifier activating enzyme 1 [Source:MGI Symbol;Acc:MGI:98890]	protein_coding	0.0263741	0.0910484	24	22	49.9235	1.12285	0.0224913
ENSMUSG00000001930	Vwf	DRF	chr6:125546774-125686679	Von Willebrand factor [Source:MGI Symbol;Acc:MGI:98941]	protein_coding	9.46384e-07	2.41704e-05	24	19	12.8125	0.815586	0.0636553
ENSMUSG00000001930	Vwf	NRF	chr6:125546774-125686679	Von Willebrand factor [Source:MGI Symbol;Acc:MGI:98941]	protein_coding	0.248549	0.569859	24	16	12.2712	0.246054	0.0200514
ENSMUSG00000001942	Siae	DRF	chr9:37555698-37649655	sialic acid acetylesterase [Source:MGI Symbol;Acc:MGI:104803]	protein_coding	4.98484e-06	8.35684e-05	24	20	24.2695	0.932228	0.0384115
ENSMUSG00000001942	Siae	NRF	chr9:37555698-37649655	sialic acid acetylesterase [Source:MGI Symbol;Acc:MGI:104803]	protein_coding	0.122214	0.323246	24	12	23.8886	0.650106	0.0272141
ENSMUSG00000001946	Esam	DRF	chr9:37528078-37538319	endothelial cell-specific adhesion molecule [Source:MGI Symbol;Acc:MGI:1916774]	protein_coding	1.31665e-07	5.88095e-06	24	19	30.9137	2.94976	0.0954192
ENSMUSG00000001946	Esam	NRF	chr9:37528078-37538319	endothelial cell-specific adhesion molecule [Source:MGI Symbol;Acc:MGI:1916774]	protein_coding	0.979932	1	24	15	29.817	0.484018	0.016233
ENSMUSG00000001962	Fam50a	DRF	chrX:74313033-74320149	family with sequence similarity 50, member A [Source:MGI Symbol;Acc:MGI:1351626]	protein_coding	0.00140192	0.007659	24	5	48.6725	2.74716	0.0564417
ENSMUSG00000001962	Fam50a	NRF	chrX:74313033-74320149	family with sequence similarity 50, member A [Source:MGI Symbol;Acc:MGI:1351626]	protein_coding	1	1	24	20	49.1452	1.3216	0.0268917
ENSMUSG00000001983	Taco1	DRF	chr11:106066061-106073612	translational activator of mitochondrially encoded cytochrome c oxidase I [Source:MGI Symbol;Acc:MGI:1917457]	protein_coding	0.0760472	0.217822	24	17	129.501	2.42596	0.0187332
ENSMUSG00000001983	Taco1	NRF	chr11:106066061-106073612	translational activator of mitochondrially encoded cytochrome c oxidase I [Source:MGI Symbol;Acc:MGI:1917457]	protein_coding	0.000512276	0.00335381	24	23	123.733	5.32334	0.0430227
ENSMUSG00000001995	Sipa1l2	DRF	chr8:125418063-125569808	signal-induced proliferation-associated 1 like 2 [Source:MGI Symbol;Acc:MGI:2676970]	protein_coding	1.04045e-07	4.95188e-06	24	0	20.6823	2.02451	0.0978861
ENSMUSG00000001995	Sipa1l2	NRF	chr8:125418063-125569808	signal-induced proliferation-associated 1 like 2 [Source:MGI Symbol;Acc:MGI:2676970]	protein_coding	6.87889e-09	5.37929e-07	24	12	21.0165	2.39629	0.11402
ENSMUSG00000002015	Bcap31	DRF	chrX:73686178-73716175	B cell receptor associated protein 31 [Source:MGI Symbol;Acc:MGI:1350933]	protein_coding	4.04126e-06	7.07848e-05	24	18	284.694	10.0253	0.0352143
ENSMUSG00000002015	Bcap31	NRF	chrX:73686178-73716175	B cell receptor associated protein 31 [Source:MGI Symbol;Acc:MGI:1350933]	protein_coding	0.0458274	0.144414	24	22	280.18	1.9993	0.00713575
ENSMUSG00000002017	Fam98a	DRF	chr17:75537086-75551946	family with sequence similarity 98, member A [Source:MGI Symbol;Acc:MGI:1919972]	protein_coding	1	1	24	13	46.2974	0.152802	0.00330044
ENSMUSG00000002017	Fam98a	NRF	chr17:75537086-75551946	family with sequence similarity 98, member A [Source:MGI Symbol;Acc:MGI:1919972]	protein_coding	7.87494e-06	0.000108185	24	19	46.0643	3.25497	0.0706615
ENSMUSG00000002031	Ift46	DRF	chr9:44767908-44793447	intraflagellar transport 46 [Source:MGI Symbol;Acc:MGI:1923818]	protein_coding	3.52164e-07	1.17303e-05	24	23	21.1184	1.29206	0.0611817
ENSMUSG00000002031	Ift46	NRF	chr9:44767908-44793447	intraflagellar transport 46 [Source:MGI Symbol;Acc:MGI:1923818]	protein_coding	2.45195e-10	6.16994e-08	24	8	21.1446	2.73116	0.129166
ENSMUSG00000002032	Tmem25	DRF	chr9:44793769-44799307	transmembrane protein 25 [Source:MGI Symbol;Acc:MGI:1918937]	protein_coding	0.469828	0.928176	24	20	33.5145	0.912593	0.0272298
ENSMUSG00000002032	Tmem25	NRF	chr9:44793769-44799307	transmembrane protein 25 [Source:MGI Symbol;Acc:MGI:1918937]	protein_coding	8.98434e-05	0.00078764	24	20	31.6946	3.99628	0.126087
ENSMUSG00000002058	Unc119	DRF	chr11:78343482-78349164	unc-119 lipid binding chaperone [Source:MGI Symbol;Acc:MGI:1328357]	protein_coding	0.00743454	0.0311027	24	7	17.9514	1.96064	0.109219
ENSMUSG00000002058	Unc119	NRF	chr11:78343482-78349164	unc-119 lipid binding chaperone [Source:MGI Symbol;Acc:MGI:1328357]	protein_coding	0.0141609	0.0540553	24	9	18.1797	2.44605	0.134548
ENSMUSG00000002059	Rab34	DRF	chr11:78188430-78192193	RAB34, member RAS oncogene family [Source:MGI Symbol;Acc:MGI:104606]	protein_coding	1	1	24	5	12.3269	0.0229859	0.0018647
ENSMUSG00000002059	Rab34	NRF	chr11:78188430-78192193	RAB34, member RAS oncogene family [Source:MGI Symbol;Acc:MGI:104606]	protein_coding	5.52627e-05	0.000529002	24	11	12.2973	2.80842	0.228377
ENSMUSG00000002068	Ccne1	DRF	chr7:38097984-38107534	cyclin E1 [Source:MGI Symbol;Acc:MGI:88316]	protein_coding	0.172109	0.426706	24	3	6.09595	1.86525	0.305982
ENSMUSG00000002068	Ccne1	NRF	chr7:38097984-38107534	cyclin E1 [Source:MGI Symbol;Acc:MGI:88316]	protein_coding	3.0833e-07	8.61388e-06	24	12	9.29308	5.85763	0.630322
ENSMUSG00000002083	Bbc3	DRF	chr7:16308393-16318205	BCL2 binding component 3 [Source:MGI Symbol;Acc:MGI:2181667]	protein_coding	0.0536217	0.162644	24	11	38.3475	7.26263	0.18939
ENSMUSG00000002083	Bbc3	NRF	chr7:16308393-16318205	BCL2 binding component 3 [Source:MGI Symbol;Acc:MGI:2181667]	protein_coding	3.43389e-06	5.55521e-05	24	2	39.7483	8.29834	0.208772
ENSMUSG00000002103	Acp2	DRF	chr2:91202885-91214098	acid phosphatase 2, lysosomal [Source:MGI Symbol;Acc:MGI:87882]	protein_coding	0.375682	0.790132	24	19	35.8366	0.315296	0.00879816
ENSMUSG00000002103	Acp2	NRF	chr2:91202885-91214098	acid phosphatase 2, lysosomal [Source:MGI Symbol;Acc:MGI:87882]	protein_coding	0.000146502	0.00118352	24	23	35.216	1.52444	0.0432882
ENSMUSG00000002105	Slc39a13	DRF	chr2:91061791-91070417	solute carrier family 39 (metal ion transporter), member 13 [Source:MGI Symbol;Acc:MGI:1915677]	protein_coding	1.08443e-07	5.08501e-06	24	4	12.5609	1.37061	0.109117
ENSMUSG00000002105	Slc39a13	NRF	chr2:91061791-91070417	solute carrier family 39 (metal ion transporter), member 13 [Source:MGI Symbol;Acc:MGI:1915677]	protein_coding	0.0211083	0.0754524	24	8	12.6738	0.837497	0.0660807
ENSMUSG00000002108	Nr1h3	DRF	chr2:91184061-91202834	nuclear receptor subfamily 1, group H, member 3 [Source:MGI Symbol;Acc:MGI:1352462]	protein_coding	0.742498	1	24	15	105.693	1.08086	0.0102264
ENSMUSG00000002108	Nr1h3	NRF	chr2:91184061-91202834	nuclear receptor subfamily 1, group H, member 3 [Source:MGI Symbol;Acc:MGI:1352462]	protein_coding	7.82964e-07	1.74095e-05	24	20	104.272	3.69196	0.0354071
ENSMUSG00000002109	Ddb2	DRF	chr2:91211572-91236982	damage specific DNA binding protein 2 [Source:MGI Symbol;Acc:MGI:1355314]	protein_coding	0.110913	0.298203	24	23	38.0023	2.51313	0.066131
ENSMUSG00000002109	Ddb2	NRF	chr2:91211572-91236982	damage specific DNA binding protein 2 [Source:MGI Symbol;Acc:MGI:1355314]	protein_coding	1.41199e-06	2.79267e-05	24	10	37.6857	4.16559	0.110535
ENSMUSG00000002111	Spi1	DRF	chr2:91082390-91115756	spleen focus forming virus (SFFV) proviral integration oncogene [Source:MGI Symbol;Acc:MGI:98282]	protein_coding	0.00685792	0.0290926	24	4	44.8738	2.73101	0.0608598
ENSMUSG00000002111	Spi1	NRF	chr2:91082390-91115756	spleen focus forming virus (SFFV) proviral integration oncogene [Source:MGI Symbol;Acc:MGI:98282]	protein_coding	0.0358364	0.117687	24	8	45.2102	3.23953	0.0716549
ENSMUSG00000002129	Sf3a1	DRF	chr11:4160350-4182541	splicing factor 3a, subunit 1 [Source:MGI Symbol;Acc:MGI:1914715]	protein_coding	0.41905	0.856604	24	4	27.4276	1.1032	0.0402225
ENSMUSG00000002129	Sf3a1	NRF	chr11:4160350-4182541	splicing factor 3a, subunit 1 [Source:MGI Symbol;Acc:MGI:1914715]	protein_coding	0.00101539	0.00595433	24	19	27.8403	1.04602	0.0375722
ENSMUSG00000002147	Stat6	DRF	chr10:127642986-127660957	signal transducer and activator of transcription 6 [Source:MGI Symbol;Acc:MGI:103034]	protein_coding	1.55595e-06	3.50573e-05	24	20	48.8608	1.808	0.0370031
ENSMUSG00000002147	Stat6	NRF	chr10:127642986-127660957	signal transducer and activator of transcription 6 [Source:MGI Symbol;Acc:MGI:103034]	protein_coding	0.224189	0.525162	24	12	49.4624	1.05588	0.0213471
ENSMUSG00000002205	Vrk3	DRF	chr7:44748413-44777515	vaccinia related kinase 3 [Source:MGI Symbol;Acc:MGI:2182465]	protein_coding	4.39486e-06	7.56232e-05	24	20	21.3472	1.17333	0.0549641
ENSMUSG00000002205	Vrk3	NRF	chr7:44748413-44777515	vaccinia related kinase 3 [Source:MGI Symbol;Acc:MGI:2182465]	protein_coding	1	1	24	9	20.8291	0.259123	0.0124405
ENSMUSG00000002221	Paxip1	DRF	chr5:27740080-27791691	PAX interacting (with transcription-activation domain) protein 1 [Source:MGI Symbol;Acc:MGI:1890430]	protein_coding	0.435779	0.882285	24	21	15.4152	0.0245	0.00158934
ENSMUSG00000002221	Paxip1	NRF	chr5:27740080-27791691	PAX interacting (with transcription-activation domain) protein 1 [Source:MGI Symbol;Acc:MGI:1890430]	protein_coding	0.000112648	0.00095178	24	17	15.5274	0.613262	0.0394955
ENSMUSG00000002222	Rmnd5a	DRF	chr6:71388634-71440637	required for meiotic nuclear division 5 homolog A [Source:MGI Symbol;Acc:MGI:1915727]	protein_coding	1.34093e-05	0.000176579	24	21	48.0074	1.4555	0.0303182
ENSMUSG00000002222	Rmnd5a	NRF	chr6:71388634-71440637	required for meiotic nuclear division 5 homolog A [Source:MGI Symbol;Acc:MGI:1915727]	protein_coding	0.060109	0.180854	24	12	46.7738	1.39846	0.0298983
ENSMUSG00000002227	Mov10	DRF	chr3:104794836-104818563	Moloney leukemia virus 10 [Source:MGI Symbol;Acc:MGI:97054]	protein_coding	0.840398	1	24	0	36.8118	0.610337	0.0165799
ENSMUSG00000002227	Mov10	NRF	chr3:104794836-104818563	Moloney leukemia virus 10 [Source:MGI Symbol;Acc:MGI:97054]	protein_coding	0.00387083	0.0182045	24	8	37.5996	2.14413	0.0570255
ENSMUSG00000002228	Ppm1j	DRF	chr3:104781056-104786018	protein phosphatase 1J [Source:MGI Symbol;Acc:MGI:1919137]	protein_coding	0.000472326	0.00312853	24	7	3.76683	1.97684	0.524802
ENSMUSG00000002228	Ppm1j	NRF	chr3:104781056-104786018	protein phosphatase 1J [Source:MGI Symbol;Acc:MGI:1919137]	protein_coding	1	1	24	15	3.34794	0.177655	0.0530639
ENSMUSG00000002233	Rhoc	DRF	chr3:104788375-104794459	ras homolog family member C [Source:MGI Symbol;Acc:MGI:106028]	protein_coding	0.000250306	0.00185167	24	5	33.628	3.88234	0.11545
ENSMUSG00000002233	Rhoc	NRF	chr3:104788375-104794459	ras homolog family member C [Source:MGI Symbol;Acc:MGI:106028]	protein_coding	3.89454e-05	0.000395567	24	8	35.2665	4.35438	0.123471
ENSMUSG00000002249	Tead3	DRF	chr17:28331671-28350817	TEA domain family member 3 [Source:MGI Symbol;Acc:MGI:109241]	protein_coding	0.000135191	0.00112027	24	23	14.1343	0.810736	0.0573594
ENSMUSG00000002249	Tead3	NRF	chr17:28331671-28350817	TEA domain family member 3 [Source:MGI Symbol;Acc:MGI:109241]	protein_coding	3.29879e-05	0.000347159	24	6	14.4381	1.30833	0.0906166
ENSMUSG00000002250	Ppard	DRF	chr17:28232700-28301474	peroxisome proliferator activator receptor delta [Source:MGI Symbol;Acc:MGI:101884]	protein_coding	1.37938e-07	6.03932e-06	24	11	12.3798	4.26853	0.344798
ENSMUSG00000002250	Ppard	NRF	chr17:28232700-28301474	peroxisome proliferator activator receptor delta [Source:MGI Symbol;Acc:MGI:101884]	protein_coding	8.00037e-10	1.29509e-07	24	23	14.5141	6.36667	0.438653
ENSMUSG00000002257	Def6	DRF	chr17:28207778-28228608	differentially expressed in FDCP 6 [Source:MGI Symbol;Acc:MGI:1346328]	protein_coding	1	1	24	3	5.48265	0.593931	0.108329
ENSMUSG00000002257	Def6	NRF	chr17:28207778-28228608	differentially expressed in FDCP 6 [Source:MGI Symbol;Acc:MGI:1346328]	protein_coding	0.00315667	0.0153251	24	7	5.82645	1.78825	0.306919
ENSMUSG00000002265	Peg3	DRF	chr7:6703892-6730431	paternally expressed 3 [Source:MGI Symbol;Acc:MGI:104748]	protein_coding	5.6511e-06	9.18303e-05	24	21	5.08816	0.589046	0.115768
ENSMUSG00000002265	Peg3	NRF	chr7:6703892-6730431	paternally expressed 3 [Source:MGI Symbol;Acc:MGI:104748]	protein_coding	0.980246	1	24	0	5.16418	0.399733	0.0774049
ENSMUSG00000002279	Lmf1	DRF	chr17:25579174-25662826	lipase maturation factor 1 [Source:MGI Symbol;Acc:MGI:1923733]	protein_coding	0.411193	0.843732	24	17	12.3842	0.277894	0.0224393
ENSMUSG00000002279	Lmf1	NRF	chr17:25579174-25662826	lipase maturation factor 1 [Source:MGI Symbol;Acc:MGI:1923733]	protein_coding	0.000297681	0.0021237	24	19	12.4498	0.35986	0.0289048
ENSMUSG00000002280	Narfl	DRF	chr17:25773776-25783332	nuclear prelamin A recognition factor-like [Source:MGI Symbol;Acc:MGI:1914813]	protein_coding	0.161447	0.404892	24	22	25.9858	0.95554	0.0367716
ENSMUSG00000002280	Narfl	NRF	chr17:25773776-25783332	nuclear prelamin A recognition factor-like [Source:MGI Symbol;Acc:MGI:1914813]	protein_coding	0.00127215	0.00719306	24	20	25.432	0.524989	0.0206429
ENSMUSG00000002289	Angptl4	DRF	chr17:33773750-33781575	angiopoietin-like 4 [Source:MGI Symbol;Acc:MGI:1888999]	protein_coding	5.00813e-07	1.51166e-05	24	20	36.9745	10.6404	0.287775
ENSMUSG00000002289	Angptl4	NRF	chr17:33773750-33781575	angiopoietin-like 4 [Source:MGI Symbol;Acc:MGI:1888999]	protein_coding	1.42791e-05	0.000175485	24	11	33.2385	10.3996	0.312878
ENSMUSG00000002324	Rec8	DRF	chr14:55618037-55625395	REC8 meiotic recombination protein [Source:MGI Symbol;Acc:MGI:1929645]	protein_coding	0.350297	0.748158	24	23	7.20397	1.23896	0.171983
ENSMUSG00000002324	Rec8	NRF	chr14:55618037-55625395	REC8 meiotic recombination protein [Source:MGI Symbol;Acc:MGI:1929645]	protein_coding	1.05609e-05	0.000137291	24	8	7.45239	3.07551	0.412688
ENSMUSG00000002329	Mdp1	DRF	chr14:55657879-55660508	magnesium-dependent phosphatase 1 [Source:MGI Symbol;Acc:MGI:1915131]	protein_coding	0.0032984	0.0156771	24	11	33.5853	2.67848	0.0797516
ENSMUSG00000002329	Mdp1	NRF	chr14:55657879-55660508	magnesium-dependent phosphatase 1 [Source:MGI Symbol;Acc:MGI:1915131]	protein_coding	0.000817989	0.0049451	24	0	33.0205	3.2988	0.0999016
ENSMUSG00000002343	Armc6	DRF	chr8:70220172-70234466	armadillo repeat containing 6 [Source:MGI Symbol;Acc:MGI:1924063]	protein_coding	0.945603	1	24	16	23.1735	0.954421	0.0411859
ENSMUSG00000002343	Armc6	NRF	chr8:70220172-70234466	armadillo repeat containing 6 [Source:MGI Symbol;Acc:MGI:1924063]	protein_coding	0.00076112	0.00466117	24	23	23.1639	2.95193	0.127436
ENSMUSG00000002346	Slc25a42	DRF	chr8:70184340-70212305	solute carrier family 25, member 42 [Source:MGI Symbol;Acc:MGI:1920345]	protein_coding	2.59592e-05	0.000299615	24	22	34.3121	1.95195	0.0568882
ENSMUSG00000002346	Slc25a42	NRF	chr8:70184340-70212305	solute carrier family 25, member 42 [Source:MGI Symbol;Acc:MGI:1920345]	protein_coding	0.17065	0.423267	24	8	33.7561	1.53635	0.0455132
ENSMUSG00000002365	Snx9	DRF	chr17:5841329-5931954	sorting nexin 9 [Source:MGI Symbol;Acc:MGI:1913866]	protein_coding	0.00041342	0.00279444	24	23	91.7814	2.33758	0.0254689
ENSMUSG00000002365	Snx9	NRF	chr17:5841329-5931954	sorting nexin 9 [Source:MGI Symbol;Acc:MGI:1913866]	protein_coding	1	1	24	15	89.516	0.15917	0.00177812
ENSMUSG00000002395	Use1	DRF	chr8:71366848-71369732	unconventional SNARE in the ER 1 homolog (S. cerevisiae) [Source:MGI Symbol;Acc:MGI:1914273]	protein_coding	8.86531e-06	0.000130313	24	4	37.7051	3.89771	0.103374
ENSMUSG00000002395	Use1	NRF	chr8:71366848-71369732	unconventional SNARE in the ER 1 homolog (S. cerevisiae) [Source:MGI Symbol;Acc:MGI:1914273]	protein_coding	0.0656945	0.194595	24	8	36.7458	2.40776	0.0655248
ENSMUSG00000002396	Ocel1	DRF	chr8:71371298-71379361	occludin/ELL domain containing 1 [Source:MGI Symbol;Acc:MGI:1924340]	protein_coding	0.00112993	0.00641242	24	7	13.4965	1.22901	0.0910619
ENSMUSG00000002396	Ocel1	NRF	chr8:71371298-71379361	occludin/ELL domain containing 1 [Source:MGI Symbol;Acc:MGI:1924340]	protein_coding	0.0789739	0.225697	24	4	13.6187	1.03314	0.075862
ENSMUSG00000002409	Dyrk1b	DRF	chr7:28179469-28187294	dual-specificity tyrosine-(Y)-phosphorylation regulated kinase 1b [Source:MGI Symbol;Acc:MGI:1330302]	protein_coding	0.000729579	0.00444978	24	22	38.6428	4.52029	0.116976
ENSMUSG00000002409	Dyrk1b	NRF	chr7:28179469-28187294	dual-specificity tyrosine-(Y)-phosphorylation regulated kinase 1b [Source:MGI Symbol;Acc:MGI:1330302]	protein_coding	2.08488e-09	2.34456e-07	24	7	38.6311	9.56776	0.24767
ENSMUSG00000002413	Braf	DRF	chr6:39603237-39725463	Braf transforming gene [Source:MGI Symbol;Acc:MGI:88190]	protein_coding	0.000466913	0.00310238	24	22	16.5989	0.354498	0.0213567
ENSMUSG00000002413	Braf	NRF	chr6:39603237-39725463	Braf transforming gene [Source:MGI Symbol;Acc:MGI:88190]	protein_coding	0.10675	0.289424	24	19	16.4479	0.212837	0.0129401
ENSMUSG00000002416	Ndufb2	DRF	chr6:39592574-39603382	NADH:ubiquinone oxidoreductase subunit B2 [Source:MGI Symbol;Acc:MGI:1915448]	protein_coding	8.99933e-07	2.33863e-05	24	17	23.9357	2.18587	0.0913225
ENSMUSG00000002416	Ndufb2	NRF	chr6:39592574-39603382	NADH:ubiquinone oxidoreductase subunit B2 [Source:MGI Symbol;Acc:MGI:1915448]	protein_coding	0.00831582	0.034578	24	21	22.4824	1.07022	0.0476027
ENSMUSG00000002475	Abhd3	DRF	chr18:10644411-10706771	abhydrolase domain containing 3 [Source:MGI Symbol;Acc:MGI:2147183]	protein_coding	7.35793e-06	0.000113209	24	18	144.231	5.99149	0.0415411
ENSMUSG00000002475	Abhd3	NRF	chr18:10644411-10706771	abhydrolase domain containing 3 [Source:MGI Symbol;Acc:MGI:2147183]	protein_coding	0.000706713	0.00437756	24	21	140.171	2.59658	0.0185244
ENSMUSG00000002477	Snrpd1	DRF	chr18:10617796-10628230	small nuclear ribonucleoprotein D1 [Source:MGI Symbol;Acc:MGI:98344]	protein_coding	1.11797e-07	5.1709e-06	24	7	81.516	14.356	0.176113
ENSMUSG00000002477	Snrpd1	NRF	chr18:10617796-10628230	small nuclear ribonucleoprotein D1 [Source:MGI Symbol;Acc:MGI:98344]	protein_coding	0.00458324	0.0210334	24	0	83.4083	7.21145	0.0864596
ENSMUSG00000002486	Tchp	DRF	chr5:114707760-114722327	trichoplein, keratin filament binding [Source:MGI Symbol;Acc:MGI:1925082]	protein_coding	3.45867e-05	0.000374689	24	2	1.70698	0.352228	0.206346
ENSMUSG00000002486	Tchp	NRF	chr5:114707760-114722327	trichoplein, keratin filament binding [Source:MGI Symbol;Acc:MGI:1925082]	protein_coding	0.452685	0.892171	24	3	1.84376	0.277399	0.150453
ENSMUSG00000002489	Tiam1	DRF	chr16:89787111-90143769	T cell lymphoma invasion and metastasis 1 [Source:MGI Symbol;Acc:MGI:103306]	protein_coding	0.00183527	0.00953464	24	8	6.75254	1.35158	0.200158
ENSMUSG00000002489	Tiam1	NRF	chr16:89787111-90143769	T cell lymphoma invasion and metastasis 1 [Source:MGI Symbol;Acc:MGI:103306]	protein_coding	1	1	24	20	6.73856	0.103029	0.0152895
ENSMUSG00000002496	Tsc2	DRF	chr17:24595816-24632630	tuberous sclerosis 2 [Source:MGI Symbol;Acc:MGI:102548]	protein_coding	0.0187602	0.0672336	24	17	21.4131	0.487945	0.0227872
ENSMUSG00000002496	Tsc2	NRF	chr17:24595816-24632630	tuberous sclerosis 2 [Source:MGI Symbol;Acc:MGI:102548]	protein_coding	0.00123784	0.0070238	24	18	21.0042	0.335326	0.0159647
ENSMUSG00000002504	Slc9a3r2	DRF	chr17:24639282-24650305	solute carrier family 9 (sodium/hydrogen exchanger), member 3 regulator 2 [Source:MGI Symbol;Acc:MGI:1890662]	protein_coding	1	1	24	12	62.0339	1.46142	0.0235585
ENSMUSG00000002504	Slc9a3r2	NRF	chr17:24639282-24650305	solute carrier family 9 (sodium/hydrogen exchanger), member 3 regulator 2 [Source:MGI Symbol;Acc:MGI:1890662]	protein_coding	1.06887e-05	0.000138811	24	17	62.4175	6.45863	0.103475
ENSMUSG00000002546	Golga2	DRF	chr2:32287384-32307921	golgi autoantigen, golgin subfamily a, 2 [Source:MGI Symbol;Acc:MGI:2139395]	protein_coding	2.07717e-05	0.000249604	24	0	29.3572	1.40988	0.0480249
ENSMUSG00000002546	Golga2	NRF	chr2:32287384-32307921	golgi autoantigen, golgin subfamily a, 2 [Source:MGI Symbol;Acc:MGI:2139395]	protein_coding	2.43805e-05	0.000271649	24	8	30.0454	1.71109	0.0569501
ENSMUSG00000002550	Uck1	DRF	chr2:32255002-32260159	uridine-cytidine kinase 1 [Source:MGI Symbol;Acc:MGI:98904]	protein_coding	0.00702403	0.0296489	24	14	60.7798	3.61631	0.0594986
ENSMUSG00000002550	Uck1	NRF	chr2:32255002-32260159	uridine-cytidine kinase 1 [Source:MGI Symbol;Acc:MGI:98904]	protein_coding	7.23638e-08	2.91925e-06	24	20	58.4983	7.7136	0.13186
ENSMUSG00000002588	Pon1	DRF	chr6:5168090-5193946	paraoxonase 1 [Source:MGI Symbol;Acc:MGI:103295]	protein_coding	6.78234e-05	0.000641031	24	19	147.65	3.49471	0.0236688
ENSMUSG00000002588	Pon1	NRF	chr6:5168090-5193946	paraoxonase 1 [Source:MGI Symbol;Acc:MGI:103295]	protein_coding	0.0397572	0.128195	24	21	145.179	0.806695	0.00555655
ENSMUSG00000002603	Tgfb1	DRF	chr7:25687002-25705077	transforming growth factor, beta 1 [Source:MGI Symbol;Acc:MGI:98725]	protein_coding	4.95989e-05	0.00050042	24	2	24.3093	1.89484	0.0779468
ENSMUSG00000002603	Tgfb1	NRF	chr7:25687002-25705077	transforming growth factor, beta 1 [Source:MGI Symbol;Acc:MGI:98725]	protein_coding	0.011877	0.0467193	24	8	24.9138	1.74399	0.0700009
ENSMUSG00000002608	Ccdc97	DRF	chr7:25711106-25719088	coiled-coil domain containing 97 [Source:MGI Symbol;Acc:MGI:1196455]	protein_coding	0.99161	1	24	20	27.3586	0.381481	0.0139437
ENSMUSG00000002608	Ccdc97	NRF	chr7:25711106-25719088	coiled-coil domain containing 97 [Source:MGI Symbol;Acc:MGI:1196455]	protein_coding	0.00715112	0.0305045	24	22	27.5407	0.685764	0.0249
ENSMUSG00000002633	Shh	DRF	chr5:28456815-28467256	sonic hedgehog [Source:MGI Symbol;Acc:MGI:98297]	protein_coding	0.226851	0.533046	24	4	3.04527	1.36727	0.448981
ENSMUSG00000002633	Shh	NRF	chr5:28456815-28467256	sonic hedgehog [Source:MGI Symbol;Acc:MGI:98297]	protein_coding	0.000181279	0.00140936	24	18	3.05601	1.77752	0.581648
ENSMUSG00000002635	Pdcd2l	DRF	chr7:34184499-34196661	programmed cell death 2-like [Source:MGI Symbol;Acc:MGI:1915329]	protein_coding	7.28969e-05	0.0006769	24	22	78.0704	3.48028	0.0445787
ENSMUSG00000002635	Pdcd2l	NRF	chr7:34184499-34196661	programmed cell death 2-like [Source:MGI Symbol;Acc:MGI:1915329]	protein_coding	0.0554654	0.169287	24	8	76.5163	5.55783	0.0726359
ENSMUSG00000002658	Gtf2f1	DRF	chr17:57003405-57011288	general transcription factor IIF, polypeptide 1 [Source:MGI Symbol;Acc:MGI:1923848]	protein_coding	1.67844e-05	0.000211072	24	5	73.4032	9.91151	0.135028
ENSMUSG00000002658	Gtf2f1	NRF	chr17:57003405-57011288	general transcription factor IIF, polypeptide 1 [Source:MGI Symbol;Acc:MGI:1923848]	protein_coding	0.00433101	0.0200533	24	20	76.4192	7.66965	0.100363
ENSMUSG00000002661	Alkbh7	DRF	chr17:56997339-56999322	alkB homolog 7 [Source:MGI Symbol;Acc:MGI:1913650]	protein_coding	0.0099569	0.0398072	24	12	75.3395	5.15461	0.0684184
ENSMUSG00000002661	Alkbh7	NRF	chr17:56997339-56999322	alkB homolog 7 [Source:MGI Symbol;Acc:MGI:1913650]	protein_coding	1.05233e-05	0.000136943	24	0	72.8644	10.5673	0.145027
ENSMUSG00000002718	Cse1l	DRF	chr2:166906040-166946389	chromosome segregation 1-like (S. cerevisiae) [Source:MGI Symbol;Acc:MGI:1339951]	protein_coding	0.00427143	0.0194898	24	16	45.6427	1.48974	0.0326391
ENSMUSG00000002718	Cse1l	NRF	chr2:166906040-166946389	chromosome segregation 1-like (S. cerevisiae) [Source:MGI Symbol;Acc:MGI:1339951]	protein_coding	0.00568847	0.0251868	24	22	45.0219	0.778101	0.0172827
ENSMUSG00000002731	Prkra	DRF	chr2:76629898-76648015	protein kinase, interferon inducible double stranded RNA dependent activator [Source:MGI Symbol;Acc:MGI:1344375]	protein_coding	9.60252e-06	0.000138036	24	23	87.4007	4.18927	0.0479317
ENSMUSG00000002731	Prkra	NRF	chr2:76629898-76648015	protein kinase, interferon inducible double stranded RNA dependent activator [Source:MGI Symbol;Acc:MGI:1344375]	protein_coding	0.0367571	0.120106	24	8	85.2022	5.13209	0.0602342
ENSMUSG00000002733	Plekha3	DRF	chr2:76675281-76696828	pleckstrin homology domain-containing, family A (phosphoinositide binding specific) member 3 [Source:MGI Symbol;Acc:MGI:1932515]	protein_coding	0.000137175	0.00113302	24	19	62.4866	2.26259	0.0362093
ENSMUSG00000002733	Plekha3	NRF	chr2:76675281-76696828	pleckstrin homology domain-containing, family A (phosphoinositide binding specific) member 3 [Source:MGI Symbol;Acc:MGI:1932515]	protein_coding	7.87636e-05	0.000708844	24	17	60.8891	2.71035	0.0445128
ENSMUSG00000002741	Ykt6	DRF	chr11:5955693-5967780	YKT6 v-SNARE homolog (S. cerevisiae) [Source:MGI Symbol;Acc:MGI:1927550]	protein_coding	0.134443	0.348837	24	11	71.9845	1.64888	0.022906
ENSMUSG00000002741	Ykt6	NRF	chr11:5955693-5967780	YKT6 v-SNARE homolog (S. cerevisiae) [Source:MGI Symbol;Acc:MGI:1927550]	protein_coding	7.7788e-06	0.000107328	24	18	71.2262	3.04311	0.0427245
ENSMUSG00000002748	Baz1b	DRF	chr5:135187264-135246129	bromodomain adjacent to zinc finger domain, 1B [Source:MGI Symbol;Acc:MGI:1353499]	protein_coding	0.194836	0.471327	24	3	17.5266	0.467947	0.0266992
ENSMUSG00000002748	Baz1b	NRF	chr5:135187264-135246129	bromodomain adjacent to zinc finger domain, 1B [Source:MGI Symbol;Acc:MGI:1353499]	protein_coding	3.02723e-07	8.51918e-06	24	18	17.4036	1.10566	0.0635306
ENSMUSG00000002767	Mrpl2	DRF	chr17:46646229-46650139	mitochondrial ribosomal protein L2 [Source:MGI Symbol;Acc:MGI:1351622]	protein_coding	2.51141e-07	9.18383e-06	24	1	122.673	10.9491	0.0892542
ENSMUSG00000002767	Mrpl2	NRF	chr17:46646229-46650139	mitochondrial ribosomal protein L2 [Source:MGI Symbol;Acc:MGI:1351622]	protein_coding	0.00720697	0.0306964	24	9	118.354	7.03608	0.0594495
ENSMUSG00000002768	Mea1	DRF	chr17:46678793-46683111	male enhanced antigen 1 [Source:MGI Symbol;Acc:MGI:96957]	protein_coding	5.2448e-05	0.000522527	24	4	87.8727	5.50026	0.0625935
ENSMUSG00000002768	Mea1	NRF	chr17:46678793-46683111	male enhanced antigen 1 [Source:MGI Symbol;Acc:MGI:96957]	protein_coding	0.378998	0.785796	24	11	88.1633	3.05663	0.0346701
ENSMUSG00000002769	Gnmt	DRF	chr17:46725664-46729168	glycine N-methyltransferase [Source:MGI Symbol;Acc:MGI:1202304]	protein_coding	0.00457655	0.0206522	24	21	322.485	7.20571	0.0223444
ENSMUSG00000002769	Gnmt	NRF	chr17:46725664-46729168	glycine N-methyltransferase [Source:MGI Symbol;Acc:MGI:1202304]	protein_coding	0.0140006	0.0535557	24	20	300.636	6.0494	0.020122
ENSMUSG00000002781	Tmem143	DRF	chr7:45896941-45917413	transmembrane protein 143 [Source:MGI Symbol;Acc:MGI:1917459]	protein_coding	0.000235104	0.00175534	24	22	18.3628	0.782828	0.0426312
ENSMUSG00000002781	Tmem143	NRF	chr7:45896941-45917413	transmembrane protein 143 [Source:MGI Symbol;Acc:MGI:1917459]	protein_coding	4.94247e-05	0.000482014	24	8	17.5426	1.33067	0.0758533
ENSMUSG00000002797	Ggct	DRF	chr6:54982580-54992950	gamma-glutamyl cyclotransferase [Source:MGI Symbol;Acc:MGI:95700]	protein_coding	0.215678	0.511807	24	14	5.40307	0.333168	0.0616627
ENSMUSG00000002797	Ggct	NRF	chr6:54982580-54992950	gamma-glutamyl cyclotransferase [Source:MGI Symbol;Acc:MGI:95700]	protein_coding	0.000110127	0.000933584	24	1	5.81555	1.11291	0.191368
ENSMUSG00000002812	Flii	DRF	chr11:60714123-60727263	flightless I actin binding protein [Source:MGI Symbol;Acc:MGI:1342286]	protein_coding	7.92693e-05	0.000721945	24	23	39.1607	1.38905	0.0354705
ENSMUSG00000002812	Flii	NRF	chr11:60714123-60727263	flightless I actin binding protein [Source:MGI Symbol;Acc:MGI:1342286]	protein_coding	4.03894e-06	6.29753e-05	24	10	38.5321	1.74672	0.0453316
ENSMUSG00000002820	Atg4d	DRF	chr9:21265293-21277772	autophagy related 4D, cysteine peptidase [Source:MGI Symbol;Acc:MGI:2444308]	protein_coding	0.00184786	0.00958828	24	21	16.7537	1.05109	0.0627377
ENSMUSG00000002820	Atg4d	NRF	chr9:21265293-21277772	autophagy related 4D, cysteine peptidase [Source:MGI Symbol;Acc:MGI:2444308]	protein_coding	0.00016026	0.00127123	24	13	16.4489	1.30406	0.0792794
ENSMUSG00000002831	Plin4	DRF	chr17:56100591-56109803	perilipin 4 [Source:MGI Symbol;Acc:MGI:1929709]	protein_coding	0.401905	0.831252	24	19	6.0718	1.38341	0.227841
ENSMUSG00000002831	Plin4	NRF	chr17:56100591-56109803	perilipin 4 [Source:MGI Symbol;Acc:MGI:1929709]	protein_coding	0.000120547	0.0010078	24	17	5.82971	2.62194	0.449755
ENSMUSG00000002833	Hdgfl2	DRF	chr17:56079634-56100607	HDGF like 2 [Source:MGI Symbol;Acc:MGI:1194492]	protein_coding	5.38869e-06	8.87006e-05	24	2	22.1997	1.9716	0.0888121
ENSMUSG00000002833	Hdgfl2	NRF	chr17:56079634-56100607	HDGF like 2 [Source:MGI Symbol;Acc:MGI:1194492]	protein_coding	0.503077	0.958764	24	4	22.3986	0.796953	0.0355805
ENSMUSG00000002844	Adprh	DRF	chr16:38444030-38452703	ADP-ribosylarginine hydrolase [Source:MGI Symbol;Acc:MGI:1098234]	protein_coding	1.69538e-05	0.000212571	24	13	27.3385	2.42879	0.0888415
ENSMUSG00000002844	Adprh	NRF	chr16:38444030-38452703	ADP-ribosylarginine hydrolase [Source:MGI Symbol;Acc:MGI:1098234]	protein_coding	7.77601e-11	2.94966e-08	24	1	29.3481	5.07463	0.172912
ENSMUSG00000002846	Timmdc1	DRF	chr16:38498347-38522663	translocase of inner mitochondrial membrane domain containing 1 [Source:MGI Symbol;Acc:MGI:1922139]	protein_coding	0.0483578	0.149297	24	16	122.784	2.20755	0.0179791
ENSMUSG00000002846	Timmdc1	NRF	chr16:38498347-38522663	translocase of inner mitochondrial membrane domain containing 1 [Source:MGI Symbol;Acc:MGI:1922139]	protein_coding	0.000650952	0.00407989	24	22	120.569	2.73349	0.0226716
ENSMUSG00000002870	Mcm2	DRF	chr6:88883474-88898780	minichromosome maintenance complex component 2 [Source:MGI Symbol;Acc:MGI:105380]	protein_coding	2.34962e-05	0.000276206	24	10	8.64808	2.48648	0.287519
ENSMUSG00000002870	Mcm2	NRF	chr6:88883474-88898780	minichromosome maintenance complex component 2 [Source:MGI Symbol;Acc:MGI:105380]	protein_coding	0.123321	0.32543	24	1	8.42152	1.10203	0.130859
ENSMUSG00000002871	Tpra1	DRF	chr6:88902251-88912238	transmembrane protein, adipocyte asscociated 1 [Source:MGI Symbol;Acc:MGI:1345190]	protein_coding	9.51745e-06	0.000137279	24	19	15.3461	1.23894	0.0807327
ENSMUSG00000002871	Tpra1	NRF	chr6:88902251-88912238	transmembrane protein, adipocyte asscociated 1 [Source:MGI Symbol;Acc:MGI:1345190]	protein_coding	0.030995	0.104267	24	6	14.9681	1.15699	0.0772967
ENSMUSG00000002881	Nab1	DRF	chr1:52457294-52500679	Ngfi-A binding protein 1 [Source:MGI Symbol;Acc:MGI:107564]	protein_coding	1	1	24	21	73.1342	0.162254	0.00221858
ENSMUSG00000002881	Nab1	NRF	chr1:52457294-52500679	Ngfi-A binding protein 1 [Source:MGI Symbol;Acc:MGI:107564]	protein_coding	0.00206086	0.010769	24	16	73.1201	1.85795	0.0254096
ENSMUSG00000002897	Il17ra	DRF	chr6:120463247-120487559	interleukin 17 receptor A [Source:MGI Symbol;Acc:MGI:107399]	protein_coding	9.70395e-06	0.000139179	24	22	16.1005	1.28354	0.0797205
ENSMUSG00000002897	Il17ra	NRF	chr6:120463247-120487559	interleukin 17 receptor A [Source:MGI Symbol;Acc:MGI:107399]	protein_coding	0.00113679	0.00653374	24	15	15.81	0.775112	0.0490268
ENSMUSG00000002900	Lamb1	DRF	chr12:31265234-31329644	laminin B1 [Source:MGI Symbol;Acc:MGI:96743]	protein_coding	0.000169587	0.00134722	24	23	16.76	0.495502	0.0295646
ENSMUSG00000002900	Lamb1	NRF	chr12:31265234-31329644	laminin B1 [Source:MGI Symbol;Acc:MGI:96743]	protein_coding	0.106135	0.28799	24	5	16.5669	0.614659	0.0371017
ENSMUSG00000002908	Kcnn1	DRF	chr8:70842049-70863258	potassium intermediate/small conductance calcium-activated channel, subfamily N, member 1 [Source:MGI Symbol;Acc:MGI:1933993]	protein_coding	2.20541e-06	4.51292e-05	24	23	21.4667	2.37029	0.110417
ENSMUSG00000002908	Kcnn1	NRF	chr8:70842049-70863258	potassium intermediate/small conductance calcium-activated channel, subfamily N, member 1 [Source:MGI Symbol;Acc:MGI:1933993]	protein_coding	0.040912	0.131434	24	19	19.4537	1.21347	0.0623772
ENSMUSG00000002910	Arrdc2	DRF	chr8:70835129-70839720	arrestin domain containing 2 [Source:MGI Symbol;Acc:MGI:1918057]	protein_coding	0.106226	0.288095	24	21	14.8602	1.18163	0.0795161
ENSMUSG00000002910	Arrdc2	NRF	chr8:70835129-70839720	arrestin domain containing 2 [Source:MGI Symbol;Acc:MGI:1918057]	protein_coding	8.64285e-08	3.35356e-06	24	8	15.1516	3.30879	0.218379
ENSMUSG00000002944	Cd36	DRF	chr5:17781690-17888801	CD36 molecule [Source:MGI Symbol;Acc:MGI:107899]	protein_coding	0.0116047	0.0450485	24	20	102.276	2.65386	0.0259481
ENSMUSG00000002944	Cd36	NRF	chr5:17781690-17888801	CD36 molecule [Source:MGI Symbol;Acc:MGI:107899]	protein_coding	0.317385	0.689159	24	22	95.5954	0.9763	0.0102128
ENSMUSG00000002949	Timm44	DRF	chr8:4259731-4275913	translocase of inner mitochondrial membrane 44 [Source:MGI Symbol;Acc:MGI:1343262]	protein_coding	0.000101021	0.000884105	24	0	46.3058	1.62395	0.0350701
ENSMUSG00000002949	Timm44	NRF	chr8:4259731-4275913	translocase of inner mitochondrial membrane 44 [Source:MGI Symbol;Acc:MGI:1343262]	protein_coding	0.0503287	0.156064	24	11	45.6651	1.63618	0.03583
ENSMUSG00000002957	Ap2a2	DRF	chr7:141562173-141633011	adaptor-related protein complex 2, alpha 2 subunit [Source:MGI Symbol;Acc:MGI:101920]	protein_coding	8.46552e-05	0.000762136	24	16	41.822	1.81585	0.0434184
ENSMUSG00000002957	Ap2a2	NRF	chr7:141562173-141633011	adaptor-related protein complex 2, alpha 2 subunit [Source:MGI Symbol;Acc:MGI:101920]	protein_coding	1.96363e-06	3.58493e-05	24	23	40.9957	2.19487	0.0535392
ENSMUSG00000002963	Pnkp	DRF	chr7:44857139-44862992	polynucleotide kinase 3'- phosphatase [Source:MGI Symbol;Acc:MGI:1891698]	protein_coding	0.019399	0.069119	24	16	33.6916	1.33048	0.0394899
ENSMUSG00000002963	Pnkp	NRF	chr7:44857139-44862992	polynucleotide kinase 3'- phosphatase [Source:MGI Symbol;Acc:MGI:1891698]	protein_coding	8.19721e-06	0.000111706	24	1	34.242	2.05541	0.0600261
ENSMUSG00000002968	Med25	DRF	chr7:44876765-44892712	mediator complex subunit 25 [Source:MGI Symbol;Acc:MGI:1922863]	protein_coding	1.56298e-05	0.000199798	24	0	19.6399	0.903987	0.046028
ENSMUSG00000002968	Med25	NRF	chr7:44876765-44892712	mediator complex subunit 25 [Source:MGI Symbol;Acc:MGI:1922863]	protein_coding	3.80592e-06	6.01913e-05	24	8	19.3528	1.09182	0.0564168
ENSMUSG00000002981	Clptm1	DRF	chr7:19631571-19665033	cleft lip and palate associated transmembrane protein 1 [Source:MGI Symbol;Acc:MGI:1927155]	protein_coding	0.00431375	0.0196582	24	17	40.8002	1.51388	0.0371047
ENSMUSG00000002981	Clptm1	NRF	chr7:19631571-19665033	cleft lip and palate associated transmembrane protein 1 [Source:MGI Symbol;Acc:MGI:1927155]	protein_coding	0.00570243	0.0252354	24	15	40.5329	1.54005	0.0379951
ENSMUSG00000002983	Relb	DRF	chr7:19606217-19629438	avian reticuloendotheliosis viral (v-rel) oncogene related B [Source:MGI Symbol;Acc:MGI:103289]	protein_coding	0.338437	0.728437	24	21	16.4227	1.65169	0.100574
ENSMUSG00000002983	Relb	NRF	chr7:19606217-19629438	avian reticuloendotheliosis viral (v-rel) oncogene related B [Source:MGI Symbol;Acc:MGI:103289]	protein_coding	0.000310036	0.00219059	24	7	16.7201	2.06592	0.123559
ENSMUSG00000002984	Tomm40	DRF	chr7:19701313-19715438	translocase of outer mitochondrial membrane 40 [Source:MGI Symbol;Acc:MGI:1858259]	protein_coding	0.000448744	0.00300127	24	2	37.3437	1.77763	0.0476019
ENSMUSG00000002984	Tomm40	NRF	chr7:19701313-19715438	translocase of outer mitochondrial membrane 40 [Source:MGI Symbol;Acc:MGI:1858259]	protein_coding	0.00472781	0.0215955	24	16	36.3252	1.78865	0.04924
ENSMUSG00000002996	Hbp1	DRF	chr12:31926254-31950535	high mobility group box transcription factor 1 [Source:MGI Symbol;Acc:MGI:894659]	protein_coding	7.79807e-06	0.000118392	24	18	48.8706	2.80278	0.0573511
ENSMUSG00000002996	Hbp1	NRF	chr12:31926254-31950535	high mobility group box transcription factor 1 [Source:MGI Symbol;Acc:MGI:894659]	protein_coding	1	1	24	11	48.0703	0.830444	0.0172756
ENSMUSG00000003031	Cdkn1b	DRF	chr6:134920401-134925513	cyclin-dependent kinase inhibitor 1B [Source:MGI Symbol;Acc:MGI:104565]	protein_coding	5.83312e-05	0.000567785	24	18	20.5613	2.46185	0.119732
ENSMUSG00000003031	Cdkn1b	NRF	chr6:134920401-134925513	cyclin-dependent kinase inhibitor 1B [Source:MGI Symbol;Acc:MGI:104565]	protein_coding	1	1	24	21	19.5346	0.0160212	0.000820145
ENSMUSG00000003037	Rab8a	DRF	chr8:72161200-72183904	RAB8A, member RAS oncogene family [Source:MGI Symbol;Acc:MGI:96960]	protein_coding	1	1	24	20	48.8387	0.118276	0.00242178
ENSMUSG00000003037	Rab8a	NRF	chr8:72161200-72183904	RAB8A, member RAS oncogene family [Source:MGI Symbol;Acc:MGI:96960]	protein_coding	0.00313428	0.0152338	24	20	48.0511	0.993202	0.0206697
ENSMUSG00000003039	Fam32a	DRF	chr8:72219730-72224418	family with sequence similarity 32, member A [Source:MGI Symbol;Acc:MGI:1915172]	protein_coding	0.141493	0.363898	24	1	28.3102	1.14257	0.040359
ENSMUSG00000003039	Fam32a	NRF	chr8:72219730-72224418	family with sequence similarity 32, member A [Source:MGI Symbol;Acc:MGI:1915172]	protein_coding	0.00458106	0.021031	24	5	29.5475	1.76672	0.0597927
ENSMUSG00000003051	Elf3	DRF	chr1:135253575-135258568	E74-like factor 3 [Source:MGI Symbol;Acc:MGI:1101781]	protein_coding	0.0778002	0.222118	24	9	6.08727	1.86984	0.307173
ENSMUSG00000003051	Elf3	NRF	chr1:135253575-135258568	E74-like factor 3 [Source:MGI Symbol;Acc:MGI:1101781]	protein_coding	1.15111e-06	2.36887e-05	24	22	6.69133	2.98089	0.445486
ENSMUSG00000003053	Cyp2c29	DRF	chr19:39269405-39330713	cytochrome P450, family 2, subfamily c, polypeptide 29 [Source:MGI Symbol;Acc:MGI:103238]	protein_coding	0.0017031	0.00898012	24	18	151.713	3.57967	0.023595
ENSMUSG00000003053	Cyp2c29	NRF	chr19:39269405-39330713	cytochrome P450, family 2, subfamily c, polypeptide 29 [Source:MGI Symbol;Acc:MGI:103238]	protein_coding	0.00768661	0.0323956	24	22	145.445	3.8532	0.0264924
ENSMUSG00000003068	Stk11	DRF	chr10:80115803-80130682	serine/threonine kinase 11 [Source:MGI Symbol;Acc:MGI:1341870]	protein_coding	0.00810761	0.0334885	24	23	43.9223	1.01822	0.0231823
ENSMUSG00000003068	Stk11	NRF	chr10:80115803-80130682	serine/threonine kinase 11 [Source:MGI Symbol;Acc:MGI:1341870]	protein_coding	0.840464	1	24	11	43.5485	0.50215	0.0115308
ENSMUSG00000003072	Atp5d	DRF	chr10:80138632-80145818	ATP synthase, H+ transporting, mitochondrial F1 complex, delta subunit [Source:MGI Symbol;Acc:MGI:1913293]	protein_coding	0.000645049	0.00402021	24	18	131.536	5.31179	0.0403828
ENSMUSG00000003072	Atp5d	NRF	chr10:80138632-80145818	ATP synthase, H+ transporting, mitochondrial F1 complex, delta subunit [Source:MGI Symbol;Acc:MGI:1913293]	protein_coding	0.000753834	0.00462447	24	19	126.475	2.88487	0.0228099
ENSMUSG00000003099	Ppp5c	DRF	chr7:17004640-17027924	protein phosphatase 5, catalytic subunit [Source:MGI Symbol;Acc:MGI:102666]	protein_coding	0.0632086	0.186622	24	21	69.3849	1.48615	0.0214189
ENSMUSG00000003099	Ppp5c	NRF	chr7:17004640-17027924	protein phosphatase 5, catalytic subunit [Source:MGI Symbol;Acc:MGI:102666]	protein_coding	2.77225e-05	0.000301226	24	18	68.2942	1.48666	0.0217685
ENSMUSG00000003123	Lipe	DRF	chr7:25379527-25398710	lipase, hormone sensitive [Source:MGI Symbol;Acc:MGI:96790]	protein_coding	1.03217e-05	0.000145494	24	23	23.0009	2.05872	0.0895059
ENSMUSG00000003123	Lipe	NRF	chr7:25379527-25398710	lipase, hormone sensitive [Source:MGI Symbol;Acc:MGI:96790]	protein_coding	0.00623092	0.0271954	24	9	22.4816	1.60831	0.0715391
ENSMUSG00000003131	Pafah1b2	DRF	chr9:45962859-46012690	platelet-activating factor acetylhydrolase, isoform 1b, subunit 2 [Source:MGI Symbol;Acc:MGI:108415]	protein_coding	0.905574	1	24	17	25.6773	0.399314	0.0155512
ENSMUSG00000003131	Pafah1b2	NRF	chr9:45962859-46012690	platelet-activating factor acetylhydrolase, isoform 1b, subunit 2 [Source:MGI Symbol;Acc:MGI:108415]	protein_coding	0.00307332	0.0149978	24	20	25.3675	0.583345	0.0229958
ENSMUSG00000003134	Tbc1d8	DRF	chr1:39371492-39478755	TBC1 domain family, member 8 [Source:MGI Symbol;Acc:MGI:1927225]	protein_coding	6.41754e-10	1.39465e-07	24	18	46.9198	4.7622	0.101497
ENSMUSG00000003134	Tbc1d8	NRF	chr1:39371492-39478755	TBC1 domain family, member 8 [Source:MGI Symbol;Acc:MGI:1927225]	protein_coding	0.000696758	0.00432538	24	16	44.6018	2.75282	0.06172
ENSMUSG00000003161	Sri	DRF	chr5:8046078-8069379	sorcin [Source:MGI Symbol;Acc:MGI:98419]	protein_coding	0.911229	1	24	17	23.5236	0.872011	0.0370697
ENSMUSG00000003161	Sri	NRF	chr5:8046078-8069379	sorcin [Source:MGI Symbol;Acc:MGI:98419]	protein_coding	3.11273e-05	0.000330176	24	8	23.5487	1.73857	0.0738286
ENSMUSG00000003166	Dgcr2	DRF	chr16:17839482-17898562	DiGeorge syndrome critical region gene 2 [Source:MGI Symbol;Acc:MGI:892866]	protein_coding	0.000743105	0.00451511	24	18	39.5219	1.98371	0.0501926
ENSMUSG00000003166	Dgcr2	NRF	chr16:17839482-17898562	DiGeorge syndrome critical region gene 2 [Source:MGI Symbol;Acc:MGI:892866]	protein_coding	0.883172	1	24	20	38.9192	0.591463	0.0151972
ENSMUSG00000003199	Mpnd	DRF	chr17:56005711-56016790	MPN domain containing [Source:MGI Symbol;Acc:MGI:1915297]	protein_coding	2.56357e-06	5.09754e-05	24	16	90.793	3.24113	0.0356981
ENSMUSG00000003199	Mpnd	NRF	chr17:56005711-56016790	MPN domain containing [Source:MGI Symbol;Acc:MGI:1915297]	protein_coding	0.00193126	0.010198	24	19	89.2838	1.91414	0.0214388
ENSMUSG00000003200	Sh3gl1	DRF	chr17:56016750-56036635	SH3-domain GRB2-like 1 [Source:MGI Symbol;Acc:MGI:700010]	protein_coding	1	1	24	13	29.4724	0.139152	0.00472144
ENSMUSG00000003200	Sh3gl1	NRF	chr17:56016750-56036635	SH3-domain GRB2-like 1 [Source:MGI Symbol;Acc:MGI:700010]	protein_coding	1.1562e-06	2.3774e-05	24	21	29.4767	1.21113	0.0410879
ENSMUSG00000003208	Yju2	DRF	chr17:55959099-55968285	YJU2 splicing factor [Source:MGI Symbol;Acc:MGI:1920136]	protein_coding	1.65918e-07	6.83439e-06	24	4	8.31818	1.45597	0.175035
ENSMUSG00000003208	Yju2	NRF	chr17:55959099-55968285	YJU2 splicing factor [Source:MGI Symbol;Acc:MGI:1920136]	protein_coding	0.421404	0.848249	24	2	8.56332	0.702369	0.0820207
ENSMUSG00000003226	Ranbp2	DRF	chr10:58446920-58494356	RAN binding protein 2 [Source:MGI Symbol;Acc:MGI:894323]	protein_coding	0.862519	1	24	23	22.241	0.389787	0.0175256
ENSMUSG00000003226	Ranbp2	NRF	chr10:58446920-58494356	RAN binding protein 2 [Source:MGI Symbol;Acc:MGI:894323]	protein_coding	0.00287159	0.0141905	24	18	22.1034	0.791006	0.0357867
ENSMUSG00000003228	Grk5	DRF	chr19:60889749-61092553	G protein-coupled receptor kinase 5 [Source:MGI Symbol;Acc:MGI:109161]	protein_coding	7.44898e-08	3.91958e-06	24	14	71.6479	5.5089	0.0768885
ENSMUSG00000003228	Grk5	NRF	chr19:60889749-61092553	G protein-coupled receptor kinase 5 [Source:MGI Symbol;Acc:MGI:109161]	protein_coding	2.56081e-08	1.37596e-06	24	0	73.8722	10.7576	0.145624
ENSMUSG00000003233	Dvl3	DRF	chr16:20516982-20534010	dishevelled segment polarity protein 3 [Source:MGI Symbol;Acc:MGI:108100]	protein_coding	0.708568	1	24	2	20.3813	0.363689	0.0178443
ENSMUSG00000003233	Dvl3	NRF	chr16:20516982-20534010	dishevelled segment polarity protein 3 [Source:MGI Symbol;Acc:MGI:108100]	protein_coding	0.00234246	0.0119979	24	17	20.864	1.3887	0.0665593
ENSMUSG00000003235	Eif2b5	DRF	chr16:20498817-20509323	eukaryotic translation initiation factor 2B, subunit 5 epsilon [Source:MGI Symbol;Acc:MGI:2446176]	protein_coding	0.135572	0.351015	24	16	74.3027	1.70687	0.0229719
ENSMUSG00000003235	Eif2b5	NRF	chr16:20498817-20509323	eukaryotic translation initiation factor 2B, subunit 5 epsilon [Source:MGI Symbol;Acc:MGI:2446176]	protein_coding	2.78485e-05	0.000302282	24	20	72.8936	2.3285	0.0319438
ENSMUSG00000003269	Cyth2	DRF	chr7:45806637-45814581	cytohesin 2 [Source:MGI Symbol;Acc:MGI:1334255]	protein_coding	1.29115e-06	3.05059e-05	24	22	30.1004	1.97869	0.0657363
ENSMUSG00000003269	Cyth2	NRF	chr7:45806637-45814581	cytohesin 2 [Source:MGI Symbol;Acc:MGI:1334255]	protein_coding	1.62168e-06	3.08727e-05	24	10	30.4067	2.70721	0.0890334
ENSMUSG00000003299	Mrpl4	DRF	chr9:21002738-21008839	mitochondrial ribosomal protein L4 [Source:MGI Symbol;Acc:MGI:2137210]	protein_coding	0.437699	0.884475	24	15	47.0725	1.26633	0.0269018
ENSMUSG00000003299	Mrpl4	NRF	chr9:21002738-21008839	mitochondrial ribosomal protein L4 [Source:MGI Symbol;Acc:MGI:2137210]	protein_coding	0.000922146	0.00547578	24	22	45.8084	2.3587	0.0514904
ENSMUSG00000003316	Glg1	DRF	chr8:111154421-111259216	golgi apparatus protein 1 [Source:MGI Symbol;Acc:MGI:104967]	protein_coding	0.000134959	0.00111903	24	20	42.7985	1.01121	0.0236273
ENSMUSG00000003316	Glg1	NRF	chr8:111154421-111259216	golgi apparatus protein 1 [Source:MGI Symbol;Acc:MGI:104967]	protein_coding	0.253165	0.577887	24	21	42.4512	0.227997	0.0053708
ENSMUSG00000003344	Btbd2	DRF	chr10:80642617-80657071	BTB (POZ) domain containing 2 [Source:MGI Symbol;Acc:MGI:1933831]	protein_coding	0.000390614	0.00266867	24	20	42.7553	2.08617	0.0487932
ENSMUSG00000003344	Btbd2	NRF	chr10:80642617-80657071	BTB (POZ) domain containing 2 [Source:MGI Symbol;Acc:MGI:1933831]	protein_coding	0.148472	0.378174	24	8	42.2959	2.28975	0.0541364
ENSMUSG00000003345	Csnk1g2	DRF	chr10:80622838-80640749	casein kinase 1, gamma 2 [Source:MGI Symbol;Acc:MGI:1920014]	protein_coding	5.0958e-05	0.000511492	24	2	35.651	1.21633	0.0341176
ENSMUSG00000003345	Csnk1g2	NRF	chr10:80622838-80640749	casein kinase 1, gamma 2 [Source:MGI Symbol;Acc:MGI:1920014]	protein_coding	5.58308e-06	8.15793e-05	24	10	35.1888	2.11389	0.0600727
ENSMUSG00000003348	Mob3a	DRF	chr10:80685253-80701977	MOB kinase activator 3A [Source:MGI Symbol;Acc:MGI:3050117]	protein_coding	0.00332616	0.0157978	24	11	29.0792	2.0874	0.0717831
ENSMUSG00000003348	Mob3a	NRF	chr10:80685253-80701977	MOB kinase activator 3A [Source:MGI Symbol;Acc:MGI:3050117]	protein_coding	0.0237432	0.0834507	24	22	29.8213	1.25124	0.041958
ENSMUSG00000003354	Ccdc65	DRF	chr15:98708207-98723336	coiled-coil domain containing 65 [Source:MGI Symbol;Acc:MGI:2146001]	protein_coding	1	1	24	3	17.2646	0.672138	0.0389317
ENSMUSG00000003354	Ccdc65	NRF	chr15:98708207-98723336	coiled-coil domain containing 65 [Source:MGI Symbol;Acc:MGI:2146001]	protein_coding	0.0102101	0.0410456	24	8	18.8305	2.6098	0.138595
ENSMUSG00000003355	Fkbp11	DRF	chr15:98724366-98728198	FK506 binding protein 11 [Source:MGI Symbol;Acc:MGI:1913370]	protein_coding	0.571391	1	24	6	12.0186	1.21833	0.101371
ENSMUSG00000003355	Fkbp11	NRF	chr15:98724366-98728198	FK506 binding protein 11 [Source:MGI Symbol;Acc:MGI:1913370]	protein_coding	0.0024549	0.0124533	24	8	14.4876	2.85946	0.197372
ENSMUSG00000003363	Pld3	DRF	chr7:27532000-27553218	phospholipase D family, member 3 [Source:MGI Symbol;Acc:MGI:1333782]	protein_coding	0.00111206	0.0063356	24	23	44.5473	1.37696	0.0309102
ENSMUSG00000003363	Pld3	NRF	chr7:27532000-27553218	phospholipase D family, member 3 [Source:MGI Symbol;Acc:MGI:1333782]	protein_coding	0.00355496	0.0169197	24	9	44.7484	2.41148	0.0538896
ENSMUSG00000003378	Grik5	DRF	chr7:25009849-25072346	glutamate receptor, ionotropic, kainate 5 (gamma 2) [Source:MGI Symbol;Acc:MGI:95818]	protein_coding	2.74416e-06	5.36073e-05	24	1	24.9653	3.0321	0.121453
ENSMUSG00000003378	Grik5	NRF	chr7:25009849-25072346	glutamate receptor, ionotropic, kainate 5 (gamma 2) [Source:MGI Symbol;Acc:MGI:95818]	protein_coding	7.08326e-05	0.000648024	24	9	26.022	2.76595	0.106293
ENSMUSG00000003379	Cd79a	DRF	chr7:24897381-24902197	CD79A antigen (immunoglobulin-associated alpha) [Source:MGI Symbol;Acc:MGI:101774]	protein_coding	0.0071515	0.0301019	24	5	12.035	5.64077	0.468698
ENSMUSG00000003379	Cd79a	NRF	chr7:24897381-24902197	CD79A antigen (immunoglobulin-associated alpha) [Source:MGI Symbol;Acc:MGI:101774]	protein_coding	0.000511538	0.00335144	24	6	14.371	6.69612	0.465947
ENSMUSG00000003380	Rabac1	DRF	chr7:24969752-24972754	Rab acceptor 1 (prenylated) [Source:MGI Symbol;Acc:MGI:1201692]	protein_coding	0.00256216	0.0126164	24	21	81.7717	3.42533	0.0418889
ENSMUSG00000003380	Rabac1	NRF	chr7:24969752-24972754	Rab acceptor 1 (prenylated) [Source:MGI Symbol;Acc:MGI:1201692]	protein_coding	0.0228836	0.0808658	24	14	77.628	2.92416	0.0376688
ENSMUSG00000003382	Etv3	DRF	chr3:87525407-87540156	ets variant 3 [Source:MGI Symbol;Acc:MGI:1350926]	protein_coding	0.00080926	0.00485308	24	19	10.9515	0.601857	0.0549565
ENSMUSG00000003382	Etv3	NRF	chr3:87525407-87540156	ets variant 3 [Source:MGI Symbol;Acc:MGI:1350926]	protein_coding	0.229286	0.534909	24	18	10.9787	0.107693	0.00980931
ENSMUSG00000003402	Prkcsh	DRF	chr9:22002806-22014222	protein kinase C substrate 80K-H [Source:MGI Symbol;Acc:MGI:107877]	protein_coding	0.00668141	0.028434	24	18	49.9092	1.30269	0.0261013
ENSMUSG00000003402	Prkcsh	NRF	chr9:22002806-22014222	protein kinase C substrate 80K-H [Source:MGI Symbol;Acc:MGI:107877]	protein_coding	0.334843	0.717662	24	21	49.8085	0.092273	0.00185256
ENSMUSG00000003411	Rab3b	DRF	chr4:108879063-108943324	RAB3B, member RAS oncogene family [Source:MGI Symbol;Acc:MGI:1917158]	protein_coding	4.45949e-05	0.000460911	24	6	11.0747	5.25202	0.474234
ENSMUSG00000003411	Rab3b	NRF	chr4:108879063-108943324	RAB3B, member RAS oncogene family [Source:MGI Symbol;Acc:MGI:1917158]	protein_coding	0.809098	1	24	7	12.416	1.58135	0.127364
ENSMUSG00000003420	Fcgrt	DRF	chr7:45092990-45103851	Fc receptor, IgG, alpha chain transporter [Source:MGI Symbol;Acc:MGI:103017]	protein_coding	0.0260709	0.0886767	24	22	123.146	1.94217	0.0157712
ENSMUSG00000003420	Fcgrt	NRF	chr7:45092990-45103851	Fc receptor, IgG, alpha chain transporter [Source:MGI Symbol;Acc:MGI:103017]	protein_coding	1.98312e-07	6.12407e-06	24	12	122.014	5.84909	0.047938
ENSMUSG00000003421	Nosip	DRF	chr7:45062429-45078210	nitric oxide synthase interacting protein [Source:MGI Symbol;Acc:MGI:1913644]	protein_coding	0.456811	0.912365	24	23	49.2161	1.61831	0.0328818
ENSMUSG00000003421	Nosip	NRF	chr7:45062429-45078210	nitric oxide synthase interacting protein [Source:MGI Symbol;Acc:MGI:1913644]	protein_coding	0.000108621	0.000923591	24	8	49.3933	3.08987	0.0625565
ENSMUSG00000003437	Paf1	DRF	chr7:28392951-28399388	Paf1, RNA polymerase II complex component [Source:MGI Symbol;Acc:MGI:1923988]	protein_coding	1.20758e-05	0.000163597	24	1	27.6609	2.36612	0.0855402
ENSMUSG00000003437	Paf1	NRF	chr7:28392951-28399388	Paf1, RNA polymerase II complex component [Source:MGI Symbol;Acc:MGI:1923988]	protein_coding	0.0135508	0.0521651	24	8	28.3146	1.73381	0.0612338
ENSMUSG00000003444	Med29	DRF	chr7:28386146-28392708	mediator complex subunit 29 [Source:MGI Symbol;Acc:MGI:1914474]	protein_coding	3.56307e-07	1.18064e-05	24	5	89.0883	7.22428	0.0810912
ENSMUSG00000003444	Med29	NRF	chr7:28386146-28392708	mediator complex subunit 29 [Source:MGI Symbol;Acc:MGI:1914474]	protein_coding	1	1	24	20	89.2552	3.15187	0.035313
ENSMUSG00000003452	Bicd1	DRF	chr6:149408886-149563329	BICD cargo adaptor 1 [Source:MGI Symbol;Acc:MGI:1101760]	protein_coding	0.00125386	0.00697001	24	18	1.18937	0.280023	0.235439
ENSMUSG00000003452	Bicd1	NRF	chr6:149408886-149563329	BICD cargo adaptor 1 [Source:MGI Symbol;Acc:MGI:1101760]	protein_coding	0.233876	0.543325	24	19	1.13904	0.212234	0.186327
ENSMUSG00000003477	Inmt	DRF	chr6:55170626-55175043	indolethylamine N-methyltransferase [Source:MGI Symbol;Acc:MGI:102963]	protein_coding	6.82373e-05	0.000643985	24	8	199.346	7.62988	0.0382745
ENSMUSG00000003477	Inmt	NRF	chr6:55170626-55175043	indolethylamine N-methyltransferase [Source:MGI Symbol;Acc:MGI:102963]	protein_coding	1.06189e-08	7.43468e-07	24	16	197.509	17.6786	0.0895079
ENSMUSG00000003526	Prodh	DRF	chr16:18060357-18090203	proline dehydrogenase [Source:MGI Symbol;Acc:MGI:97770]	protein_coding	0.690086	1	24	1	30.6761	0.581298	0.0189496
ENSMUSG00000003526	Prodh	NRF	chr16:18060357-18090203	proline dehydrogenase [Source:MGI Symbol;Acc:MGI:97770]	protein_coding	0.00278693	0.0138123	24	17	29.1664	1.42061	0.0487071
ENSMUSG00000003527	Ess2	DRF	chr16:17900709-17911348	ess-2 splicing factor [Source:MGI Symbol;Acc:MGI:107854]	protein_coding	0.0569066	0.170753	24	23	15.1016	0.929431	0.061545
ENSMUSG00000003527	Ess2	NRF	chr16:17900709-17911348	ess-2 splicing factor [Source:MGI Symbol;Acc:MGI:107854]	protein_coding	0.0067199	0.0290255	24	6	15.5872	1.58718	0.101826
ENSMUSG00000003541	Ier3	DRF	chr17:35821684-35822923	immediate early response 3 [Source:MGI Symbol;Acc:MGI:104814]	protein_coding	0.301784	0.666594	24	2	10.647	1.90921	0.17932
ENSMUSG00000003541	Ier3	NRF	chr17:35821684-35822923	immediate early response 3 [Source:MGI Symbol;Acc:MGI:104814]	protein_coding	0.00857483	0.0354698	24	13	9.97243	2.94746	0.295561
ENSMUSG00000003546	Klc4	DRF	chr17:46630624-46646022	kinesin light chain 4 [Source:MGI Symbol;Acc:MGI:1922014]	protein_coding	1.92757e-06	4.11327e-05	24	20	99.1231	4.7976	0.0484004
ENSMUSG00000003546	Klc4	NRF	chr17:46630624-46646022	kinesin light chain 4 [Source:MGI Symbol;Acc:MGI:1922014]	protein_coding	2.2359e-06	3.96278e-05	24	18	96.2614	4.42459	0.0459643
ENSMUSG00000003549	Ercc1	DRF	chr7:19344778-19356524	excision repair cross-complementing rodent repair deficiency, complementation group 1 [Source:MGI Symbol;Acc:MGI:95412]	protein_coding	0.870154	1	24	6	15.42	0.950299	0.0616276
ENSMUSG00000003549	Ercc1	NRF	chr7:19344778-19356524	excision repair cross-complementing rodent repair deficiency, complementation group 1 [Source:MGI Symbol;Acc:MGI:95412]	protein_coding	0.0053813	0.0240658	24	1	15.6344	1.76492	0.112887
ENSMUSG00000003555	Cyp17a1	DRF	chr19:46667165-46672974	cytochrome P450, family 17, subfamily a, polypeptide 1 [Source:MGI Symbol;Acc:MGI:88586]	protein_coding	0.000570741	0.00365375	24	23	106.353	10.83	0.10183
ENSMUSG00000003555	Cyp17a1	NRF	chr19:46667165-46672974	cytochrome P450, family 17, subfamily a, polypeptide 1 [Source:MGI Symbol;Acc:MGI:88586]	protein_coding	0.093145	0.258748	24	20	94.494	3.52884	0.0373446
ENSMUSG00000003559	As3mt	DRF	chr19:46707443-46741095	arsenic (+3 oxidation state) methyltransferase [Source:MGI Symbol;Acc:MGI:1929882]	protein_coding	8.12946e-06	0.000122297	24	18	149.26	6.30234	0.042224
ENSMUSG00000003559	As3mt	NRF	chr19:46707443-46741095	arsenic (+3 oxidation state) methyltransferase [Source:MGI Symbol;Acc:MGI:1929882]	protein_coding	4.13002e-05	0.000414037	24	21	143.486	4.57081	0.0318555
ENSMUSG00000003575	Crtc1	DRF	chr8:70382355-70439579	CREB regulated transcription coactivator 1 [Source:MGI Symbol;Acc:MGI:2142523]	protein_coding	1.15092e-06	2.80717e-05	24	2	12.1961	0.61994	0.0508309
ENSMUSG00000003575	Crtc1	NRF	chr8:70382355-70439579	CREB regulated transcription coactivator 1 [Source:MGI Symbol;Acc:MGI:2142523]	protein_coding	0.84046	1	24	4	12.0667	0.289113	0.0239595
ENSMUSG00000003585	Sec14l2	DRF	chr11:4097039-4123415	SEC14-like lipid binding 2 [Source:MGI Symbol;Acc:MGI:1915065]	protein_coding	0.87517	1	24	16	110.023	0.775772	0.007051
ENSMUSG00000003585	Sec14l2	NRF	chr11:4097039-4123415	SEC14-like lipid binding 2 [Source:MGI Symbol;Acc:MGI:1915065]	protein_coding	0.0123208	0.0481149	24	23	107.278	2.31773	0.0216049
ENSMUSG00000003604	Aven	DRF	chr2:112492964-112634573	apoptosis, caspase activation inhibitor [Source:MGI Symbol;Acc:MGI:1921518]	protein_coding	0.980301	1	24	9	17.0472	0.517063	0.0303312
ENSMUSG00000003604	Aven	NRF	chr2:112492964-112634573	apoptosis, caspase activation inhibitor [Source:MGI Symbol;Acc:MGI:1921518]	protein_coding	0.000377767	0.0025816	24	20	17.1671	1.23655	0.0720299
ENSMUSG00000003617	Cp	DRF	chr3:19957054-20009145	ceruloplasmin [Source:MGI Symbol;Acc:MGI:88476]	protein_coding	0.000526084	0.00342042	24	20	40.6397	0.7925	0.0195006
ENSMUSG00000003617	Cp	NRF	chr3:19957054-20009145	ceruloplasmin [Source:MGI Symbol;Acc:MGI:88476]	protein_coding	1	1	24	21	40.4585	0.0962097	0.00237798
ENSMUSG00000003623	Crot	DRF	chr5:8966033-8997324	carnitine O-octanoyltransferase [Source:MGI Symbol;Acc:MGI:1921364]	protein_coding	0.00169355	0.00894275	24	17	66.6792	3.01941	0.0452826
ENSMUSG00000003623	Crot	NRF	chr5:8966033-8997324	carnitine O-octanoyltransferase [Source:MGI Symbol;Acc:MGI:1921364]	protein_coding	2.31804e-07	6.89847e-06	24	6	67.2012	6.60709	0.098318
ENSMUSG00000003644	Rps6ka1	DRF	chr4:133847290-133887797	ribosomal protein S6 kinase polypeptide 1 [Source:MGI Symbol;Acc:MGI:104558]	protein_coding	1	1	24	0	39.4751	0.33059	0.00837464
ENSMUSG00000003644	Rps6ka1	NRF	chr4:133847290-133887797	ribosomal protein S6 kinase polypeptide 1 [Source:MGI Symbol;Acc:MGI:104558]	protein_coding	4.86858e-07	1.2119e-05	24	8	38.7828	2.74715	0.0708342
ENSMUSG00000003660	Snrnp200	DRF	chr2:127208386-127240451	small nuclear ribonucleoprotein 200 (U5) [Source:MGI Symbol;Acc:MGI:2444401]	protein_coding	0.000131536	0.00109642	24	22	31.9007	0.71585	0.0224399
ENSMUSG00000003660	Snrnp200	NRF	chr2:127208386-127240451	small nuclear ribonucleoprotein 200 (U5) [Source:MGI Symbol;Acc:MGI:2444401]	protein_coding	1	1	24	21	32.0756	0.573856	0.0178907
ENSMUSG00000003662	Ciao1	DRF	chr2:127240938-127247816	cytosolic iron-sulfur protein assembly 1 [Source:MGI Symbol;Acc:MGI:1346998]	protein_coding	1.12647e-07	5.19346e-06	24	21	45.295	3.31302	0.073143
ENSMUSG00000003662	Ciao1	NRF	chr2:127240938-127247816	cytosolic iron-sulfur protein assembly 1 [Source:MGI Symbol;Acc:MGI:1346998]	protein_coding	0.0377469	0.122803	24	10	44.0552	1.32907	0.0301682
ENSMUSG00000003680	Taf6l	DRF	chr19:8772522-8786417	TATA-box binding protein associated factor 6 like [Source:MGI Symbol;Acc:MGI:2444957]	protein_coding	1	1	24	3	8.41748	0.142619	0.0169432
ENSMUSG00000003680	Taf6l	NRF	chr19:8772522-8786417	TATA-box binding protein associated factor 6 like [Source:MGI Symbol;Acc:MGI:2444957]	protein_coding	0.0125541	0.0489058	24	3	8.58317	0.850244	0.0990594
ENSMUSG00000003721	Insig2	DRF	chr1:121304353-121332589	insulin induced gene 2 [Source:MGI Symbol;Acc:MGI:1920249]	protein_coding	7.72821e-07	2.09395e-05	24	16	66.2183	9.55195	0.144249
ENSMUSG00000003721	Insig2	NRF	chr1:121304353-121332589	insulin induced gene 2 [Source:MGI Symbol;Acc:MGI:1920249]	protein_coding	4.81148e-08	2.14539e-06	24	0	61.9489	11.9916	0.193572
ENSMUSG00000003731	Kpna6	DRF	chr4:129643980-129672767	karyopherin (importin) alpha 6 [Source:MGI Symbol;Acc:MGI:1100836]	protein_coding	1	1	24	20	34.6277	0.270465	0.00781066
ENSMUSG00000003731	Kpna6	NRF	chr4:129643980-129672767	karyopherin (importin) alpha 6 [Source:MGI Symbol;Acc:MGI:1100836]	protein_coding	0.0011657	0.00667261	24	21	34.1552	0.776567	0.0227364
ENSMUSG00000003746	Man1a	DRF	chr10:53904785-54076609	mannosidase 1, alpha [Source:MGI Symbol;Acc:MGI:104677]	protein_coding	0.00045093	0.0030143	24	21	38.8132	0.774696	0.0199596
ENSMUSG00000003746	Man1a	NRF	chr10:53904785-54076609	mannosidase 1, alpha [Source:MGI Symbol;Acc:MGI:104677]	protein_coding	0.00209947	0.0109318	24	19	38.2453	0.653092	0.0170764
ENSMUSG00000003762	Coq8b	DRF	chr7:27233023-27257950	coenzyme Q8B [Source:MGI Symbol;Acc:MGI:1924139]	protein_coding	0.164824	0.411938	24	2	26.7428	0.908526	0.0339728
ENSMUSG00000003762	Coq8b	NRF	chr7:27233023-27257950	coenzyme Q8B [Source:MGI Symbol;Acc:MGI:1924139]	protein_coding	9.73789e-07	2.0624e-05	24	10	26.8107	2.12853	0.0793912
ENSMUSG00000003778	Brd8	DRF	chr18:34598615-34624601	bromodomain containing 8 [Source:MGI Symbol;Acc:MGI:1925906]	protein_coding	0.0023777	0.0118607	24	22	10.6001	0.468896	0.0442352
ENSMUSG00000003778	Brd8	NRF	chr18:34598615-34624601	bromodomain containing 8 [Source:MGI Symbol;Acc:MGI:1925906]	protein_coding	2.46626e-05	0.000274197	24	6	10.8782	1.10452	0.101535
ENSMUSG00000003808	Farsa	DRF	chr8:84856989-84869257	phenylalanyl-tRNA synthetase, alpha subunit [Source:MGI Symbol;Acc:MGI:1913840]	protein_coding	0.509776	0.983673	24	10	24.0644	1.22663	0.0509729
ENSMUSG00000003808	Farsa	NRF	chr8:84856989-84869257	phenylalanyl-tRNA synthetase, alpha subunit [Source:MGI Symbol;Acc:MGI:1913840]	protein_coding	6.92016e-07	1.58733e-05	24	20	24.1128	2.37119	0.0983373
ENSMUSG00000003809	Gcdh	DRF	chr8:84886393-84893921	glutaryl-Coenzyme A dehydrogenase [Source:MGI Symbol;Acc:MGI:104541]	protein_coding	0.000260444	0.00191472	24	18	116.488	2.9853	0.0256276
ENSMUSG00000003809	Gcdh	NRF	chr8:84886393-84893921	glutaryl-Coenzyme A dehydrogenase [Source:MGI Symbol;Acc:MGI:104541]	protein_coding	0.0211447	0.0755615	24	19	112.079	1.02029	0.00910329
ENSMUSG00000003810	Mast2	DRF	chr4:116306762-116464183	microtubule associated serine/threonine kinase 2 [Source:MGI Symbol;Acc:MGI:894676]	protein_coding	0.303673	0.670243	24	8	20.7167	0.62583	0.030209
ENSMUSG00000003810	Mast2	NRF	chr4:116306762-116464183	microtubule associated serine/threonine kinase 2 [Source:MGI Symbol;Acc:MGI:894676]	protein_coding	0.00147337	0.00813682	24	22	20.7626	0.880374	0.042402
ENSMUSG00000003812	Dnase2a	DRF	chr8:84908560-84922915	deoxyribonuclease II alpha [Source:MGI Symbol;Acc:MGI:1329019]	protein_coding	0.0194853	0.0693876	24	21	14.2965	0.740832	0.0518192
ENSMUSG00000003812	Dnase2a	NRF	chr8:84908560-84922915	deoxyribonuclease II alpha [Source:MGI Symbol;Acc:MGI:1329019]	protein_coding	9.76195e-05	0.00084474	24	10	14.779	0.964704	0.0652754
ENSMUSG00000003814	Calr	DRF	chr8:84841850-84846934	calreticulin [Source:MGI Symbol;Acc:MGI:88252]	protein_coding	0.000126437	0.00106093	24	11	104.307	5.42923	0.0520503
ENSMUSG00000003814	Calr	NRF	chr8:84841850-84846934	calreticulin [Source:MGI Symbol;Acc:MGI:88252]	protein_coding	8.11234e-06	0.000110966	24	23	104.821	6.22949	0.05943
ENSMUSG00000003865	Gys1	DRF	chr7:45434844-45456619	glycogen synthase 1, muscle [Source:MGI Symbol;Acc:MGI:101805]	protein_coding	1	1	24	9	15.1691	0.525872	0.0346673
ENSMUSG00000003865	Gys1	NRF	chr7:45434844-45456619	glycogen synthase 1, muscle [Source:MGI Symbol;Acc:MGI:101805]	protein_coding	0.0113744	0.045	24	23	14.5097	1.1031	0.0760253
ENSMUSG00000003868	Ruvbl2	DRF	chr7:45421760-45438096	RuvB-like protein 2 [Source:MGI Symbol;Acc:MGI:1342299]	protein_coding	1	1	24	18	49.0676	0.105618	0.00215249
ENSMUSG00000003868	Ruvbl2	NRF	chr7:45421760-45438096	RuvB-like protein 2 [Source:MGI Symbol;Acc:MGI:1342299]	protein_coding	0.00107015	0.00622091	24	23	47.9308	2.24278	0.0467921
ENSMUSG00000003923	Tfam	DRF	chr10:71225464-71238280	transcription factor A, mitochondrial [Source:MGI Symbol;Acc:MGI:107810]	protein_coding	0.00563481	0.0246784	24	22	41.0251	0.880621	0.0214654
ENSMUSG00000003923	Tfam	NRF	chr10:71225464-71238280	transcription factor A, mitochondrial [Source:MGI Symbol;Acc:MGI:107810]	protein_coding	0.999906	1	24	21	40.4765	0.775275	0.0191537
ENSMUSG00000003929	Zfp81	DRF	chr17:33329342-33358878	zinc finger protein 81 [Source:MGI Symbol;Acc:MGI:1890752]	protein_coding	0.0057148	0.0249771	24	19	13.8845	0.33536	0.0241536
ENSMUSG00000003929	Zfp81	NRF	chr17:33329342-33358878	zinc finger protein 81 [Source:MGI Symbol;Acc:MGI:1890752]	protein_coding	0.0963433	0.266033	24	3	13.9118	1.18965	0.085514
ENSMUSG00000003948	Mmd	DRF	chr11:90249456-90278589	monocyte to macrophage differentiation-associated [Source:MGI Symbol;Acc:MGI:1914718]	protein_coding	0.0112282	0.0438551	24	23	92.1265	1.93199	0.0209711
ENSMUSG00000003948	Mmd	NRF	chr11:90249456-90278589	monocyte to macrophage differentiation-associated [Source:MGI Symbol;Acc:MGI:1914718]	protein_coding	0.00156269	0.00852819	24	12	90.948	3.53024	0.038816
ENSMUSG00000003949	Hlf	DRF	chr11:90336536-90390895	hepatic leukemia factor [Source:MGI Symbol;Acc:MGI:96108]	protein_coding	8.46818e-11	3.47127e-08	24	2	31.1168	4.22103	0.135651
ENSMUSG00000003949	Hlf	NRF	chr11:90336536-90390895	hepatic leukemia factor [Source:MGI Symbol;Acc:MGI:96108]	protein_coding	4.20602e-07	1.08745e-05	24	15	31.887	4.40395	0.138111
ENSMUSG00000003992	Ssbp2	DRF	chr13:91460283-91703429	single-stranded DNA binding protein 2 [Source:MGI Symbol;Acc:MGI:1914220]	protein_coding	0.00246114	0.0122001	24	22	4.61704	0.667837	0.144646
ENSMUSG00000003992	Ssbp2	NRF	chr13:91460283-91703429	single-stranded DNA binding protein 2 [Source:MGI Symbol;Acc:MGI:1914220]	protein_coding	1	1	24	9	4.52791	0.125987	0.0278246
ENSMUSG00000004035	Gstm7	DRF	chr3:107926334-107931817	glutathione S-transferase, mu 7 [Source:MGI Symbol;Acc:MGI:1915562]	protein_coding	5.02238e-06	8.38659e-05	24	17	124.853	6.42019	0.0514221
ENSMUSG00000004035	Gstm7	NRF	chr3:107926334-107931817	glutathione S-transferase, mu 7 [Source:MGI Symbol;Acc:MGI:1915562]	protein_coding	0.0239271	0.0839813	24	1	123.223	6.58162	0.0534123
ENSMUSG00000004040	Stat3	DRF	chr11:100885098-100939540	signal transducer and activator of transcription 3 [Source:MGI Symbol;Acc:MGI:103038]	protein_coding	3.15419e-05	0.000348538	24	19	27.0658	0.883262	0.0326338
ENSMUSG00000004040	Stat3	NRF	chr11:100885098-100939540	signal transducer and activator of transcription 3 [Source:MGI Symbol;Acc:MGI:103038]	protein_coding	1	1	24	4	26.924	0.490076	0.0182022
ENSMUSG00000004043	Stat5a	DRF	chr11:100859351-100885169	signal transducer and activator of transcription 5A [Source:MGI Symbol;Acc:MGI:103036]	protein_coding	0.0630605	0.186315	24	10	21.4886	0.945759	0.0440121
ENSMUSG00000004043	Stat5a	NRF	chr11:100859351-100885169	signal transducer and activator of transcription 5A [Source:MGI Symbol;Acc:MGI:103036]	protein_coding	1.65364e-05	0.000198148	24	1	21.8991	1.90069	0.0867929
ENSMUSG00000004071	Cdip1	DRF	chr16:4750348-4790292	cell death inducing Trp53 target 1 [Source:MGI Symbol;Acc:MGI:1913876]	protein_coding	1.77208e-06	3.88308e-05	24	19	20.1411	2.53271	0.125749
ENSMUSG00000004071	Cdip1	NRF	chr16:4750348-4790292	cell death inducing Trp53 target 1 [Source:MGI Symbol;Acc:MGI:1913876]	protein_coding	0.101992	0.279083	24	16	19.1328	1.19839	0.0626357
ENSMUSG00000004085	Map3k20	DRF	chr2:72285637-72442610	mitogen-activated protein kinase kinase kinase 20 [Source:MGI Symbol;Acc:MGI:2443258]	protein_coding	0.000315119	0.00224117	24	21	24.0628	0.57784	0.0240138
ENSMUSG00000004085	Map3k20	NRF	chr2:72285637-72442610	mitogen-activated protein kinase kinase kinase 20 [Source:MGI Symbol;Acc:MGI:2443258]	protein_coding	1	1	24	14	23.7762	0.0824188	0.00346644
ENSMUSG00000004096	Cwc15	DRF	chr9:14500617-14510577	CWC15 spliceosome-associated protein [Source:MGI Symbol;Acc:MGI:1913320]	protein_coding	2.61419e-06	5.1712e-05	24	1	82.7186	9.95566	0.120356
ENSMUSG00000004096	Cwc15	NRF	chr9:14500617-14510577	CWC15 spliceosome-associated protein [Source:MGI Symbol;Acc:MGI:1913320]	protein_coding	0.0578005	0.175048	24	6	83.4211	5.36173	0.0642732
ENSMUSG00000004098	Col5a3	DRF	chr9:20770050-20815067	collagen, type V, alpha 3 [Source:MGI Symbol;Acc:MGI:1858212]	protein_coding	1	1	24	15	15.9935	0.533983	0.0333875
ENSMUSG00000004098	Col5a3	NRF	chr9:20770050-20815067	collagen, type V, alpha 3 [Source:MGI Symbol;Acc:MGI:1858212]	protein_coding	1.73327e-08	1.04634e-06	24	1	14.0006	3.4356	0.24539
ENSMUSG00000004105	Angptl2	DRF	chr2:33216069-33247717	angiopoietin-like 2 [Source:MGI Symbol;Acc:MGI:1347002]	protein_coding	0.146336	0.374121	24	12	26.1481	1.31267	0.0502012
ENSMUSG00000004105	Angptl2	NRF	chr2:33216069-33247717	angiopoietin-like 2 [Source:MGI Symbol;Acc:MGI:1347002]	protein_coding	1.95142e-05	0.000225741	24	12	26.7211	1.78506	0.0668035
ENSMUSG00000004127	Trmt10a	DRF	chr3:138143448-138159821	tRNA methyltransferase 10A [Source:MGI Symbol;Acc:MGI:1920421]	protein_coding	1	1	24	8	4.69814	0.149955	0.0319179
ENSMUSG00000004127	Trmt10a	NRF	chr3:138143448-138159821	tRNA methyltransferase 10A [Source:MGI Symbol;Acc:MGI:1920421]	protein_coding	4.34948e-05	0.000432142	24	22	4.40049	0.475968	0.108163
ENSMUSG00000004187	Kifc2	DRF	chr15:76659858-76668196	kinesin family member C2 [Source:MGI Symbol;Acc:MGI:109187]	protein_coding	0.000766687	0.00463495	24	23	11.6012	2.4058	0.207375
ENSMUSG00000004187	Kifc2	NRF	chr15:76659858-76668196	kinesin family member C2 [Source:MGI Symbol;Acc:MGI:109187]	protein_coding	0.634483	1	24	10	11.2176	0.866148	0.0772136
ENSMUSG00000004207	Psap	DRF	chr10:60277627-60302597	prosaposin [Source:MGI Symbol;Acc:MGI:97783]	protein_coding	0.000129885	0.0010848	24	19	112.328	3.00346	0.0267383
ENSMUSG00000004207	Psap	NRF	chr10:60277627-60302597	prosaposin [Source:MGI Symbol;Acc:MGI:97783]	protein_coding	0.0234886	0.082716	24	20	110.217	0.100992	0.000916305
ENSMUSG00000004221	Ikbkg	DRF	chrX:74393290-74453854	inhibitor of kappaB kinase gamma [Source:MGI Symbol;Acc:MGI:1338074]	protein_coding	1	1	24	9	23.7283	0.910929	0.0383899
ENSMUSG00000004221	Ikbkg	NRF	chrX:74393290-74453854	inhibitor of kappaB kinase gamma [Source:MGI Symbol;Acc:MGI:1338074]	protein_coding	0.00128803	0.00727033	24	20	23.4017	2.33014	0.0995714
ENSMUSG00000004263	Atn1	DRF	chr6:124742544-124756524	atrophin 1 [Source:MGI Symbol;Acc:MGI:104725]	protein_coding	9.09255e-06	0.00013258	24	1	30.2708	3.00086	0.0991336
ENSMUSG00000004263	Atn1	NRF	chr6:124742544-124756524	atrophin 1 [Source:MGI Symbol;Acc:MGI:104725]	protein_coding	0.214546	0.507794	24	8	30.4398	2.00499	0.0658674
ENSMUSG00000004264	Phb2	DRF	chr6:124712336-124716950	prohibitin 2 [Source:MGI Symbol;Acc:MGI:102520]	protein_coding	0.375656	0.790132	24	0	53.3958	0.78965	0.0147886
ENSMUSG00000004264	Phb2	NRF	chr6:124712336-124716950	prohibitin 2 [Source:MGI Symbol;Acc:MGI:102520]	protein_coding	6.52937e-06	9.30179e-05	24	16	51.4197	2.23034	0.0433753
ENSMUSG00000004266	Ptpn6	DRF	chr6:124720707-124738714	protein tyrosine phosphatase, non-receptor type 6 [Source:MGI Symbol;Acc:MGI:96055]	protein_coding	0.00963957	0.0387091	24	1	65.3958	1.95507	0.029896
ENSMUSG00000004266	Ptpn6	NRF	chr6:124720707-124738714	protein tyrosine phosphatase, non-receptor type 6 [Source:MGI Symbol;Acc:MGI:96055]	protein_coding	0.250394	0.573105	24	6	64.806	3.17296	0.048961
ENSMUSG00000004270	Lpcat3	DRF	chr6:124663027-124704418	lysophosphatidylcholine acyltransferase 3 [Source:MGI Symbol;Acc:MGI:1315211]	protein_coding	0.323192	0.701985	24	18	92.5043	0.577511	0.00624307
ENSMUSG00000004270	Lpcat3	NRF	chr6:124663027-124704418	lysophosphatidylcholine acyltransferase 3 [Source:MGI Symbol;Acc:MGI:1315211]	protein_coding	0.00158262	0.0086092	24	11	91.2806	3.22723	0.0353551
ENSMUSG00000004317	Clcn5	DRF	chrX:7153810-7319358	chloride channel, voltage-sensitive 5 [Source:MGI Symbol;Acc:MGI:99486]	protein_coding	0.267359	0.607396	24	15	16.3938	1.20003	0.0731998
ENSMUSG00000004317	Clcn5	NRF	chrX:7153810-7319358	chloride channel, voltage-sensitive 5 [Source:MGI Symbol;Acc:MGI:99486]	protein_coding	3.15226e-05	0.000333951	24	20	15.4536	3.0071	0.194589
ENSMUSG00000004319	Clcn3	DRF	chr8:60910389-60983300	chloride channel, voltage-sensitive 3 [Source:MGI Symbol;Acc:MGI:103555]	protein_coding	0.418852	0.856267	24	19	12.2954	0.141034	0.0114704
ENSMUSG00000004319	Clcn3	NRF	chr8:60910389-60983300	chloride channel, voltage-sensitive 3 [Source:MGI Symbol;Acc:MGI:103555]	protein_coding	0.000112096	0.000947431	24	18	12.1627	0.725782	0.0596727
ENSMUSG00000004356	Utp20	DRF	chr10:88746607-88826804	UTP20 small subunit processome component [Source:MGI Symbol;Acc:MGI:1917933]	protein_coding	1	1	24	17	21.4607	0.0328536	0.00153088
ENSMUSG00000004356	Utp20	NRF	chr10:88746607-88826804	UTP20 small subunit processome component [Source:MGI Symbol;Acc:MGI:1917933]	protein_coding	1.12857e-05	0.000145597	24	20	21.4856	1.36497	0.0635297
ENSMUSG00000004364	Cul3	DRF	chr1:80264923-80340480	cullin 3 [Source:MGI Symbol;Acc:MGI:1347360]	protein_coding	4.16323e-05	0.000435488	24	23	50.6396	1.47128	0.029054
ENSMUSG00000004364	Cul3	NRF	chr1:80264923-80340480	cullin 3 [Source:MGI Symbol;Acc:MGI:1347360]	protein_coding	0.758102	1	24	21	50.2094	0.936414	0.0186502
ENSMUSG00000004371	Il11	DRF	chr7:4772373-4782857	interleukin 11 [Source:MGI Symbol;Acc:MGI:107613]	protein_coding	1	1	24	9	8.04389	0.501356	0.0623275
ENSMUSG00000004371	Il11	NRF	chr7:4772373-4782857	interleukin 11 [Source:MGI Symbol;Acc:MGI:107613]	protein_coding	9.72493e-05	0.000842396	24	18	8.231	2.54095	0.308705
ENSMUSG00000004383	Large1	DRF	chr8:72814599-73353540	LARGE xylosyl- and glucuronyltransferase 1 [Source:MGI Symbol;Acc:MGI:1342270]	protein_coding	0.00407505	0.0187215	24	23	32.8111	0.951495	0.0289992
ENSMUSG00000004383	Large1	NRF	chr8:72814599-73353540	LARGE xylosyl- and glucuronyltransferase 1 [Source:MGI Symbol;Acc:MGI:1342270]	protein_coding	0.400968	0.8205	24	12	32.7864	0.770853	0.0235113
ENSMUSG00000004394	Tmed4	DRF	chr11:6270369-6274870	transmembrane p24 trafficking protein 4 [Source:MGI Symbol;Acc:MGI:1915070]	protein_coding	0.0615055	0.182421	24	17	76.3189	2.46158	0.0322539
ENSMUSG00000004394	Tmed4	NRF	chr11:6270369-6274870	transmembrane p24 trafficking protein 4 [Source:MGI Symbol;Acc:MGI:1915070]	protein_coding	0.00102925	0.00602036	24	18	74.195	1.8708	0.0252147
ENSMUSG00000004460	Dnajb11	DRF	chr16:22857845-22879634	DnaJ heat shock protein family (Hsp40) member B11 [Source:MGI Symbol;Acc:MGI:1915088]	protein_coding	0.000321672	0.00227287	24	8	74.4978	5.64173	0.0757301
ENSMUSG00000004460	Dnajb11	NRF	chr16:22857845-22879634	DnaJ heat shock protein family (Hsp40) member B11 [Source:MGI Symbol;Acc:MGI:1915088]	protein_coding	3.57176e-06	5.72721e-05	24	21	74.8581	6.99836	0.0934884
ENSMUSG00000004462	Tbccd1	DRF	chr16:22813214-22857669	TBCC domain containing 1 [Source:MGI Symbol;Acc:MGI:1917823]	protein_coding	0.998319	1	24	18	25.7887	0.0244699	0.000948858
ENSMUSG00000004462	Tbccd1	NRF	chr16:22813214-22857669	TBCC domain containing 1 [Source:MGI Symbol;Acc:MGI:1917823]	protein_coding	1.61403e-05	0.000194226	24	19	25.2273	1.64975	0.0653955
ENSMUSG00000004500	Zfp324	DRF	chr7:12965838-12974236	zinc finger protein 324 [Source:MGI Symbol;Acc:MGI:2444641]	protein_coding	0.108094	0.292039	24	8	17.4105	1.6781	0.0963848
ENSMUSG00000004500	Zfp324	NRF	chr7:12965838-12974236	zinc finger protein 324 [Source:MGI Symbol;Acc:MGI:2444641]	protein_coding	0.00176689	0.00946378	24	23	17.9049	1.28479	0.0717563
ENSMUSG00000004535	Tax1bp1	DRF	chr6:52713729-52766780	Tax1 (human T cell leukemia virus type I) binding protein 1 [Source:MGI Symbol;Acc:MGI:1289308]	protein_coding	0.000146131	0.00119036	24	22	24.5473	0.82289	0.0335226
ENSMUSG00000004535	Tax1bp1	NRF	chr6:52713729-52766780	Tax1 (human T cell leukemia virus type I) binding protein 1 [Source:MGI Symbol;Acc:MGI:1289308]	protein_coding	0.958407	1	24	14	24.2282	0.274598	0.0113338
ENSMUSG00000004558	Ndrg2	DRF	chr14:51905271-51914158	N-myc downstream regulated gene 2 [Source:MGI Symbol;Acc:MGI:1352498]	protein_coding	0.000918448	0.00539334	24	21	106.589	1.59524	0.0149662
ENSMUSG00000004558	Ndrg2	NRF	chr14:51905271-51914158	N-myc downstream regulated gene 2 [Source:MGI Symbol;Acc:MGI:1352498]	protein_coding	0.00130732	0.00735256	24	16	105.006	2.88938	0.0275163
ENSMUSG00000004565	Pnpla6	DRF	chr8:3515384-3544267	patatin-like phospholipase domain containing 6 [Source:MGI Symbol;Acc:MGI:1354723]	protein_coding	0.133583	0.346986	24	15	12.9444	0.599813	0.0463376
ENSMUSG00000004565	Pnpla6	NRF	chr8:3515384-3544267	patatin-like phospholipase domain containing 6 [Source:MGI Symbol;Acc:MGI:1354723]	protein_coding	1.49772e-06	2.90792e-05	24	20	13.2475	2.23569	0.168763
ENSMUSG00000004567	Mcoln1	DRF	chr8:3500457-3515232	mucolipin 1 [Source:MGI Symbol;Acc:MGI:1890498]	protein_coding	3.29879e-05	0.000360752	24	0	16.2809	0.72772	0.0446977
ENSMUSG00000004567	Mcoln1	NRF	chr8:3500457-3515232	mucolipin 1 [Source:MGI Symbol;Acc:MGI:1890498]	protein_coding	9.49e-08	3.54016e-06	24	13	16.7551	1.62537	0.0970072
ENSMUSG00000004568	Arhgef18	DRF	chr8:3393006-3456601	rho/rac guanine nucleotide exchange factor (GEF) 18 [Source:MGI Symbol;Acc:MGI:2142567]	protein_coding	9.18489e-06	0.000133696	24	16	19.2391	1.30249	0.0677002
ENSMUSG00000004568	Arhgef18	NRF	chr8:3393006-3456601	rho/rac guanine nucleotide exchange factor (GEF) 18 [Source:MGI Symbol;Acc:MGI:2142567]	protein_coding	6.1884e-06	8.87074e-05	24	23	19.0876	1.05294	0.0551634
ENSMUSG00000004591	Pkn2	DRF	chr3:142790902-142882004	protein kinase N2 [Source:MGI Symbol;Acc:MGI:109211]	protein_coding	3.84058e-06	6.83053e-05	24	20	18.2572	0.669534	0.0366723
ENSMUSG00000004591	Pkn2	NRF	chr3:142790902-142882004	protein kinase N2 [Source:MGI Symbol;Acc:MGI:109211]	protein_coding	0.398084	0.816373	24	21	17.9694	0.151381	0.00842439
ENSMUSG00000004626	Stxbp2	DRF	chr8:3630955-3643644	syntaxin binding protein 2 [Source:MGI Symbol;Acc:MGI:107370]	protein_coding	7.01418e-08	3.78483e-06	24	0	33.8085	1.61838	0.0478692
ENSMUSG00000004626	Stxbp2	NRF	chr8:3630955-3643644	syntaxin binding protein 2 [Source:MGI Symbol;Acc:MGI:107370]	protein_coding	2.85454e-10	6.60329e-08	24	8	34.3145	3.64249	0.10615
ENSMUSG00000004631	Sgce	DRF	chr6:4674350-4747207	sarcoglycan, epsilon [Source:MGI Symbol;Acc:MGI:1329042]	protein_coding	0.10101	0.276456	24	17	6.99394	0.553309	0.0791127
ENSMUSG00000004631	Sgce	NRF	chr6:4674350-4747207	sarcoglycan, epsilon [Source:MGI Symbol;Acc:MGI:1329042]	protein_coding	0.00621145	0.0271426	24	10	7.06053	0.469815	0.066541
ENSMUSG00000004633	Chn2	DRF	chr6:54039554-54301810	chimerin 2 [Source:MGI Symbol;Acc:MGI:1917243]	protein_coding	2.93896e-09	3.95111e-07	24	1	31.0887	1.82899	0.0588314
ENSMUSG00000004633	Chn2	NRF	chr6:54039554-54301810	chimerin 2 [Source:MGI Symbol;Acc:MGI:1917243]	protein_coding	1.41744e-09	1.80121e-07	24	13	31.0563	2.19789	0.0707711
ENSMUSG00000004667	Polr2e	DRF	chr10:80035949-80039795	polymerase (RNA) II (DNA directed) polypeptide E [Source:MGI Symbol;Acc:MGI:1913670]	protein_coding	0.000163252	0.00130187	24	2	27.9735	1.85571	0.066338
ENSMUSG00000004667	Polr2e	NRF	chr10:80035949-80039795	polymerase (RNA) II (DNA directed) polypeptide E [Source:MGI Symbol;Acc:MGI:1913670]	protein_coding	0.25969	0.59013	24	10	27.6972	1.70374	0.0615129
ENSMUSG00000004677	Myo9b	DRF	chr8:71272714-71360713	myosin IXb [Source:MGI Symbol;Acc:MGI:106624]	protein_coding	0.00088733	0.00523966	24	23	30.7088	0.573735	0.0186831
ENSMUSG00000004677	Myo9b	NRF	chr8:71272714-71360713	myosin IXb [Source:MGI Symbol;Acc:MGI:106624]	protein_coding	1	1	24	15	30.8522	0.0706424	0.0022897
ENSMUSG00000004730	Adgre1	DRF	chr17:57358691-57483527	adhesion G protein-coupled receptor E1 [Source:MGI Symbol;Acc:MGI:106912]	protein_coding	0.000499809	0.00327726	24	17	96.9813	4.28916	0.0442266
ENSMUSG00000004730	Adgre1	NRF	chr17:57358691-57483527	adhesion G protein-coupled receptor E1 [Source:MGI Symbol;Acc:MGI:106912]	protein_coding	0.99117	1	24	23	96.7605	2.04262	0.02111
ENSMUSG00000004748	Mtfp1	DRF	chr11:4091480-4095445	mitochondrial fission process 1 [Source:MGI Symbol;Acc:MGI:1916686]	protein_coding	0.000552512	0.00356217	24	9	69.0595	7.30938	0.105842
ENSMUSG00000004748	Mtfp1	NRF	chr11:4091480-4095445	mitochondrial fission process 1 [Source:MGI Symbol;Acc:MGI:1916686]	protein_coding	0.0720992	0.210017	24	21	65.2159	4.70569	0.0721556
ENSMUSG00000004768	Rab23	DRF	chr1:33719887-33742564	RAB23, member RAS oncogene family [Source:MGI Symbol;Acc:MGI:99833]	protein_coding	0.000586671	0.00373316	24	15	10.9862	1.3832	0.125903
ENSMUSG00000004768	Rab23	NRF	chr1:33719887-33742564	RAB23, member RAS oncogene family [Source:MGI Symbol;Acc:MGI:99833]	protein_coding	1	1	24	8	10.3947	0.196862	0.0189387
ENSMUSG00000004789	Dlst	DRF	chr12:85110833-85134845	dihydrolipoamide S-succinyltransferase (E2 component of 2-oxo-glutarate complex) [Source:MGI Symbol;Acc:MGI:1926170]	protein_coding	0.336285	0.724849	24	23	21.1575	0.411892	0.0194679
ENSMUSG00000004789	Dlst	NRF	chr12:85110833-85134845	dihydrolipoamide S-succinyltransferase (E2 component of 2-oxo-glutarate complex) [Source:MGI Symbol;Acc:MGI:1926170]	protein_coding	0.00143521	0.00796418	24	18	20.2738	0.391218	0.0192967
ENSMUSG00000004798	Ulk2	DRF	chr11:61775649-61855073	unc-51 like kinase 2 [Source:MGI Symbol;Acc:MGI:1352758]	protein_coding	0.000437304	0.00293635	24	19	52.7794	1.38557	0.026252
ENSMUSG00000004798	Ulk2	NRF	chr11:61775649-61855073	unc-51 like kinase 2 [Source:MGI Symbol;Acc:MGI:1352758]	protein_coding	0.406613	0.827652	24	21	53.0899	0.101802	0.00191753
ENSMUSG00000004815	Dgkq	DRF	chr5:108646693-108669672	diacylglycerol kinase, theta [Source:MGI Symbol;Acc:MGI:102918]	protein_coding	0.00412203	0.0188964	24	17	16.2947	0.571774	0.0350896
ENSMUSG00000004815	Dgkq	NRF	chr5:108646693-108669672	diacylglycerol kinase, theta [Source:MGI Symbol;Acc:MGI:102918]	protein_coding	0.999982	1	24	16	16.3943	0.291806	0.0177992
ENSMUSG00000004843	Chmp2b	DRF	chr16:65539128-65562726	charged multivesicular body protein 2B [Source:MGI Symbol;Acc:MGI:1916192]	protein_coding	0.000321852	0.00227287	24	22	122.121	2.24814	0.0184092
ENSMUSG00000004843	Chmp2b	NRF	chr16:65539128-65562726	charged multivesicular body protein 2B [Source:MGI Symbol;Acc:MGI:1916192]	protein_coding	0.999996	1	24	21	117.958	0.493592	0.00418447
ENSMUSG00000004846	Plod3	DRF	chr5:136987019-136996648	procollagen-lysine, 2-oxoglutarate 5-dioxygenase 3 [Source:MGI Symbol;Acc:MGI:1347008]	protein_coding	0.166981	0.416347	24	16	27.6868	1.41643	0.051159
ENSMUSG00000004846	Plod3	NRF	chr5:136987019-136996648	procollagen-lysine, 2-oxoglutarate 5-dioxygenase 3 [Source:MGI Symbol;Acc:MGI:1347008]	protein_coding	6.02563e-08	2.56089e-06	24	20	27.9898	1.99481	0.071269
ENSMUSG00000004865	Srpk1	DRF	chr17:28587648-28622709	serine/arginine-rich protein specific kinase 1 [Source:MGI Symbol;Acc:MGI:106908]	protein_coding	0.00452679	0.0204691	24	12	11.3122	0.457597	0.0404517
ENSMUSG00000004865	Srpk1	NRF	chr17:28587648-28622709	serine/arginine-rich protein specific kinase 1 [Source:MGI Symbol;Acc:MGI:106908]	protein_coding	1.53648e-07	5.08339e-06	24	20	11.0721	0.870905	0.0786576
ENSMUSG00000004880	Lbr	DRF	chr1:181815335-181843046	lamin B receptor [Source:MGI Symbol;Acc:MGI:2138281]	protein_coding	5.85413e-06	9.42856e-05	24	13	37.6714	2.07165	0.0549926
ENSMUSG00000004880	Lbr	NRF	chr1:181815335-181843046	lamin B receptor [Source:MGI Symbol;Acc:MGI:2138281]	protein_coding	1.19341e-05	0.000152109	24	20	37.4903	2.47842	0.0661083
ENSMUSG00000004891	Nes	DRF	chr3:87971078-87980451	nestin [Source:MGI Symbol;Acc:MGI:101784]	protein_coding	8.67465e-06	0.00012826	24	7	7.67861	2.09812	0.273242
ENSMUSG00000004891	Nes	NRF	chr3:87971078-87980451	nestin [Source:MGI Symbol;Acc:MGI:101784]	protein_coding	0.000699443	0.00433887	24	0	7.80614	1.03476	0.132557
ENSMUSG00000004897	Hdgf	DRF	chr3:87906321-87916132	hepatoma-derived growth factor [Source:MGI Symbol;Acc:MGI:1194494]	protein_coding	0.000131616	0.00109673	24	9	68.4328	2.30459	0.0336767
ENSMUSG00000004897	Hdgf	NRF	chr3:87906321-87916132	hepatoma-derived growth factor [Source:MGI Symbol;Acc:MGI:1194494]	protein_coding	8.74281e-09	6.38195e-07	24	18	68.0345	3.22836	0.0474518
ENSMUSG00000004931	Apba3	DRF	chr10:81266960-81273246	amyloid beta (A4) precursor protein-binding, family A, member 3 [Source:MGI Symbol;Acc:MGI:1888527]	protein_coding	1	1	24	14	36.0061	0.232703	0.00646287
ENSMUSG00000004931	Apba3	NRF	chr10:81266960-81273246	amyloid beta (A4) precursor protein-binding, family A, member 3 [Source:MGI Symbol;Acc:MGI:1888527]	protein_coding	2.48348e-06	4.2839e-05	24	18	35.341	3.31829	0.0938935
ENSMUSG00000004934	Pias4	DRF	chr10:81153266-81167923	protein inhibitor of activated STAT 4 [Source:MGI Symbol;Acc:MGI:2136940]	protein_coding	0.0600061	0.178671	24	23	34.2716	1.19418	0.0348445
ENSMUSG00000004934	Pias4	NRF	chr10:81153266-81167923	protein inhibitor of activated STAT 4 [Source:MGI Symbol;Acc:MGI:2136940]	protein_coding	0.00149202	0.00822729	24	6	33.8932	2.05501	0.0606318
ENSMUSG00000004945	Tmem242	DRF	chr17:5410870-5440259	transmembrane protein 242 [Source:MGI Symbol;Acc:MGI:1917794]	protein_coding	0.00028254	0.00204872	24	16	133.762	4.389	0.0328119
ENSMUSG00000004945	Tmem242	NRF	chr17:5410870-5440259	transmembrane protein 242 [Source:MGI Symbol;Acc:MGI:1917794]	protein_coding	0.273178	0.612889	24	22	130.093	1.97316	0.0151673
ENSMUSG00000004951	Hspb1	DRF	chr5:135887919-135889563	heat shock protein 1 [Source:MGI Symbol;Acc:MGI:96240]	protein_coding	0.707574	1	24	8	130.601	10.6159	0.0812849
ENSMUSG00000004951	Hspb1	NRF	chr5:135887919-135889563	heat shock protein 1 [Source:MGI Symbol;Acc:MGI:96240]	protein_coding	2.86745e-08	1.48836e-06	24	20	135.631	35.162	0.259248
ENSMUSG00000004952	Rasa4	DRF	chr5:136083916-136111860	RAS p21 protein activator 4 [Source:MGI Symbol;Acc:MGI:1858600]	protein_coding	0.0573571	0.171922	24	1	3.91682	0.577559	0.147456
ENSMUSG00000004952	Rasa4	NRF	chr5:136083916-136111860	RAS p21 protein activator 4 [Source:MGI Symbol;Acc:MGI:1858600]	protein_coding	0.0098711	0.0398789	24	9	4.37108	1.01471	0.232143
ENSMUSG00000004996	Mri1	DRF	chr8:84249906-84257326	methylthioribose-1-phosphate isomerase 1 [Source:MGI Symbol;Acc:MGI:1915123]	protein_coding	0.805711	1	24	5	32.0587	0.613164	0.0191263
ENSMUSG00000004996	Mri1	NRF	chr8:84249906-84257326	methylthioribose-1-phosphate isomerase 1 [Source:MGI Symbol;Acc:MGI:1915123]	protein_coding	0.00424224	0.0196745	24	10	31.8357	1.9167	0.060206
ENSMUSG00000005054	Cstb	DRF	chr10:78425669-78427622	cystatin B [Source:MGI Symbol;Acc:MGI:109514]	protein_coding	5.99408e-06	9.58714e-05	24	2	199.232	19.1565	0.0961514
ENSMUSG00000005054	Cstb	NRF	chr10:78425669-78427622	cystatin B [Source:MGI Symbol;Acc:MGI:109514]	protein_coding	0.0703849	0.205992	24	7	192.38	14.8279	0.0770763
ENSMUSG00000005078	Jkamp	DRF	chr12:72085589-72101461	JNK1/MAPK8-associated membrane protein [Source:MGI Symbol;Acc:MGI:1915057]	protein_coding	3.64489e-06	6.55126e-05	24	20	45.0417	2.11823	0.0470282
ENSMUSG00000005078	Jkamp	NRF	chr12:72085589-72101461	JNK1/MAPK8-associated membrane protein [Source:MGI Symbol;Acc:MGI:1915057]	protein_coding	0.397157	0.814951	24	21	44.4205	0.0055549	0.000125052
ENSMUSG00000005087	Cd44	DRF	chr2:102811141-102901665	CD44 antigen [Source:MGI Symbol;Acc:MGI:88338]	protein_coding	0.00457493	0.0206485	24	19	31.6391	1.97336	0.0623709
ENSMUSG00000005087	Cd44	NRF	chr2:102811141-102901665	CD44 antigen [Source:MGI Symbol;Acc:MGI:88338]	protein_coding	0.980297	1	24	21	31.0885	0.345703	0.0111199
ENSMUSG00000005089	Slc1a2	DRF	chr2:102658659-102790784	solute carrier family 1 (glial high affinity glutamate transporter), member 2 [Source:MGI Symbol;Acc:MGI:101931]	protein_coding	1.49033e-08	1.2542e-06	24	23	21.0393	1.4883	0.0707391
ENSMUSG00000005089	Slc1a2	NRF	chr2:102658659-102790784	solute carrier family 1 (glial high affinity glutamate transporter), member 2 [Source:MGI Symbol;Acc:MGI:101931]	protein_coding	6.36924e-08	2.67561e-06	24	13	20.5584	1.97281	0.0959613
ENSMUSG00000005107	Slc2a9	DRF	chr5:38349273-38503143	solute carrier family 2 (facilitated glucose transporter), member 9 [Source:MGI Symbol;Acc:MGI:2152844]	protein_coding	0.0569504	0.170844	24	1	49.974	1.45594	0.0291338
ENSMUSG00000005107	Slc2a9	NRF	chr5:38349273-38503143	solute carrier family 2 (facilitated glucose transporter), member 9 [Source:MGI Symbol;Acc:MGI:2152844]	protein_coding	1.30044e-05	0.00016316	24	13	50.1195	3.69534	0.0737306
ENSMUSG00000005125	Ndrg1	DRF	chr15:66929318-66969640	N-myc downstream regulated gene 1 [Source:MGI Symbol;Acc:MGI:1341799]	protein_coding	2.25839e-09	3.33704e-07	24	16	27.6999	5.08346	0.183519
ENSMUSG00000005125	Ndrg1	NRF	chr15:66929318-66969640	N-myc downstream regulated gene 1 [Source:MGI Symbol;Acc:MGI:1341799]	protein_coding	3.73701e-13	1.58294e-09	24	2	31.2024	7.71389	0.247221
ENSMUSG00000005142	Man2b1	DRF	chr8:85083270-85098282	mannosidase 2, alpha B1 [Source:MGI Symbol;Acc:MGI:107286]	protein_coding	2.45397e-06	4.91822e-05	24	19	28.3901	0.993175	0.0349832
ENSMUSG00000005142	Man2b1	NRF	chr8:85083270-85098282	mannosidase 2, alpha B1 [Source:MGI Symbol;Acc:MGI:107286]	protein_coding	0.0069921	0.0299261	24	16	28.1156	0.767083	0.0272831
ENSMUSG00000005150	Wdr83	DRF	chr8:85075035-85081306	WD repeat domain containing 83 [Source:MGI Symbol;Acc:MGI:1915086]	protein_coding	0.00397101	0.0183131	24	9	26.5872	1.67597	0.0630365
ENSMUSG00000005150	Wdr83	NRF	chr8:85075035-85081306	WD repeat domain containing 83 [Source:MGI Symbol;Acc:MGI:1915086]	protein_coding	0.809102	1	24	21	25.6805	0.989423	0.0385281
ENSMUSG00000005161	Prdx2	DRF	chr8:84969587-84974834	peroxiredoxin 2 [Source:MGI Symbol;Acc:MGI:109486]	protein_coding	0.000446794	0.00298985	24	17	59.6215	2.19786	0.0368636
ENSMUSG00000005161	Prdx2	NRF	chr8:84969587-84974834	peroxiredoxin 2 [Source:MGI Symbol;Acc:MGI:109486]	protein_coding	0.0771022	0.221243	24	19	57.4592	1.30388	0.0226923
ENSMUSG00000005198	Polr2a	DRF	chr11:69733997-69758637	polymerase (RNA) II (DNA directed) polypeptide A [Source:MGI Symbol;Acc:MGI:98086]	protein_coding	0.000104263	0.000907478	24	19	30.431	1.2426	0.0408332
ENSMUSG00000005198	Polr2a	NRF	chr11:69733997-69758637	polymerase (RNA) II (DNA directed) polypeptide A [Source:MGI Symbol;Acc:MGI:98086]	protein_coding	8.67482e-05	0.000766321	24	17	30.379	1.33424	0.0439197
ENSMUSG00000005220	Corin	DRF	chr5:72300025-72504473	corin [Source:MGI Symbol;Acc:MGI:1349451]	protein_coding	0.193594	0.468768	24	0	13.2439	2.15132	0.162439
ENSMUSG00000005220	Corin	NRF	chr5:72300025-72504473	corin [Source:MGI Symbol;Acc:MGI:1349451]	protein_coding	0.00561816	0.0249102	24	9	13.7857	3.81909	0.277033
ENSMUSG00000005225	Plekha8	DRF	chr6:54595111-54645839	pleckstrin homology domain containing, family A (phosphoinositide binding specific) member 8 [Source:MGI Symbol;Acc:MGI:2681164]	protein_coding	0.000443561	0.00297287	24	3	27.5575	1.6827	0.0610612
ENSMUSG00000005225	Plekha8	NRF	chr6:54595111-54645839	pleckstrin homology domain containing, family A (phosphoinositide binding specific) member 8 [Source:MGI Symbol;Acc:MGI:2681164]	protein_coding	1.70568e-10	4.66128e-08	24	17	26.8736	3.23678	0.120445
ENSMUSG00000005251	Ripk4	DRF	chr16:97741933-97763787	receptor-interacting serine-threonine kinase 4 [Source:MGI Symbol;Acc:MGI:1919638]	protein_coding	0.00204504	0.0104409	24	2	38.5087	2.89373	0.0751447
ENSMUSG00000005251	Ripk4	NRF	chr16:97741933-97763787	receptor-interacting serine-threonine kinase 4 [Source:MGI Symbol;Acc:MGI:1919638]	protein_coding	4.07488e-08	1.92496e-06	24	16	37.0242	5.55665	0.150082
ENSMUSG00000005262	Ufd1	DRF	chr16:18811779-18835261	ubiquitin recognition factor in ER-associated degradation 1 [Source:MGI Symbol;Acc:MGI:109353]	protein_coding	0.939754	1	24	17	36.0761	0.44035	0.0122061
ENSMUSG00000005262	Ufd1	NRF	chr16:18811779-18835261	ubiquitin recognition factor in ER-associated degradation 1 [Source:MGI Symbol;Acc:MGI:109353]	protein_coding	0.00232072	0.0119003	24	23	35.7554	1.33659	0.0373816
ENSMUSG00000005299	Letm1	DRF	chr5:33739673-33782817	leucine zipper-EF-hand containing transmembrane protein 1 [Source:MGI Symbol;Acc:MGI:1932557]	protein_coding	0.00426688	0.0194726	24	16	24.4769	0.680993	0.0278218
ENSMUSG00000005299	Letm1	NRF	chr5:33739673-33782817	leucine zipper-EF-hand containing transmembrane protein 1 [Source:MGI Symbol;Acc:MGI:1932557]	protein_coding	0.000506359	0.00332449	24	23	23.9798	0.820502	0.0342164
ENSMUSG00000005312	Ubqln1	DRF	chr13:58176156-58215653	ubiquilin 1 [Source:MGI Symbol;Acc:MGI:1860276]	protein_coding	0.000115685	0.000986953	24	16	73.578	2.67513	0.0363578
ENSMUSG00000005312	Ubqln1	NRF	chr13:58176156-58215653	ubiquilin 1 [Source:MGI Symbol;Acc:MGI:1860276]	protein_coding	9.34706e-06	0.000124194	24	22	72.2278	2.89375	0.0400642
ENSMUSG00000005320	Fgfr4	DRF	chr13:55152640-55168759	fibroblast growth factor receptor 4 [Source:MGI Symbol;Acc:MGI:95525]	protein_coding	3.07971e-06	5.81938e-05	24	16	56.8572	4.00106	0.0703704
ENSMUSG00000005320	Fgfr4	NRF	chr13:55152640-55168759	fibroblast growth factor receptor 4 [Source:MGI Symbol;Acc:MGI:95525]	protein_coding	0.00149801	0.0082514	24	23	56.3571	2.07182	0.0367624
ENSMUSG00000005338	Cadm3	DRF	chr1:173333258-173367695	cell adhesion molecule 3 [Source:MGI Symbol;Acc:MGI:2137858]	protein_coding	0.351318	0.749622	24	0	15.4053	0.519214	0.0337036
ENSMUSG00000005338	Cadm3	NRF	chr1:173333258-173367695	cell adhesion molecule 3 [Source:MGI Symbol;Acc:MGI:2137858]	protein_coding	0.00292629	0.0144075	24	7	15.2205	1.23807	0.0813422
ENSMUSG00000005354	Txn2	DRF	chr15:77915047-77929006	thioredoxin 2 [Source:MGI Symbol;Acc:MGI:1929468]	protein_coding	0.668009	1	24	6	42.6397	0.903383	0.0211865
ENSMUSG00000005354	Txn2	NRF	chr15:77915047-77929006	thioredoxin 2 [Source:MGI Symbol;Acc:MGI:1929468]	protein_coding	0.00340847	0.0163446	24	18	41.7981	1.61696	0.038685
ENSMUSG00000005362	Crbn	DRF	chr6:106780201-106800077	cereblon [Source:MGI Symbol;Acc:MGI:1913277]	protein_coding	3.15354e-05	0.000348538	24	22	22.7847	0.969792	0.0425632
ENSMUSG00000005362	Crbn	NRF	chr6:106780201-106800077	cereblon [Source:MGI Symbol;Acc:MGI:1913277]	protein_coding	0.209962	0.499082	24	11	22.3759	0.935654	0.0418152
ENSMUSG00000005370	Msh6	DRF	chr17:87975050-87990883	mutS homolog 6 [Source:MGI Symbol;Acc:MGI:1343961]	protein_coding	0.00707073	0.0298311	24	15	32.546	1.33628	0.041058
ENSMUSG00000005370	Msh6	NRF	chr17:87975050-87990883	mutS homolog 6 [Source:MGI Symbol;Acc:MGI:1343961]	protein_coding	1	1	24	21	32.362	0.0475633	0.00146973
ENSMUSG00000005371	Fbxo11	DRF	chr17:87990859-88065291	F-box protein 11 [Source:MGI Symbol;Acc:MGI:2147134]	protein_coding	0.00134413	0.00739415	24	22	63.7632	0.891746	0.0139853
ENSMUSG00000005371	Fbxo11	NRF	chr17:87990859-88065291	F-box protein 11 [Source:MGI Symbol;Acc:MGI:2147134]	protein_coding	0.411776	0.833223	24	22	63.5682	0.321692	0.00506058
ENSMUSG00000005374	Tbl2	DRF	chr5:135149657-135165760	transducin (beta)-like 2 [Source:MGI Symbol;Acc:MGI:1351652]	protein_coding	0.742846	1	24	8	16.0864	0.516136	0.0320853
ENSMUSG00000005374	Tbl2	NRF	chr5:135149657-135165760	transducin (beta)-like 2 [Source:MGI Symbol;Acc:MGI:1351652]	protein_coding	1.01554e-09	1.44189e-07	24	18	15.7239	2.37175	0.150838
ENSMUSG00000005378	Bud23	DRF	chr5:135052957-135064959	BUD23, rRNA methyltransferase and ribosome maturation factor [Source:MGI Symbol;Acc:MGI:1913388]	protein_coding	1.8898e-06	4.07373e-05	24	8	41.3674	2.88542	0.0697511
ENSMUSG00000005378	Bud23	NRF	chr5:135052957-135064959	BUD23, rRNA methyltransferase and ribosome maturation factor [Source:MGI Symbol;Acc:MGI:1913388]	protein_coding	3.64855e-06	5.82462e-05	24	22	40.5722	2.80734	0.0691936
ENSMUSG00000005410	Mcm5	DRF	chr8:75109569-75128439	minichromosome maintenance complex component 5 [Source:MGI Symbol;Acc:MGI:103197]	protein_coding	5.51685e-07	1.62846e-05	24	11	19.3542	7.87874	0.407082
ENSMUSG00000005410	Mcm5	NRF	chr8:75109569-75128439	minichromosome maintenance complex component 5 [Source:MGI Symbol;Acc:MGI:103197]	protein_coding	0.10047	0.27569	24	0	19.7659	2.88481	0.145949
ENSMUSG00000005413	Hmox1	DRF	chr8:75093621-75100589	heme oxygenase 1 [Source:MGI Symbol;Acc:MGI:96163]	protein_coding	0.923146	1	24	19	99.1868	4.22936	0.0426404
ENSMUSG00000005413	Hmox1	NRF	chr8:75093621-75100589	heme oxygenase 1 [Source:MGI Symbol;Acc:MGI:96163]	protein_coding	0.000658562	0.00412022	24	18	95.8176	5.83598	0.0609072
ENSMUSG00000005417	Mprip	DRF	chr11:59661305-59780860	myosin phosphatase Rho interacting protein [Source:MGI Symbol;Acc:MGI:1349438]	protein_coding	0.00120922	0.00676772	24	20	15.579	0.261612	0.0167926
ENSMUSG00000005417	Mprip	NRF	chr11:59661305-59780860	myosin phosphatase Rho interacting protein [Source:MGI Symbol;Acc:MGI:1349438]	protein_coding	0.767932	1	24	22	15.4852	0.140481	0.00907197
ENSMUSG00000005447	Pafah1b3	DRF	chr7:25295049-25297986	platelet-activating factor acetylhydrolase, isoform 1b, subunit 3 [Source:MGI Symbol;Acc:MGI:108414]	protein_coding	0.00541741	0.0238413	24	10	7.66539	1.07008	0.139599
ENSMUSG00000005447	Pafah1b3	NRF	chr7:25295049-25297986	platelet-activating factor acetylhydrolase, isoform 1b, subunit 3 [Source:MGI Symbol;Acc:MGI:108414]	protein_coding	0.195457	0.471304	24	8	7.32214	1.07097	0.146264
ENSMUSG00000005469	Prkaca	DRF	chr8:83972993-83996443	protein kinase, cAMP dependent, catalytic, alpha [Source:MGI Symbol;Acc:MGI:97592]	protein_coding	0.000246915	0.00183115	24	12	94.5013	2.79559	0.0295825
ENSMUSG00000005469	Prkaca	NRF	chr8:83972993-83996443	protein kinase, cAMP dependent, catalytic, alpha [Source:MGI Symbol;Acc:MGI:97592]	protein_coding	0.00892974	0.0367054	24	23	92.8952	3.09354	0.0333014
ENSMUSG00000005470	Asf1b	DRF	chr8:83955507-83970197	anti-silencing function 1B histone chaperone [Source:MGI Symbol;Acc:MGI:1914179]	protein_coding	0.0026383	0.0129345	24	9	11.79	3.61283	0.306432
ENSMUSG00000005470	Asf1b	NRF	chr8:83955507-83970197	anti-silencing function 1B histone chaperone [Source:MGI Symbol;Acc:MGI:1914179]	protein_coding	1.85153e-05	0.000216253	24	20	11.9885	3.1009	0.258657
ENSMUSG00000005481	Ddx39	DRF	chr8:83715177-83726892	DEAD (Asp-Glu-Ala-Asp) box polypeptide 39 [Source:MGI Symbol;Acc:MGI:1915528]	protein_coding	3.75681e-10	9.54792e-08	24	11	13.1809	2.40303	0.182311
ENSMUSG00000005481	Ddx39	NRF	chr8:83715177-83726892	DEAD (Asp-Glu-Ala-Asp) box polypeptide 39 [Source:MGI Symbol;Acc:MGI:1915528]	protein_coding	1.47037e-06	2.86575e-05	24	23	13.0022	2.08818	0.160601
ENSMUSG00000005483	Dnajb1	DRF	chr8:83608193-83612653	DnaJ heat shock protein family (Hsp40) member B1 [Source:MGI Symbol;Acc:MGI:1931874]	protein_coding	1	1	24	13	30.8204	0.276716	0.00897835
ENSMUSG00000005483	Dnajb1	NRF	chr8:83608193-83612653	DnaJ heat shock protein family (Hsp40) member B1 [Source:MGI Symbol;Acc:MGI:1931874]	protein_coding	1.29677e-08	8.53817e-07	24	17	29.4803	6.64131	0.22528
ENSMUSG00000005501	Usp40	DRF	chr1:87945119-88008551	ubiquitin specific peptidase 40 [Source:MGI Symbol;Acc:MGI:2443184]	protein_coding	0.00159983	0.00854016	24	22	16.9754	0.472057	0.0278082
ENSMUSG00000005501	Usp40	NRF	chr1:87945119-88008551	ubiquitin specific peptidase 40 [Source:MGI Symbol;Acc:MGI:2443184]	protein_coding	0.774601	1	24	22	16.7918	0.207845	0.0123778
ENSMUSG00000005510	Ndufs3	DRF	chr2:90894634-90904827	NADH:ubiquinone oxidoreductase core subunit S3 [Source:MGI Symbol;Acc:MGI:1915599]	protein_coding	0.0599155	0.178526	24	17	110.406	2.31476	0.0209658
ENSMUSG00000005510	Ndufs3	NRF	chr2:90894634-90904827	NADH:ubiquinone oxidoreductase core subunit S3 [Source:MGI Symbol;Acc:MGI:1915599]	protein_coding	0.00263101	0.0131914	24	19	106.699	2.15671	0.0202131
ENSMUSG00000005514	Por	DRF	chr5:135670033-135735326	P450 (cytochrome) oxidoreductase [Source:MGI Symbol;Acc:MGI:97744]	protein_coding	6.49703e-13	1.50111e-09	24	0	70.2696	6.21413	0.0884328
ENSMUSG00000005514	Por	NRF	chr5:135670033-135735326	P450 (cytochrome) oxidoreductase [Source:MGI Symbol;Acc:MGI:97744]	protein_coding	1.37808e-10	3.98e-08	24	13	67.941	10.6992	0.157478
ENSMUSG00000005533	Igf1r	DRF	chr7:67952827-68233668	insulin-like growth factor I receptor [Source:MGI Symbol;Acc:MGI:96433]	protein_coding	7.356e-07	2.03095e-05	24	19	9.05984	0.468397	0.0517003
ENSMUSG00000005533	Igf1r	NRF	chr7:67952827-68233668	insulin-like growth factor I receptor [Source:MGI Symbol;Acc:MGI:96433]	protein_coding	0.10303	0.281105	24	17	8.92416	0.190611	0.021359
ENSMUSG00000005534	Insr	DRF	chr8:3122061-3279617	insulin receptor [Source:MGI Symbol;Acc:MGI:96575]	protein_coding	4.40956e-07	1.37846e-05	24	22	26.3975	0.980789	0.0371546
ENSMUSG00000005534	Insr	NRF	chr8:3122061-3279617	insulin receptor [Source:MGI Symbol;Acc:MGI:96575]	protein_coding	0.600342	1	24	14	26.0749	0.497428	0.0190769
ENSMUSG00000005540	Fcer2a	DRF	chr8:3681737-3694175	Fc receptor, IgE, low affinity II, alpha polypeptide [Source:MGI Symbol;Acc:MGI:95497]	protein_coding	0.00875656	0.0357449	24	6	3.6741	1.96277	0.534216
ENSMUSG00000005540	Fcer2a	NRF	chr8:3681737-3694175	Fc receptor, IgE, low affinity II, alpha polypeptide [Source:MGI Symbol;Acc:MGI:95497]	protein_coding	5.90219e-06	8.54238e-05	24	6	4.56592	2.65107	0.580621
ENSMUSG00000005547	Cyp2a5	DRF	chr7:26835305-26843548	cytochrome P450, family 2, subfamily a, polypeptide 5 [Source:MGI Symbol;Acc:MGI:88597]	protein_coding	7.85317e-06	0.000119086	24	2	183.91	8.54624	0.0464696
ENSMUSG00000005547	Cyp2a5	NRF	chr7:26835305-26843548	cytochrome P450, family 2, subfamily a, polypeptide 5 [Source:MGI Symbol;Acc:MGI:88597]	protein_coding	2.51754e-09	2.61156e-07	24	16	180.54	26.6026	0.14735
ENSMUSG00000005553	Atp4a	DRF	chr7:30712209-30725534	ATPase, H+/K+ exchanging, gastric, alpha polypeptide [Source:MGI Symbol;Acc:MGI:88113]	protein_coding	0.0122042	0.0469739	24	16	2.75421	0.938589	0.340784
ENSMUSG00000005553	Atp4a	NRF	chr7:30712209-30725534	ATPase, H+/K+ exchanging, gastric, alpha polypeptide [Source:MGI Symbol;Acc:MGI:88113]	protein_coding	1.57588e-05	0.000190709	24	0	2.8486	1.57606	0.553278
ENSMUSG00000005575	Ube2m	DRF	chr7:13035120-13038275	ubiquitin-conjugating enzyme E2M [Source:MGI Symbol;Acc:MGI:108278]	protein_coding	0.000663066	0.00410701	24	5	67.9792	2.61629	0.0384866
ENSMUSG00000005575	Ube2m	NRF	chr7:13035120-13038275	ubiquitin-conjugating enzyme E2M [Source:MGI Symbol;Acc:MGI:108278]	protein_coding	0.999976	1	24	13	67.3273	2.13824	0.0317588
ENSMUSG00000005580	Adcy9	DRF	chr16:4287529-4420498	adenylate cyclase 9 [Source:MGI Symbol;Acc:MGI:108450]	protein_coding	3.76841e-09	4.62677e-07	24	20	57.1136	4.6181	0.0808582
ENSMUSG00000005580	Adcy9	NRF	chr16:4287529-4420498	adenylate cyclase 9 [Source:MGI Symbol;Acc:MGI:108450]	protein_coding	0.000546775	0.00353955	24	11	56.6551	2.46516	0.0435117
ENSMUSG00000005609	Ctr9	DRF	chr7:111028951-111056377	CTR9 homolog, Paf1/RNA polymerase II complex component [Source:MGI Symbol;Acc:MGI:109345]	protein_coding	0.808712	1	24	19	19.7219	0.227393	0.01153
ENSMUSG00000005609	Ctr9	NRF	chr7:111028951-111056377	CTR9 homolog, Paf1/RNA polymerase II complex component [Source:MGI Symbol;Acc:MGI:109345]	protein_coding	0.00284971	0.0140878	24	22	19.9625	0.580849	0.029097
ENSMUSG00000005610	Eif4g2	DRF	chr7:111067750-111083030	eukaryotic translation initiation factor 4, gamma 2 [Source:MGI Symbol;Acc:MGI:109207]	protein_coding	0.0491018	0.151135	24	16	27.3733	0.530603	0.019384
ENSMUSG00000005610	Eif4g2	NRF	chr7:111067750-111083030	eukaryotic translation initiation factor 4, gamma 2 [Source:MGI Symbol;Acc:MGI:109207]	protein_coding	2.79669e-06	4.70714e-05	24	20	26.8584	1.02867	0.0382998
ENSMUSG00000005611	Mrvi1	DRF	chr7:110868266-110982461	MRV integration site 1 [Source:MGI Symbol;Acc:MGI:1338023]	protein_coding	0.000833491	0.00497725	24	17	17.4429	1.402	0.0803761
ENSMUSG00000005611	Mrvi1	NRF	chr7:110868266-110982461	MRV integration site 1 [Source:MGI Symbol;Acc:MGI:1338023]	protein_coding	0.17871	0.439299	24	4	17.9616	0.969218	0.0539607
ENSMUSG00000005615	Pcyt1a	DRF	chr16:32430921-32475070	phosphate cytidylyltransferase 1, choline, alpha isoform [Source:MGI Symbol;Acc:MGI:88557]	protein_coding	0.000133986	0.00111283	24	2	30.852	1.93931	0.0628583
ENSMUSG00000005615	Pcyt1a	NRF	chr16:32430921-32475070	phosphate cytidylyltransferase 1, choline, alpha isoform [Source:MGI Symbol;Acc:MGI:88557]	protein_coding	0.870119	1	24	15	29.6868	1.12278	0.0378209
ENSMUSG00000005621	Zfp592	DRF	chr7:80993681-81045164	zinc finger protein 592 [Source:MGI Symbol;Acc:MGI:2443541]	protein_coding	0.00136978	0.00751125	24	18	29.6856	0.642522	0.0216442
ENSMUSG00000005621	Zfp592	NRF	chr7:80993681-81045164	zinc finger protein 592 [Source:MGI Symbol;Acc:MGI:2443541]	protein_coding	0.563193	1	24	22	29.7654	0.00448128	0.000150553
ENSMUSG00000005625	Psmd4	DRF	chr3:95032694-95042614	proteasome (prosome, macropain) 26S subunit, non-ATPase, 4 [Source:MGI Symbol;Acc:MGI:1201670]	protein_coding	0.00931435	0.037629	24	17	70.4403	2.69052	0.0381958
ENSMUSG00000005625	Psmd4	NRF	chr3:95032694-95042614	proteasome (prosome, macropain) 26S subunit, non-ATPase, 4 [Source:MGI Symbol;Acc:MGI:1201670]	protein_coding	0.00791936	0.0332239	24	1	69.7725	2.5916	0.0371436
ENSMUSG00000005667	Mthfd2	DRF	chr6:83305691-83325908	methylenetetrahydrofolate dehydrogenase (NAD+ dependent), methenyltetrahydrofolate cyclohydrolase [Source:MGI Symbol;Acc:MGI:1338850]	protein_coding	8.32646e-05	0.00075255	24	16	13.0582	1.71225	0.131125
ENSMUSG00000005667	Mthfd2	NRF	chr6:83305691-83325908	methylenetetrahydrofolate dehydrogenase (NAD+ dependent), methenyltetrahydrofolate cyclohydrolase [Source:MGI Symbol;Acc:MGI:1338850]	protein_coding	0.0542448	0.166321	24	22	13.4926	1.04473	0.0774296
ENSMUSG00000005672	Kit	DRF	chr5:75574916-75656722	KIT proto-oncogene receptor tyrosine kinase [Source:MGI Symbol;Acc:MGI:96677]	protein_coding	0.175371	0.432724	24	12	19.2126	0.814487	0.0423933
ENSMUSG00000005672	Kit	NRF	chr5:75574916-75656722	KIT proto-oncogene receptor tyrosine kinase [Source:MGI Symbol;Acc:MGI:96677]	protein_coding	0.0105444	0.0421841	24	16	19.2967	1.21907	0.0631751
ENSMUSG00000005677	Nr1i3	DRF	chr1:171213970-171220701	nuclear receptor subfamily 1, group I, member 3 [Source:MGI Symbol;Acc:MGI:1346307]	protein_coding	1.58081e-09	2.59202e-07	24	1	48.8473	3.54795	0.0726334
ENSMUSG00000005677	Nr1i3	NRF	chr1:171213970-171220701	nuclear receptor subfamily 1, group I, member 3 [Source:MGI Symbol;Acc:MGI:1346307]	protein_coding	0.000108049	0.000920569	24	13	47.1457	3.31237	0.0702581
ENSMUSG00000005683	Cs	DRF	chr10:128337734-128362479	citrate synthase [Source:MGI Symbol;Acc:MGI:88529]	protein_coding	2.00368e-06	4.21902e-05	24	14	46.8013	2.03978	0.0435838
ENSMUSG00000005683	Cs	NRF	chr10:128337734-128362479	citrate synthase [Source:MGI Symbol;Acc:MGI:88529]	protein_coding	0.0302033	0.101995	24	23	46.2399	1.59586	0.0345127
ENSMUSG00000005718	Tfap4	DRF	chr16:4544661-4559854	transcription factor AP4 [Source:MGI Symbol;Acc:MGI:103239]	protein_coding	1	1	24	18	41.5527	1.64093	0.0394904
ENSMUSG00000005718	Tfap4	NRF	chr16:4544661-4559854	transcription factor AP4 [Source:MGI Symbol;Acc:MGI:103239]	protein_coding	5.97173e-05	0.000565889	24	7	41.2228	5.93874	0.144064
ENSMUSG00000005732	Ranbp1	DRF	chr16:18239784-18248732	RAN binding protein 1 [Source:MGI Symbol;Acc:MGI:96269]	protein_coding	4.80618e-09	5.55223e-07	24	6	74.8334	8.55326	0.114297
ENSMUSG00000005732	Ranbp1	NRF	chr16:18239784-18248732	RAN binding protein 1 [Source:MGI Symbol;Acc:MGI:96269]	protein_coding	1	1	24	0	74.861	1.01503	0.0135588
ENSMUSG00000005774	Rfx5	DRF	chr3:94954075-94961561	regulatory factor X, 5 (influences HLA class II expression) [Source:MGI Symbol;Acc:MGI:1858421]	protein_coding	4.53379e-07	1.40642e-05	24	23	12.5524	1.58843	0.126544
ENSMUSG00000005774	Rfx5	NRF	chr3:94954075-94961561	regulatory factor X, 5 (influences HLA class II expression) [Source:MGI Symbol;Acc:MGI:1858421]	protein_coding	0.0376543	0.122517	24	5	13.4231	1.45683	0.108531
ENSMUSG00000005779	Psmb4	DRF	chr3:94884093-94886961	proteasome (prosome, macropain) subunit, beta type 4 [Source:MGI Symbol;Acc:MGI:1098257]	protein_coding	0.000336325	0.00236451	24	16	121.953	5.03744	0.0413065
ENSMUSG00000005779	Psmb4	NRF	chr3:94884093-94886961	proteasome (prosome, macropain) subunit, beta type 4 [Source:MGI Symbol;Acc:MGI:1098257]	protein_coding	0.998319	1	24	21	119.792	0.0428371	0.000357595
ENSMUSG00000005802	Slc30a4	DRF	chr2:122681233-122702663	solute carrier family 30 (zinc transporter), member 4 [Source:MGI Symbol;Acc:MGI:1345282]	protein_coding	5.89981e-05	0.000573361	24	17	30.5835	1.96431	0.0642278
ENSMUSG00000005802	Slc30a4	NRF	chr2:122681233-122702663	solute carrier family 30 (zinc transporter), member 4 [Source:MGI Symbol;Acc:MGI:1345282]	protein_coding	0.0393009	0.1269	24	20	29.3131	0.496352	0.0169328
ENSMUSG00000005803	Sqor	DRF	chr2:122765237-122809569	sulfide quinone oxidoreductase [Source:MGI Symbol;Acc:MGI:1929899]	protein_coding	0.299392	0.662484	24	14	57.3122	0.453474	0.00791236
ENSMUSG00000005803	Sqor	NRF	chr2:122765237-122809569	sulfide quinone oxidoreductase [Source:MGI Symbol;Acc:MGI:1929899]	protein_coding	0.00150972	0.00829792	24	16	55.6442	2.20111	0.0395569
ENSMUSG00000005813	Metap1	DRF	chr3:138458956-138489515	methionyl aminopeptidase 1 [Source:MGI Symbol;Acc:MGI:1922874]	protein_coding	0.943419	1	24	17	26.8311	0.369546	0.0137731
ENSMUSG00000005813	Metap1	NRF	chr3:138458956-138489515	methionyl aminopeptidase 1 [Source:MGI Symbol;Acc:MGI:1922874]	protein_coding	2.90106e-05	0.00031202	24	19	26.7505	1.27357	0.0476093
ENSMUSG00000005823	Gpr108	DRF	chr17:57234635-57248446	G protein-coupled receptor 108 [Source:MGI Symbol;Acc:MGI:1925558]	protein_coding	0.0572399	0.171632	24	18	53.8824	1.32155	0.0245266
ENSMUSG00000005823	Gpr108	NRF	chr17:57234635-57248446	G protein-coupled receptor 108 [Source:MGI Symbol;Acc:MGI:1925558]	protein_coding	1.49337e-05	0.000182209	24	18	54.6298	2.68686	0.049183
ENSMUSG00000005846	Rsl1d1	DRF	chr16:11192970-11203331	ribosomal L1 domain containing 1 [Source:MGI Symbol;Acc:MGI:1913659]	protein_coding	0.809019	1	24	0	85.9299	1.57889	0.0183742
ENSMUSG00000005846	Rsl1d1	NRF	chr16:11192970-11203331	ribosomal L1 domain containing 1 [Source:MGI Symbol;Acc:MGI:1913659]	protein_coding	0.0115228	0.0455235	24	17	84.8719	2.92362	0.0344474
ENSMUSG00000005873	Reep5	DRF	chr18:34344889-34373415	receptor accessory protein 5 [Source:MGI Symbol;Acc:MGI:1270152]	protein_coding	0.000112358	0.000963422	24	17	64.5928	4.2518	0.0658247
ENSMUSG00000005873	Reep5	NRF	chr18:34344889-34373415	receptor accessory protein 5 [Source:MGI Symbol;Acc:MGI:1270152]	protein_coding	0.94537	1	24	23	64.6648	0.934462	0.0144509
ENSMUSG00000005881	Ergic3	DRF	chr2:156008045-156018279	ERGIC and golgi 3 [Source:MGI Symbol;Acc:MGI:1913616]	protein_coding	0.00170404	0.00898139	24	19	99.8602	2.02662	0.0202946
ENSMUSG00000005881	Ergic3	NRF	chr2:156008045-156018279	ERGIC and golgi 3 [Source:MGI Symbol;Acc:MGI:1913616]	protein_coding	0.00253779	0.0128023	24	18	98.2081	1.31582	0.0133983
ENSMUSG00000005882	Uqcc1	DRF	chr2:155846894-155930310	ubiquinol-cytochrome c reductase complex assembly factor 1 [Source:MGI Symbol;Acc:MGI:1929472]	protein_coding	0.529616	1	24	23	28.8429	0.578159	0.0200451
ENSMUSG00000005882	Uqcc1	NRF	chr2:155846894-155930310	ubiquinol-cytochrome c reductase complex assembly factor 1 [Source:MGI Symbol;Acc:MGI:1929472]	protein_coding	0.00303953	0.0148671	24	16	28.2584	1.46119	0.051708
ENSMUSG00000005886	Ncoa2	DRF	chr1:13139105-13374083	nuclear receptor coactivator 2 [Source:MGI Symbol;Acc:MGI:1276533]	protein_coding	7.464e-05	0.000688807	24	22	19.406	0.634431	0.0326924
ENSMUSG00000005886	Ncoa2	NRF	chr1:13139105-13374083	nuclear receptor coactivator 2 [Source:MGI Symbol;Acc:MGI:1276533]	protein_coding	1	1	24	15	19.2235	0.0201971	0.00105065
ENSMUSG00000005893	Nr2c2	DRF	chr6:92091390-92174294	nuclear receptor subfamily 2, group C, member 2 [Source:MGI Symbol;Acc:MGI:1352466]	protein_coding	3.16544e-07	1.07986e-05	24	20	9.12524	0.918895	0.100698
ENSMUSG00000005893	Nr2c2	NRF	chr6:92091390-92174294	nuclear receptor subfamily 2, group C, member 2 [Source:MGI Symbol;Acc:MGI:1352466]	protein_coding	0.199239	0.478618	24	8	8.79765	0.691971	0.0786541
ENSMUSG00000005897	Nr2c1	DRF	chr10:94148023-94197211	nuclear receptor subfamily 2, group C, member 1 [Source:MGI Symbol;Acc:MGI:1352465]	protein_coding	0.00584493	0.0254452	24	21	27.9315	0.252236	0.00903051
ENSMUSG00000005897	Nr2c1	NRF	chr10:94148023-94197211	nuclear receptor subfamily 2, group C, member 1 [Source:MGI Symbol;Acc:MGI:1352465]	protein_coding	1	1	24	9	28.2326	0.741288	0.0262565
ENSMUSG00000005899	Smpd4	DRF	chr16:17619354-17644828	sphingomyelin phosphodiesterase 4 [Source:MGI Symbol;Acc:MGI:1924876]	protein_coding	1	1	24	9	11.5663	0.168924	0.0146049
ENSMUSG00000005899	Smpd4	NRF	chr16:17619354-17644828	sphingomyelin phosphodiesterase 4 [Source:MGI Symbol;Acc:MGI:1924876]	protein_coding	0.00203498	0.0106527	24	0	11.703	0.587537	0.0502039
ENSMUSG00000005907	Pex1	DRF	chr5:3596066-3637232	peroxisomal biogenesis factor 1 [Source:MGI Symbol;Acc:MGI:1918632]	protein_coding	0.146652	0.374816	24	21	16.7684	0.163845	0.00977103
ENSMUSG00000005907	Pex1	NRF	chr5:3596066-3637232	peroxisomal biogenesis factor 1 [Source:MGI Symbol;Acc:MGI:1918632]	protein_coding	0.000654263	0.00409862	24	20	16.5016	0.491696	0.0297969
ENSMUSG00000005936	Kctd20	DRF	chr17:28951950-28969549	potassium channel tetramerisation domain containing 20 [Source:MGI Symbol;Acc:MGI:1914239]	protein_coding	0.000995282	0.00576724	24	18	16.7211	1.74067	0.1041
ENSMUSG00000005936	Kctd20	NRF	chr17:28951950-28969549	potassium channel tetramerisation domain containing 20 [Source:MGI Symbol;Acc:MGI:1914239]	protein_coding	1	1	24	21	16.5186	0.431068	0.0260959
ENSMUSG00000005947	Itgae	DRF	chr11:73090583-73147446	integrin alpha E, epithelial-associated [Source:MGI Symbol;Acc:MGI:1298377]	protein_coding	0.0122995	0.0473267	24	16	9.37617	1.45262	0.154927
ENSMUSG00000005947	Itgae	NRF	chr11:73090583-73147446	integrin alpha E, epithelial-associated [Source:MGI Symbol;Acc:MGI:1298377]	protein_coding	0.000186124	0.0014382	24	23	10.1043	1.95811	0.19379
ENSMUSG00000005949	Ctns	DRF	chr11:73183596-73199042	cystinosis, nephropathic [Source:MGI Symbol;Acc:MGI:1932872]	protein_coding	8.59052e-07	2.25545e-05	24	19	44.7051	3.09462	0.0692228
ENSMUSG00000005949	Ctns	NRF	chr11:73183596-73199042	cystinosis, nephropathic [Source:MGI Symbol;Acc:MGI:1932872]	protein_coding	0.00163325	0.0088411	24	15	43.8284	1.53289	0.0349749
ENSMUSG00000005951	Shpk	DRF	chr11:73199460-73224511	sedoheptulokinase [Source:MGI Symbol;Acc:MGI:1921887]	protein_coding	1.39375e-06	3.20273e-05	24	23	89.7719	3.24321	0.0361272
ENSMUSG00000005951	Shpk	NRF	chr11:73199460-73224511	sedoheptulokinase [Source:MGI Symbol;Acc:MGI:1921887]	protein_coding	0.0378737	0.123152	24	17	86.2321	1.78089	0.0206522
ENSMUSG00000005981	Trap1	DRF	chr16:4039971-4077827	TNF receptor-associated protein 1 [Source:MGI Symbol;Acc:MGI:1915265]	protein_coding	0.00468648	0.0210622	24	21	132.299	2.04078	0.0154255
ENSMUSG00000005981	Trap1	NRF	chr16:4039971-4077827	TNF receptor-associated protein 1 [Source:MGI Symbol;Acc:MGI:1915265]	protein_coding	0.310892	0.678181	24	20	129.479	0.0316834	0.000244699
ENSMUSG00000005982	Naa60	DRF	chr16:3872375-3904780	N(alpha)-acetyltransferase 60, NatF catalytic subunit [Source:MGI Symbol;Acc:MGI:1922013]	protein_coding	0.776401	1	24	6	25.6878	2.55274	0.0993758
ENSMUSG00000005982	Naa60	NRF	chr16:3872375-3904780	N(alpha)-acetyltransferase 60, NatF catalytic subunit [Source:MGI Symbol;Acc:MGI:1922013]	protein_coding	0.00621456	0.0271426	24	16	23.64	3.77378	0.159635
ENSMUSG00000005983	1700037C18Rik	DRF	chr16:3895179-3908689	RIKEN cDNA 1700037C18 gene [Source:MGI Symbol;Acc:MGI:1920511]	protein_coding	0.00950086	0.0382669	24	3	33.3153	4.68204	0.140537
ENSMUSG00000005983	1700037C18Rik	NRF	chr16:3895179-3908689	RIKEN cDNA 1700037C18 gene [Source:MGI Symbol;Acc:MGI:1920511]	protein_coding	0.165033	0.412177	24	16	32.8165	4.25363	0.129619
ENSMUSG00000006005	Tpr	DRF	chr1:150392838-150449935	translocated promoter region, nuclear basket protein [Source:MGI Symbol;Acc:MGI:1922066]	protein_coding	0.00170691	0.00899091	24	23	22.8588	1.10588	0.0483789
ENSMUSG00000006005	Tpr	NRF	chr1:150392838-150449935	translocated promoter region, nuclear basket protein [Source:MGI Symbol;Acc:MGI:1922066]	protein_coding	1	1	24	5	22.8069	0.408155	0.0178961
ENSMUSG00000006014	Prg4	DRF	chr1:150449412-150466165	proteoglycan 4 (megakaryocyte stimulating factor, articular superficial zone protein) [Source:MGI Symbol;Acc:MGI:1891344]	protein_coding	0.000576149	0.00368003	24	13	36.3512	1.96608	0.0540857
ENSMUSG00000006014	Prg4	NRF	chr1:150449412-150466165	proteoglycan 4 (megakaryocyte stimulating factor, articular superficial zone protein) [Source:MGI Symbol;Acc:MGI:1891344]	protein_coding	0.00012173	0.00101602	24	20	36.6626	2.36987	0.06464
ENSMUSG00000006019	Dhx34	DRF	chr7:16197147-16222037	DEAH (Asp-Glu-Ala-His) box polypeptide 34 [Source:MGI Symbol;Acc:MGI:1918973]	protein_coding	3.48248e-05	0.000376425	24	23	28.9975	1.47862	0.0509911
ENSMUSG00000006019	Dhx34	NRF	chr7:16197147-16222037	DEAH (Asp-Glu-Ala-His) box polypeptide 34 [Source:MGI Symbol;Acc:MGI:1918973]	protein_coding	5.7557e-07	1.38919e-05	24	6	28.7206	3.0355	0.105691
ENSMUSG00000006021	Kptn	DRF	chr7:16119895-16127516	kaptin [Source:MGI Symbol;Acc:MGI:1890380]	protein_coding	9.05948e-06	0.000132374	24	13	26.2702	1.57798	0.0600673
ENSMUSG00000006021	Kptn	NRF	chr7:16119895-16127516	kaptin [Source:MGI Symbol;Acc:MGI:1890380]	protein_coding	1	1	24	9	25.2291	0.474267	0.0187984
ENSMUSG00000006024	Napa	DRF	chr7:16098458-16117975	N-ethylmaleimide sensitive fusion protein attachment protein alpha [Source:MGI Symbol;Acc:MGI:104563]	protein_coding	0.00101949	0.005878	24	19	46.8345	1.36826	0.0292149
ENSMUSG00000006024	Napa	NRF	chr7:16098458-16117975	N-ethylmaleimide sensitive fusion protein attachment protein alpha [Source:MGI Symbol;Acc:MGI:104563]	protein_coding	9.95195e-05	0.000859717	24	18	45.5736	1.2736	0.0279459
ENSMUSG00000006057	Atp5g1	DRF	chr11:96068852-96075670	ATP synthase, H+ transporting, mitochondrial F0 complex, subunit C1 (subunit 9) [Source:MGI Symbol;Acc:MGI:107653]	protein_coding	0.870173	1	24	15	37.936	0.462291	0.0121861
ENSMUSG00000006057	Atp5g1	NRF	chr11:96068852-96075670	ATP synthase, H+ transporting, mitochondrial F0 complex, subunit C1 (subunit 9) [Source:MGI Symbol;Acc:MGI:107653]	protein_coding	0.00489087	0.0222165	24	23	36.3271	1.23855	0.0340944
ENSMUSG00000006095	Tbcb	DRF	chr7:30224131-30232272	tubulin folding cofactor B [Source:MGI Symbol;Acc:MGI:1913661]	protein_coding	0.0229906	0.0798561	24	9	92.3503	5.57906	0.0604119
ENSMUSG00000006095	Tbcb	NRF	chr7:30224131-30232272	tubulin folding cofactor B [Source:MGI Symbol;Acc:MGI:1913661]	protein_coding	0.000148675	0.00119803	24	1	89.169	5.93146	0.0665193
ENSMUSG00000006127	Inpp5k	DRF	chr11:75630988-75648871	inositol polyphosphate 5-phosphatase K [Source:MGI Symbol;Acc:MGI:1194899]	protein_coding	0.00211957	0.0107437	24	23	15.7872	1.37856	0.0873217
ENSMUSG00000006127	Inpp5k	NRF	chr11:75630988-75648871	inositol polyphosphate 5-phosphatase K [Source:MGI Symbol;Acc:MGI:1194899]	protein_coding	2.82858e-06	4.73572e-05	24	9	15.6246	1.81018	0.115854
ENSMUSG00000006134	Crkl	DRF	chr16:17451987-17487434	v-crk avian sarcoma virus CT10 oncogene homolog-like [Source:MGI Symbol;Acc:MGI:104686]	protein_coding	0.000823951	0.00492723	24	18	48.9982	1.54948	0.0316232
ENSMUSG00000006134	Crkl	NRF	chr16:17451987-17487434	v-crk avian sarcoma virus CT10 oncogene homolog-like [Source:MGI Symbol;Acc:MGI:104686]	protein_coding	0.00111047	0.00640986	24	21	47.5655	0.825839	0.0173622
ENSMUSG00000006191	Cdkal1	DRF	chr13:29191746-29855674	CDK5 regulatory subunit associated protein 1-like 1 [Source:MGI Symbol;Acc:MGI:1921765]	protein_coding	0.373191	0.786717	24	14	10.8707	0.196746	0.0180988
ENSMUSG00000006191	Cdkal1	NRF	chr13:29191746-29855674	CDK5 regulatory subunit associated protein 1-like 1 [Source:MGI Symbol;Acc:MGI:1921765]	protein_coding	0.0030532	0.0149168	24	23	10.9864	0.601287	0.0547301
ENSMUSG00000006218	Fam131c	DRF	chr4:141368220-141384175	family with sequence similarity 131, member C [Source:MGI Symbol;Acc:MGI:2685539]	protein_coding	0.70203	1	24	23	53.312	4.80225	0.0900783
ENSMUSG00000006218	Fam131c	NRF	chr4:141368220-141384175	family with sequence similarity 131, member C [Source:MGI Symbol;Acc:MGI:2685539]	protein_coding	0.00242028	0.0123195	24	3	40.512	11.1571	0.275404
ENSMUSG00000006221	Hspb7	DRF	chr4:141420779-141425311	heat shock protein family, member 7 (cardiovascular) [Source:MGI Symbol;Acc:MGI:1352494]	protein_coding	0.00206013	0.0105031	24	14	0.557622	0.363317	0.363317
ENSMUSG00000006221	Hspb7	NRF	chr4:141420779-141425311	heat shock protein family, member 7 (cardiovascular) [Source:MGI Symbol;Acc:MGI:1352494]	protein_coding	0.0839619	0.237407	24	15	0.739954	0.46976	0.46976
ENSMUSG00000006235	Epor	DRF	chr9:21958897-21963506	erythropoietin receptor [Source:MGI Symbol;Acc:MGI:95408]	protein_coding	0.0140311	0.0527127	24	16	13.7249	1.72913	0.125985
ENSMUSG00000006235	Epor	NRF	chr9:21958897-21963506	erythropoietin receptor [Source:MGI Symbol;Acc:MGI:95408]	protein_coding	0.000446473	0.00298689	24	9	13.9084	2.75813	0.198306
ENSMUSG00000006262	Mob1b	DRF	chr5:88720855-88764220	MOB kinase activator 1B [Source:MGI Symbol;Acc:MGI:1915723]	protein_coding	0.00196086	0.0100861	24	19	11.0306	0.284593	0.0258004
ENSMUSG00000006262	Mob1b	NRF	chr5:88720855-88764220	MOB kinase activator 1B [Source:MGI Symbol;Acc:MGI:1915723]	protein_coding	0.0575334	0.174468	24	21	10.8795	0.0905565	0.00832358
ENSMUSG00000006273	Atp6v1b2	DRF	chr8:69088646-69113711	ATPase, H+ transporting, lysosomal V1 subunit B2 [Source:MGI Symbol;Acc:MGI:109618]	protein_coding	1.77393e-07	7.17903e-06	24	18	41.443	2.46895	0.0595747
ENSMUSG00000006273	Atp6v1b2	NRF	chr8:69088646-69113711	ATPase, H+ transporting, lysosomal V1 subunit B2 [Source:MGI Symbol;Acc:MGI:109618]	protein_coding	1	1	24	21	40.4796	0.00679707	0.000167914
ENSMUSG00000006281	Tep1	DRF	chr14:50824059-50870560	telomerase associated protein 1 [Source:MGI Symbol;Acc:MGI:109573]	protein_coding	0.000163863	0.00130592	24	18	17.9814	0.880918	0.0489906
ENSMUSG00000006281	Tep1	NRF	chr14:50824059-50870560	telomerase associated protein 1 [Source:MGI Symbol;Acc:MGI:109573]	protein_coding	1	1	24	9	18.3208	0.27928	0.0152439
ENSMUSG00000006289	Osgep	DRF	chr14:50906478-50924893	O-sialoglycoprotein endopeptidase [Source:MGI Symbol;Acc:MGI:1913496]	protein_coding	0.00407092	0.0187059	24	15	19.9691	1.13534	0.0568547
ENSMUSG00000006289	Osgep	NRF	chr14:50906478-50924893	O-sialoglycoprotein endopeptidase [Source:MGI Symbol;Acc:MGI:1913496]	protein_coding	1.66329e-07	5.37134e-06	24	8	19.1184	1.46944	0.0768601
ENSMUSG00000006299	Aamp	DRF	chr1:74279840-74284738	angio-associated migratory protein [Source:MGI Symbol;Acc:MGI:107809]	protein_coding	0.000180233	0.00141421	24	0	46.2476	1.608	0.0347693
ENSMUSG00000006299	Aamp	NRF	chr1:74279840-74284738	angio-associated migratory protein [Source:MGI Symbol;Acc:MGI:107809]	protein_coding	8.83697e-06	0.000118643	24	12	45.5351	2.3371	0.0513252
ENSMUSG00000006304	Arpc2	DRF	chr1:74236084-74268209	actin related protein 2/3 complex, subunit 2 [Source:MGI Symbol;Acc:MGI:1923959]	protein_coding	0.193274	0.468126	24	15	158.855	2.06695	0.0130115
ENSMUSG00000006304	Arpc2	NRF	chr1:74236084-74268209	actin related protein 2/3 complex, subunit 2 [Source:MGI Symbol;Acc:MGI:1923959]	protein_coding	0.00806477	0.0337226	24	18	156.999	1.96029	0.012486
ENSMUSG00000006310	Zbtb32	DRF	chr7:30589681-30598909	zinc finger and BTB domain containing 32 [Source:MGI Symbol;Acc:MGI:1891838]	protein_coding	0.000265525	0.00194532	24	9	2.41308	0.960736	0.398137
ENSMUSG00000006310	Zbtb32	NRF	chr7:30589681-30598909	zinc finger and BTB domain containing 32 [Source:MGI Symbol;Acc:MGI:1891838]	protein_coding	1	1	24	0	1.94461	0.191004	0.0982221
ENSMUSG00000006315	Tmem147	DRF	chr7:30727701-30729540	transmembrane protein 147 [Source:MGI Symbol;Acc:MGI:1915011]	protein_coding	0.000457408	0.00305093	24	15	128.183	5.68873	0.0443796
ENSMUSG00000006315	Tmem147	NRF	chr7:30727701-30729540	transmembrane protein 147 [Source:MGI Symbol;Acc:MGI:1915011]	protein_coding	0.00211053	0.0109826	24	23	127.011	5.90636	0.0465028
ENSMUSG00000006335	Tfpt	DRF	chr7:3620324-3629929	TCF3 (E2A) fusion partner [Source:MGI Symbol;Acc:MGI:1916964]	protein_coding	0.000175309	0.00138369	24	1	87.8687	6.0028	0.0683155
ENSMUSG00000006335	Tfpt	NRF	chr7:3620324-3629929	TCF3 (E2A) fusion partner [Source:MGI Symbol;Acc:MGI:1916964]	protein_coding	0.861825	1	24	6	87.0191	1.69033	0.0194248
ENSMUSG00000006342	Susd2	DRF	chr10:75636706-75644008	sushi domain containing 2 [Source:MGI Symbol;Acc:MGI:1918983]	protein_coding	0.00148026	0.00800782	24	19	12.879	2.03434	0.157958
ENSMUSG00000006342	Susd2	NRF	chr10:75636706-75644008	sushi domain containing 2 [Source:MGI Symbol;Acc:MGI:1918983]	protein_coding	0.0813594	0.231447	24	13	12.8046	1.17553	0.0918052
ENSMUSG00000006344	Ggt5	DRF	chr10:75589340-75617200	gamma-glutamyltransferase 5 [Source:MGI Symbol;Acc:MGI:1346063]	protein_coding	2.87706e-05	0.000324691	24	18	11.6829	2.00485	0.171605
ENSMUSG00000006344	Ggt5	NRF	chr10:75589340-75617200	gamma-glutamyltransferase 5 [Source:MGI Symbol;Acc:MGI:1346063]	protein_coding	0.559352	1	24	16	10.9707	0.634322	0.0578197
ENSMUSG00000006356	Crip2	DRF	chr12:113140236-113145506	cysteine rich protein 2 [Source:MGI Symbol;Acc:MGI:1915587]	protein_coding	1.15972e-05	0.000158806	24	13	66.531	6.30327	0.0947419
ENSMUSG00000006356	Crip2	NRF	chr12:113140236-113145506	cysteine rich protein 2 [Source:MGI Symbol;Acc:MGI:1915587]	protein_coding	1.38432e-07	4.67952e-06	24	0	66.5143	10.4491	0.157096
ENSMUSG00000006373	Pgrmc1	DRF	chrX:36598206-36606079	progesterone receptor membrane component 1 [Source:MGI Symbol;Acc:MGI:1858305]	protein_coding	2.96093e-05	0.000331506	24	18	210.185	6.14695	0.0292454
ENSMUSG00000006373	Pgrmc1	NRF	chrX:36598206-36606079	progesterone receptor membrane component 1 [Source:MGI Symbol;Acc:MGI:1858305]	protein_coding	0.01841	0.0672158	24	21	207.273	1.38779	0.00669545
ENSMUSG00000006378	Gcat	DRF	chr15:79030874-79038353	glycine C-acetyltransferase (2-amino-3-ketobutyrate-coenzyme A ligase) [Source:MGI Symbol;Acc:MGI:1349389]	protein_coding	3.23368e-06	6.00322e-05	24	16	90.8527	4.22141	0.0464643
ENSMUSG00000006378	Gcat	NRF	chr15:79030874-79038353	glycine C-acetyltransferase (2-amino-3-ketobutyrate-coenzyme A ligase) [Source:MGI Symbol;Acc:MGI:1349389]	protein_coding	0.166071	0.414404	24	23	87.9712	2.56328	0.0291377
ENSMUSG00000006386	Tek	DRF	chr4:94739289-94874976	TEK receptor tyrosine kinase [Source:MGI Symbol;Acc:MGI:98664]	protein_coding	0.00316998	0.0151438	24	20	58.6944	1.00488	0.0171206
ENSMUSG00000006386	Tek	NRF	chr4:94739289-94874976	TEK receptor tyrosine kinase [Source:MGI Symbol;Acc:MGI:98664]	protein_coding	0.637903	1	24	23	58.1952	0.835617	0.0143589
ENSMUSG00000006390	Elovl1	DRF	chr4:118428093-118432953	elongation of very long chain fatty acids (FEN1/Elo2, SUR4/Elo3, yeast)-like 1 [Source:MGI Symbol;Acc:MGI:1858959]	protein_coding	0.991549	1	24	7	36.0772	2.12396	0.0588728
ENSMUSG00000006390	Elovl1	NRF	chr4:118428093-118432953	elongation of very long chain fatty acids (FEN1/Elo2, SUR4/Elo3, yeast)-like 1 [Source:MGI Symbol;Acc:MGI:1858959]	protein_coding	0.00318345	0.0154264	24	21	35.9189	3.313	0.0922356
ENSMUSG00000006392	Med8	DRF	chr4:118409337-118415782	mediator complex subunit 8 [Source:MGI Symbol;Acc:MGI:1915269]	protein_coding	0.039306	0.12534	24	11	47.1557	1.21048	0.0256698
ENSMUSG00000006392	Med8	NRF	chr4:118409337-118415782	mediator complex subunit 8 [Source:MGI Symbol;Acc:MGI:1915269]	protein_coding	4.95568e-06	7.44353e-05	24	23	47.2158	3.65637	0.0774394
ENSMUSG00000006395	Hyi	DRF	chr4:118359990-118362744	hydroxypyruvate isomerase (putative) [Source:MGI Symbol;Acc:MGI:1915430]	polymorphic_pseudogene	0.036033	0.116526	24	3	57.8591	1.79265	0.0309831
ENSMUSG00000006395	Hyi	NRF	chr4:118359990-118362744	hydroxypyruvate isomerase (putative) [Source:MGI Symbol;Acc:MGI:1915430]	polymorphic_pseudogene	9.18869e-08	3.48553e-06	24	8	54.9029	7.64339	0.139217
ENSMUSG00000006398	Cdc20	DRF	chr4:118432901-118437352	cell division cycle 20 [Source:MGI Symbol;Acc:MGI:1859866]	protein_coding	0.0101173	0.0403153	24	3	10.9728	4.41164	0.402053
ENSMUSG00000006398	Cdc20	NRF	chr4:118432901-118437352	cell division cycle 20 [Source:MGI Symbol;Acc:MGI:1859866]	protein_coding	0.335605	0.719053	24	8	15.5534	10.8078	0.694883
ENSMUSG00000006403	Adamts4	DRF	chr1:171250421-171260637	a disintegrin-like and metallopeptidase (reprolysin type) with thrombospondin type 1 motif, 4 [Source:MGI Symbol;Acc:MGI:1339949]	protein_coding	0.000109147	0.000941603	24	0	1.70775	1.09186	0.639355
ENSMUSG00000006403	Adamts4	NRF	chr1:171250421-171260637	a disintegrin-like and metallopeptidase (reprolysin type) with thrombospondin type 1 motif, 4 [Source:MGI Symbol;Acc:MGI:1339949]	protein_coding	1.62204e-09	1.9687e-07	24	1	1.58196	1.18348	0.748111
ENSMUSG00000006412	Pfdn2	DRF	chr1:171345670-171359254	prefoldin 2 [Source:MGI Symbol;Acc:MGI:1276111]	protein_coding	3.14673e-06	5.88046e-05	24	1	93.1645	5.4547	0.0585491
ENSMUSG00000006412	Pfdn2	NRF	chr1:171345670-171359254	prefoldin 2 [Source:MGI Symbol;Acc:MGI:1276111]	protein_coding	0.00636848	0.0276864	24	12	92.3343	5.05338	0.0547292
ENSMUSG00000006418	Rnf114	DRF	chr2:167492645-167516173	ring finger protein 114 [Source:MGI Symbol;Acc:MGI:1933159]	protein_coding	0.000214438	0.00162594	24	19	57.9032	2.13069	0.0367975
ENSMUSG00000006418	Rnf114	NRF	chr2:167492645-167516173	ring finger protein 114 [Source:MGI Symbol;Acc:MGI:1933159]	protein_coding	0.999998	1	24	15	57.4281	0.500639	0.00871767
ENSMUSG00000006423	C330007P06Rik	DRF	chrX:36823737-36874111	RIKEN cDNA C330007P06 gene [Source:MGI Symbol;Acc:MGI:1924894]	protein_coding	0.00217564	0.0109906	24	18	21.5568	0.656349	0.0304474
ENSMUSG00000006423	C330007P06Rik	NRF	chrX:36823737-36874111	RIKEN cDNA C330007P06 gene [Source:MGI Symbol;Acc:MGI:1924894]	protein_coding	0.176504	0.434759	24	21	21.1604	0.155817	0.00736363
ENSMUSG00000006442	Srm	DRF	chr4:148591503-148594993	spermidine synthase [Source:MGI Symbol;Acc:MGI:102690]	protein_coding	0.00130897	0.0072415	24	4	76.3929	9.3109	0.121882
ENSMUSG00000006442	Srm	NRF	chr4:148591503-148594993	spermidine synthase [Source:MGI Symbol;Acc:MGI:102690]	protein_coding	1.90099e-07	5.9063e-06	24	17	76.282	14.6984	0.192685
ENSMUSG00000006445	Epha2	DRF	chr4:141301240-141329384	Eph receptor A2 [Source:MGI Symbol;Acc:MGI:95278]	protein_coding	0.162775	0.40786	24	19	34.3797	4.38818	0.127638
ENSMUSG00000006445	Epha2	NRF	chr4:141301240-141329384	Eph receptor A2 [Source:MGI Symbol;Acc:MGI:95278]	protein_coding	0.00152416	0.00836102	24	20	32.0077	3.2517	0.101591
ENSMUSG00000006456	Rbm14	DRF	chr19:4800569-4811634	RNA binding motif protein 14 [Source:MGI Symbol;Acc:MGI:1929092]	protein_coding	0.86622	1	24	8	33.3853	1.29084	0.038665
ENSMUSG00000006456	Rbm14	NRF	chr19:4800569-4811634	RNA binding motif protein 14 [Source:MGI Symbol;Acc:MGI:1929092]	protein_coding	0.00279149	0.0138323	24	18	32.9991	2.43714	0.0738547
ENSMUSG00000006462	A530013C23Rik	DRF	chr2:167691177-167729172	RIKEN cDNA A530013C23 gene [Source:MGI Symbol;Acc:MGI:3041178]	lincRNA	0.000959658	0.00559397	24	1	3.36747	1.1661	0.346283
ENSMUSG00000006462	A530013C23Rik	NRF	chr2:167691177-167729172	RIKEN cDNA A530013C23 gene [Source:MGI Symbol;Acc:MGI:3041178]	lincRNA	3.54162e-05	0.000367689	24	13	3.51016	1.46231	0.416592
ENSMUSG00000006464	Bbs1	DRF	chr19:4886898-4906627	Bardet-Biedl syndrome 1 (human) [Source:MGI Symbol;Acc:MGI:1277215]	protein_coding	0.000499326	0.00327493	24	22	5.92255	0.629181	0.106235
ENSMUSG00000006464	Bbs1	NRF	chr19:4886898-4906627	Bardet-Biedl syndrome 1 (human) [Source:MGI Symbol;Acc:MGI:1277215]	protein_coding	0.67379	1	24	9	5.60702	0.534856	0.0953903
ENSMUSG00000006471	Ndor1	DRF	chr2:25244821-25256022	NADPH dependent diflavin oxidoreductase 1 [Source:MGI Symbol;Acc:MGI:1926047]	protein_coding	0.0112814	0.043997	24	23	11.0842	1.15644	0.104333
ENSMUSG00000006471	Ndor1	NRF	chr2:25244821-25256022	NADPH dependent diflavin oxidoreductase 1 [Source:MGI Symbol;Acc:MGI:1926047]	protein_coding	0.16074	0.403637	24	4	11.1773	0.854093	0.0764129
ENSMUSG00000006476	Nsmf	DRF	chr2:25054355-25062881	NMDA receptor synaptonuclear signaling and neuronal migration factor [Source:MGI Symbol;Acc:MGI:1861755]	protein_coding	7.51143e-10	1.50589e-07	24	11	29.6373	2.00975	0.0678115
ENSMUSG00000006476	Nsmf	NRF	chr2:25054355-25062881	NMDA receptor synaptonuclear signaling and neuronal migration factor [Source:MGI Symbol;Acc:MGI:1861755]	protein_coding	0.000734486	0.00452204	24	1	30.7316	2.0321	0.066124
ENSMUSG00000006494	Pdk1	DRF	chr2:71873224-71903858	pyruvate dehydrogenase kinase, isoenzyme 1 [Source:MGI Symbol;Acc:MGI:1926119]	protein_coding	0.664135	1	24	18	34.6428	0.273916	0.00790687
ENSMUSG00000006494	Pdk1	NRF	chr2:71873224-71903858	pyruvate dehydrogenase kinase, isoenzyme 1 [Source:MGI Symbol;Acc:MGI:1926119]	protein_coding	0.000573324	0.0036777	24	17	33.2037	1.81395	0.0546309
ENSMUSG00000006517	Mvd	DRF	chr8:122433601-122443422	mevalonate (diphospho) decarboxylase [Source:MGI Symbol;Acc:MGI:2179327]	protein_coding	8.66493e-08	4.32651e-06	24	10	96.6933	14.0771	0.145585
ENSMUSG00000006517	Mvd	NRF	chr8:122433601-122443422	mevalonate (diphospho) decarboxylase [Source:MGI Symbol;Acc:MGI:2179327]	protein_coding	0.0255526	0.0886922	24	0	100.053	9.89806	0.0989278
ENSMUSG00000006522	Itih3	DRF	chr14:30908572-30923760	inter-alpha trypsin inhibitor, heavy chain 3 [Source:MGI Symbol;Acc:MGI:96620]	protein_coding	0.00115631	0.00653357	24	19	93.8307	2.60754	0.0277899
ENSMUSG00000006522	Itih3	NRF	chr14:30908572-30923760	inter-alpha trypsin inhibitor, heavy chain 3 [Source:MGI Symbol;Acc:MGI:96620]	protein_coding	1	1	24	12	96.1496	0.544658	0.00566469
ENSMUSG00000006527	Sfmbt1	DRF	chr14:30714849-30822721	Scm-like with four mbt domains 1 [Source:MGI Symbol;Acc:MGI:1859609]	protein_coding	0.021762	0.076245	24	22	18.3685	0.336988	0.0183459
ENSMUSG00000006527	Sfmbt1	NRF	chr14:30714849-30822721	Scm-like with four mbt domains 1 [Source:MGI Symbol;Acc:MGI:1859609]	protein_coding	0.000512004	0.00335289	24	16	18.1002	0.778969	0.0430364
ENSMUSG00000006529	Itih1	DRF	chr14:30929180-30943289	inter-alpha trypsin inhibitor, heavy chain 1 [Source:MGI Symbol;Acc:MGI:96618]	protein_coding	0.000729845	0.00445034	24	18	108.364	2.20843	0.0203798
ENSMUSG00000006529	Itih1	NRF	chr14:30929180-30943289	inter-alpha trypsin inhibitor, heavy chain 1 [Source:MGI Symbol;Acc:MGI:96618]	protein_coding	1	1	24	21	110.186	0.753579	0.00683916
ENSMUSG00000006538	Ihh	DRF	chr1:74945315-74951672	Indian hedgehog [Source:MGI Symbol;Acc:MGI:96533]	protein_coding	0.0997738	0.273514	24	10	4.82775	1.46157	0.302743
ENSMUSG00000006538	Ihh	NRF	chr1:74945315-74951672	Indian hedgehog [Source:MGI Symbol;Acc:MGI:96533]	protein_coding	7.65931e-05	0.000692498	24	10	5.85267	2.61317	0.446491
ENSMUSG00000006585	Cdt1	DRF	chr8:122568015-122573554	chromatin licensing and DNA replication factor 1 [Source:MGI Symbol;Acc:MGI:1914427]	protein_coding	0.53626	1	24	20	11.1737	0.364692	0.0326385
ENSMUSG00000006585	Cdt1	NRF	chr8:122568015-122573554	chromatin licensing and DNA replication factor 1 [Source:MGI Symbol;Acc:MGI:1914427]	protein_coding	0.000129499	0.00106852	24	9	10.986	3.42383	0.311655
ENSMUSG00000006587	Snai3	DRF	chr8:122454208-122460733	snail family zinc finger 3 [Source:MGI Symbol;Acc:MGI:1353563]	protein_coding	1.35594e-06	3.1357e-05	24	2	9.9669	7.51764	0.754261
ENSMUSG00000006587	Snai3	NRF	chr8:122454208-122460733	snail family zinc finger 3 [Source:MGI Symbol;Acc:MGI:1353563]	protein_coding	0.000388175	0.00264175	24	12	11.758	7.95319	0.676405
ENSMUSG00000006599	Gtf2h1	DRF	chr7:46796103-46823800	general transcription factor II H, polypeptide 1 [Source:MGI Symbol;Acc:MGI:1277216]	protein_coding	0.0423287	0.133638	24	0	70.2934	2.14089	0.0304565
ENSMUSG00000006599	Gtf2h1	NRF	chr7:46796103-46823800	general transcription factor II H, polypeptide 1 [Source:MGI Symbol;Acc:MGI:1277216]	protein_coding	5.83815e-07	1.40242e-05	24	16	69.3797	4.27715	0.0616484
ENSMUSG00000006611	Hfe	DRF	chr13:23702034-23710854	hemochromatosis [Source:MGI Symbol;Acc:MGI:109191]	protein_coding	3.29897e-08	2.2418e-06	24	14	60.3132	3.27112	0.0542356
ENSMUSG00000006611	Hfe	NRF	chr13:23702034-23710854	hemochromatosis [Source:MGI Symbol;Acc:MGI:109191]	protein_coding	0.000516993	0.00338034	24	23	58.9118	2.53321	0.043
ENSMUSG00000006641	Slc5a6	DRF	chr5:31036036-31048924	solute carrier family 5 (sodium-dependent vitamin transporter), member 6 [Source:MGI Symbol;Acc:MGI:2660847]	protein_coding	3.59826e-11	2.0784e-08	24	0	26.3235	6.63212	0.251946
ENSMUSG00000006641	Slc5a6	NRF	chr5:31036036-31048924	solute carrier family 5 (sodium-dependent vitamin transporter), member 6 [Source:MGI Symbol;Acc:MGI:2660847]	protein_coding	7.85416e-07	1.74487e-05	24	12	25.9072	8.48234	0.327412
ENSMUSG00000006651	Aplp1	DRF	chr7:30434982-30445535	amyloid beta (A4) precursor-like protein 1 [Source:MGI Symbol;Acc:MGI:88046]	protein_coding	1	1	24	18	5.14086	0.0536965	0.010445
ENSMUSG00000006651	Aplp1	NRF	chr7:30434982-30445535	amyloid beta (A4) precursor-like protein 1 [Source:MGI Symbol;Acc:MGI:88046]	protein_coding	0.0113741	0.045	24	1	5.70296	1.44571	0.253502
ENSMUSG00000006676	Usp19	DRF	chr9:108490602-108502337	ubiquitin specific peptidase 19 [Source:MGI Symbol;Acc:MGI:1918722]	protein_coding	1.1986e-05	0.000162892	24	19	22.9267	1.25563	0.0547673
ENSMUSG00000006676	Usp19	NRF	chr9:108490602-108502337	ubiquitin specific peptidase 19 [Source:MGI Symbol;Acc:MGI:1918722]	protein_coding	0.978657	1	24	17	22.8282	0.0836315	0.00366352
ENSMUSG00000006699	Cdc42	DRF	chr4:137319696-137357720	cell division cycle 42 [Source:MGI Symbol;Acc:MGI:106211]	protein_coding	0.0051161	0.022696	24	16	93.4886	2.7436	0.0293469
ENSMUSG00000006699	Cdc42	NRF	chr4:137319696-137357720	cell division cycle 42 [Source:MGI Symbol;Acc:MGI:106211]	protein_coding	0.194645	0.46988	24	22	91.9213	0.730111	0.00794279
ENSMUSG00000006715	Gmnn	DRF	chr13:24751845-24761923	geminin [Source:MGI Symbol;Acc:MGI:1927344]	protein_coding	7.43532e-05	0.000686659	24	1	72.453	8.97828	0.123919
ENSMUSG00000006715	Gmnn	NRF	chr13:24751845-24761923	geminin [Source:MGI Symbol;Acc:MGI:1927344]	protein_coding	1.98632e-09	2.28086e-07	24	12	67.2453	10.5411	0.156755
ENSMUSG00000006717	Acot13	DRF	chr13:24817948-24831540	acyl-CoA thioesterase 13 [Source:MGI Symbol;Acc:MGI:1914084]	protein_coding	6.57995e-06	0.000103676	24	8	263.651	12.9407	0.0490829
ENSMUSG00000006717	Acot13	NRF	chr13:24817948-24831540	acyl-CoA thioesterase 13 [Source:MGI Symbol;Acc:MGI:1914084]	protein_coding	0.0426121	0.135968	24	17	253.379	9.4906	0.0374561
ENSMUSG00000006731	B4galnt1	DRF	chr10:127165225-127172330	beta-1,4-N-acetyl-galactosaminyl transferase 1 [Source:MGI Symbol;Acc:MGI:1342057]	protein_coding	0.000143112	0.00117215	24	18	57.5311	2.58648	0.044958
ENSMUSG00000006731	B4galnt1	NRF	chr10:127165225-127172330	beta-1,4-N-acetyl-galactosaminyl transferase 1 [Source:MGI Symbol;Acc:MGI:1342057]	protein_coding	1	1	24	10	57.3672	0.383765	0.00668962
ENSMUSG00000006732	Mettl1	DRF	chr10:127041414-127046365	methyltransferase like 1 [Source:MGI Symbol;Acc:MGI:1339986]	protein_coding	3.63867e-05	0.00038978	24	7	14.7054	3.82736	0.26027
ENSMUSG00000006732	Mettl1	NRF	chr10:127041414-127046365	methyltransferase like 1 [Source:MGI Symbol;Acc:MGI:1339986]	protein_coding	0.00439589	0.0203056	24	23	14.5407	2.26661	0.155881
ENSMUSG00000006736	Tspan31	DRF	chr10:127067280-127070264	tetraspanin 31 [Source:MGI Symbol;Acc:MGI:1914375]	protein_coding	0.351249	0.749601	24	18	124.679	1.53009	0.0122723
ENSMUSG00000006736	Tspan31	NRF	chr10:127067280-127070264	tetraspanin 31 [Source:MGI Symbol;Acc:MGI:1914375]	protein_coding	0.000217245	0.00162869	24	21	121.287	1.99873	0.0164794
ENSMUSG00000006740	Kif5b	DRF	chr18:6201002-6242174	kinesin family member 5B [Source:MGI Symbol;Acc:MGI:1098268]	protein_coding	0.284582	0.637968	24	22	32.054	0.0351091	0.00109531
ENSMUSG00000006740	Kif5b	NRF	chr18:6201002-6242174	kinesin family member 5B [Source:MGI Symbol;Acc:MGI:1098268]	protein_coding	0.00251628	0.012719	24	20	31.7619	0.78844	0.0248235
ENSMUSG00000006777	Krt23	DRF	chr11:99477974-99493137	keratin 23 [Source:MGI Symbol;Acc:MGI:2148866]	protein_coding	7.23824e-10	1.50589e-07	24	0	62.3201	24.0165	0.385373
ENSMUSG00000006777	Krt23	NRF	chr11:99477974-99493137	keratin 23 [Source:MGI Symbol;Acc:MGI:2148866]	protein_coding	0.000528482	0.00344041	24	10	39.8887	6.37211	0.159747
ENSMUSG00000006782	Cnp	DRF	chr11:100574904-100591729	2',3'-cyclic nucleotide 3' phosphodiesterase [Source:MGI Symbol;Acc:MGI:88437]	protein_coding	0.000729442	0.00444978	24	16	37.4499	1.93725	0.0517291
ENSMUSG00000006782	Cnp	NRF	chr11:100574904-100591729	2',3'-cyclic nucleotide 3' phosphodiesterase [Source:MGI Symbol;Acc:MGI:88437]	protein_coding	4.28823e-06	6.61721e-05	24	6	38.1796	3.40781	0.0892575
ENSMUSG00000006784	Ttc25	DRF	chr11:100545607-100572568	tetratricopeptide repeat domain 25 [Source:MGI Symbol;Acc:MGI:1921657]	protein_coding	1.03523e-05	0.000145844	24	0	2.09041	1.16527	0.557434
ENSMUSG00000006784	Ttc25	NRF	chr11:100545607-100572568	tetratricopeptide repeat domain 25 [Source:MGI Symbol;Acc:MGI:1921657]	protein_coding	0.776069	1	24	12	1.26006	0.273283	0.216881
ENSMUSG00000006800	Sulf2	DRF	chr2:166073089-166155663	sulfatase 2 [Source:MGI Symbol;Acc:MGI:1919293]	protein_coding	1.7058e-08	1.41215e-06	24	23	38.6224	2.32885	0.0602979
ENSMUSG00000006800	Sulf2	NRF	chr2:166073089-166155663	sulfatase 2 [Source:MGI Symbol;Acc:MGI:1919293]	protein_coding	9.53322e-06	0.000125994	24	10	37.2987	1.7668	0.047369
ENSMUSG00000006818	Sod2	DRF	chr17:13006846-13040063	superoxide dismutase 2, mitochondrial [Source:MGI Symbol;Acc:MGI:98352]	protein_coding	0.297988	0.660829	24	21	26.62	0.0302577	0.00113665
ENSMUSG00000006818	Sod2	NRF	chr17:13006846-13040063	superoxide dismutase 2, mitochondrial [Source:MGI Symbol;Acc:MGI:98352]	protein_coding	0.000108488	0.000923022	24	20	25.7254	0.658296	0.0255894
ENSMUSG00000006850	Tmco6	DRF	chr18:36735068-36742391	transmembrane and coiled-coil domains 6 [Source:MGI Symbol;Acc:MGI:1919233]	protein_coding	1.19918e-05	0.000162892	24	19	35.1696	7.28565	0.207158
ENSMUSG00000006850	Tmco6	NRF	chr18:36735068-36742391	transmembrane and coiled-coil domains 6 [Source:MGI Symbol;Acc:MGI:1919233]	protein_coding	3.06386e-07	8.58523e-06	24	6	34.3394	7.45728	0.217164
ENSMUSG00000006920	Ezh1	DRF	chr11:101191115-101226463	enhancer of zeste 1 polycomb repressive complex 2 subunit [Source:MGI Symbol;Acc:MGI:1097695]	protein_coding	5.67788e-08	3.32496e-06	24	20	21.8199	1.78723	0.0819082
ENSMUSG00000006920	Ezh1	NRF	chr11:101191115-101226463	enhancer of zeste 1 polycomb repressive complex 2 subunit [Source:MGI Symbol;Acc:MGI:1097695]	protein_coding	0.098363	0.270874	24	6	21.4325	1.07712	0.0502565
ENSMUSG00000006932	Ctnnb1	DRF	chr9:120929216-120960507	catenin (cadherin associated protein), beta 1 [Source:MGI Symbol;Acc:MGI:88276]	protein_coding	0.011134	0.0435673	24	17	44.1857	1.30556	0.029547
ENSMUSG00000006932	Ctnnb1	NRF	chr9:120929216-120960507	catenin (cadherin associated protein), beta 1 [Source:MGI Symbol;Acc:MGI:88276]	protein_coding	0.246542	0.566478	24	22	43.9818	0.797113	0.0181237
ENSMUSG00000006941	Eif1b	DRF	chr9:120492232-120495330	eukaryotic translation initiation factor 1B [Source:MGI Symbol;Acc:MGI:1916219]	protein_coding	0.632525	1	24	7	99.9026	2.72534	0.02728
ENSMUSG00000006941	Eif1b	NRF	chr9:120492232-120495330	eukaryotic translation initiation factor 1B [Source:MGI Symbol;Acc:MGI:1916219]	protein_coding	3.18437e-05	0.00033679	24	20	99.5016	8.35665	0.0839851
ENSMUSG00000006998	Psmd2	DRF	chr16:20651652-20663414	proteasome (prosome, macropain) 26S subunit, non-ATPase, 2 [Source:MGI Symbol;Acc:MGI:1096584]	protein_coding	6.55086e-05	0.000623792	24	16	62.0245	2.5125	0.0405082
ENSMUSG00000006998	Psmd2	NRF	chr16:20651652-20663414	proteasome (prosome, macropain) 26S subunit, non-ATPase, 2 [Source:MGI Symbol;Acc:MGI:1096584]	protein_coding	0.0156613	0.0587621	24	23	61.0941	1.84989	0.0302794
ENSMUSG00000007029	Vars	DRF	chr17:35000987-35016322	valyl-tRNA synthetase [Source:MGI Symbol;Acc:MGI:90675]	protein_coding	0.000625414	0.003915	24	14	27.6574	1.15791	0.0418663
ENSMUSG00000007029	Vars	NRF	chr17:35000987-35016322	valyl-tRNA synthetase [Source:MGI Symbol;Acc:MGI:90675]	protein_coding	0.808788	1	24	21	27.3383	0.130964	0.0047905
ENSMUSG00000007038	Neu1	DRF	chr17:34931253-34935953	neuraminidase 1 [Source:MGI Symbol;Acc:MGI:97305]	protein_coding	1.38679e-09	2.34969e-07	24	20	32.4944	3.87114	0.119132
ENSMUSG00000007038	Neu1	NRF	chr17:34931253-34935953	neuraminidase 1 [Source:MGI Symbol;Acc:MGI:97305]	protein_coding	1.27694e-08	8.43287e-07	24	9	31.6639	2.77216	0.0875497
ENSMUSG00000007039	Ddah2	DRF	chr17:35059035-35062095	dimethylarginine dimethylaminohydrolase 2 [Source:MGI Symbol;Acc:MGI:1859016]	protein_coding	0.0025046	0.0123817	24	8	22.2506	2.85882	0.128483
ENSMUSG00000007039	Ddah2	NRF	chr17:35059035-35062095	dimethylarginine dimethylaminohydrolase 2 [Source:MGI Symbol;Acc:MGI:1859016]	protein_coding	1	1	24	6	20.8584	1.00832	0.0483412
ENSMUSG00000007080	Pole	DRF	chr5:110286306-110337474	polymerase (DNA directed), epsilon [Source:MGI Symbol;Acc:MGI:1196391]	protein_coding	0.00945877	0.0381216	24	13	6.9236	1.1882	0.171616
ENSMUSG00000007080	Pole	NRF	chr5:110286306-110337474	polymerase (DNA directed), epsilon [Source:MGI Symbol;Acc:MGI:1196391]	protein_coding	0.570003	1	24	5	6.62667	0.727709	0.109815
ENSMUSG00000007097	Atp1a2	DRF	chr1:172271709-172298064	ATPase, Na+/K+ transporting, alpha 2 polypeptide [Source:MGI Symbol;Acc:MGI:88106]	protein_coding	0.594713	1	24	20	6.3273	0.279139	0.0441165
ENSMUSG00000007097	Atp1a2	NRF	chr1:172271709-172298064	ATPase, Na+/K+ transporting, alpha 2 polypeptide [Source:MGI Symbol;Acc:MGI:88106]	protein_coding	0.000153967	0.00123014	24	12	6.67071	1.16184	0.174171
ENSMUSG00000007122	Casq1	DRF	chr1:172209894-172219868	calsequestrin 1 [Source:MGI Symbol;Acc:MGI:1309468]	protein_coding	1	1	24	10	1.67704	0.292789	0.174587
ENSMUSG00000007122	Casq1	NRF	chr1:172209894-172219868	calsequestrin 1 [Source:MGI Symbol;Acc:MGI:1309468]	protein_coding	0.000489407	0.00322821	24	6	2.34757	1.75605	0.748031
ENSMUSG00000007411	Mark3	DRF	chr12:111574523-111656221	MAP/microtubule affinity regulating kinase 3 [Source:MGI Symbol;Acc:MGI:1341865]	protein_coding	0.516561	0.994049	24	22	23.5293	0.00882939	0.000375251
ENSMUSG00000007411	Mark3	NRF	chr12:111574523-111656221	MAP/microtubule affinity regulating kinase 3 [Source:MGI Symbol;Acc:MGI:1341865]	protein_coding	0.00695245	0.0297971	24	22	23.1215	0.615629	0.0266258
ENSMUSG00000007415	Gatad1	DRF	chr5:3632932-3657185	GATA zinc finger domain containing 1 [Source:MGI Symbol;Acc:MGI:1914460]	protein_coding	0.499821	0.97098	24	20	54.716	0.202251	0.00369637
ENSMUSG00000007415	Gatad1	NRF	chr5:3632932-3657185	GATA zinc finger domain containing 1 [Source:MGI Symbol;Acc:MGI:1914460]	protein_coding	0.00124674	0.00706803	24	19	52.5651	1.55087	0.0295038
ENSMUSG00000007458	M6pr	DRF	chr6:122308720-122317680	mannose-6-phosphate receptor, cation dependent [Source:MGI Symbol;Acc:MGI:96904]	protein_coding	0.0098279	0.0393844	24	15	46.8433	1.31803	0.0281371
ENSMUSG00000007458	M6pr	NRF	chr6:122308720-122317680	mannose-6-phosphate receptor, cation dependent [Source:MGI Symbol;Acc:MGI:96904]	protein_coding	0.660755	1	24	21	46.1745	0.11415	0.00247215
ENSMUSG00000007594	Hapln4	DRF	chr8:70083457-70090862	hyaluronan and proteoglycan link protein 4 [Source:MGI Symbol;Acc:MGI:2679531]	protein_coding	0.00795776	0.0329607	24	10	20.2206	2.97275	0.147016
ENSMUSG00000007594	Hapln4	NRF	chr8:70083457-70090862	hyaluronan and proteoglycan link protein 4 [Source:MGI Symbol;Acc:MGI:2679531]	protein_coding	1.88723e-06	3.46311e-05	24	23	20.1792	5.02486	0.249012
ENSMUSG00000007610	Gtpbp3	DRF	chr8:71488103-71499583	GTP binding protein 3 [Source:MGI Symbol;Acc:MGI:1917609]	protein_coding	0.0632587	0.186662	24	5	29.2092	0.636011	0.0217743
ENSMUSG00000007610	Gtpbp3	NRF	chr8:71488103-71499583	GTP binding protein 3 [Source:MGI Symbol;Acc:MGI:1917609]	protein_coding	0.00356844	0.0169772	24	5	30.2827	1.54162	0.0509076
ENSMUSG00000007613	Tgfbr1	DRF	chr4:47353222-47414931	transforming growth factor, beta receptor I [Source:MGI Symbol;Acc:MGI:98728]	protein_coding	0.00570921	0.0249569	24	21	21.2266	0.308113	0.0145154
ENSMUSG00000007613	Tgfbr1	NRF	chr4:47353222-47414931	transforming growth factor, beta receptor I [Source:MGI Symbol;Acc:MGI:98728]	protein_coding	1.01691e-05	0.000133335	24	17	20.9991	1.91597	0.0912407
ENSMUSG00000007617	Homer1	DRF	chr13:93299635-93405129	homer scaffolding protein 1 [Source:MGI Symbol;Acc:MGI:1347345]	protein_coding	0.25838	0.591437	24	12	10.0414	0.352835	0.035138
ENSMUSG00000007617	Homer1	NRF	chr13:93299635-93405129	homer scaffolding protein 1 [Source:MGI Symbol;Acc:MGI:1347345]	protein_coding	1.67202e-08	1.01905e-06	24	20	9.98219	1.52432	0.152704
ENSMUSG00000007646	Rad51c	DRF	chr11:87376645-87404954	RAD51 paralog C [Source:MGI Symbol;Acc:MGI:2150020]	protein_coding	0.00816352	0.0336648	24	10	7.50323	2.17648	0.290072
ENSMUSG00000007646	Rad51c	NRF	chr11:87376645-87404954	RAD51 paralog C [Source:MGI Symbol;Acc:MGI:2150020]	protein_coding	9.38846e-08	3.52156e-06	24	20	8.79362	5.66265	0.643949
ENSMUSG00000007659	Bcl2l1	DRF	chr2:152780668-152831728	BCL2-like 1 [Source:MGI Symbol;Acc:MGI:88139]	protein_coding	0.73182	1	24	14	46.4491	1.94877	0.041955
ENSMUSG00000007659	Bcl2l1	NRF	chr2:152780668-152831728	BCL2-like 1 [Source:MGI Symbol;Acc:MGI:88139]	protein_coding	0.000602816	0.00382727	24	19	45.7744	4.76467	0.10409
ENSMUSG00000007721	Ccdc124	DRF	chr8:70868227-70873935	coiled-coil domain containing 124 [Source:MGI Symbol;Acc:MGI:1916403]	protein_coding	1.50576e-06	3.40773e-05	24	6	75.5794	5.84884	0.0773867
ENSMUSG00000007721	Ccdc124	NRF	chr8:70868227-70873935	coiled-coil domain containing 124 [Source:MGI Symbol;Acc:MGI:1916403]	protein_coding	0.964797	1	24	2	74.7729	3.03064	0.0405313
ENSMUSG00000007739	Cct4	DRF	chr11:22990519-23003780	chaperonin containing Tcp1, subunit 4 (delta) [Source:MGI Symbol;Acc:MGI:104689]	protein_coding	0.692635	1	24	19	52.5621	0.459711	0.00874604
ENSMUSG00000007739	Cct4	NRF	chr11:22990519-23003780	chaperonin containing Tcp1, subunit 4 (delta) [Source:MGI Symbol;Acc:MGI:104689]	protein_coding	0.000668127	0.00416849	24	19	51.0647	1.63967	0.0321097
ENSMUSG00000007777	0610009B22Rik	DRF	chr11:51685386-51688874	RIKEN cDNA 0610009B22 gene [Source:MGI Symbol;Acc:MGI:1913300]	protein_coding	0.00110995	0.00632641	24	15	133.233	7.14738	0.0536457
ENSMUSG00000007777	0610009B22Rik	NRF	chr11:51685386-51688874	RIKEN cDNA 0610009B22 gene [Source:MGI Symbol;Acc:MGI:1913300]	protein_coding	9.37207e-05	0.000817402	24	0	126.122	9.66075	0.0765986
ENSMUSG00000007812	Zfp655	DRF	chr5:145231715-145247302	zinc finger protein 655 [Source:MGI Symbol;Acc:MGI:1919861]	protein_coding	4.41923e-07	1.37979e-05	24	20	30.4526	2.10599	0.0691562
ENSMUSG00000007812	Zfp655	NRF	chr5:145231715-145247302	zinc finger protein 655 [Source:MGI Symbol;Acc:MGI:1919861]	protein_coding	0.42992	0.860823	24	9	30.0821	1.46806	0.0488016
ENSMUSG00000007827	Ankrd26	DRF	chr6:118501308-118562226	ankyrin repeat domain 26 [Source:MGI Symbol;Acc:MGI:1917887]	protein_coding	0.502915	0.972843	24	7	18.2044	0.801923	0.0440511
ENSMUSG00000007827	Ankrd26	NRF	chr6:118501308-118562226	ankyrin repeat domain 26 [Source:MGI Symbol;Acc:MGI:1917887]	protein_coding	0.00553558	0.0246344	24	18	18.5842	0.725016	0.0390125
ENSMUSG00000007833	Aldh16a1	DRF	chr7:45140684-45154584	aldehyde dehydrogenase 16 family, member A1 [Source:MGI Symbol;Acc:MGI:1916998]	protein_coding	2.85061e-06	5.49684e-05	24	20	33.1697	1.66608	0.050229
ENSMUSG00000007833	Aldh16a1	NRF	chr7:45140684-45154584	aldehyde dehydrogenase 16 family, member A1 [Source:MGI Symbol;Acc:MGI:1916998]	protein_coding	0.163917	0.410156	24	11	31.6062	0.819047	0.0259142
ENSMUSG00000007836	Hnrnpa0	DRF	chr13:58125879-58128556	heterogeneous nuclear ribonucleoprotein A0 [Source:MGI Symbol;Acc:MGI:1924384]	protein_coding	0.0118909	0.0459839	24	23	50.8326	1.29075	0.0253922
ENSMUSG00000007836	Hnrnpa0	NRF	chr13:58125879-58128556	heterogeneous nuclear ribonucleoprotein A0 [Source:MGI Symbol;Acc:MGI:1924384]	protein_coding	0.165293	0.412705	24	7	50.1543	3.12175	0.062243
ENSMUSG00000007867	Ift43	DRF	chr12:86082541-86162459	intraflagellar transport 43 [Source:MGI Symbol;Acc:MGI:1923661]	protein_coding	0.000168267	0.00133767	24	0	80.8199	8.10328	0.100263
ENSMUSG00000007867	Ift43	NRF	chr12:86082541-86162459	intraflagellar transport 43 [Source:MGI Symbol;Acc:MGI:1923661]	protein_coding	0.00536751	0.0240252	24	5	79.2255	10.0519	0.126878
ENSMUSG00000007891	Ctsd	DRF	chr7:142375911-142388038	cathepsin D [Source:MGI Symbol;Acc:MGI:88562]	protein_coding	0.000618956	0.00388222	24	18	143.367	4.38596	0.0305925
ENSMUSG00000007891	Ctsd	NRF	chr7:142375911-142388038	cathepsin D [Source:MGI Symbol;Acc:MGI:88562]	protein_coding	0.0159539	0.0596978	24	19	140.574	1.25326	0.0089153
ENSMUSG00000007892	Rplp1	DRF	chr9:61913284-61914542	ribosomal protein, large, P1 [Source:MGI Symbol;Acc:MGI:1927099]	protein_coding	0.00119725	0.00671998	24	17	540.838	19.1613	0.0354288
ENSMUSG00000007892	Rplp1	NRF	chr9:61913284-61914542	ribosomal protein, large, P1 [Source:MGI Symbol;Acc:MGI:1927099]	protein_coding	0.458398	0.900352	24	22	532.706	6.56648	0.0123267
ENSMUSG00000007944	Ttc9b	DRF	chr7:27653915-27657346	tetratricopeptide repeat domain 9B [Source:MGI Symbol;Acc:MGI:1920282]	protein_coding	0.000189317	0.00146961	24	6	19.7577	2.44334	0.123665
ENSMUSG00000007944	Ttc9b	NRF	chr7:27653915-27657346	tetratricopeptide repeat domain 9B [Source:MGI Symbol;Acc:MGI:1920282]	protein_coding	0.922823	1	24	4	20.469	0.0303715	0.00148378
ENSMUSG00000007950	Abhd8	DRF	chr8:71456705-71463655	abhydrolase domain containing 8 [Source:MGI Symbol;Acc:MGI:1918946]	protein_coding	0.000188836	0.00146724	24	13	13.6576	1.92009	0.140588
ENSMUSG00000007950	Abhd8	NRF	chr8:71456705-71463655	abhydrolase domain containing 8 [Source:MGI Symbol;Acc:MGI:1918946]	protein_coding	4.17108e-10	8.54904e-08	24	20	13.8196	4.28188	0.309841
ENSMUSG00000007989	Fzd3	DRF	chr14:65192449-65262463	frizzled class receptor 3 [Source:MGI Symbol;Acc:MGI:108476]	protein_coding	0.00896654	0.0364499	24	18	2.26031	0.433077	0.191601
ENSMUSG00000007989	Fzd3	NRF	chr14:65192449-65262463	frizzled class receptor 3 [Source:MGI Symbol;Acc:MGI:108476]	protein_coding	0.247439	0.567927	24	19	1.99773	0.261413	0.130855
ENSMUSG00000008035	Mid1ip1	DRF	chrX:10715013-10719690	Mid1 interacting protein 1 (gastrulation specific G12-like (zebrafish)) [Source:MGI Symbol;Acc:MGI:1915291]	protein_coding	0.0276472	0.0930419	24	9	78.8738	8.70221	0.110331
ENSMUSG00000008035	Mid1ip1	NRF	chrX:10715013-10719690	Mid1 interacting protein 1 (gastrulation specific G12-like (zebrafish)) [Source:MGI Symbol;Acc:MGI:1915291]	protein_coding	4.90767e-05	0.000478988	24	20	77.5005	16.4354	0.212068
ENSMUSG00000008090	Fgfrl1	DRF	chr5:108692382-108706924	fibroblast growth factor receptor-like 1 [Source:MGI Symbol;Acc:MGI:2150920]	protein_coding	0.00693899	0.0293484	24	0	51.5243	4.60452	0.0893659
ENSMUSG00000008090	Fgfrl1	NRF	chr5:108692382-108706924	fibroblast growth factor receptor-like 1 [Source:MGI Symbol;Acc:MGI:2150920]	protein_coding	9.1467e-07	1.96337e-05	24	10	48.5829	10.312	0.212256
ENSMUSG00000008136	Fhl2	DRF	chr1:43123074-43196984	four and a half LIM domains 2 [Source:MGI Symbol;Acc:MGI:1338762]	protein_coding	0.0125572	0.0481577	24	15	34.2747	12.1154	0.353478
ENSMUSG00000008136	Fhl2	NRF	chr1:43123074-43196984	four and a half LIM domains 2 [Source:MGI Symbol;Acc:MGI:1338762]	protein_coding	0.031078	0.104505	24	19	35.6489	6.79788	0.19069
ENSMUSG00000008140	Emc10	DRF	chr7:44489937-44496529	ER membrane protein complex subunit 10 [Source:MGI Symbol;Acc:MGI:1916933]	protein_coding	0.00194534	0.0100245	24	18	65.217	2.01732	0.0309324
ENSMUSG00000008140	Emc10	NRF	chr7:44489937-44496529	ER membrane protein complex subunit 10 [Source:MGI Symbol;Acc:MGI:1916933]	protein_coding	1	1	24	3	63.8721	0.850964	0.0133229
ENSMUSG00000008153	Clstn3	DRF	chr6:124430759-124464794	calsyntenin 3 [Source:MGI Symbol;Acc:MGI:2178323]	protein_coding	0.000392266	0.00267708	24	5	18.9521	2.67214	0.140994
ENSMUSG00000008153	Clstn3	NRF	chr6:124430759-124464794	calsyntenin 3 [Source:MGI Symbol;Acc:MGI:2178323]	protein_coding	0.51717	0.980082	24	21	15.7796	1.52325	0.0965327
ENSMUSG00000008167	Fbxw9	DRF	chr8:85060055-85067124	F-box and WD-40 domain protein 9 [Source:MGI Symbol;Acc:MGI:1915878]	protein_coding	1.14865e-05	0.000157755	24	7	30.8133	2.91908	0.0947342
ENSMUSG00000008167	Fbxw9	NRF	chr8:85060055-85067124	F-box and WD-40 domain protein 9 [Source:MGI Symbol;Acc:MGI:1915878]	protein_coding	0.0372062	0.121339	24	16	30.2915	1.92591	0.0635793
ENSMUSG00000008226	Scrn3	DRF	chr2:73312601-73337818	secernin 3 [Source:MGI Symbol;Acc:MGI:1921866]	protein_coding	0.66427	1	24	21	43.8158	0.290171	0.00662251
ENSMUSG00000008226	Scrn3	NRF	chr2:73312601-73337818	secernin 3 [Source:MGI Symbol;Acc:MGI:1921866]	protein_coding	0.00161847	0.00877421	24	22	43.3034	0.885896	0.0204579
ENSMUSG00000008301	Phax	DRF	chr18:56562443-56587712	phosphorylated adaptor for RNA export [Source:MGI Symbol;Acc:MGI:1891839]	protein_coding	6.82642e-08	3.74265e-06	24	0	64.8149	4.80518	0.0741369
ENSMUSG00000008301	Phax	NRF	chr18:56562443-56587712	phosphorylated adaptor for RNA export [Source:MGI Symbol;Acc:MGI:1891839]	protein_coding	0.142446	0.365646	24	8	63.8114	2.72506	0.042705
ENSMUSG00000008318	Relt	DRF	chr7:100845847-100863446	RELT tumor necrosis factor receptor [Source:MGI Symbol;Acc:MGI:2443373]	protein_coding	1	1	24	3	2.09527	0.0971077	0.0463461
ENSMUSG00000008318	Relt	NRF	chr7:100845847-100863446	RELT tumor necrosis factor receptor [Source:MGI Symbol;Acc:MGI:2443373]	protein_coding	0.000141971	0.00115425	24	6	2.25284	0.905053	0.401738
ENSMUSG00000008348	Ubc	DRF	chr5:125385965-125390202	ubiquitin C [Source:MGI Symbol;Acc:MGI:98889]	protein_coding	0.00824534	0.0339526	24	15	69.7921	4.38204	0.062787
ENSMUSG00000008348	Ubc	NRF	chr5:125385965-125390202	ubiquitin C [Source:MGI Symbol;Acc:MGI:98889]	protein_coding	3.08649e-06	5.11697e-05	24	20	70.7763	6.89757	0.0974559
ENSMUSG00000008373	Prpf31	DRF	chr7:3629985-3642486	pre-mRNA processing factor 31 [Source:MGI Symbol;Acc:MGI:1916238]	protein_coding	0.0018685	0.00968156	24	6	15.2824	1.19261	0.0780381
ENSMUSG00000008373	Prpf31	NRF	chr7:3629985-3642486	pre-mRNA processing factor 31 [Source:MGI Symbol;Acc:MGI:1916238]	protein_coding	0.112578	0.302578	24	1	15.5092	1.02413	0.0660339
ENSMUSG00000008384	Sertad1	DRF	chr7:27486910-27490316	SERTA domain containing 1 [Source:MGI Symbol;Acc:MGI:1913438]	protein_coding	0.35462	0.755083	24	1	27.1107	3.00645	0.110895
ENSMUSG00000008384	Sertad1	NRF	chr7:27486910-27490316	SERTA domain containing 1 [Source:MGI Symbol;Acc:MGI:1913438]	protein_coding	4.81227e-05	0.000470761	24	13	28.2429	4.96693	0.175865
ENSMUSG00000008393	Carhsp1	DRF	chr16:8658580-8672155	calcium regulated heat stable protein 1 [Source:MGI Symbol;Acc:MGI:1196368]	protein_coding	0.000541784	0.00350546	24	22	82.33	1.14913	0.0139576
ENSMUSG00000008393	Carhsp1	NRF	chr16:8658580-8672155	calcium regulated heat stable protein 1 [Source:MGI Symbol;Acc:MGI:1196368]	protein_coding	1	1	24	9	79.9351	1.29028	0.0161415
ENSMUSG00000008398	Elk3	DRF	chr10:93247414-93311135	ELK3, member of ETS oncogene family [Source:MGI Symbol;Acc:MGI:101762]	protein_coding	1	1	24	18	45.9477	0.18078	0.00393447
ENSMUSG00000008398	Elk3	NRF	chr10:93247414-93311135	ELK3, member of ETS oncogene family [Source:MGI Symbol;Acc:MGI:101762]	protein_coding	0.00356959	0.0169794	24	1	45.6905	1.61399	0.0353244
ENSMUSG00000008429	Herpud2	DRF	chr9:25108132-25151820	HERPUD family member 2 [Source:MGI Symbol;Acc:MGI:1915393]	protein_coding	6.96099e-05	0.000652817	24	21	40.3301	0.993458	0.0246332
ENSMUSG00000008429	Herpud2	NRF	chr9:25108132-25151820	HERPUD family member 2 [Source:MGI Symbol;Acc:MGI:1915393]	protein_coding	1	1	24	15	39.8997	0.0906514	0.00227198
ENSMUSG00000008435	Rdh13	DRF	chr7:4424770-4445649	retinol dehydrogenase 13 (all-trans and 9-cis) [Source:MGI Symbol;Acc:MGI:1918732]	protein_coding	1	1	24	22	16.3944	0.664788	0.0405496
ENSMUSG00000008435	Rdh13	NRF	chr7:4424770-4445649	retinol dehydrogenase 13 (all-trans and 9-cis) [Source:MGI Symbol;Acc:MGI:1918732]	protein_coding	1.27967e-06	2.57396e-05	24	17	15.5033	2.23634	0.144249
ENSMUSG00000008450	Nutf2	DRF	chr8:105860580-105879330	nuclear transport factor 2 [Source:MGI Symbol;Acc:MGI:1915301]	protein_coding	2.42268e-06	4.86738e-05	24	5	26.7019	8.26887	0.309673
ENSMUSG00000008450	Nutf2	NRF	chr8:105860580-105879330	nuclear transport factor 2 [Source:MGI Symbol;Acc:MGI:1915301]	protein_coding	1	1	24	12	27.5073	1.97709	0.0718753
ENSMUSG00000008540	Mgst1	DRF	chr6:138140316-138156755	microsomal glutathione S-transferase 1 [Source:MGI Symbol;Acc:MGI:1913850]	protein_coding	0.00125183	0.00696329	24	17	184.294	6.74273	0.0365867
ENSMUSG00000008540	Mgst1	NRF	chr6:138140316-138156755	microsomal glutathione S-transferase 1 [Source:MGI Symbol;Acc:MGI:1913850]	protein_coding	0.113899	0.305416	24	22	180.615	0.921924	0.00510436
ENSMUSG00000008604	Ubqln4	DRF	chr3:88553758-88569725	ubiquilin 4 [Source:MGI Symbol;Acc:MGI:2150152]	protein_coding	1	1	24	22	47.9196	0.0736846	0.00153767
ENSMUSG00000008604	Ubqln4	NRF	chr3:88553758-88569725	ubiquilin 4 [Source:MGI Symbol;Acc:MGI:2150152]	protein_coding	2.02601e-07	6.23379e-06	24	19	47.3005	2.74967	0.058132
ENSMUSG00000008668	Rps18	DRF	chr17:33951999-33956001	ribosomal protein S18 [Source:MGI Symbol;Acc:MGI:98146]	protein_coding	0.110771	0.29794	24	18	91.2824	1.90419	0.0208605
ENSMUSG00000008668	Rps18	NRF	chr17:33951999-33956001	ribosomal protein S18 [Source:MGI Symbol;Acc:MGI:98146]	protein_coding	0.00439401	0.0203006	24	18	90.1139	1.77896	0.0197412
ENSMUSG00000008730	Hipk1	DRF	chr3:103739815-103791563	homeodomain interacting protein kinase 1 [Source:MGI Symbol;Acc:MGI:1314873]	protein_coding	7.99477e-06	0.000120801	24	19	24.9649	0.920399	0.0368677
ENSMUSG00000008730	Hipk1	NRF	chr3:103739815-103791563	homeodomain interacting protein kinase 1 [Source:MGI Symbol;Acc:MGI:1314873]	protein_coding	0.00155326	0.00848696	24	18	24.5609	0.392625	0.0159858
ENSMUSG00000008734	Gprc5b	DRF	chr7:118972047-118995211	G protein-coupled receptor, family C, group 5, member B [Source:MGI Symbol;Acc:MGI:1927596]	protein_coding	0.000814668	0.00487848	24	18	8.11525	1.52679	0.188138
ENSMUSG00000008734	Gprc5b	NRF	chr7:118972047-118995211	G protein-coupled receptor, family C, group 5, member B [Source:MGI Symbol;Acc:MGI:1927596]	protein_coding	0.380013	0.786229	24	18	7.65966	0.632301	0.0825496
ENSMUSG00000008763	Man1a2	DRF	chr3:100562208-100685503	mannosidase, alpha, class 1A, member 2 [Source:MGI Symbol;Acc:MGI:104676]	protein_coding	3.379e-06	6.20052e-05	24	19	37.5602	1.40574	0.0374262
ENSMUSG00000008763	Man1a2	NRF	chr3:100562208-100685503	mannosidase, alpha, class 1A, member 2 [Source:MGI Symbol;Acc:MGI:104676]	protein_coding	0.00100901	0.00591832	24	19	36.6798	0.937226	0.0255516
ENSMUSG00000008822	Acyp1	DRF	chr12:85272398-85288438	acylphosphatase 1, erythrocyte (common) type [Source:MGI Symbol;Acc:MGI:1913454]	protein_coding	4.74491e-09	5.50648e-07	24	22	34.3147	5.77953	0.168427
ENSMUSG00000008822	Acyp1	NRF	chr12:85272398-85288438	acylphosphatase 1, erythrocyte (common) type [Source:MGI Symbol;Acc:MGI:1913454]	protein_coding	0.612175	1	24	4	31.643	3.40619	0.107644
ENSMUSG00000008845	Cd163	DRF	chr6:124304656-124330527	CD163 antigen [Source:MGI Symbol;Acc:MGI:2135946]	protein_coding	5.19818e-06	8.59542e-05	24	18	34.365	3.18753	0.0927549
ENSMUSG00000008845	Cd163	NRF	chr6:124304656-124330527	CD163 antigen [Source:MGI Symbol;Acc:MGI:2135946]	protein_coding	0.00689556	0.0296282	24	16	33.6979	2.24909	0.0667428
ENSMUSG00000008855	Hdac5	DRF	chr11:102194432-102230166	histone deacetylase 5 [Source:MGI Symbol;Acc:MGI:1333784]	protein_coding	1	1	24	19	22.7382	0.0844055	0.00371207
ENSMUSG00000008855	Hdac5	NRF	chr11:102194432-102230166	histone deacetylase 5 [Source:MGI Symbol;Acc:MGI:1333784]	protein_coding	0.00321721	0.0155536	24	1	22.5244	0.787707	0.0349712
ENSMUSG00000008859	Rala	DRF	chr13:17880571-17944239	v-ral simian leukemia viral oncogene A (ras related) [Source:MGI Symbol;Acc:MGI:1927243]	protein_coding	1	1	24	15	89.0325	0.899475	0.0101028
ENSMUSG00000008859	Rala	NRF	chr13:17880571-17944239	v-ral simian leukemia viral oncogene A (ras related) [Source:MGI Symbol;Acc:MGI:1927243]	protein_coding	0.0102895	0.041332	24	22	88.0881	1.75237	0.0198934
ENSMUSG00000008958	Vps72	DRF	chr3:95111022-95123051	vacuolar protein sorting 72 [Source:MGI Symbol;Acc:MGI:1202305]	protein_coding	0.00059415	0.00376849	24	2	23.5245	1.81866	0.077309
ENSMUSG00000008958	Vps72	NRF	chr3:95111022-95123051	vacuolar protein sorting 72 [Source:MGI Symbol;Acc:MGI:1202305]	protein_coding	0.00201691	0.0105821	24	5	24.1324	2.57987	0.106905
ENSMUSG00000008976	Gabpa	DRF	chr16:84834925-84863779	GA repeat binding protein, alpha [Source:MGI Symbol;Acc:MGI:95610]	protein_coding	0.000213335	0.00162131	24	23	34.5176	1.28805	0.0373159
ENSMUSG00000008976	Gabpa	NRF	chr16:84834925-84863779	GA repeat binding protein, alpha [Source:MGI Symbol;Acc:MGI:95610]	protein_coding	1	1	24	11	33.893	0.569723	0.0168095
ENSMUSG00000008999	Bmp7	DRF	chr2:172868012-172940321	bone morphogenetic protein 7 [Source:MGI Symbol;Acc:MGI:103302]	protein_coding	0.499836	0.97098	24	0	24.0187	1.0078	0.0419589
ENSMUSG00000008999	Bmp7	NRF	chr2:172868012-172940321	bone morphogenetic protein 7 [Source:MGI Symbol;Acc:MGI:103302]	protein_coding	1.68913e-07	5.44072e-06	24	16	23.6974	4.23119	0.178551
ENSMUSG00000009013	Dynll1	DRF	chr5:115297110-115300999	dynein light chain LC8-type 1 [Source:MGI Symbol;Acc:MGI:1861457]	protein_coding	0.000474669	0.00314078	24	7	25.1769	3.93095	0.156133
ENSMUSG00000009013	Dynll1	NRF	chr5:115297110-115300999	dynein light chain LC8-type 1 [Source:MGI Symbol;Acc:MGI:1861457]	protein_coding	6.77211e-05	0.000624957	24	20	24.655	3.9655	0.160839
ENSMUSG00000009073	Nf2	DRF	chr11:4765845-4849536	neurofibromin 2 [Source:MGI Symbol;Acc:MGI:97307]	protein_coding	1	1	24	18	28.1892	0.0442491	0.00156972
ENSMUSG00000009073	Nf2	NRF	chr11:4765845-4849536	neurofibromin 2 [Source:MGI Symbol;Acc:MGI:97307]	protein_coding	7.49648e-07	1.68903e-05	24	18	27.8028	1.59791	0.0574728
ENSMUSG00000009076	Zmat5	DRF	chr11:4704678-4737669	zinc finger, matrin type 5 [Source:MGI Symbol;Acc:MGI:1914428]	protein_coding	0.421467	0.860488	24	1	122.168	4.01137	0.0328349
ENSMUSG00000009076	Zmat5	NRF	chr11:4704678-4737669	zinc finger, matrin type 5 [Source:MGI Symbol;Acc:MGI:1914428]	protein_coding	0.0105329	0.0421539	24	5	122.789	11.3338	0.0923029
ENSMUSG00000009079	Ewsr1	DRF	chr11:5069689-5099266	Ewing sarcoma breakpoint region 1 [Source:MGI Symbol;Acc:MGI:99960]	protein_coding	3.3516e-10	8.69192e-08	24	3	32.1709	2.75474	0.0856283
ENSMUSG00000009079	Ewsr1	NRF	chr11:5069689-5099266	Ewing sarcoma breakpoint region 1 [Source:MGI Symbol;Acc:MGI:99960]	protein_coding	1	1	24	18	32.9113	0.206937	0.00628772
ENSMUSG00000009090	Ap1b1	DRF	chr11:4986824-5042791	adaptor protein complex AP-1, beta 1 subunit [Source:MGI Symbol;Acc:MGI:1096368]	protein_coding	0.148844	0.379503	24	16	58.0278	0.94204	0.0162343
ENSMUSG00000009090	Ap1b1	NRF	chr11:4986824-5042791	adaptor protein complex AP-1, beta 1 subunit [Source:MGI Symbol;Acc:MGI:1096368]	protein_coding	0.0011629	0.00665805	24	22	57.2892	1.23182	0.0215018
ENSMUSG00000009108	Gnat2	DRF	chr3:108092789-108101432	guanine nucleotide binding protein, alpha transducing 2 [Source:MGI Symbol;Acc:MGI:95779]	protein_coding	0.0440637	0.13824	24	10	2.98873	0.820445	0.274513
ENSMUSG00000009108	Gnat2	NRF	chr3:108092789-108101432	guanine nucleotide binding protein, alpha transducing 2 [Source:MGI Symbol;Acc:MGI:95779]	protein_coding	0.000748306	0.0045971	24	0	2.84838	0.84888	0.298022
ENSMUSG00000009112	Bcl2l13	DRF	chr6:120836212-120892842	BCL2-like 13 (apoptosis facilitator) [Source:MGI Symbol;Acc:MGI:2136959]	protein_coding	0.000999542	0.00578532	24	23	24.9758	0.608682	0.0243709
ENSMUSG00000009112	Bcl2l13	NRF	chr6:120836212-120892842	BCL2-like 13 (apoptosis facilitator) [Source:MGI Symbol;Acc:MGI:2136959]	protein_coding	0.00437923	0.020236	24	17	24.3123	0.566667	0.0233079
ENSMUSG00000009115	Spatc1l	DRF	chr10:76562272-76570201	spermatogenesis and centriole associated 1 like [Source:MGI Symbol;Acc:MGI:1923823]	protein_coding	0.00204059	0.0104244	24	7	2.31144	1.14238	0.49423
ENSMUSG00000009115	Spatc1l	NRF	chr10:76562272-76570201	spermatogenesis and centriole associated 1 like [Source:MGI Symbol;Acc:MGI:1923823]	protein_coding	0.316012	0.686624	24	1	3.0205	0.799162	0.264579
ENSMUSG00000009145	Dqx1	DRF	chr6:83057844-83067318	DEAQ RNA-dependent ATPase [Source:MGI Symbol;Acc:MGI:2136388]	protein_coding	3.30192e-09	4.19591e-07	24	0	27.3684	4.98816	0.18226
ENSMUSG00000009145	Dqx1	NRF	chr6:83057844-83067318	DEAQ RNA-dependent ATPase [Source:MGI Symbol;Acc:MGI:2136388]	protein_coding	1.60433e-05	0.000193333	24	8	25.5205	4.51093	0.176757
ENSMUSG00000009291	Pttg1ip	DRF	chr10:77581720-77598732	pituitary tumor-transforming 1 interacting protein [Source:MGI Symbol;Acc:MGI:2652132]	protein_coding	0.00214512	0.0108537	24	19	50.0035	1.35098	0.0270177
ENSMUSG00000009291	Pttg1ip	NRF	chr10:77581720-77598732	pituitary tumor-transforming 1 interacting protein [Source:MGI Symbol;Acc:MGI:2652132]	protein_coding	0.897865	1	24	8	47.3732	1.16258	0.0245408
ENSMUSG00000009378	Slc16a12	DRF	chr19:34668403-34747289	solute carrier family 16 (monocarboxylic acid transporters), member 12 [Source:MGI Symbol;Acc:MGI:2147716]	protein_coding	0.000306841	0.0021924	24	7	86.1787	3.10809	0.0360656
ENSMUSG00000009378	Slc16a12	NRF	chr19:34668403-34747289	solute carrier family 16 (monocarboxylic acid transporters), member 12 [Source:MGI Symbol;Acc:MGI:2147716]	protein_coding	9.65272e-08	3.56846e-06	24	17	85.7745	6.69888	0.0780987
ENSMUSG00000009470	Tnpo1	DRF	chr13:98839019-98926384	transportin 1 [Source:MGI Symbol;Acc:MGI:2681523]	protein_coding	4.78093e-05	0.000485835	24	18	25.595	1.97829	0.0772923
ENSMUSG00000009470	Tnpo1	NRF	chr13:98839019-98926384	transportin 1 [Source:MGI Symbol;Acc:MGI:2681523]	protein_coding	1	1	24	21	24.4501	0.332978	0.0136187
ENSMUSG00000009535	Rnmt	DRF	chr18:68300355-68324852	RNA (guanine-7-) methyltransferase [Source:MGI Symbol;Acc:MGI:1915147]	protein_coding	0.000106228	0.00092166	24	20	15.9256	0.844962	0.0530567
ENSMUSG00000009535	Rnmt	NRF	chr18:68300355-68324852	RNA (guanine-7-) methyltransferase [Source:MGI Symbol;Acc:MGI:1915147]	protein_coding	0.232919	0.541348	24	23	15.599	0.547056	0.0350701
ENSMUSG00000009555	Cdk9	DRF	chr2:32705784-32713076	cyclin-dependent kinase 9 (CDC2-related kinase) [Source:MGI Symbol;Acc:MGI:1328368]	protein_coding	5.06266e-05	0.000508768	24	17	22.2157	1.31744	0.0593021
ENSMUSG00000009555	Cdk9	NRF	chr2:32705784-32713076	cyclin-dependent kinase 9 (CDC2-related kinase) [Source:MGI Symbol;Acc:MGI:1328368]	protein_coding	1	1	24	13	21.6726	0.119276	0.00550353
ENSMUSG00000009566	Fpgs	DRF	chr2:32682609-32704145	folylpolyglutamyl synthetase [Source:MGI Symbol;Acc:MGI:95576]	protein_coding	2.08622e-05	0.000250573	24	15	74.3387	3.67054	0.0493759
ENSMUSG00000009566	Fpgs	NRF	chr2:32682609-32704145	folylpolyglutamyl synthetase [Source:MGI Symbol;Acc:MGI:95576]	protein_coding	8.25381e-06	0.000112338	24	0	72.7809	4.67062	0.0641737
ENSMUSG00000009575	Cbx5	DRF	chr15:103191544-103239816	chromobox 5 [Source:MGI Symbol;Acc:MGI:109372]	protein_coding	0.664933	1	24	20	26.7501	0.233207	0.00871801
ENSMUSG00000009575	Cbx5	NRF	chr15:103191544-103239816	chromobox 5 [Source:MGI Symbol;Acc:MGI:109372]	protein_coding	0.000210687	0.00158985	24	21	26.1452	0.769188	0.0294199
ENSMUSG00000009585	Apobec3	DRF	chr15:79891659-79915906	apolipoprotein B mRNA editing enzyme, catalytic polypeptide 3 [Source:MGI Symbol;Acc:MGI:1933111]	protein_coding	0.569714	1	24	1	5.34946	0.336169	0.0628417
ENSMUSG00000009585	Apobec3	NRF	chr15:79891659-79915906	apolipoprotein B mRNA editing enzyme, catalytic polypeptide 3 [Source:MGI Symbol;Acc:MGI:1933111]	protein_coding	0.00245409	0.0124527	24	9	5.7301	0.769209	0.13424
ENSMUSG00000009614	Sardh	DRF	chr2:27188393-27248337	sarcosine dehydrogenase [Source:MGI Symbol;Acc:MGI:2183102]	protein_coding	0.0285785	0.0956948	24	17	84.2548	1.50145	0.0178204
ENSMUSG00000009614	Sardh	NRF	chr2:27188393-27248337	sarcosine dehydrogenase [Source:MGI Symbol;Acc:MGI:2183102]	protein_coding	0.00436692	0.0201938	24	20	81.226	1.1868	0.0146111
ENSMUSG00000009633	G0s2	DRF	chr1:193272161-193273217	G0/G1 switch gene 2 [Source:MGI Symbol;Acc:MGI:1316737]	protein_coding	0.00114861	0.00649287	24	2	163.741	33.6331	0.205405
ENSMUSG00000009633	G0s2	NRF	chr1:193272161-193273217	G0/G1 switch gene 2 [Source:MGI Symbol;Acc:MGI:1316737]	protein_coding	0.0328696	0.109616	24	17	147.269	31.2976	0.21252
ENSMUSG00000009640	Dmap1	DRF	chr4:117674681-117682273	DNA methyltransferase 1-associated protein 1 [Source:MGI Symbol;Acc:MGI:1913483]	protein_coding	0.840338	1	24	23	33.424	0.711956	0.0213008
ENSMUSG00000009640	Dmap1	NRF	chr4:117674681-117682273	DNA methyltransferase 1-associated protein 1 [Source:MGI Symbol;Acc:MGI:1913483]	protein_coding	0.000597472	0.00380094	24	6	33.9159	3.65582	0.107791
ENSMUSG00000009646	Pla2g12b	DRF	chr10:59403660-59421976	phospholipase A2, group XIIB [Source:MGI Symbol;Acc:MGI:1917086]	protein_coding	2.6535e-07	9.5387e-06	24	17	222.566	11.6093	0.0521614
ENSMUSG00000009646	Pla2g12b	NRF	chr10:59403660-59421976	phospholipase A2, group XIIB [Source:MGI Symbol;Acc:MGI:1917086]	protein_coding	0.000229725	0.00170416	24	4	217.612	13.0599	0.0600149
ENSMUSG00000009647	Mcu	DRF	chr10:59446984-59616692	mitochondrial calcium uniporter [Source:MGI Symbol;Acc:MGI:3026965]	protein_coding	5.44297e-09	6.14074e-07	24	14	20.4387	2.58982	0.126712
ENSMUSG00000009647	Mcu	NRF	chr10:59446984-59616692	mitochondrial calcium uniporter [Source:MGI Symbol;Acc:MGI:3026965]	protein_coding	8.22509e-12	6.96802e-09	24	3	20.4026	3.70148	0.181422
ENSMUSG00000009654	Oit3	DRF	chr10:59422958-59441778	oncoprotein induced transcript 3 [Source:MGI Symbol;Acc:MGI:1201782]	protein_coding	6.59853e-08	3.68575e-06	24	18	80.1961	3.71448	0.0463175
ENSMUSG00000009654	Oit3	NRF	chr10:59422958-59441778	oncoprotein induced transcript 3 [Source:MGI Symbol;Acc:MGI:1201782]	protein_coding	1	1	24	13	80.2595	0.0450526	0.000561337
ENSMUSG00000009681	Bcr	DRF	chr10:75060592-75184921	breakpoint cluster region [Source:MGI Symbol;Acc:MGI:88141]	protein_coding	0.011897	0.0460008	24	19	35.5745	0.74882	0.0210494
ENSMUSG00000009681	Bcr	NRF	chr10:75060592-75184921	breakpoint cluster region [Source:MGI Symbol;Acc:MGI:88141]	protein_coding	1.1441e-05	0.000147302	24	21	35.1078	0.799043	0.0227597
ENSMUSG00000009733	Tfcp2	DRF	chr15:100498012-100552008	transcription factor CP2 [Source:MGI Symbol;Acc:MGI:98509]	protein_coding	0.150094	0.382306	24	22	11.023	0.249522	0.0226365
ENSMUSG00000009733	Tfcp2	NRF	chr15:100498012-100552008	transcription factor CP2 [Source:MGI Symbol;Acc:MGI:98509]	protein_coding	0.00226605	0.0116677	24	0	11.2184	0.928458	0.0827623
ENSMUSG00000009739	Pou6f1	DRF	chr15:100575318-100599984	POU domain, class 6, transcription factor 1 [Source:MGI Symbol;Acc:MGI:102935]	protein_coding	1	1	24	3	8.7723	0.280151	0.0319359
ENSMUSG00000009739	Pou6f1	NRF	chr15:100575318-100599984	POU domain, class 6, transcription factor 1 [Source:MGI Symbol;Acc:MGI:102935]	protein_coding	1.88006e-07	5.86999e-06	24	8	9.04934	1.6646	0.183948
ENSMUSG00000009741	Ubp1	DRF	chr9:113930934-113977202	upstream binding protein 1 [Source:MGI Symbol;Acc:MGI:104889]	protein_coding	0.0466331	0.144799	24	23	47.1944	0.75272	0.0159493
ENSMUSG00000009741	Ubp1	NRF	chr9:113930934-113977202	upstream binding protein 1 [Source:MGI Symbol;Acc:MGI:104889]	protein_coding	3.79936e-05	0.000388887	24	18	46.2148	1.73887	0.0376259
ENSMUSG00000009828	Ick	DRF	chr9:78109192-78172107	intestinal cell kinase [Source:MGI Symbol;Acc:MGI:1934157]	protein_coding	0.0122234	0.0470408	24	4	14.3978	0.437518	0.0303878
ENSMUSG00000009828	Ick	NRF	chr9:78109192-78172107	intestinal cell kinase [Source:MGI Symbol;Acc:MGI:1934157]	protein_coding	0.128911	0.337411	24	0	14.3966	0.29793	0.0206946
ENSMUSG00000009863	Sdhb	DRF	chr4:140961203-140979193	succinate dehydrogenase complex, subunit B, iron sulfur (Ip) [Source:MGI Symbol;Acc:MGI:1914930]	protein_coding	0.000693753	0.00426402	24	18	145.462	3.58059	0.0246153
ENSMUSG00000009863	Sdhb	NRF	chr4:140961203-140979193	succinate dehydrogenase complex, subunit B, iron sulfur (Ip) [Source:MGI Symbol;Acc:MGI:1914930]	protein_coding	0.0220738	0.0784622	24	19	139.688	2.73877	0.0196063
ENSMUSG00000009905	Kdsr	DRF	chr1:106720459-106759727	3-ketodihydrosphingosine reductase [Source:MGI Symbol;Acc:MGI:1918000]	protein_coding	3.19559e-05	0.000351889	24	23	25.1061	1.29723	0.0516699
ENSMUSG00000009905	Kdsr	NRF	chr1:106720459-106759727	3-ketodihydrosphingosine reductase [Source:MGI Symbol;Acc:MGI:1918000]	protein_coding	8.49934e-05	0.000752829	24	12	24.3929	1.73314	0.0710512
ENSMUSG00000009907	Vps4b	DRF	chr1:106764071-106796728	vacuolar protein sorting 4B [Source:MGI Symbol;Acc:MGI:1100499]	protein_coding	0.000821627	0.00491789	24	22	23.3235	0.440763	0.0188978
ENSMUSG00000009907	Vps4b	NRF	chr1:106764071-106796728	vacuolar protein sorting 4B [Source:MGI Symbol;Acc:MGI:1100499]	protein_coding	1	1	24	11	23.1147	0.177281	0.00766962
ENSMUSG00000009995	Taz	DRF	chrX:74281912-74290151	tafazzin [Source:MGI Symbol;Acc:MGI:109626]	protein_coding	0.000177045	0.00139479	24	21	11.7789	0.759377	0.0644694
ENSMUSG00000009995	Taz	NRF	chrX:74281912-74290151	tafazzin [Source:MGI Symbol;Acc:MGI:109626]	protein_coding	0.190534	0.461798	24	5	11.9395	0.717412	0.0600872
ENSMUSG00000010021	Kif19a	DRF	chr11:114765388-114790739	kinesin family member 19A [Source:MGI Symbol;Acc:MGI:2447024]	protein_coding	0.991631	1	24	13	4.50086	0.456344	0.10139
ENSMUSG00000010021	Kif19a	NRF	chr11:114765388-114790739	kinesin family member 19A [Source:MGI Symbol;Acc:MGI:2447024]	protein_coding	0.00466391	0.0213631	24	7	5.48864	1.48944	0.271368
ENSMUSG00000010025	Aldh3a2	DRF	chr11:61223417-61267464	aldehyde dehydrogenase family 3, subfamily A2 [Source:MGI Symbol;Acc:MGI:1353452]	protein_coding	0.980297	1	24	2	63.143	0.848814	0.0134427
ENSMUSG00000010025	Aldh3a2	NRF	chr11:61223417-61267464	aldehyde dehydrogenase family 3, subfamily A2 [Source:MGI Symbol;Acc:MGI:1353452]	protein_coding	3.47581e-08	1.71863e-06	24	16	60.2291	3.46977	0.0576096
ENSMUSG00000010044	Zmynd10	DRF	chr9:107547298-107551319	zinc finger, MYND domain containing 10 [Source:MGI Symbol;Acc:MGI:2387863]	protein_coding	9.59595e-05	0.000845635	24	23	1.0693	0.719491	0.672862
ENSMUSG00000010044	Zmynd10	NRF	chr9:107547298-107551319	zinc finger, MYND domain containing 10 [Source:MGI Symbol;Acc:MGI:2387863]	protein_coding	0.0445418	0.141133	24	10	0.783742	0.501361	0.501361
ENSMUSG00000010047	Hyal2	DRF	chr9:107567945-107572779	hyaluronoglucosaminidase 2 [Source:MGI Symbol;Acc:MGI:1196334]	protein_coding	9.61765e-11	3.81926e-08	24	0	26.426	3.06755	0.116081
ENSMUSG00000010047	Hyal2	NRF	chr9:107567945-107572779	hyaluronoglucosaminidase 2 [Source:MGI Symbol;Acc:MGI:1196334]	protein_coding	1.11542e-06	2.31067e-05	24	8	25.5096	3.5451	0.138971
ENSMUSG00000010048	Ifrd2	DRF	chr9:107587642-107593385	interferon-related developmental regulator 2 [Source:MGI Symbol;Acc:MGI:1316708]	protein_coding	0.079289	0.225709	24	10	55.9679	2.20092	0.0393247
ENSMUSG00000010048	Ifrd2	NRF	chr9:107587642-107593385	interferon-related developmental regulator 2 [Source:MGI Symbol;Acc:MGI:1316708]	protein_coding	9.20837e-05	0.000805059	24	20	55.076	3.05026	0.0553827
ENSMUSG00000010051	Hyal1	DRF	chr9:107576927-107581710	hyaluronoglucosaminidase 1 [Source:MGI Symbol;Acc:MGI:96298]	protein_coding	0.0865397	0.242599	24	21	35.6389	0.833868	0.0233977
ENSMUSG00000010051	Hyal1	NRF	chr9:107576927-107581710	hyaluronoglucosaminidase 1 [Source:MGI Symbol;Acc:MGI:96298]	protein_coding	0.002891	0.0142697	24	21	36.3064	2.43824	0.0671573
ENSMUSG00000010057	Nprl2	DRF	chr9:107542226-107545706	nitrogen permease regulator-like 2 [Source:MGI Symbol;Acc:MGI:1914482]	protein_coding	0.840407	1	24	18	34.2042	0.661159	0.0193298
ENSMUSG00000010057	Nprl2	NRF	chr9:107542226-107545706	nitrogen permease regulator-like 2 [Source:MGI Symbol;Acc:MGI:1914482]	protein_coding	0.00609946	0.0267457	24	20	33.6237	1.85351	0.0551251
ENSMUSG00000010064	Slc38a3	DRF	chr9:107650634-107669530	solute carrier family 38, member 3 [Source:MGI Symbol;Acc:MGI:1923507]	protein_coding	1.65149e-08	1.37615e-06	24	1	69.7272	3.54263	0.050807
ENSMUSG00000010064	Slc38a3	NRF	chr9:107650634-107669530	solute carrier family 38, member 3 [Source:MGI Symbol;Acc:MGI:1923507]	protein_coding	3.32887e-07	9.1463e-06	24	12	69.1762	4.18477	0.0604944
ENSMUSG00000010097	Nxf1	DRF	chr19:8757073-8772475	nuclear RNA export factor 1 [Source:MGI Symbol;Acc:MGI:1858330]	protein_coding	0.708564	1	24	8	24.7349	0.490796	0.0198422
ENSMUSG00000010097	Nxf1	NRF	chr19:8757073-8772475	nuclear RNA export factor 1 [Source:MGI Symbol;Acc:MGI:1858330]	protein_coding	7.44488e-05	0.000675756	24	20	25.1043	1.72983	0.0689056
ENSMUSG00000010122	Slc47a1	DRF	chr11:61343401-61378345	solute carrier family 47, member 1 [Source:MGI Symbol;Acc:MGI:1914723]	protein_coding	0.00184328	0.00956843	24	18	96.2832	2.79003	0.0289774
ENSMUSG00000010122	Slc47a1	NRF	chr11:61343401-61378345	solute carrier family 47, member 1 [Source:MGI Symbol;Acc:MGI:1914723]	protein_coding	0.00102132	0.00597947	24	19	93.1154	2.45165	0.0263292
ENSMUSG00000010175	Prox1	DRF	chr1:190118035-190170714	prospero homeobox 1 [Source:MGI Symbol;Acc:MGI:97772]	protein_coding	0.00113277	0.00642082	24	23	37.604	1.5376	0.0408893
ENSMUSG00000010175	Prox1	NRF	chr1:190118035-190170714	prospero homeobox 1 [Source:MGI Symbol;Acc:MGI:97772]	protein_coding	0.00421032	0.0195443	24	19	37.5145	0.564567	0.0150493
ENSMUSG00000010277	2610507B11Rik	DRF	chr11:78261752-78290623	RIKEN cDNA 2610507B11 gene [Source:MGI Symbol;Acc:MGI:1919753]	protein_coding	0.0383813	0.122869	24	17	33.3459	0.63335	0.0189934
ENSMUSG00000010277	2610507B11Rik	NRF	chr11:78261752-78290623	RIKEN cDNA 2610507B11 gene [Source:MGI Symbol;Acc:MGI:1919753]	protein_coding	0.000736758	0.00453493	24	19	32.8593	0.764066	0.0232526
ENSMUSG00000010290	AI597479	DRF	chr1:43098710-43115947	expressed sequence AI597479 [Source:MGI Symbol;Acc:MGI:2138299]	protein_coding	0.000392698	0.00267931	24	19	34.2822	1.71177	0.0499318
ENSMUSG00000010290	AI597479	NRF	chr1:43098710-43115947	expressed sequence AI597479 [Source:MGI Symbol;Acc:MGI:2138299]	protein_coding	0.0657911	0.194813	24	22	32.9894	0.823676	0.0249679
ENSMUSG00000010307	Tmem86a	DRF	chr7:47050601-47054777	transmembrane protein 86A [Source:MGI Symbol;Acc:MGI:1915143]	protein_coding	0.708511	1	24	0	35.3542	1.47397	0.0416916
ENSMUSG00000010307	Tmem86a	NRF	chr7:47050601-47054777	transmembrane protein 86A [Source:MGI Symbol;Acc:MGI:1915143]	protein_coding	1.38461e-07	4.67952e-06	24	8	36.5597	7.3726	0.201659
ENSMUSG00000010362	Rdm1	DRF	chr11:101627195-101636100	RAD52 motif 1 [Source:MGI Symbol;Acc:MGI:1913849]	protein_coding	0.00035556	0.0024778	24	17	74.4681	4.25877	0.0571892
ENSMUSG00000010362	Rdm1	NRF	chr11:101627195-101636100	RAD52 motif 1 [Source:MGI Symbol;Acc:MGI:1913849]	protein_coding	0.569844	1	24	17	72.0447	2.07448	0.0287943
ENSMUSG00000010392	Gosr1	DRF	chr11:76726602-76763579	golgi SNAP receptor complex member 1 [Source:MGI Symbol;Acc:MGI:1858260]	protein_coding	2.12383e-06	4.40271e-05	24	23	57.8611	1.79098	0.0309532
ENSMUSG00000010392	Gosr1	NRF	chr11:76726602-76763579	golgi SNAP receptor complex member 1 [Source:MGI Symbol;Acc:MGI:1858260]	protein_coding	0.357829	0.753581	24	20	57.0969	0.874431	0.0153149
ENSMUSG00000010406	Mrpl52	DRF	chr14:54426909-54429756	mitochondrial ribosomal protein L52 [Source:MGI Symbol;Acc:MGI:1916086]	protein_coding	1.43831e-07	6.22735e-06	24	5	80.3551	15.7302	0.195759
ENSMUSG00000010406	Mrpl52	NRF	chr14:54426909-54429756	mitochondrial ribosomal protein L52 [Source:MGI Symbol;Acc:MGI:1916086]	protein_coding	0.187963	0.45705	24	4	79.3868	7.89735	0.0994794
ENSMUSG00000010453	Kansl3	DRF	chr1:36335730-36369181	KAT8 regulatory NSL complex subunit 3 [Source:MGI Symbol;Acc:MGI:1918055]	protein_coding	1.3062e-05	0.000173377	24	22	31.3448	0.742201	0.0236786
ENSMUSG00000010453	Kansl3	NRF	chr1:36335730-36369181	KAT8 regulatory NSL complex subunit 3 [Source:MGI Symbol;Acc:MGI:1918055]	protein_coding	3.22392e-06	5.29986e-05	24	12	31.1337	1.71964	0.0552339
ENSMUSG00000010492	Uckl1os	DRF	chr2:181578480-181585170	uridine-cytidine kinase 1-like 1, opposite strand [Source:MGI Symbol;Acc:MGI:3801877]	antisense	0.00590094	0.0256407	24	5	15.4937	1.95508	0.126186
ENSMUSG00000010492	Uckl1os	NRF	chr2:181578480-181585170	uridine-cytidine kinase 1-like 1, opposite strand [Source:MGI Symbol;Acc:MGI:3801877]	antisense	0.00958244	0.0389598	24	7	15.9426	1.86092	0.116726
ENSMUSG00000010517	Faf1	DRF	chr4:109676588-109963960	Fas-associated factor 1 [Source:MGI Symbol;Acc:MGI:109419]	protein_coding	8.18027e-05	0.000740302	24	18	70.0993	2.0039	0.0285866
ENSMUSG00000010517	Faf1	NRF	chr4:109676588-109963960	Fas-associated factor 1 [Source:MGI Symbol;Acc:MGI:109419]	protein_coding	0.0308554	0.103866	24	20	69.1143	0.702605	0.0101658
ENSMUSG00000010538	Tsacc	DRF	chr3:88282757-88296999	TSSK6 activating co-chaperone [Source:MGI Symbol;Acc:MGI:1924177]	protein_coding	0.00143405	0.00780524	24	2	36.4652	7.00885	0.192206
ENSMUSG00000010538	Tsacc	NRF	chr3:88282757-88296999	TSSK6 activating co-chaperone [Source:MGI Symbol;Acc:MGI:1924177]	protein_coding	1	1	24	3	34.4874	1.41722	0.0410938
ENSMUSG00000010554	Mettl16	DRF	chr11:74770830-74828525	methyltransferase like 16 [Source:MGI Symbol;Acc:MGI:1914743]	protein_coding	0.21019	0.501358	24	10	8.72598	0.332839	0.0381434
ENSMUSG00000010554	Mettl16	NRF	chr11:74770830-74828525	methyltransferase like 16 [Source:MGI Symbol;Acc:MGI:1914743]	protein_coding	1.52813e-06	2.94001e-05	24	23	8.34085	0.804131	0.0964088
ENSMUSG00000010607	Pigyl	DRF	chr9:22156846-22158358	phosphatidylinositol glycan anchor biosynthesis, class Y-like [Source:MGI Symbol;Acc:MGI:1913518]	protein_coding	1.29612e-05	0.000172556	24	18	63.1852	6.2834	0.0994442
ENSMUSG00000010607	Pigyl	NRF	chr9:22156846-22158358	phosphatidylinositol glycan anchor biosynthesis, class Y-like [Source:MGI Symbol;Acc:MGI:1913518]	protein_coding	0.0626819	0.187485	24	23	59.6893	3.42486	0.0573782
ENSMUSG00000010608	Rbm25	DRF	chr12:83631236-83683123	RNA binding motif protein 25 [Source:MGI Symbol;Acc:MGI:1914289]	protein_coding	0.00855808	0.0350812	24	8	9.85594	0.639079	0.064842
ENSMUSG00000010608	Rbm25	NRF	chr12:83631236-83683123	RNA binding motif protein 25 [Source:MGI Symbol;Acc:MGI:1914289]	protein_coding	0.0040096	0.01876	24	19	10.0573	0.784724	0.0780249
ENSMUSG00000010609	Psen2	DRF	chr1:180227004-180263438	presenilin 2 [Source:MGI Symbol;Acc:MGI:109284]	protein_coding	8.30074e-06	0.000124234	24	16	60.9779	3.18119	0.0521695
ENSMUSG00000010609	Psen2	NRF	chr1:180227004-180263438	presenilin 2 [Source:MGI Symbol;Acc:MGI:109284]	protein_coding	1.81841e-06	3.37828e-05	24	23	59.358	5.57452	0.0939137
ENSMUSG00000010651	Acaa1b	DRF	chr9:119148023-119157093	acetyl-Coenzyme A acyltransferase 1B [Source:MGI Symbol;Acc:MGI:3605455]	protein_coding	0.000709225	0.00434127	24	13	192.659	6.53015	0.0338949
ENSMUSG00000010651	Acaa1b	NRF	chr9:119148023-119157093	acetyl-Coenzyme A acyltransferase 1B [Source:MGI Symbol;Acc:MGI:3605455]	protein_coding	0.0136859	0.0526133	24	18	181.013	3.38188	0.0186831
ENSMUSG00000010663	Fads1	DRF	chr19:10182888-10196870	fatty acid desaturase 1 [Source:MGI Symbol;Acc:MGI:1923517]	protein_coding	6.59734e-05	0.000627044	24	15	93.5645	3.61022	0.0385854
ENSMUSG00000010663	Fads1	NRF	chr19:10182888-10196870	fatty acid desaturase 1 [Source:MGI Symbol;Acc:MGI:1923517]	protein_coding	0.000152506	0.00122105	24	20	91.702	2.33763	0.0254916
ENSMUSG00000010721	Lmbr1	DRF	chr5:29229802-29378390	limb region 1 [Source:MGI Symbol;Acc:MGI:1861746]	protein_coding	0.000229372	0.00172063	24	22	26.3834	1.18866	0.0450532
ENSMUSG00000010721	Lmbr1	NRF	chr5:29229802-29378390	limb region 1 [Source:MGI Symbol;Acc:MGI:1861746]	protein_coding	0.840439	1	24	12	26.2733	0.70683	0.026903
ENSMUSG00000010751	Tnfrsf22	DRF	chr7:143634806-143649661	tumor necrosis factor receptor superfamily, member 22 [Source:MGI Symbol;Acc:MGI:1930270]	protein_coding	0.837445	1	24	12	7.23434	0.59666	0.0824761
ENSMUSG00000010751	Tnfrsf22	NRF	chr7:143634806-143649661	tumor necrosis factor receptor superfamily, member 22 [Source:MGI Symbol;Acc:MGI:1930270]	protein_coding	0.000233211	0.00172599	24	0	7.59168	2.35043	0.309607
ENSMUSG00000010755	Cars	DRF	chr7:143557230-143600090	cysteinyl-tRNA synthetase [Source:MGI Symbol;Acc:MGI:1351477]	protein_coding	7.2753e-09	7.60913e-07	24	12	25.213	2.04999	0.0813068
ENSMUSG00000010755	Cars	NRF	chr7:143557230-143600090	cysteinyl-tRNA synthetase [Source:MGI Symbol;Acc:MGI:1351477]	protein_coding	0.000290626	0.00208064	24	4	26.5684	2.08217	0.07837
ENSMUSG00000010797	Wnt2	DRF	chr6:17988940-18030585	wingless-type MMTV integration site family, member 2 [Source:MGI Symbol;Acc:MGI:98954]	protein_coding	0.0017783	0.00929757	24	22	71.8477	5.37969	0.0748762
ENSMUSG00000010797	Wnt2	NRF	chr6:17988940-18030585	wingless-type MMTV integration site family, member 2 [Source:MGI Symbol;Acc:MGI:98954]	protein_coding	1	1	24	12	69.5136	1.81147	0.0260592
ENSMUSG00000010911	Apip	DRF	chr2:103073675-103092644	APAF1 interacting protein [Source:MGI Symbol;Acc:MGI:1926788]	protein_coding	4.51308e-05	0.000464372	24	1	173.951	11.5924	0.0666417
ENSMUSG00000010911	Apip	NRF	chr2:103073675-103092644	APAF1 interacting protein [Source:MGI Symbol;Acc:MGI:1926788]	protein_coding	0.604433	1	24	10	169.731	5.65922	0.0333423
ENSMUSG00000010914	Pdhx	DRF	chr2:103021075-103073513	pyruvate dehydrogenase complex, component X [Source:MGI Symbol;Acc:MGI:1351627]	protein_coding	0.793983	1	24	18	58.4135	0.927257	0.015874
ENSMUSG00000010914	Pdhx	NRF	chr2:103021075-103073513	pyruvate dehydrogenase complex, component X [Source:MGI Symbol;Acc:MGI:1351627]	protein_coding	3.84133e-05	0.000391292	24	18	57.1726	2.47678	0.0433212
ENSMUSG00000010936	Vac14	DRF	chr8:110618585-110720398	Vac14 homolog (S. cerevisiae) [Source:MGI Symbol;Acc:MGI:2157980]	protein_coding	1.07614e-08	9.87682e-07	24	6	35.7002	2.14702	0.0601402
ENSMUSG00000010936	Vac14	NRF	chr8:110618585-110720398	Vac14 homolog (S. cerevisiae) [Source:MGI Symbol;Acc:MGI:2157980]	protein_coding	2.60972e-08	1.38468e-06	24	18	35.0575	2.58285	0.0736748
ENSMUSG00000011008	Mcoln2	DRF	chr3:146149833-146195513	mucolipin 2 [Source:MGI Symbol;Acc:MGI:1915529]	protein_coding	1	1	24	15	2.45079	0.0165354	0.00674696
ENSMUSG00000011008	Mcoln2	NRF	chr3:146149833-146195513	mucolipin 2 [Source:MGI Symbol;Acc:MGI:1915529]	protein_coding	0.000220608	0.00164905	24	9	2.1186	0.841579	0.397233
ENSMUSG00000011148	Adssl1	DRF	chr12:112620045-112641360	adenylosuccinate synthetase like 1 [Source:MGI Symbol;Acc:MGI:87947]	protein_coding	0.00779553	0.0324102	24	1	101.186	3.09129	0.0305507
ENSMUSG00000011148	Adssl1	NRF	chr12:112620045-112641360	adenylosuccinate synthetase like 1 [Source:MGI Symbol;Acc:MGI:87947]	protein_coding	0.231077	0.537657	24	12	94.874	3.87616	0.0408559
ENSMUSG00000011179	Odc1	DRF	chr12:17544794-17551505	ornithine decarboxylase, structural 1 [Source:MGI Symbol;Acc:MGI:97402]	protein_coding	0.00508171	0.0225514	24	10	53.8348	4.06528	0.0755141
ENSMUSG00000011179	Odc1	NRF	chr12:17544794-17551505	ornithine decarboxylase, structural 1 [Source:MGI Symbol;Acc:MGI:97402]	protein_coding	3.60223e-11	1.599e-08	24	20	51.2322	8.31461	0.162292
ENSMUSG00000011256	Adam19	DRF	chr11:46055992-46147343	a disintegrin and metallopeptidase domain 19 (meltrin beta) [Source:MGI Symbol;Acc:MGI:105377]	protein_coding	1	1	24	6	16.2417	0.183632	0.0113063
ENSMUSG00000011256	Adam19	NRF	chr11:46055992-46147343	a disintegrin and metallopeptidase domain 19 (meltrin beta) [Source:MGI Symbol;Acc:MGI:105377]	protein_coding	0.000186957	0.00144291	24	1	16.87	1.2237	0.0725371
ENSMUSG00000011257	Pabpc4	DRF	chr4:123262351-123298925	poly(A) binding protein, cytoplasmic 4 [Source:MGI Symbol;Acc:MGI:2385206]	protein_coding	0.0262275	0.0890661	24	1	49.3873	1.93644	0.0392094
ENSMUSG00000011257	Pabpc4	NRF	chr4:123262351-123298925	poly(A) binding protein, cytoplasmic 4 [Source:MGI Symbol;Acc:MGI:2385206]	protein_coding	0.00321876	0.0155581	24	15	48.7672	1.91206	0.0392079
ENSMUSG00000011267	Zfp296	DRF	chr7:19577287-19580656	zinc finger protein 296 [Source:MGI Symbol;Acc:MGI:1926956]	protein_coding	0.00140283	0.00766072	24	19	4.12045	0.927203	0.225024
ENSMUSG00000011267	Zfp296	NRF	chr7:19577287-19580656	zinc finger protein 296 [Source:MGI Symbol;Acc:MGI:1926956]	protein_coding	0.0671483	0.198024	24	0	4.23232	0.645318	0.152474
ENSMUSG00000011305	Plin5	DRF	chr17:56111601-56117596	perilipin 5 [Source:MGI Symbol;Acc:MGI:1914218]	protein_coding	0.00713279	0.030043	24	16	81.0682	10.4009	0.128298
ENSMUSG00000011305	Plin5	NRF	chr17:56111601-56117596	perilipin 5 [Source:MGI Symbol;Acc:MGI:1914218]	protein_coding	2.62492e-06	4.46535e-05	24	20	74.6662	11.8291	0.158426
ENSMUSG00000011382	Dhdh	DRF	chr7:45470987-45488805	dihydrodiol dehydrogenase (dimeric) [Source:MGI Symbol;Acc:MGI:1919005]	protein_coding	7.34014e-09	7.64487e-07	24	23	35.4261	1.62893	0.0459812
ENSMUSG00000011382	Dhdh	NRF	chr7:45470987-45488805	dihydrodiol dehydrogenase (dimeric) [Source:MGI Symbol;Acc:MGI:1919005]	protein_coding	0.0031296	0.015214	24	12	34.7059	1.24672	0.0359223
ENSMUSG00000011427	Zfp790	DRF	chr7:29816114-29831005	zinc finger protein 790 [Source:MGI Symbol;Acc:MGI:1923431]	protein_coding	0.205863	0.493346	24	19	26.3483	1.51399	0.0574607
ENSMUSG00000011427	Zfp790	NRF	chr7:29816114-29831005	zinc finger protein 790 [Source:MGI Symbol;Acc:MGI:1923431]	protein_coding	0.00479162	0.021833	24	18	25.6799	0.765926	0.0298259
ENSMUSG00000011658	Fuz	DRF	chr7:44896079-44902631	fuzzy planar cell polarity protein [Source:MGI Symbol;Acc:MGI:1917550]	protein_coding	0.757554	1	24	3	20.9025	0.309015	0.0147837
ENSMUSG00000011658	Fuz	NRF	chr7:44896079-44902631	fuzzy planar cell polarity protein [Source:MGI Symbol;Acc:MGI:1917550]	protein_coding	1.88094e-05	0.000219285	24	8	21.6776	1.70013	0.0784276
ENSMUSG00000011752	Pgam1	DRF	chr19:41911871-41918664	phosphoglycerate mutase 1 [Source:MGI Symbol;Acc:MGI:97552]	protein_coding	0.000362101	0.00251856	24	18	136.007	5.69964	0.0419069
ENSMUSG00000011752	Pgam1	NRF	chr19:41911871-41918664	phosphoglycerate mutase 1 [Source:MGI Symbol;Acc:MGI:97552]	protein_coding	5.9291e-05	0.000562478	24	22	130.616	4.92542	0.0377092
ENSMUSG00000011831	Evi5	DRF	chr5:107744795-107875107	ecotropic viral integration site 5 [Source:MGI Symbol;Acc:MGI:104736]	protein_coding	1.86192e-07	7.38233e-06	24	18	33.6885	1.79091	0.053161
ENSMUSG00000011831	Evi5	NRF	chr5:107744795-107875107	ecotropic viral integration site 5 [Source:MGI Symbol;Acc:MGI:104736]	protein_coding	0.0690696	0.20289	24	23	32.8963	0.941557	0.028622
ENSMUSG00000011832	Evi5l	DRF	chr8:4166567-4211257	ecotropic viral integration site 5 like [Source:MGI Symbol;Acc:MGI:2442167]	protein_coding	0.922913	1	24	7	12.8695	0.42074	0.0326929
ENSMUSG00000011832	Evi5l	NRF	chr8:4166567-4211257	ecotropic viral integration site 5 like [Source:MGI Symbol;Acc:MGI:2442167]	protein_coding	0.00159204	0.00865089	24	6	12.5409	1.26353	0.100753
ENSMUSG00000011837	Snapc2	DRF	chr8:4253080-4256220	small nuclear RNA activating complex, polypeptide 2 [Source:MGI Symbol;Acc:MGI:1914861]	protein_coding	0.766456	1	24	23	35.9114	0.826413	0.0230126
ENSMUSG00000011837	Snapc2	NRF	chr8:4253080-4256220	small nuclear RNA activating complex, polypeptide 2 [Source:MGI Symbol;Acc:MGI:1914861]	protein_coding	2.00284e-08	1.15687e-06	24	6	35.5773	5.22493	0.146861
ENSMUSG00000011877	Git1	DRF	chr11:77493562-77507786	G protein-coupled receptor kinase-interactor 1 [Source:MGI Symbol;Acc:MGI:1927140]	protein_coding	7.49424e-05	0.000691056	24	1	24.098	1.28577	0.0533559
ENSMUSG00000011877	Git1	NRF	chr11:77493562-77507786	G protein-coupled receptor kinase-interactor 1 [Source:MGI Symbol;Acc:MGI:1927140]	protein_coding	0.00917433	0.0375528	24	7	24.0842	1.18591	0.0492401
ENSMUSG00000011958	Bnip2	DRF	chr9:69989466-70008317	BCL2/adenovirus E1B interacting protein 2 [Source:MGI Symbol;Acc:MGI:109327]	protein_coding	0.0027521	0.0133968	24	22	53.8893	0.760305	0.0141086
ENSMUSG00000011958	Bnip2	NRF	chr9:69989466-70008317	BCL2/adenovirus E1B interacting protein 2 [Source:MGI Symbol;Acc:MGI:109327]	protein_coding	0.000940552	0.00556816	24	18	53.0617	1.65435	0.0311778
ENSMUSG00000011960	Ccnt1	DRF	chr15:98538689-98570923	cyclin T1 [Source:MGI Symbol;Acc:MGI:1328363]	protein_coding	0.0688482	0.200662	24	19	19.9297	1.08026	0.0542038
ENSMUSG00000011960	Ccnt1	NRF	chr15:98538689-98570923	cyclin T1 [Source:MGI Symbol;Acc:MGI:1328363]	protein_coding	0.000941207	0.00556868	24	19	19.5419	0.599763	0.0306912
ENSMUSG00000012042	4930579F01Rik	DRF	chr3:138164078-138193825	RIKEN cDNA 4930579F01 gene [Source:MGI Symbol;Acc:MGI:1914991]	protein_coding	0.593026	1	24	0	1.28632	1.16283	0.903999
ENSMUSG00000012042	4930579F01Rik	NRF	chr3:138164078-138193825	RIKEN cDNA 4930579F01 gene [Source:MGI Symbol;Acc:MGI:1914991]	protein_coding	0.00145835	0.00807143	24	9	1.90734	2.33418	1.22378
ENSMUSG00000012076	Brms1l	DRF	chr12:55836324-55869736	breast cancer metastasis-suppressor 1-like [Source:MGI Symbol;Acc:MGI:1196337]	protein_coding	0.492435	0.961084	24	19	30.2333	0.479677	0.0158659
ENSMUSG00000012076	Brms1l	NRF	chr12:55836324-55869736	breast cancer metastasis-suppressor 1-like [Source:MGI Symbol;Acc:MGI:1196337]	protein_coding	0.000673678	0.00419851	24	21	30.3952	2.35926	0.0776195
ENSMUSG00000012123	Crybg2	DRF	chr4:134060815-134092504	crystallin beta-gamma domain containing 2 [Source:MGI Symbol;Acc:MGI:1334463]	protein_coding	2.35479e-05	0.000276575	24	22	4.48243	1.83937	0.410351
ENSMUSG00000012123	Crybg2	NRF	chr4:134060815-134092504	crystallin beta-gamma domain containing 2 [Source:MGI Symbol;Acc:MGI:1334463]	protein_coding	0.720324	1	24	9	4.41968	0.752436	0.170247
ENSMUSG00000012296	Tjap1	DRF	chr17:46257851-46283026	tight junction associated protein 1 [Source:MGI Symbol;Acc:MGI:1921344]	protein_coding	0.999999	1	24	17	19.5381	1.39438	0.0713672
ENSMUSG00000012296	Tjap1	NRF	chr17:46257851-46283026	tight junction associated protein 1 [Source:MGI Symbol;Acc:MGI:1921344]	protein_coding	0.0050632	0.0228807	24	2	19.971	1.34564	0.0673796
ENSMUSG00000012428	Steap4	DRF	chr5:7960457-7982213	STEAP family member 4 [Source:MGI Symbol;Acc:MGI:1923560]	protein_coding	5.55119e-05	0.000546835	24	14	89.8015	3.86826	0.0430757
ENSMUSG00000012428	Steap4	NRF	chr5:7960457-7982213	STEAP family member 4 [Source:MGI Symbol;Acc:MGI:1923560]	protein_coding	0.000111838	0.000945564	24	19	89.715	3.06492	0.0341629
ENSMUSG00000012535	Tnpo3	DRF	chr6:29540827-29609887	transportin 3 [Source:MGI Symbol;Acc:MGI:1196412]	protein_coding	0.808669	1	24	16	14.7255	0.241984	0.016433
ENSMUSG00000012535	Tnpo3	NRF	chr6:29540827-29609887	transportin 3 [Source:MGI Symbol;Acc:MGI:1196412]	protein_coding	0.000383282	0.00261507	24	19	14.6992	0.377597	0.0256882
ENSMUSG00000012609	Ttll5	DRF	chr12:85824659-86061893	tubulin tyrosine ligase-like family, member 5 [Source:MGI Symbol;Acc:MGI:2443657]	protein_coding	0.000636656	0.00397656	24	0	8.08913	0.483191	0.0597333
ENSMUSG00000012609	Ttll5	NRF	chr12:85824659-86061893	tubulin tyrosine ligase-like family, member 5 [Source:MGI Symbol;Acc:MGI:2443657]	protein_coding	0.0772496	0.221591	24	12	8.40811	0.502616	0.0597775
ENSMUSG00000012848	Rps5	DRF	chr7:12922290-12926686	ribosomal protein S5 [Source:MGI Symbol;Acc:MGI:1097682]	protein_coding	0.000157703	0.00126476	24	17	145.594	6.82413	0.046871
ENSMUSG00000012848	Rps5	NRF	chr7:12922290-12926686	ribosomal protein S5 [Source:MGI Symbol;Acc:MGI:1097682]	protein_coding	0.180786	0.443161	24	21	143.027	1.26973	0.00887759
ENSMUSG00000013091	Tmem190	DRF	chr7:4782937-4784341	transmembrane protein 190 [Source:MGI Symbol;Acc:MGI:1925302]	protein_coding	0.0041124	0.0188624	24	5	40.0753	9.47998	0.236554
ENSMUSG00000013091	Tmem190	NRF	chr7:4782937-4784341	transmembrane protein 190 [Source:MGI Symbol;Acc:MGI:1925302]	protein_coding	0.00570941	0.0252576	24	5	43.9045	6.15218	0.140126
ENSMUSG00000013150	Gfod2	DRF	chr8:105713854-105758664	glucose-fructose oxidoreductase domain containing 2 [Source:MGI Symbol;Acc:MGI:1917825]	protein_coding	2.62267e-05	0.000301744	24	15	31.109	2.93171	0.0942399
ENSMUSG00000013150	Gfod2	NRF	chr8:105713854-105758664	glucose-fructose oxidoreductase domain containing 2 [Source:MGI Symbol;Acc:MGI:1917825]	protein_coding	4.05442e-07	1.05307e-05	24	23	29.5954	5.61303	0.189659
ENSMUSG00000013160	Atp6v0d1	DRF	chr8:105524465-105566047	ATPase, H+ transporting, lysosomal V0 subunit D1 [Source:MGI Symbol;Acc:MGI:1201778]	protein_coding	0.0431814	0.135925	24	19	181.3	2.87758	0.0158719
ENSMUSG00000013160	Atp6v0d1	NRF	chr8:105524465-105566047	ATPase, H+ transporting, lysosomal V0 subunit D1 [Source:MGI Symbol;Acc:MGI:1201778]	protein_coding	0.000199427	0.00152068	24	18	177.983	3.77457	0.0212074
ENSMUSG00000013236	Ptprs	DRF	chr17:56412426-56476483	protein tyrosine phosphatase, receptor type, S [Source:MGI Symbol;Acc:MGI:97815]	protein_coding	1	1	24	17	7.77422	0.0771639	0.00992562
ENSMUSG00000013236	Ptprs	NRF	chr17:56412426-56476483	protein tyrosine phosphatase, receptor type, S [Source:MGI Symbol;Acc:MGI:97815]	protein_coding	7.56136e-10	1.23187e-07	24	9	7.89674	0.89577	0.113435
ENSMUSG00000013275	Slc41a1	DRF	chr1:131827493-131848865	solute carrier family 41, member 1 [Source:MGI Symbol;Acc:MGI:2444823]	protein_coding	0.170695	0.424027	24	23	14.852	1.10493	0.074396
ENSMUSG00000013275	Slc41a1	NRF	chr1:131827493-131848865	solute carrier family 41, member 1 [Source:MGI Symbol;Acc:MGI:2444823]	protein_coding	4.10501e-06	6.38096e-05	24	10	15.8621	1.69624	0.106937
ENSMUSG00000013483	Card14	DRF	chr11:119307768-119345375	caspase recruitment domain family, member 14 [Source:MGI Symbol;Acc:MGI:2386258]	protein_coding	0.870082	1	24	22	3.49415	0.414102	0.118513
ENSMUSG00000013483	Card14	NRF	chr11:119307768-119345375	caspase recruitment domain family, member 14 [Source:MGI Symbol;Acc:MGI:2386258]	protein_coding	0.000642984	0.00403393	24	5	3.8404	1.58893	0.413741
ENSMUSG00000013495	Tmem175	DRF	chr5:108629770-108648782	transmembrane protein 175 [Source:MGI Symbol;Acc:MGI:1919642]	protein_coding	1.39477e-05	0.00018244	24	23	21.6628	0.861748	0.03978
ENSMUSG00000013495	Tmem175	NRF	chr5:108629770-108648782	transmembrane protein 175 [Source:MGI Symbol;Acc:MGI:1919642]	protein_coding	0.00376648	0.0177829	24	6	21.7095	0.737457	0.0339693
ENSMUSG00000013539	Tango2	DRF	chr16:18300825-18348103	transport and golgi organization 2 [Source:MGI Symbol;Acc:MGI:101825]	protein_coding	3.29135e-08	2.2418e-06	24	20	22.7322	2.03396	0.0894745
ENSMUSG00000013539	Tango2	NRF	chr16:18300825-18348103	transport and golgi organization 2 [Source:MGI Symbol;Acc:MGI:101825]	protein_coding	1.86603e-06	3.43909e-05	24	18	21.7754	2.25113	0.103379
ENSMUSG00000013593	Ndufs2	DRF	chr1:171234853-171251388	NADH:ubiquinone oxidoreductase core subunit S2 [Source:MGI Symbol;Acc:MGI:2385112]	protein_coding	0.0014763	0.00799249	24	18	137.01	3.72285	0.0271722
ENSMUSG00000013593	Ndufs2	NRF	chr1:171234853-171251388	NADH:ubiquinone oxidoreductase core subunit S2 [Source:MGI Symbol;Acc:MGI:2385112]	protein_coding	0.0208371	0.0746828	24	19	132.651	1.43223	0.010797
ENSMUSG00000013629	Cad	DRF	chr5:31054780-31078479	carbamoyl-phosphate synthetase 2, aspartate transcarbamylase, and dihydroorotase [Source:MGI Symbol;Acc:MGI:1916969]	protein_coding	0.000377545	0.00260601	24	9	14.6558	2.64814	0.180689
ENSMUSG00000013629	Cad	NRF	chr5:31054780-31078479	carbamoyl-phosphate synthetase 2, aspartate transcarbamylase, and dihydroorotase [Source:MGI Symbol;Acc:MGI:1916969]	protein_coding	6.88076e-07	1.58112e-05	24	20	14.9644	3.25634	0.217606
ENSMUSG00000013646	Sh3bp5l	DRF	chr11:58330724-58347728	SH3 binding domain protein 5 like [Source:MGI Symbol;Acc:MGI:1933124]	protein_coding	1.83079e-05	0.000225762	24	21	19.6693	1.03658	0.0527003
ENSMUSG00000013646	Sh3bp5l	NRF	chr11:58330724-58347728	SH3 binding domain protein 5 like [Source:MGI Symbol;Acc:MGI:1933124]	protein_coding	0.708325	1	24	11	18.99	0.621209	0.0327125
ENSMUSG00000013662	Atad1	DRF	chr19:32672563-32712298	ATPase family, AAA domain containing 1 [Source:MGI Symbol;Acc:MGI:1915229]	protein_coding	0.000117292	0.000998653	24	19	93.9483	2.65191	0.0282274
ENSMUSG00000013662	Atad1	NRF	chr19:32672563-32712298	ATPase family, AAA domain containing 1 [Source:MGI Symbol;Acc:MGI:1915229]	protein_coding	0.0834613	0.236184	24	21	92.7957	0.422479	0.00455279
ENSMUSG00000013663	Pten	DRF	chr19:32757497-32826160	phosphatase and tensin homolog [Source:MGI Symbol;Acc:MGI:109583]	protein_coding	0.00302611	0.014522	24	20	29.3009	0.270149	0.00921982
ENSMUSG00000013663	Pten	NRF	chr19:32757497-32826160	phosphatase and tensin homolog [Source:MGI Symbol;Acc:MGI:109583]	protein_coding	0.00139104	0.0077495	24	21	28.7459	0.592036	0.0205955
ENSMUSG00000013698	Pea15a	DRF	chr1:172196728-172206804	phosphoprotein enriched in astrocytes 15A [Source:MGI Symbol;Acc:MGI:104799]	protein_coding	0.998319	1	24	7	34.637	0.857022	0.024743
ENSMUSG00000013698	Pea15a	NRF	chr1:172196728-172206804	phosphoprotein enriched in astrocytes 15A [Source:MGI Symbol;Acc:MGI:104799]	protein_coding	0.000195215	0.00149304	24	1	34.4449	2.24112	0.0650638
ENSMUSG00000013787	Ehmt2	DRF	chr17:34898469-34914052	euchromatic histone lysine N-methyltransferase 2 [Source:MGI Symbol;Acc:MGI:2148922]	protein_coding	0.921937	1	24	17	35.0951	0.444492	0.0126653
ENSMUSG00000013787	Ehmt2	NRF	chr17:34898469-34914052	euchromatic histone lysine N-methyltransferase 2 [Source:MGI Symbol;Acc:MGI:2148922]	protein_coding	0.00238279	0.0121628	24	10	35.2197	1.41838	0.0402722
ENSMUSG00000013822	Elof1	DRF	chr9:22112989-22117172	ELF1 homolog, elongation factor 1 [Source:MGI Symbol;Acc:MGI:1913376]	protein_coding	0.107908	0.291723	24	20	62.264	1.76902	0.0284116
ENSMUSG00000013822	Elof1	NRF	chr9:22112989-22117172	ELF1 homolog, elongation factor 1 [Source:MGI Symbol;Acc:MGI:1913376]	protein_coding	0.0087146	0.0359606	24	14	60.6994	2.19204	0.0361131
ENSMUSG00000013833	Med16	DRF	chr10:79894708-79908923	mediator complex subunit 16 [Source:MGI Symbol;Acc:MGI:2158394]	protein_coding	0.991631	1	24	0	30.943	0.273365	0.00883446
ENSMUSG00000013833	Med16	NRF	chr10:79894708-79908923	mediator complex subunit 16 [Source:MGI Symbol;Acc:MGI:2158394]	protein_coding	2.28341e-07	6.82739e-06	24	9	30.2196	2.67111	0.0883901
ENSMUSG00000013846	St3gal1	DRF	chr15:67102875-67176830	ST3 beta-galactoside alpha-2,3-sialyltransferase 1 [Source:MGI Symbol;Acc:MGI:98304]	protein_coding	0.00288888	0.0139663	24	15	48.5075	1.79948	0.037097
ENSMUSG00000013846	St3gal1	NRF	chr15:67102875-67176830	ST3 beta-galactoside alpha-2,3-sialyltransferase 1 [Source:MGI Symbol;Acc:MGI:98304]	protein_coding	1.21822e-06	2.4749e-05	24	23	48.2673	3.13201	0.064889
ENSMUSG00000013858	Tmem259	DRF	chr10:79974948-79984330	transmembrane protein 259 [Source:MGI Symbol;Acc:MGI:2177957]	protein_coding	0.000958246	0.0055883	24	23	38.5277	1.01835	0.0264315
ENSMUSG00000013858	Tmem259	NRF	chr10:79974948-79984330	transmembrane protein 259 [Source:MGI Symbol;Acc:MGI:2177957]	protein_coding	0.348052	0.738745	24	11	38.1472	1.02649	0.0269086
ENSMUSG00000013921	Clip3	DRF	chr7:30291728-30308367	CAP-GLY domain containing linker protein 3 [Source:MGI Symbol;Acc:MGI:1923936]	protein_coding	0.154512	0.3914	24	0	5.84516	0.747757	0.127928
ENSMUSG00000013921	Clip3	NRF	chr7:30291728-30308367	CAP-GLY domain containing linker protein 3 [Source:MGI Symbol;Acc:MGI:1923936]	protein_coding	0.0126809	0.0493167	24	13	6.17982	1.20511	0.195007
ENSMUSG00000013997	Nit1	DRF	chr1:171338008-171345646	nitrilase 1 [Source:MGI Symbol;Acc:MGI:1350916]	protein_coding	3.86232e-06	6.85959e-05	24	1	33.4127	1.30829	0.0391555
ENSMUSG00000013997	Nit1	NRF	chr1:171338008-171345646	nitrilase 1 [Source:MGI Symbol;Acc:MGI:1350916]	protein_coding	0.138446	0.357676	24	10	32.6991	0.793258	0.0242593
ENSMUSG00000014030	Pax5	DRF	chr4:44524757-44710487	paired box 5 [Source:MGI Symbol;Acc:MGI:97489]	protein_coding	0.0152343	0.0564237	24	5	3.21905	1.1828	0.367438
ENSMUSG00000014030	Pax5	NRF	chr4:44524757-44710487	paired box 5 [Source:MGI Symbol;Acc:MGI:97489]	protein_coding	2.0459e-06	3.71138e-05	24	5	3.99604	1.62674	0.407089
ENSMUSG00000014074	Rnf168	DRF	chr16:32277459-32301434	ring finger protein 168 [Source:MGI Symbol;Acc:MGI:1917488]	protein_coding	0.543209	1	24	19	36.4028	0.421915	0.0115902
ENSMUSG00000014074	Rnf168	NRF	chr16:32277459-32301434	ring finger protein 168 [Source:MGI Symbol;Acc:MGI:1917488]	protein_coding	3.01373e-05	0.000321332	24	19	35.8785	1.8214	0.0507657
ENSMUSG00000014075	Tctex1d2	DRF	chr16:32419702-32429099	Tctex1 domain containing 2 [Source:MGI Symbol;Acc:MGI:1913311]	protein_coding	0.921949	1	24	2	10.66	0.839873	0.0787875
ENSMUSG00000014075	Tctex1d2	NRF	chr16:32419702-32429099	Tctex1 domain containing 2 [Source:MGI Symbol;Acc:MGI:1913311]	protein_coding	0.0122126	0.0477808	24	8	9.97849	1.91376	0.191789
ENSMUSG00000014077	Chp1	DRF	chr2:119547697-119587027	calcineurin-like EF hand protein 1 [Source:MGI Symbol;Acc:MGI:1927185]	protein_coding	0.477663	0.938814	24	19	88.8957	0.876948	0.00986491
ENSMUSG00000014077	Chp1	NRF	chr2:119547697-119587027	calcineurin-like EF hand protein 1 [Source:MGI Symbol;Acc:MGI:1927185]	protein_coding	9.57262e-06	0.000126383	24	16	87.3443	3.23333	0.0370182
ENSMUSG00000014164	Klhl3	DRF	chr13:58000228-58113592	kelch-like 3 [Source:MGI Symbol;Acc:MGI:2445185]	protein_coding	2.89003e-09	3.95111e-07	24	20	29.7647	2.21044	0.0742639
ENSMUSG00000014164	Klhl3	NRF	chr13:58000228-58113592	kelch-like 3 [Source:MGI Symbol;Acc:MGI:2445185]	protein_coding	0.367337	0.768841	24	16	28.9244	0.630152	0.0217861
ENSMUSG00000014177	Tvp23b	DRF	chr11:62879455-62916780	trans-golgi network vesicle protein 23B [Source:MGI Symbol;Acc:MGI:1914760]	protein_coding	9.9464e-06	0.000141459	24	21	75.425	3.55207	0.0470941
ENSMUSG00000014177	Tvp23b	NRF	chr11:62879455-62916780	trans-golgi network vesicle protein 23B [Source:MGI Symbol;Acc:MGI:1914760]	protein_coding	1	1	24	21	72.3165	0.923799	0.0127744
ENSMUSG00000014226	Cacybp	DRF	chr1:160202367-160212875	calcyclin binding protein [Source:MGI Symbol;Acc:MGI:1270839]	protein_coding	0.00920359	0.0372764	24	9	75.4629	5.36441	0.0710867
ENSMUSG00000014226	Cacybp	NRF	chr1:160202367-160212875	calcyclin binding protein [Source:MGI Symbol;Acc:MGI:1270839]	protein_coding	1.21392e-07	4.23789e-06	24	20	74.2999	9.96335	0.134096
ENSMUSG00000014232	Cluap1	DRF	chr16:3908801-3941147	clusterin associated protein 1 [Source:MGI Symbol;Acc:MGI:1924029]	protein_coding	3.89688e-06	6.89208e-05	24	1	61.8585	5.07963	0.0821169
ENSMUSG00000014232	Cluap1	NRF	chr16:3908801-3941147	clusterin associated protein 1 [Source:MGI Symbol;Acc:MGI:1924029]	protein_coding	0.0191926	0.0695536	24	17	61.627	3.18589	0.0516964
ENSMUSG00000014245	Pigl	DRF	chr11:62458460-62514417	phosphatidylinositol glycan anchor biosynthesis, class L [Source:MGI Symbol;Acc:MGI:2681271]	protein_coding	9.06281e-06	0.000132374	24	19	61.0548	3.4904	0.0571683
ENSMUSG00000014245	Pigl	NRF	chr11:62458460-62514417	phosphatidylinositol glycan anchor biosynthesis, class L [Source:MGI Symbol;Acc:MGI:2681271]	protein_coding	0.50293	0.958764	24	5	60.5764	3.5017	0.0578063
ENSMUSG00000014301	Pam16	DRF	chr16:4616464-4624988	presequence translocase-asssociated motor 16 homolog (S. cerevisiae) [Source:MGI Symbol;Acc:MGI:1913699]	protein_coding	0.0041277	0.018919	24	19	50.9276	2.87727	0.0564971
ENSMUSG00000014301	Pam16	NRF	chr16:4616464-4624988	presequence translocase-asssociated motor 16 homolog (S. cerevisiae) [Source:MGI Symbol;Acc:MGI:1913699]	protein_coding	0.0291208	0.0987598	24	18	48.7074	1.75633	0.0360588
ENSMUSG00000014349	Ube2z	DRF	chr11:96047432-96065388	ubiquitin-conjugating enzyme E2Z [Source:MGI Symbol;Acc:MGI:1343160]	protein_coding	0.000542048	0.00350627	24	18	54.5555	1.70372	0.0312291
ENSMUSG00000014349	Ube2z	NRF	chr11:96047432-96065388	ubiquitin-conjugating enzyme E2Z [Source:MGI Symbol;Acc:MGI:1343160]	protein_coding	0.999949	1	24	21	54.071	0.188409	0.00348448
ENSMUSG00000014353	Tmem87b	DRF	chr2:128818118-128854261	transmembrane protein 87B [Source:MGI Symbol;Acc:MGI:1919727]	protein_coding	9.41334e-06	0.000136242	24	18	18.7024	2.35455	0.125895
ENSMUSG00000014353	Tmem87b	NRF	chr2:128818118-128854261	transmembrane protein 87B [Source:MGI Symbol;Acc:MGI:1919727]	protein_coding	0.654487	1	24	14	17.9466	0.789356	0.0439836
ENSMUSG00000014355	Anapc1	DRF	chr2:128610104-128687391	anaphase promoting complex subunit 1 [Source:MGI Symbol;Acc:MGI:103097]	protein_coding	9.20293e-05	0.000817237	24	18	13.7972	0.434983	0.031527
ENSMUSG00000014355	Anapc1	NRF	chr2:128610104-128687391	anaphase promoting complex subunit 1 [Source:MGI Symbol;Acc:MGI:103097]	protein_coding	0.0242584	0.0849144	24	22	13.7163	0.209016	0.0152385
ENSMUSG00000014361	Mertk	DRF	chr2:128698956-128802894	c-mer proto-oncogene tyrosine kinase [Source:MGI Symbol;Acc:MGI:96965]	protein_coding	1.68036e-05	0.000211103	24	22	67.567	1.30581	0.0193262
ENSMUSG00000014361	Mertk	NRF	chr2:128698956-128802894	c-mer proto-oncogene tyrosine kinase [Source:MGI Symbol;Acc:MGI:96965]	protein_coding	0.0483117	0.150766	24	12	67.3984	1.93198	0.0286651
ENSMUSG00000014418	Hps5	DRF	chr7:46760466-46796064	HPS5, biogenesis of lysosomal organelles complex 2 subunit 2 [Source:MGI Symbol;Acc:MGI:2180307]	protein_coding	0.00389584	0.0180318	24	21	24.1054	0.521907	0.021651
ENSMUSG00000014418	Hps5	NRF	chr7:46760466-46796064	HPS5, biogenesis of lysosomal organelles complex 2 subunit 2 [Source:MGI Symbol;Acc:MGI:2180307]	protein_coding	0.279005	0.623049	24	20	23.445	0.169238	0.00721851
ENSMUSG00000014470	Rnf166	DRF	chr8:122466147-122476064	ring finger protein 166 [Source:MGI Symbol;Acc:MGI:1915968]	protein_coding	0.000850957	0.00505778	24	2	68.757	4.15911	0.06049
ENSMUSG00000014470	Rnf166	NRF	chr8:122466147-122476064	ring finger protein 166 [Source:MGI Symbol;Acc:MGI:1915968]	protein_coding	0.00113395	0.00652613	24	11	68.9919	4.53278	0.0657003
ENSMUSG00000014496	Ankrd28	DRF	chr14:31698768-31830651	ankyrin repeat domain 28 [Source:MGI Symbol;Acc:MGI:2145661]	protein_coding	0.0176127	0.0636898	24	21	15.1142	0.201847	0.0133548
ENSMUSG00000014496	Ankrd28	NRF	chr14:31698768-31830651	ankyrin repeat domain 28 [Source:MGI Symbol;Acc:MGI:2145661]	protein_coding	0.000281763	0.00202604	24	18	14.7199	0.745078	0.0506171
ENSMUSG00000014498	Ankrd52	DRF	chr10:128377115-128408704	ankyrin repeat domain 52 [Source:MGI Symbol;Acc:MGI:2444029]	protein_coding	1	1	24	4	19.7276	0.0755738	0.00383088
ENSMUSG00000014498	Ankrd52	NRF	chr10:128377115-128408704	ankyrin repeat domain 52 [Source:MGI Symbol;Acc:MGI:2444029]	protein_coding	0.00541669	0.0241815	24	16	19.839	0.779661	0.0392995
ENSMUSG00000014503	Pkd2l2	DRF	chr18:34409423-34442789	polycystic kidney disease 2-like 2 [Source:MGI Symbol;Acc:MGI:1858231]	protein_coding	7.87088e-07	2.11681e-05	24	14	24.062	3.95726	0.164461
ENSMUSG00000014503	Pkd2l2	NRF	chr18:34409423-34442789	polycystic kidney disease 2-like 2 [Source:MGI Symbol;Acc:MGI:1858231]	protein_coding	7.01615e-06	9.83538e-05	24	23	22.8699	4.72045	0.206404
ENSMUSG00000014504	Srp19	DRF	chr18:34330847-34336599	signal recognition particle 19 [Source:MGI Symbol;Acc:MGI:1913634]	protein_coding	4.05167e-05	0.000426431	24	5	19.8511	2.67129	0.134567
ENSMUSG00000014504	Srp19	NRF	chr18:34330847-34336599	signal recognition particle 19 [Source:MGI Symbol;Acc:MGI:1913634]	protein_coding	1	1	24	20	20.0708	0.684134	0.034086
ENSMUSG00000014542	Clec4f	DRF	chr6:83644542-83656187	C-type lectin domain family 4, member f [Source:MGI Symbol;Acc:MGI:1859834]	protein_coding	0.00358298	0.0167979	24	18	109.851	3.86822	0.0352132
ENSMUSG00000014542	Clec4f	NRF	chr6:83644542-83656187	C-type lectin domain family 4, member f [Source:MGI Symbol;Acc:MGI:1859834]	protein_coding	0.866542	1	24	21	109.136	0.126895	0.00116272
ENSMUSG00000014547	Wdfy2	DRF	chr14:62837678-62961509	WD repeat and FYVE domain containing 2 [Source:MGI Symbol;Acc:MGI:2442811]	protein_coding	0.0196376	0.0698615	24	15	29.0383	0.717524	0.0247096
ENSMUSG00000014547	Wdfy2	NRF	chr14:62837678-62961509	WD repeat and FYVE domain containing 2 [Source:MGI Symbol;Acc:MGI:2442811]	protein_coding	0.00202315	0.0106083	24	22	28.6929	0.476636	0.0166116
ENSMUSG00000014550	Rbsn	DRF	chr6:92186712-92214925	rabenosyn, RAB effector [Source:MGI Symbol;Acc:MGI:1925537]	protein_coding	0.326599	0.707149	24	18	16.483	0.46842	0.0284184
ENSMUSG00000014550	Rbsn	NRF	chr6:92186712-92214925	rabenosyn, RAB effector [Source:MGI Symbol;Acc:MGI:1925537]	protein_coding	0.0114957	0.0454375	24	22	16.4865	0.287941	0.0174653
ENSMUSG00000014599	Csf1	DRF	chr3:107741048-107760469	colony stimulating factor 1 (macrophage) [Source:MGI Symbol;Acc:MGI:1339753]	protein_coding	0.000688087	0.00423329	24	4	21.6418	2.3132	0.106886
ENSMUSG00000014599	Csf1	NRF	chr3:107741048-107760469	colony stimulating factor 1 (macrophage) [Source:MGI Symbol;Acc:MGI:1339753]	protein_coding	0.000931345	0.00552239	24	18	22.9527	1.121	0.0488396
ENSMUSG00000014601	Strip1	DRF	chr3:107612532-107631694	striatin interacting protein 1 [Source:MGI Symbol;Acc:MGI:2443884]	protein_coding	0.344161	0.738396	24	10	25.2426	0.975895	0.0386606
ENSMUSG00000014601	Strip1	NRF	chr3:107612532-107631694	striatin interacting protein 1 [Source:MGI Symbol;Acc:MGI:2443884]	protein_coding	1.11647e-06	2.31067e-05	24	22	25.0402	1.81617	0.0725302
ENSMUSG00000014606	Slc25a11	DRF	chr11:70644196-70647479	solute carrier family 25 (mitochondrial carrier oxoglutarate carrier), member 11 [Source:MGI Symbol;Acc:MGI:1915113]	protein_coding	6.33212e-06	0.000100582	24	0	80.8078	2.76516	0.034219
ENSMUSG00000014606	Slc25a11	NRF	chr11:70644196-70647479	solute carrier family 25 (mitochondrial carrier oxoglutarate carrier), member 11 [Source:MGI Symbol;Acc:MGI:1915113]	protein_coding	0.00355066	0.0169084	24	12	78.0233	4.09557	0.0524916
ENSMUSG00000014633	Cmc2	DRF	chr8:116888685-116921455	COX assembly mitochondrial protein 2 [Source:MGI Symbol;Acc:MGI:1913781]	protein_coding	1	1	24	5	21.4083	0.168179	0.00785578
ENSMUSG00000014633	Cmc2	NRF	chr8:116888685-116921455	COX assembly mitochondrial protein 2 [Source:MGI Symbol;Acc:MGI:1913781]	protein_coding	0.00619582	0.0270901	24	19	19.4799	1.80666	0.0927449
ENSMUSG00000014668	Chfr	DRF	chr5:110135842-110171972	checkpoint with forkhead and ring finger domains [Source:MGI Symbol;Acc:MGI:2444898]	protein_coding	0.0110348	0.0432394	24	20	39.3777	1.12654	0.0286086
ENSMUSG00000014668	Chfr	NRF	chr5:110135842-110171972	checkpoint with forkhead and ring finger domains [Source:MGI Symbol;Acc:MGI:2444898]	protein_coding	0.162033	0.406241	24	21	38.9798	0.428926	0.0110038
ENSMUSG00000014748	Tex261	DRF	chr6:83768885-83775813	testis expressed gene 261 [Source:MGI Symbol;Acc:MGI:1096575]	protein_coding	1	1	24	8	45.8793	0.250223	0.00545394
ENSMUSG00000014748	Tex261	NRF	chr6:83768885-83775813	testis expressed gene 261 [Source:MGI Symbol;Acc:MGI:1096575]	protein_coding	9.98594e-05	0.000862068	24	19	44.7674	1.6375	0.036578
ENSMUSG00000014763	Fam120b	DRF	chr17:15396202-15433583	family with sequence similarity 120, member B [Source:MGI Symbol;Acc:MGI:1914794]	protein_coding	0.0189746	0.0678829	24	1	19.0727	0.731533	0.0383549
ENSMUSG00000014763	Fam120b	NRF	chr17:15396202-15433583	family with sequence similarity 120, member B [Source:MGI Symbol;Acc:MGI:1914794]	protein_coding	3.68682e-07	9.9154e-06	24	17	19.0176	1.56406	0.082243
ENSMUSG00000014771	Pdcd2	DRF	chr17:15519208-15527301	programmed cell death 2 [Source:MGI Symbol;Acc:MGI:104643]	protein_coding	0.0344106	0.111992	24	0	36.7227	2.38713	0.0650044
ENSMUSG00000014771	Pdcd2	NRF	chr17:15519208-15527301	programmed cell death 2 [Source:MGI Symbol;Acc:MGI:104643]	protein_coding	3.02569e-05	0.000322424	24	9	36.1959	2.7332	0.0755112
ENSMUSG00000014773	Dll1	DRF	chr17:15367354-15376872	delta like canonical Notch ligand 1 [Source:MGI Symbol;Acc:MGI:104659]	protein_coding	0.266935	0.606812	24	4	19.7301	1.18895	0.0602606
ENSMUSG00000014773	Dll1	NRF	chr17:15367354-15376872	delta like canonical Notch ligand 1 [Source:MGI Symbol;Acc:MGI:104659]	protein_coding	0.000151849	0.00121704	24	17	19.7404	2.40008	0.121582
ENSMUSG00000014776	Nol3	DRF	chr8:105276140-105281939	nucleolar protein 3 (apoptosis repressor with CARD domain) [Source:MGI Symbol;Acc:MGI:1925938]	protein_coding	0.00116947	0.00659612	24	7	3.02191	0.75598	0.250166
ENSMUSG00000014776	Nol3	NRF	chr8:105276140-105281939	nucleolar protein 3 (apoptosis repressor with CARD domain) [Source:MGI Symbol;Acc:MGI:1925938]	protein_coding	1	1	24	9	3.0291	0.0173008	0.00571153
ENSMUSG00000014778	Fhod1	DRF	chr8:105329163-105347953	formin homology 2 domain containing 1 [Source:MGI Symbol;Acc:MGI:2679008]	protein_coding	0.174339	0.430721	24	18	22.7245	0.959163	0.0422083
ENSMUSG00000014778	Fhod1	NRF	chr8:105329163-105347953	formin homology 2 domain containing 1 [Source:MGI Symbol;Acc:MGI:2679008]	protein_coding	6.76747e-05	0.000624756	24	1	22.956	1.63524	0.0712337
ENSMUSG00000014791	Elmo3	DRF	chr8:105305601-105310760	engulfment and cell motility 3 [Source:MGI Symbol;Acc:MGI:2679007]	protein_coding	7.59669e-05	0.000699022	24	0	27.2801	1.87273	0.0686482
ENSMUSG00000014791	Elmo3	NRF	chr8:105305601-105310760	engulfment and cell motility 3 [Source:MGI Symbol;Acc:MGI:2679007]	protein_coding	5.11268e-11	2.06252e-08	24	8	27.8961	5.05484	0.181203
ENSMUSG00000014837	4931428F04Rik	DRF	chr8:105280409-105289864	RIKEN cDNA 4931428F04 gene [Source:MGI Symbol;Acc:MGI:1921606]	protein_coding	0.0203564	0.0719823	24	9	4.01218	0.811755	0.202323
ENSMUSG00000014837	4931428F04Rik	NRF	chr8:105280409-105289864	RIKEN cDNA 4931428F04 gene [Source:MGI Symbol;Acc:MGI:1921606]	protein_coding	0.000150167	0.00120775	24	22	4.48848	0.79608	0.177361
ENSMUSG00000014846	Tppp3	DRF	chr8:105467493-105471526	tubulin polymerization-promoting protein family member 3 [Source:MGI Symbol;Acc:MGI:1915221]	protein_coding	1	1	24	18	2.72334	0.182425	0.0669857
ENSMUSG00000014846	Tppp3	NRF	chr8:105467493-105471526	tubulin polymerization-promoting protein family member 3 [Source:MGI Symbol;Acc:MGI:1915221]	protein_coding	0.000490952	0.00323672	24	21	3.19854	1.74309	0.544964
ENSMUSG00000014850	Msh3	DRF	chr13:92211872-92355003	mutS homolog 3 [Source:MGI Symbol;Acc:MGI:109519]	protein_coding	0.0112477	0.0439064	24	22	14.0802	0.25406	0.0180438
ENSMUSG00000014850	Msh3	NRF	chr13:92211872-92355003	mutS homolog 3 [Source:MGI Symbol;Acc:MGI:109519]	protein_coding	1	1	24	9	14.2981	0.464557	0.0324908
ENSMUSG00000014852	Adamts13	DRF	chr2:26973416-27009628	a disintegrin-like and metallopeptidase (reprolysin type) with thrombospondin type 1 motif, 13 [Source:MGI Symbol;Acc:MGI:2685556]	protein_coding	0.000735297	0.00447821	24	20	23.6192	0.755503	0.0319868
ENSMUSG00000014852	Adamts13	NRF	chr2:26973416-27009628	a disintegrin-like and metallopeptidase (reprolysin type) with thrombospondin type 1 motif, 13 [Source:MGI Symbol;Acc:MGI:2685556]	protein_coding	1	1	24	4	23.9471	0.190908	0.00797207
ENSMUSG00000014856	Tmem208	DRF	chr8:105326354-105335219	transmembrane protein 208 [Source:MGI Symbol;Acc:MGI:1913570]	protein_coding	0.00114126	0.00646427	24	17	104.158	4.82391	0.0463134
ENSMUSG00000014856	Tmem208	NRF	chr8:105326354-105335219	transmembrane protein 208 [Source:MGI Symbol;Acc:MGI:1913570]	protein_coding	0.0848232	0.239478	24	22	103.015	2.68198	0.0260349
ENSMUSG00000014859	E2f4	DRF	chr8:105297663-105305370	E2F transcription factor 4 [Source:MGI Symbol;Acc:MGI:103012]	protein_coding	0.000502155	0.00329009	24	5	50.4005	4.6139	0.0915447
ENSMUSG00000014859	E2f4	NRF	chr8:105297663-105305370	E2F transcription factor 4 [Source:MGI Symbol;Acc:MGI:103012]	protein_coding	0.174961	0.431606	24	0	51.0586	1.21176	0.0237328
ENSMUSG00000014867	Surf4	DRF	chr2:26920040-26933928	surfeit gene 4 [Source:MGI Symbol;Acc:MGI:98445]	protein_coding	0.421537	0.860511	24	15	93.3771	1.40181	0.0150124
ENSMUSG00000014867	Surf4	NRF	chr2:26920040-26933928	surfeit gene 4 [Source:MGI Symbol;Acc:MGI:98445]	protein_coding	4.28688e-05	0.000426924	24	21	91.5692	2.13908	0.0233603
ENSMUSG00000014905	Dnajb9	DRF	chr12:44205559-44210326	DnaJ heat shock protein family (Hsp40) member B9 [Source:MGI Symbol;Acc:MGI:1351618]	protein_coding	0.351714	0.7499	24	2	72.3075	3.46509	0.0479217
ENSMUSG00000014905	Dnajb9	NRF	chr12:44205559-44210326	DnaJ heat shock protein family (Hsp40) member B9 [Source:MGI Symbol;Acc:MGI:1351618]	protein_coding	0.00805767	0.033704	24	17	72.519	8.49945	0.117203
ENSMUSG00000014907	Naf1	DRF	chr8:66860217-66890564	nuclear assembly factor 1 ribonucleoprotein [Source:MGI Symbol;Acc:MGI:2682306]	protein_coding	0.00195508	0.0100625	24	23	45.5501	2.38899	0.0524475
ENSMUSG00000014907	Naf1	NRF	chr8:66860217-66890564	nuclear assembly factor 1 ribonucleoprotein [Source:MGI Symbol;Acc:MGI:2682306]	protein_coding	0.118288	0.314618	24	7	44.5507	3.38439	0.0759671
ENSMUSG00000014932	Yes1	DRF	chr5:32611171-32687057	YES proto-oncogene 1, Src family tyrosine kinase [Source:MGI Symbol;Acc:MGI:99147]	protein_coding	0.00011206	0.000961194	24	22	31.9662	0.579614	0.0181321
ENSMUSG00000014932	Yes1	NRF	chr5:32611171-32687057	YES proto-oncogene 1, Src family tyrosine kinase [Source:MGI Symbol;Acc:MGI:99147]	protein_coding	0.999996	1	24	21	31.3978	0.528049	0.016818
ENSMUSG00000014956	Ppp1cb	DRF	chr5:32458843-32517433	protein phosphatase 1 catalytic subunit beta [Source:MGI Symbol;Acc:MGI:104871]	protein_coding	2.78332e-05	0.000316502	24	19	26.3088	0.951231	0.0361563
ENSMUSG00000014956	Ppp1cb	NRF	chr5:32458843-32517433	protein phosphatase 1 catalytic subunit beta [Source:MGI Symbol;Acc:MGI:104871]	protein_coding	0.0362318	0.118756	24	22	25.6338	0.315931	0.0123248
ENSMUSG00000014980	Tsen15	DRF	chr1:152370735-152386688	tRNA splicing endonuclease subunit 15 [Source:MGI Symbol;Acc:MGI:1913887]	protein_coding	0.94482	1	24	14	14.0804	0.724301	0.0514404
ENSMUSG00000014980	Tsen15	NRF	chr1:152370735-152386688	tRNA splicing endonuclease subunit 15 [Source:MGI Symbol;Acc:MGI:1913887]	protein_coding	0.00250246	0.0126643	24	23	14.6012	1.35218	0.0926074
ENSMUSG00000015002	Efr3a	DRF	chr15:65787034-65873816	EFR3 homolog A [Source:MGI Symbol;Acc:MGI:1923990]	protein_coding	5.49842e-05	0.000543533	24	18	21.1379	0.89481	0.0423321
ENSMUSG00000015002	Efr3a	NRF	chr15:65787034-65873816	EFR3 homolog A [Source:MGI Symbol;Acc:MGI:1923990]	protein_coding	0.0943665	0.261426	24	22	20.8523	0.232306	0.0111406
ENSMUSG00000015013	Trappc2l	DRF	chr8:122611640-122616660	trafficking protein particle complex 2-like [Source:MGI Symbol;Acc:MGI:1916295]	protein_coding	7.4896e-05	0.000690919	24	0	41.877	3.88144	0.0926866
ENSMUSG00000015013	Trappc2l	NRF	chr8:122611640-122616660	trafficking protein particle complex 2-like [Source:MGI Symbol;Acc:MGI:1916295]	protein_coding	1.28995e-05	0.000162298	24	10	40.7348	4.7873	0.117524
ENSMUSG00000015023	Ddx19a	DRF	chr8:110974996-110997800	DEAD (Asp-Glu-Ala-Asp) box polypeptide 19a [Source:MGI Symbol;Acc:MGI:99526]	protein_coding	0.141952	0.364857	24	21	71.7107	0.633641	0.00883607
ENSMUSG00000015023	Ddx19a	NRF	chr8:110974996-110997800	DEAD (Asp-Glu-Ala-Asp) box polypeptide 19a [Source:MGI Symbol;Acc:MGI:99526]	protein_coding	0.00579469	0.0255858	24	18	69.773	0.750427	0.0107553
ENSMUSG00000015083	C8g	DRF	chr2:25498651-25501719	complement component 8, gamma polypeptide [Source:MGI Symbol;Acc:MGI:88237]	protein_coding	1.28865e-05	0.000171945	24	18	160.112	6.23246	0.0389257
ENSMUSG00000015083	C8g	NRF	chr2:25498651-25501719	complement component 8, gamma polypeptide [Source:MGI Symbol;Acc:MGI:88237]	protein_coding	0.488328	0.942358	24	22	158.01	2.32614	0.0147214
ENSMUSG00000015085	Entpd2	DRF	chr2:25395874-25401321	ectonucleoside triphosphate diphosphohydrolase 2 [Source:MGI Symbol;Acc:MGI:1096863]	protein_coding	0.0195941	0.0697164	24	0	23.7512	1.90133	0.0800522
ENSMUSG00000015085	Entpd2	NRF	chr2:25395874-25401321	ectonucleoside triphosphate diphosphohydrolase 2 [Source:MGI Symbol;Acc:MGI:1096863]	protein_coding	7.65526e-09	5.84259e-07	24	9	23.0507	5.26276	0.228313
ENSMUSG00000015087	Rabl6	DRF	chr2:25583018-25608521	RAB, member RAS oncogene family-like 6 [Source:MGI Symbol;Acc:MGI:2442633]	protein_coding	3.32518e-06	6.12832e-05	24	3	23.6513	1.43549	0.0606941
ENSMUSG00000015087	Rabl6	NRF	chr2:25583018-25608521	RAB, member RAS oncogene family-like 6 [Source:MGI Symbol;Acc:MGI:2442633]	protein_coding	5.1178e-05	0.000496446	24	17	23.6941	1.71331	0.0723095
ENSMUSG00000015090	Ptgds	DRF	chr2:25466709-25470046	prostaglandin D2 synthase (brain) [Source:MGI Symbol;Acc:MGI:99261]	protein_coding	1	1	24	11	41.3561	4.10595	0.0992829
ENSMUSG00000015090	Ptgds	NRF	chr2:25466709-25470046	prostaglandin D2 synthase (brain) [Source:MGI Symbol;Acc:MGI:99261]	protein_coding	9.9011e-06	0.000130112	24	1	45.0093	14.4262	0.320516
ENSMUSG00000015092	Edf1	DRF	chr2:25557847-25562082	endothelial differentiation-related factor 1 [Source:MGI Symbol;Acc:MGI:1891227]	protein_coding	3.08727e-06	5.8207e-05	24	4	74.5633	15.9032	0.213285
ENSMUSG00000015092	Edf1	NRF	chr2:25557847-25562082	endothelial differentiation-related factor 1 [Source:MGI Symbol;Acc:MGI:1891227]	protein_coding	0.210702	0.500051	24	5	74.6998	2.15878	0.0288994
ENSMUSG00000015093	Clic3	DRF	chr2:25456838-25458776	chloride intracellular channel 3 [Source:MGI Symbol;Acc:MGI:1916704]	protein_coding	4.93444e-08	3.01463e-06	24	10	15.7173	7.93412	0.504803
ENSMUSG00000015093	Clic3	NRF	chr2:25456838-25458776	chloride intracellular channel 3 [Source:MGI Symbol;Acc:MGI:1916704]	protein_coding	1.02265e-10	3.40539e-08	24	0	20.6183	12.8899	0.625166
ENSMUSG00000015112	Slc25a13	DRF	chr6:6041218-6217173	solute carrier family 25 (mitochondrial carrier, adenine nucleotide translocator), member 13 [Source:MGI Symbol;Acc:MGI:1354721]	protein_coding	4.47809e-06	7.65885e-05	24	22	106.963	2.73198	0.0255414
ENSMUSG00000015112	Slc25a13	NRF	chr6:6041218-6217173	solute carrier family 25 (mitochondrial carrier, adenine nucleotide translocator), member 13 [Source:MGI Symbol;Acc:MGI:1354721]	protein_coding	0.000784359	0.00477198	24	16	103.575	2.76701	0.0267149
ENSMUSG00000015126	Tsr3	DRF	chr17:25240170-25242798	TSR3 20S rRNA accumulation [Source:MGI Symbol;Acc:MGI:1915577]	protein_coding	2.92011e-06	5.60497e-05	24	5	57.6018	6.95947	0.12082
ENSMUSG00000015126	Tsr3	NRF	chr17:25240170-25242798	TSR3 20S rRNA accumulation [Source:MGI Symbol;Acc:MGI:1915577]	protein_coding	0.0304376	0.102664	24	7	58.7021	4.78898	0.0815812
ENSMUSG00000015127	Unkl	DRF	chr17:25188397-25234443	unkempt family like zinc finger [Source:MGI Symbol;Acc:MGI:1921404]	protein_coding	0.00413652	0.0189423	24	10	26.9559	1.9529	0.0724479
ENSMUSG00000015127	Unkl	NRF	chr17:25188397-25234443	unkempt family like zinc finger [Source:MGI Symbol;Acc:MGI:1921404]	protein_coding	7.66831e-05	0.000693066	24	21	26.2646	3.01267	0.114704
ENSMUSG00000015134	Aldh1a3	DRF	chr7:66390890-66427517	aldehyde dehydrogenase family 1, subfamily A3 [Source:MGI Symbol;Acc:MGI:1861722]	protein_coding	0.0140427	0.0527467	24	20	6.33947	1.23452	0.194736
ENSMUSG00000015134	Aldh1a3	NRF	chr7:66390890-66427517	aldehyde dehydrogenase family 1, subfamily A3 [Source:MGI Symbol;Acc:MGI:1861722]	protein_coding	0.00100833	0.00591566	24	12	6.91192	1.69425	0.24512
ENSMUSG00000015143	Actn1	DRF	chr12:80167547-80260371	actinin, alpha 1 [Source:MGI Symbol;Acc:MGI:2137706]	protein_coding	6.82425e-07	1.90801e-05	24	2	48.6511	1.85917	0.0382144
ENSMUSG00000015143	Actn1	NRF	chr12:80167547-80260371	actinin, alpha 1 [Source:MGI Symbol;Acc:MGI:2137706]	protein_coding	6.97249e-06	9.79579e-05	24	12	49.2529	2.17458	0.0441514
ENSMUSG00000015165	Hnrnpl	DRF	chr7:28808541-28822266	heterogeneous nuclear ribonucleoprotein L [Source:MGI Symbol;Acc:MGI:104816]	protein_coding	0.000385059	0.00264565	24	23	29.7592	1.13674	0.038198
ENSMUSG00000015165	Hnrnpl	NRF	chr7:28808541-28822266	heterogeneous nuclear ribonucleoprotein L [Source:MGI Symbol;Acc:MGI:104816]	protein_coding	5.08697e-07	1.2552e-05	24	8	29.7227	2.61954	0.0881327
ENSMUSG00000015176	Nolc1	DRF	chr19:46075863-46085530	nucleolar and coiled-body phosphoprotein 1 [Source:MGI Symbol;Acc:MGI:1918019]	protein_coding	0.0749973	0.215307	24	4	25.5694	2.93366	0.114733
ENSMUSG00000015176	Nolc1	NRF	chr19:46075863-46085530	nucleolar and coiled-body phosphoprotein 1 [Source:MGI Symbol;Acc:MGI:1918019]	protein_coding	1.40242e-05	0.000173021	24	18	25.7845	4.21709	0.163551
ENSMUSG00000015189	Casd1	DRF	chr6:4600839-4643355	CAS1 domain containing 1 [Source:MGI Symbol;Acc:MGI:2384865]	protein_coding	1.75478e-05	0.00021851	24	18	58.1635	2.93226	0.0504142
ENSMUSG00000015189	Casd1	NRF	chr6:4600839-4643355	CAS1 domain containing 1 [Source:MGI Symbol;Acc:MGI:2384865]	protein_coding	0.979924	1	24	22	58.2143	0.139866	0.00240261
ENSMUSG00000015214	Mtmr1	DRF	chrX:71364760-71419196	myotubularin related protein 1 [Source:MGI Symbol;Acc:MGI:1858271]	protein_coding	0.00053786	0.00348273	24	20	35.4785	1.29525	0.036508
ENSMUSG00000015214	Mtmr1	NRF	chrX:71364760-71419196	myotubularin related protein 1 [Source:MGI Symbol;Acc:MGI:1858271]	protein_coding	0.0285613	0.097276	24	16	35.0588	1.03592	0.0295481
ENSMUSG00000015243	Abca1	DRF	chr4:53030787-53159895	ATP-binding cassette, sub-family A (ABC1), member 1 [Source:MGI Symbol;Acc:MGI:99607]	protein_coding	0.931295	1	24	0	36.7492	0.133172	0.0036238
ENSMUSG00000015243	Abca1	NRF	chr4:53030787-53159895	ATP-binding cassette, sub-family A (ABC1), member 1 [Source:MGI Symbol;Acc:MGI:99607]	protein_coding	0.000530422	0.00344951	24	22	36.9248	0.647756	0.0175426
ENSMUSG00000015247	Nipsnap3b	DRF	chr4:53011880-53022060	nipsnap homolog 3B [Source:MGI Symbol;Acc:MGI:1913786]	protein_coding	0.00077099	0.00465764	24	17	132.69	5.15275	0.0388328
ENSMUSG00000015247	Nipsnap3b	NRF	chr4:53011880-53022060	nipsnap homolog 3B [Source:MGI Symbol;Acc:MGI:1913786]	protein_coding	0.974341	1	24	14	129.807	2.13652	0.0164592
ENSMUSG00000015289	Lage3	DRF	chrX:74351276-74353618	L antigen family, member 3 [Source:MGI Symbol;Acc:MGI:1913442]	protein_coding	0.00181109	0.00944376	24	12	33.2581	1.96867	0.0591938
ENSMUSG00000015289	Lage3	NRF	chrX:74351276-74353618	L antigen family, member 3 [Source:MGI Symbol;Acc:MGI:1913442]	protein_coding	0.0349609	0.115244	24	14	31.3041	2.35396	0.0751965
ENSMUSG00000015305	Sash1	DRF	chr10:8722219-8886070	SAM and SH3 domain containing 1 [Source:MGI Symbol;Acc:MGI:1917347]	protein_coding	1.59335e-06	3.57414e-05	24	19	37.7702	1.93258	0.0511669
ENSMUSG00000015305	Sash1	NRF	chr10:8722219-8886070	SAM and SH3 domain containing 1 [Source:MGI Symbol;Acc:MGI:1917347]	protein_coding	0.427352	0.857098	24	8	37.4547	1.40932	0.0376273
ENSMUSG00000015312	Gadd45b	DRF	chr10:80930073-80932204	growth arrest and DNA-damage-inducible 45 beta [Source:MGI Symbol;Acc:MGI:107776]	protein_coding	0.00925808	0.0374493	24	17	9.76182	3.24033	0.331939
ENSMUSG00000015312	Gadd45b	NRF	chr10:80930073-80932204	growth arrest and DNA-damage-inducible 45 beta [Source:MGI Symbol;Acc:MGI:107776]	protein_coding	1	1	24	3	9.59442	0.455422	0.0474674
ENSMUSG00000015335	Zdhhc12	DRF	chr2:30090944-30093648	zinc finger, DHHC domain containing 12 [Source:MGI Symbol;Acc:MGI:1913470]	protein_coding	0.218593	0.517613	24	23	30.3903	1.52427	0.0501565
ENSMUSG00000015335	Zdhhc12	NRF	chr2:30090944-30093648	zinc finger, DHHC domain containing 12 [Source:MGI Symbol;Acc:MGI:1913470]	protein_coding	1.62933e-05	0.000195604	24	8	29.0924	3.53592	0.121541
ENSMUSG00000015337	Endog	DRF	chr2:30171493-30174069	endonuclease G [Source:MGI Symbol;Acc:MGI:1261433]	protein_coding	0.312411	0.684594	24	8	152.782	3.40065	0.0222582
ENSMUSG00000015337	Endog	NRF	chr2:30171493-30174069	endonuclease G [Source:MGI Symbol;Acc:MGI:1261433]	protein_coding	8.18703e-06	0.000111657	24	18	147.982	10.1103	0.0683207
ENSMUSG00000015341	Golga7	DRF	chr8:23241346-23257074	golgi autoantigen, golgin subfamily a, 7 [Source:MGI Symbol;Acc:MGI:1931029]	protein_coding	0.000115315	0.000984128	24	18	25.9659	1.24618	0.0479929
ENSMUSG00000015341	Golga7	NRF	chr8:23241346-23257074	golgi autoantigen, golgin subfamily a, 7 [Source:MGI Symbol;Acc:MGI:1931029]	protein_coding	0.133451	0.347395	24	22	25.3769	0.217246	0.00856079
ENSMUSG00000015342	Xk	DRF	chrX:9272756-9313250	X-linked Kx blood group [Source:MGI Symbol;Acc:MGI:103569]	protein_coding	0.0665076	0.194731	24	15	29.0026	1.09239	0.0376653
ENSMUSG00000015342	Xk	NRF	chrX:9272756-9313250	X-linked Kx blood group [Source:MGI Symbol;Acc:MGI:103569]	protein_coding	7.63823e-06	0.000105618	24	23	29.1562	3.42326	0.117411
ENSMUSG00000015357	Clpx	DRF	chr9:65294260-65330658	caseinolytic mitochondrial matrix peptidase chaperone subunit [Source:MGI Symbol;Acc:MGI:1346017]	protein_coding	1.35596e-09	2.3285e-07	24	15	93.6993	13.3267	0.142229
ENSMUSG00000015357	Clpx	NRF	chr9:65294260-65330658	caseinolytic mitochondrial matrix peptidase chaperone subunit [Source:MGI Symbol;Acc:MGI:1346017]	protein_coding	2.26089e-09	2.44197e-07	24	1	91.7817	14.0881	0.153496
ENSMUSG00000015363	Trabd	DRF	chr15:89075124-89087077	TraB domain containing [Source:MGI Symbol;Acc:MGI:1915226]	protein_coding	0.581704	1	24	4	35.1096	1.07867	0.0307231
ENSMUSG00000015363	Trabd	NRF	chr15:89075124-89087077	TraB domain containing [Source:MGI Symbol;Acc:MGI:1915226]	protein_coding	0.000522649	0.00340943	24	17	35.3263	1.97289	0.0558477
ENSMUSG00000015396	Cd83	DRF	chr13:43784775-43803132	CD83 antigen [Source:MGI Symbol;Acc:MGI:1328316]	protein_coding	2.39972e-07	8.87757e-06	24	22	32.8276	7.59747	0.231435
ENSMUSG00000015396	Cd83	NRF	chr13:43784775-43803132	CD83 antigen [Source:MGI Symbol;Acc:MGI:1328316]	protein_coding	0.0578478	0.175149	24	8	31.002	3.64096	0.117443
ENSMUSG00000015461	Atf6b	DRF	chr17:34647146-34655074	activating transcription factor 6 beta [Source:MGI Symbol;Acc:MGI:105121]	protein_coding	0.0791844	0.225462	24	10	52.5891	3.00959	0.0572284
ENSMUSG00000015461	Atf6b	NRF	chr17:34647146-34655074	activating transcription factor 6 beta [Source:MGI Symbol;Acc:MGI:105121]	protein_coding	6.73827e-07	1.5611e-05	24	0	52.5641	4.75954	0.0905472
ENSMUSG00000015501	Hivep2	DRF	chr10:13966075-14151374	human immunodeficiency virus type I enhancer binding protein 2 [Source:MGI Symbol;Acc:MGI:1338076]	protein_coding	0.0942546	0.26086	24	1	9.7087	0.602877	0.0620966
ENSMUSG00000015501	Hivep2	NRF	chr10:13966075-14151374	human immunodeficiency virus type I enhancer binding protein 2 [Source:MGI Symbol;Acc:MGI:1338076]	protein_coding	0.00129082	0.00728382	24	18	9.93812	0.925319	0.0931081
ENSMUSG00000015522	Arnt	DRF	chr3:95434388-95497240	aryl hydrocarbon receptor nuclear translocator [Source:MGI Symbol;Acc:MGI:88071]	protein_coding	0.80911	1	24	0	27.1724	0.243675	0.00896776
ENSMUSG00000015522	Arnt	NRF	chr3:95434388-95497240	aryl hydrocarbon receptor nuclear translocator [Source:MGI Symbol;Acc:MGI:88071]	protein_coding	4.88857e-05	0.00047749	24	18	27.0074	1.22605	0.0453968
ENSMUSG00000015536	Mocs2	DRF	chr13:114818236-114832275	molybdenum cofactor synthesis 2 [Source:MGI Symbol;Acc:MGI:1336894]	protein_coding	1	1	24	12	17.2532	0.270776	0.0156943
ENSMUSG00000015536	Mocs2	NRF	chr13:114818236-114832275	molybdenum cofactor synthesis 2 [Source:MGI Symbol;Acc:MGI:1336894]	protein_coding	0.000144537	0.00117137	24	23	17.0049	1.18363	0.0696054
ENSMUSG00000015542	Nat9	DRF	chr11:115182832-115187859	N-acetyltransferase 9 (GCN5-related, putative) [Source:MGI Symbol;Acc:MGI:1913426]	protein_coding	3.69283e-09	4.57821e-07	24	1	90.0409	6.19902	0.0688468
ENSMUSG00000015542	Nat9	NRF	chr11:115182832-115187859	N-acetyltransferase 9 (GCN5-related, putative) [Source:MGI Symbol;Acc:MGI:1913426]	protein_coding	2.92258e-05	0.000313936	24	8	87.1513	4.8528	0.0556825
ENSMUSG00000015568	Lpl	DRF	chr8:68880491-68907448	lipoprotein lipase [Source:MGI Symbol;Acc:MGI:96820]	protein_coding	0.624862	1	24	11	13.773	0.830651	0.0603099
ENSMUSG00000015568	Lpl	NRF	chr8:68880491-68907448	lipoprotein lipase [Source:MGI Symbol;Acc:MGI:96820]	protein_coding	3.96483e-09	3.65095e-07	24	4	12.5616	2.09116	0.166472
ENSMUSG00000015597	Zfp318	DRF	chr17:46383731-46420920	zinc finger protein 318 [Source:MGI Symbol;Acc:MGI:1889348]	protein_coding	5.13694e-06	8.52189e-05	24	20	11.9704	0.424792	0.0354868
ENSMUSG00000015597	Zfp318	NRF	chr17:46383731-46420920	zinc finger protein 318 [Source:MGI Symbol;Acc:MGI:1889348]	protein_coding	0.139654	0.360262	24	18	11.9269	0.200258	0.0167905
ENSMUSG00000015627	Gata5	DRF	chr2:180325133-180334699	GATA binding protein 5 [Source:MGI Symbol;Acc:MGI:109497]	protein_coding	1.6222e-05	0.000205422	24	13	2.53728	0.724335	0.285477
ENSMUSG00000015627	Gata5	NRF	chr2:180325133-180334699	GATA binding protein 5 [Source:MGI Symbol;Acc:MGI:109497]	protein_coding	0.004084	0.0190497	24	13	2.77872	0.78618	0.282929
ENSMUSG00000015656	Hspa8	DRF	chr9:40800984-40810087	heat shock protein 8 [Source:MGI Symbol;Acc:MGI:105384]	protein_coding	1	1	24	18	76.478	2.43624	0.0318554
ENSMUSG00000015656	Hspa8	NRF	chr9:40800984-40810087	heat shock protein 8 [Source:MGI Symbol;Acc:MGI:105384]	protein_coding	1.09098e-06	2.27459e-05	24	18	74.4505	8.63428	0.115973
ENSMUSG00000015659	Serac1	DRF	chr17:6042196-6079741	serine active site containing 1 [Source:MGI Symbol;Acc:MGI:2447813]	protein_coding	0.0662041	0.193985	24	18	24.1712	0.855867	0.0354085
ENSMUSG00000015659	Serac1	NRF	chr17:6042196-6079741	serine active site containing 1 [Source:MGI Symbol;Acc:MGI:2447813]	protein_coding	0.00850321	0.0352199	24	19	23.7838	1.2337	0.0518713
ENSMUSG00000015668	Pdzd11	DRF	chrX:100622883-100626568	PDZ domain containing 11 [Source:MGI Symbol;Acc:MGI:1919871]	protein_coding	0.0177515	0.0641389	24	8	39.0637	2.50342	0.0640856
ENSMUSG00000015668	Pdzd11	NRF	chrX:100622883-100626568	PDZ domain containing 11 [Source:MGI Symbol;Acc:MGI:1919871]	protein_coding	0.00188761	0.00999452	24	23	38.388	2.27957	0.0593824
ENSMUSG00000015672	Mrpl32	DRF	chr13:14608184-14613165	mitochondrial ribosomal protein L32 [Source:MGI Symbol;Acc:MGI:2137226]	protein_coding	8.16516e-06	0.000122574	24	1	11.3876	0.91147	0.0800404
ENSMUSG00000015672	Mrpl32	NRF	chr13:14608184-14613165	mitochondrial ribosomal protein L32 [Source:MGI Symbol;Acc:MGI:2137226]	protein_coding	0.43918	0.871976	24	5	11.8205	0.659609	0.0558019
ENSMUSG00000015697	Setdb1	DRF	chr3:95323525-95357202	SET domain, bifurcated 1 [Source:MGI Symbol;Acc:MGI:1934229]	protein_coding	2.43609e-06	4.8866e-05	24	18	26.7699	1.45841	0.0544796
ENSMUSG00000015697	Setdb1	NRF	chr3:95323525-95357202	SET domain, bifurcated 1 [Source:MGI Symbol;Acc:MGI:1934229]	protein_coding	0.990633	1	24	21	26.8947	0.156574	0.00582174
ENSMUSG00000015714	Cers2	DRF	chr3:95314791-95323599	ceramide synthase 2 [Source:MGI Symbol;Acc:MGI:1924143]	protein_coding	0.0636221	0.187582	24	8	65.6091	1.80704	0.0275426
ENSMUSG00000015714	Cers2	NRF	chr3:95314791-95323599	ceramide synthase 2 [Source:MGI Symbol;Acc:MGI:1924143]	protein_coding	0.00182057	0.00970625	24	22	63.9125	1.50341	0.0235229
ENSMUSG00000015733	Capza2	DRF	chr6:17636234-17666972	capping protein (actin filament) muscle Z-line, alpha 2 [Source:MGI Symbol;Acc:MGI:106222]	protein_coding	0.0003815	0.00262906	24	19	31.1669	0.944419	0.030302
ENSMUSG00000015733	Capza2	NRF	chr6:17636234-17666972	capping protein (actin filament) muscle Z-line, alpha 2 [Source:MGI Symbol;Acc:MGI:106222]	protein_coding	0.101417	0.277899	24	21	30.227	0.194764	0.00644337
ENSMUSG00000015745	Plekho1	DRF	chr3:95988429-95996001	pleckstrin homology domain containing, family O member 1 [Source:MGI Symbol;Acc:MGI:1914470]	protein_coding	0.224058	0.527604	24	3	19.4313	0.946707	0.0487206
ENSMUSG00000015745	Plekho1	NRF	chr3:95988429-95996001	pleckstrin homology domain containing, family O member 1 [Source:MGI Symbol;Acc:MGI:1914470]	protein_coding	0.00635919	0.0276551	24	6	20.2245	1.69203	0.083662
ENSMUSG00000015747	Vps45	DRF	chr3:95999832-96058466	vacuolar protein sorting 45 [Source:MGI Symbol;Acc:MGI:891965]	protein_coding	0.639092	1	24	14	43.1555	0.71365	0.0165367
ENSMUSG00000015747	Vps45	NRF	chr3:95999832-96058466	vacuolar protein sorting 45 [Source:MGI Symbol;Acc:MGI:891965]	protein_coding	0.000192252	0.00147482	24	0	42.955	2.35036	0.0547167
ENSMUSG00000015748	Prpf3	DRF	chr3:95830124-95855885	pre-mRNA processing factor 3 [Source:MGI Symbol;Acc:MGI:1918017]	protein_coding	0.242689	0.562665	24	3	17.1261	0.89672	0.05236
ENSMUSG00000015748	Prpf3	NRF	chr3:95830124-95855885	pre-mRNA processing factor 3 [Source:MGI Symbol;Acc:MGI:1918017]	protein_coding	0.000667543	0.00416743	24	21	17.5553	1.48158	0.0843946
ENSMUSG00000015755	Tab2	DRF	chr10:7905653-7956230	TGF-beta activated kinase 1/MAP3K7 binding protein 2 [Source:MGI Symbol;Acc:MGI:1915902]	protein_coding	9.72958e-07	2.45315e-05	24	17	39.7305	2.71125	0.0682409
ENSMUSG00000015755	Tab2	NRF	chr10:7905653-7956230	TGF-beta activated kinase 1/MAP3K7 binding protein 2 [Source:MGI Symbol;Acc:MGI:1915902]	protein_coding	0.569755	1	24	4	39.3082	1.54755	0.0393697
ENSMUSG00000015757	Ppil4	DRF	chr10:7792891-7823135	peptidylprolyl isomerase (cyclophilin)-like 4 [Source:MGI Symbol;Acc:MGI:1914668]	protein_coding	1	1	24	21	16.2871	0.119168	0.00731672
ENSMUSG00000015757	Ppil4	NRF	chr10:7792891-7823135	peptidylprolyl isomerase (cyclophilin)-like 4 [Source:MGI Symbol;Acc:MGI:1914668]	protein_coding	0.00767546	0.0323609	24	21	16.0989	0.887774	0.055145
ENSMUSG00000015759	Cnih1	DRF	chr14:46775567-46788411	cornichon family AMPA receptor auxiliary protein 1 [Source:MGI Symbol;Acc:MGI:1277202]	protein_coding	1.06078e-05	0.000148899	24	16	145.744	7.38879	0.0506972
ENSMUSG00000015759	Cnih1	NRF	chr14:46775567-46788411	cornichon family AMPA receptor auxiliary protein 1 [Source:MGI Symbol;Acc:MGI:1277202]	protein_coding	3.75453e-05	0.000385074	24	22	142.505	6.18477	0.0434003
ENSMUSG00000015776	Med22	DRF	chr2:26905262-26910677	mediator complex subunit 22 [Source:MGI Symbol;Acc:MGI:98446]	protein_coding	1	1	24	22	34.0955	0.534018	0.0156624
ENSMUSG00000015776	Med22	NRF	chr2:26905262-26910677	mediator complex subunit 22 [Source:MGI Symbol;Acc:MGI:98446]	protein_coding	3.38838e-06	5.5026e-05	24	17	32.8935	2.74272	0.0833817
ENSMUSG00000015837	Sqstm1	DRF	chr11:50199366-50210827	sequestosome 1 [Source:MGI Symbol;Acc:MGI:107931]	protein_coding	0.000150974	0.0012207	24	18	90.6466	2.51829	0.0277814
ENSMUSG00000015837	Sqstm1	NRF	chr11:50199366-50210827	sequestosome 1 [Source:MGI Symbol;Acc:MGI:107931]	protein_coding	0.000101411	0.000871778	24	2	89.463	3.67976	0.0411316
ENSMUSG00000015839	Nfe2l2	DRF	chr2:75675513-75704641	nuclear factor, erythroid derived 2, like 2 [Source:MGI Symbol;Acc:MGI:108420]	protein_coding	0.00392166	0.0181151	24	3	46.2038	1.60612	0.0347617
ENSMUSG00000015839	Nfe2l2	NRF	chr2:75675513-75704641	nuclear factor, erythroid derived 2, like 2 [Source:MGI Symbol;Acc:MGI:108420]	protein_coding	0.00152082	0.00834603	24	20	44.9525	1.802	0.0400867
ENSMUSG00000015843	Rxrg	DRF	chr1:167598384-167639623	retinoid X receptor gamma [Source:MGI Symbol;Acc:MGI:98216]	protein_coding	0.501688	0.972843	24	5	43.9899	3.08843	0.0702079
ENSMUSG00000015843	Rxrg	NRF	chr1:167598384-167639623	retinoid X receptor gamma [Source:MGI Symbol;Acc:MGI:98216]	protein_coding	0.00113682	0.00653374	24	0	42.9765	5.39945	0.125637
ENSMUSG00000015846	Rxra	DRF	chr2:27676440-27762957	retinoid X receptor alpha [Source:MGI Symbol;Acc:MGI:98214]	protein_coding	1.11163e-05	0.000153795	24	20	50.9144	1.31273	0.0257831
ENSMUSG00000015846	Rxra	NRF	chr2:27676440-27762957	retinoid X receptor alpha [Source:MGI Symbol;Acc:MGI:98214]	protein_coding	2.12318e-05	0.00024176	24	14	50.4164	1.97693	0.039212
ENSMUSG00000015850	Adamtsl4	DRF	chr3:95676201-95687917	ADAMTS-like 4 [Source:MGI Symbol;Acc:MGI:2389008]	protein_coding	0.00757663	0.0316058	24	13	14.6956	1.13267	0.0770755
ENSMUSG00000015850	Adamtsl4	NRF	chr3:95676201-95687917	ADAMTS-like 4 [Source:MGI Symbol;Acc:MGI:2389008]	protein_coding	0.00188528	0.00998692	24	14	14.6552	1.31936	0.0900268
ENSMUSG00000015869	Prpsap1	DRF	chr11:116470845-116494202	phosphoribosyl pyrophosphate synthetase-associated protein 1 [Source:MGI Symbol;Acc:MGI:1915013]	protein_coding	0.00525072	0.0232093	24	22	65.1401	1.36259	0.0209178
ENSMUSG00000015869	Prpsap1	NRF	chr11:116470845-116494202	phosphoribosyl pyrophosphate synthetase-associated protein 1 [Source:MGI Symbol;Acc:MGI:1915013]	protein_coding	0.359523	0.756209	24	12	63.6458	1.40561	0.0220849
ENSMUSG00000015879	Fam184b	DRF	chr5:45529705-45639614	family with sequence similarity 184, member B [Source:MGI Symbol;Acc:MGI:2442958]	protein_coding	1	1	24	12	2.18389	0.338408	0.154956
ENSMUSG00000015879	Fam184b	NRF	chr5:45529705-45639614	family with sequence similarity 184, member B [Source:MGI Symbol;Acc:MGI:2442958]	protein_coding	0.000427126	0.00287256	24	0	2.12127	1.02776	0.484504
ENSMUSG00000015882	Lcorl	DRF	chr5:45697181-45857615	ligand dependent nuclear receptor corepressor-like [Source:MGI Symbol;Acc:MGI:2651932]	protein_coding	0.0130959	0.0498551	24	22	9.71279	0.241233	0.0248366
ENSMUSG00000015882	Lcorl	NRF	chr5:45697181-45857615	ligand dependent nuclear receptor corepressor-like [Source:MGI Symbol;Acc:MGI:2651932]	protein_coding	0.00817448	0.0340996	24	18	9.72723	0.353712	0.036363
ENSMUSG00000015889	Lta4h	DRF	chr10:93453411-93484875	leukotriene A4 hydrolase [Source:MGI Symbol;Acc:MGI:96836]	protein_coding	0.000157744	0.00126476	24	21	31.7665	0.858111	0.0270131
ENSMUSG00000015889	Lta4h	NRF	chr10:93453411-93484875	leukotriene A4 hydrolase [Source:MGI Symbol;Acc:MGI:96836]	protein_coding	0.0150249	0.0567989	24	21	30.8798	0.532571	0.0172466
ENSMUSG00000015890	Amdhd1	DRF	chr10:93523338-93540033	amidohydrolase domain containing 1 [Source:MGI Symbol;Acc:MGI:1919011]	protein_coding	1.052e-05	0.000147798	24	22	127.394	3.73361	0.0293076
ENSMUSG00000015890	Amdhd1	NRF	chr10:93523338-93540033	amidohydrolase domain containing 1 [Source:MGI Symbol;Acc:MGI:1919011]	protein_coding	8.31873e-07	1.83138e-05	24	6	124.662	10.0627	0.0807194
ENSMUSG00000015932	Dstn	DRF	chr2:143915320-143943324	destrin [Source:MGI Symbol;Acc:MGI:1929270]	protein_coding	0.000250337	0.00185167	24	18	176.899	5.16324	0.0291875
ENSMUSG00000015932	Dstn	NRF	chr2:143915320-143943324	destrin [Source:MGI Symbol;Acc:MGI:1929270]	protein_coding	0.0139579	0.0534165	24	21	175.697	1.92354	0.010948
ENSMUSG00000015944	Castor2	DRF	chr5:134099711-134144343	cytosolic arginine sensor for mTORC1 subunit 2 [Source:MGI Symbol;Acc:MGI:1933384]	protein_coding	0.29803	0.660829	24	14	14.6374	0.754675	0.0515581
ENSMUSG00000015944	Castor2	NRF	chr5:134099711-134144343	cytosolic arginine sensor for mTORC1 subunit 2 [Source:MGI Symbol;Acc:MGI:1933384]	protein_coding	2.92483e-07	8.31483e-06	24	0	14.3218	2.34712	0.163884
ENSMUSG00000015966	Il17rb	DRF	chr14:29996135-30008896	interleukin 17 receptor B [Source:MGI Symbol;Acc:MGI:1355292]	protein_coding	0.00370246	0.017253	24	1	10.0982	1.778	0.176071
ENSMUSG00000015966	Il17rb	NRF	chr14:29996135-30008896	interleukin 17 receptor B [Source:MGI Symbol;Acc:MGI:1355292]	protein_coding	1	1	24	0	10.0296	0.422915	0.0421666
ENSMUSG00000015970	Chdh	DRF	chr14:30009023-30040527	choline dehydrogenase [Source:MGI Symbol;Acc:MGI:1860776]	protein_coding	0.400906	0.829793	24	21	45.7003	0.245684	0.00537599
ENSMUSG00000015970	Chdh	NRF	chr14:30009023-30040527	choline dehydrogenase [Source:MGI Symbol;Acc:MGI:1860776]	protein_coding	0.00442011	0.0203952	24	20	44.6812	0.398752	0.00892438
ENSMUSG00000015971	Actr8	DRF	chr14:29978337-30006354	ARP8 actin-related protein 8 [Source:MGI Symbol;Acc:MGI:1860775]	protein_coding	6.89884e-05	0.000648665	24	21	15.762	0.705919	0.044786
ENSMUSG00000015971	Actr8	NRF	chr14:29978337-30006354	ARP8 actin-related protein 8 [Source:MGI Symbol;Acc:MGI:1860775]	protein_coding	0.626781	1	24	16	15.8405	0.17983	0.0113525
ENSMUSG00000016018	Skiv2l2	DRF	chr13:112867418-112927398	superkiller viralicidic activity 2-like 2 (S. cerevisiae) [Source:MGI Symbol;Acc:MGI:1919448]	protein_coding	1	1	24	21	33.7653	0.190502	0.00564194
ENSMUSG00000016018	Skiv2l2	NRF	chr13:112867418-112927398	superkiller viralicidic activity 2-like 2 (S. cerevisiae) [Source:MGI Symbol;Acc:MGI:1919448]	protein_coding	0.00609195	0.0267265	24	22	33.7667	0.994736	0.0294591
ENSMUSG00000016024	Lbp	DRF	chr2:158306493-158332852	lipopolysaccharide binding protein [Source:MGI Symbol;Acc:MGI:1098776]	protein_coding	4.19476e-08	2.64541e-06	24	20	51.4444	4.99988	0.0971899
ENSMUSG00000016024	Lbp	NRF	chr2:158306493-158332852	lipopolysaccharide binding protein [Source:MGI Symbol;Acc:MGI:1098776]	protein_coding	0.436976	0.870697	24	9	50.5263	1.883	0.0372677
ENSMUSG00000016028	Celsr1	DRF	chr15:85898929-86033777	cadherin, EGF LAG seven-pass G-type receptor 1 [Source:MGI Symbol;Acc:MGI:1100883]	protein_coding	0.0305132	0.101067	24	14	22.9042	1.31728	0.0575124
ENSMUSG00000016028	Celsr1	NRF	chr15:85898929-86033777	cadherin, EGF LAG seven-pass G-type receptor 1 [Source:MGI Symbol;Acc:MGI:1100883]	protein_coding	2.18755e-09	2.4278e-07	24	22	21.5552	4.13445	0.191808
ENSMUSG00000016128	Stard13	DRF	chr5:151037510-151233836	StAR-related lipid transfer (START) domain containing 13 [Source:MGI Symbol;Acc:MGI:2385331]	protein_coding	1.16283e-05	0.000159145	24	16	18.1175	1.78732	0.0986515
ENSMUSG00000016128	Stard13	NRF	chr5:151037510-151233836	StAR-related lipid transfer (START) domain containing 13 [Source:MGI Symbol;Acc:MGI:2385331]	protein_coding	0.000354391	0.0024422	24	0	18.4724	1.29323	0.0700091
ENSMUSG00000016181	Diexf	DRF	chr1:193091104-193130272	digestive organ expansion factor homolog (zebrafish) [Source:MGI Symbol;Acc:MGI:2138080]	protein_coding	0.000877267	0.00518626	24	18	14.1702	0.871203	0.0614815
ENSMUSG00000016181	Diexf	NRF	chr1:193091104-193130272	digestive organ expansion factor homolog (zebrafish) [Source:MGI Symbol;Acc:MGI:2138080]	protein_coding	0.00813482	0.033982	24	18	14.287	0.709117	0.0496338
ENSMUSG00000016239	Lonrf3	DRF	chrX:36328353-36362341	LON peptidase N-terminal domain and ring finger 3 [Source:MGI Symbol;Acc:MGI:1921615]	protein_coding	2.79629e-09	3.86852e-07	24	10	39.4027	5.21753	0.132416
ENSMUSG00000016239	Lonrf3	NRF	chrX:36328353-36362341	LON peptidase N-terminal domain and ring finger 3 [Source:MGI Symbol;Acc:MGI:1921615]	protein_coding	1.57941e-11	8.85404e-09	24	20	37.9333	11.9787	0.315782
ENSMUSG00000016256	Ctsz	DRF	chr2:174427493-174439039	cathepsin Z [Source:MGI Symbol;Acc:MGI:1891190]	protein_coding	0.010111	0.0402964	24	23	217.067	4.11026	0.0189355
ENSMUSG00000016256	Ctsz	NRF	chr2:174427493-174439039	cathepsin Z [Source:MGI Symbol;Acc:MGI:1891190]	protein_coding	1	1	24	18	215.23	1.51187	0.00702443
ENSMUSG00000016257	Prelid3b	DRF	chr2:174465067-174473081	PRELI domain containing 3B [Source:MGI Symbol;Acc:MGI:1913640]	protein_coding	0.808704	1	24	5	87.1075	2.91438	0.0334573
ENSMUSG00000016257	Prelid3b	NRF	chr2:174465067-174473081	PRELI domain containing 3B [Source:MGI Symbol;Acc:MGI:1913640]	protein_coding	2.48833e-06	4.28462e-05	24	19	85.8466	9.0275	0.105159
ENSMUSG00000016319	Slc25a5	DRF	chrX:36795651-36798807	solute carrier family 25 (mitochondrial carrier, adenine nucleotide translocator), member 5 [Source:MGI Symbol;Acc:MGI:1353496]	protein_coding	0.237827	0.553497	24	17	173.344	2.70272	0.0155916
ENSMUSG00000016319	Slc25a5	NRF	chrX:36795651-36798807	solute carrier family 25 (mitochondrial carrier, adenine nucleotide translocator), member 5 [Source:MGI Symbol;Acc:MGI:1353496]	protein_coding	3.91437e-06	6.15237e-05	24	20	167.067	5.6087	0.0335716
ENSMUSG00000016356	Col20a1	DRF	chr2:180986535-181018363	collagen, type XX, alpha 1 [Source:MGI Symbol;Acc:MGI:1920618]	protein_coding	0.000765432	0.00462907	24	1	5.81873	1.26652	0.217663
ENSMUSG00000016356	Col20a1	NRF	chr2:180986535-181018363	collagen, type XX, alpha 1 [Source:MGI Symbol;Acc:MGI:1920618]	protein_coding	1	1	24	19	6.18492	0.615156	0.0994607
ENSMUSG00000016382	Pls3	DRF	chrX:75785654-75875182	plastin 3 (T-isoform) [Source:MGI Symbol;Acc:MGI:104807]	protein_coding	0.0664394	0.194579	24	15	51.0127	2.89818	0.0568128
ENSMUSG00000016382	Pls3	NRF	chrX:75785654-75875182	plastin 3 (T-isoform) [Source:MGI Symbol;Acc:MGI:104807]	protein_coding	0.000215405	0.00161825	24	20	49.3806	2.73912	0.0554696
ENSMUSG00000016386	Mpped2	DRF	chr2:106693269-106868356	metallophosphoesterase domain containing 2 [Source:MGI Symbol;Acc:MGI:1924265]	protein_coding	0.191125	0.463983	24	0	12.424	1.91869	0.154434
ENSMUSG00000016386	Mpped2	NRF	chr2:106693269-106868356	metallophosphoesterase domain containing 2 [Source:MGI Symbol;Acc:MGI:1924265]	protein_coding	0.00309851	0.0150984	24	6	10.4885	3.42973	0.327
ENSMUSG00000016409	Nkap	DRF	chrX:37126795-37150746	NFKB activating protein [Source:MGI Symbol;Acc:MGI:1914300]	protein_coding	0.0106725	0.0421052	24	21	36.5214	0.530809	0.0145342
ENSMUSG00000016409	Nkap	NRF	chrX:37126795-37150746	NFKB activating protein [Source:MGI Symbol;Acc:MGI:1914300]	protein_coding	0.940592	1	24	22	35.4571	0.322297	0.00908976
ENSMUSG00000016477	E2f3	DRF	chr13:29906575-29986063	E2F transcription factor 3 [Source:MGI Symbol;Acc:MGI:1096340]	protein_coding	0.776461	1	24	5	36.8453	0.723172	0.0196272
ENSMUSG00000016477	E2f3	NRF	chr13:29906575-29986063	E2F transcription factor 3 [Source:MGI Symbol;Acc:MGI:1096340]	protein_coding	0.000956615	0.00564616	24	18	35.3069	1.73762	0.0492148
ENSMUSG00000016481	Cr1l	DRF	chr1:195097382-195131586	complement component (3b/4b) receptor 1-like [Source:MGI Symbol;Acc:MGI:88513]	protein_coding	0.000460008	0.0030637	24	17	16.883	0.574693	0.0340396
ENSMUSG00000016481	Cr1l	NRF	chr1:195097382-195131586	complement component (3b/4b) receptor 1-like [Source:MGI Symbol;Acc:MGI:88513]	protein_coding	0.0390643	0.126318	24	19	16.8918	0.295887	0.0175166
ENSMUSG00000016487	Ppfibp1	DRF	chr6:146888487-147032025	PTPRF interacting protein, binding protein 1 (liprin beta 1) [Source:MGI Symbol;Acc:MGI:1914783]	protein_coding	1.88784e-07	7.46181e-06	24	21	22.796	1.098	0.048166
ENSMUSG00000016487	Ppfibp1	NRF	chr6:146888487-147032025	PTPRF interacting protein, binding protein 1 (liprin beta 1) [Source:MGI Symbol;Acc:MGI:1914783]	protein_coding	0.00174233	0.0093519	24	7	22.3242	1.52032	0.0681016
ENSMUSG00000016494	Cd34	DRF	chr1:194938819-194961279	CD34 antigen [Source:MGI Symbol;Acc:MGI:88329]	protein_coding	0.000844344	0.00502799	24	15	6.28643	0.993883	0.1581
ENSMUSG00000016494	Cd34	NRF	chr1:194938819-194961279	CD34 antigen [Source:MGI Symbol;Acc:MGI:88329]	protein_coding	0.603437	1	24	18	6.27739	0.236596	0.0376902
ENSMUSG00000016503	Gtf3a	DRF	chr5:146948657-146955614	general transcription factor III A [Source:MGI Symbol;Acc:MGI:1913846]	protein_coding	0.00176323	0.00923399	24	2	37.3118	1.80487	0.0483727
ENSMUSG00000016503	Gtf3a	NRF	chr5:146948657-146955614	general transcription factor III A [Source:MGI Symbol;Acc:MGI:1913846]	protein_coding	1.85001e-05	0.000216253	24	15	37.0043	2.78187	0.0751769
ENSMUSG00000016520	Lnx2	DRF	chr5:147016655-147076586	ligand of numb-protein X 2 [Source:MGI Symbol;Acc:MGI:2155959]	protein_coding	1.49747e-07	6.37489e-06	24	12	55.3339	2.53995	0.0459022
ENSMUSG00000016520	Lnx2	NRF	chr5:147016655-147076586	ligand of numb-protein X 2 [Source:MGI Symbol;Acc:MGI:2155959]	protein_coding	3.96677e-06	6.22317e-05	24	23	54.2038	3.9741	0.0733176
ENSMUSG00000016526	Dyrk3	DRF	chr1:131127455-131138340	dual-specificity tyrosine-(Y)-phosphorylation regulated kinase 3 [Source:MGI Symbol;Acc:MGI:1330300]	protein_coding	0.0749621	0.215271	24	23	9.19738	1.06052	0.115307
ENSMUSG00000016526	Dyrk3	NRF	chr1:131127455-131138340	dual-specificity tyrosine-(Y)-phosphorylation regulated kinase 3 [Source:MGI Symbol;Acc:MGI:1330300]	protein_coding	3.10605e-06	5.14259e-05	24	8	10.2665	4.23992	0.412987
ENSMUSG00000016534	Lamp2	DRF	chrX:38401357-38456454	lysosomal-associated membrane protein 2 [Source:MGI Symbol;Acc:MGI:96748]	protein_coding	1.77089e-06	3.88308e-05	24	18	33.4199	1.51702	0.0453928
ENSMUSG00000016534	Lamp2	NRF	chrX:38401357-38456454	lysosomal-associated membrane protein 2 [Source:MGI Symbol;Acc:MGI:96748]	protein_coding	0.126186	0.331472	24	22	32.9342	0.255221	0.00774941
ENSMUSG00000016559	H3f3b	DRF	chr11:116021912-116027962	H3 histone, family 3B [Source:MGI Symbol;Acc:MGI:1101768]	protein_coding	0.000617616	0.00387669	24	1	76.7195	2.52959	0.0329719
ENSMUSG00000016559	H3f3b	NRF	chr11:116021912-116027962	H3 histone, family 3B [Source:MGI Symbol;Acc:MGI:1101768]	protein_coding	0.799892	1	24	0	74.383	1.46003	0.0196286
ENSMUSG00000016619	Nup50	DRF	chr15:84923411-84942963	nucleoporin 50 [Source:MGI Symbol;Acc:MGI:1351502]	protein_coding	0.0775325	0.221453	24	22	40.7444	0.880526	0.021611
ENSMUSG00000016619	Nup50	NRF	chr15:84923411-84942963	nucleoporin 50 [Source:MGI Symbol;Acc:MGI:1351502]	protein_coding	0.00521845	0.023453	24	19	40.3225	0.114592	0.00284189
ENSMUSG00000016757	Ttll12	DRF	chr15:83575090-83595157	tubulin tyrosine ligase-like family, member 12 [Source:MGI Symbol;Acc:MGI:3039573]	protein_coding	2.96027e-05	0.000331506	24	10	33.9122	2.24194	0.06611
ENSMUSG00000016757	Ttll12	NRF	chr15:83575090-83595157	tubulin tyrosine ligase-like family, member 12 [Source:MGI Symbol;Acc:MGI:3039573]	protein_coding	0.000121625	0.00101547	24	23	33.9463	3.16071	0.093109
ENSMUSG00000016758	Bik	DRF	chr15:83526862-83544634	BCL2-interacting killer [Source:MGI Symbol;Acc:MGI:1206591]	protein_coding	0.393884	0.819261	24	20	27.4594	2.62543	0.0956114
ENSMUSG00000016758	Bik	NRF	chr15:83526862-83544634	BCL2-interacting killer [Source:MGI Symbol;Acc:MGI:1206591]	protein_coding	3.9948e-05	0.000402569	24	7	27.1821	4.31673	0.158808
ENSMUSG00000016763	Scube1	DRF	chr15:83604999-83725021	signal peptide, CUB domain, EGF-like 1 [Source:MGI Symbol;Acc:MGI:1890616]	protein_coding	1	1	24	3	3.88873	0.286048	0.0735584
ENSMUSG00000016763	Scube1	NRF	chr15:83604999-83725021	signal peptide, CUB domain, EGF-like 1 [Source:MGI Symbol;Acc:MGI:1890616]	protein_coding	0.000305476	0.00216742	24	13	4.58219	1.23301	0.269088
ENSMUSG00000016831	Tox4	DRF	chr14:52279146-52296401	TOX high mobility group box family member 4 [Source:MGI Symbol;Acc:MGI:1915389]	protein_coding	0.000290677	0.00209576	24	20	24.7344	1.18632	0.0479624
ENSMUSG00000016831	Tox4	NRF	chr14:52279146-52296401	TOX high mobility group box family member 4 [Source:MGI Symbol;Acc:MGI:1915389]	protein_coding	0.190187	0.461266	24	21	24.5836	0.0794974	0.00323375
ENSMUSG00000016833	Mrps18c	DRF	chr5:100798627-100804471	mitochondrial ribosomal protein S18C [Source:MGI Symbol;Acc:MGI:1915985]	protein_coding	0.00814871	0.0336255	24	5	86.7155	3.94388	0.0454807
ENSMUSG00000016833	Mrps18c	NRF	chr5:100798627-100804471	mitochondrial ribosomal protein S18C [Source:MGI Symbol;Acc:MGI:1915985]	protein_coding	0.500281	0.957723	24	6	84.7205	2.15208	0.0254021
ENSMUSG00000016918	Sulf1	DRF	chr1:12692277-12861192	sulfatase 1 [Source:MGI Symbol;Acc:MGI:2138563]	protein_coding	0.00648173	0.0277422	24	18	7.38988	0.942959	0.127601
ENSMUSG00000016918	Sulf1	NRF	chr1:12692277-12861192	sulfatase 1 [Source:MGI Symbol;Acc:MGI:2138563]	protein_coding	0.426864	0.856187	24	18	7.46914	0.831122	0.111274
ENSMUSG00000016921	Srsf6	DRF	chr2:162931528-162937121	serine/arginine-rich splicing factor 6 [Source:MGI Symbol;Acc:MGI:1915246]	protein_coding	0.394163	0.819572	24	10	30.7104	1.20943	0.0393817
ENSMUSG00000016921	Srsf6	NRF	chr2:162931528-162937121	serine/arginine-rich splicing factor 6 [Source:MGI Symbol;Acc:MGI:1915246]	protein_coding	0.000216246	0.00162264	24	22	31.1526	1.72093	0.0552418
ENSMUSG00000016933	Plcg1	DRF	chr2:160731300-160775760	phospholipase C, gamma 1 [Source:MGI Symbol;Acc:MGI:97615]	protein_coding	0.0166655	0.060777	24	23	29.0794	0.60161	0.0206885
ENSMUSG00000016933	Plcg1	NRF	chr2:160731300-160775760	phospholipase C, gamma 1 [Source:MGI Symbol;Acc:MGI:97615]	protein_coding	8.34835e-06	0.00011322	24	12	29.2008	1.37437	0.047066
ENSMUSG00000016942	Tmprss6	DRF	chr15:78439667-78468634	transmembrane serine protease 6 [Source:MGI Symbol;Acc:MGI:1919003]	protein_coding	4.16937e-07	1.32788e-05	24	18	113.975	4.76367	0.0417957
ENSMUSG00000016942	Tmprss6	NRF	chr15:78439667-78468634	transmembrane serine protease 6 [Source:MGI Symbol;Acc:MGI:1919003]	protein_coding	0.918697	1	24	21	113.737	0.0100369	8.82469e-05
ENSMUSG00000016984	Etaa1	DRF	chr11:17938756-17953875	Ewing tumor-associated antigen 1 [Source:MGI Symbol;Acc:MGI:1915395]	protein_coding	0.000267944	0.00196022	24	18	21.7525	1.23258	0.0566639
ENSMUSG00000016984	Etaa1	NRF	chr11:17938756-17953875	Ewing tumor-associated antigen 1 [Source:MGI Symbol;Acc:MGI:1915395]	protein_coding	0.603781	1	24	1	21.0257	0.882574	0.041976
ENSMUSG00000017009	Sdc4	DRF	chr2:164424247-164443887	syndecan 4 [Source:MGI Symbol;Acc:MGI:1349164]	protein_coding	2.53195e-08	1.84912e-06	24	18	146.822	8.1273	0.0553549
ENSMUSG00000017009	Sdc4	NRF	chr2:164424247-164443887	syndecan 4 [Source:MGI Symbol;Acc:MGI:1349164]	protein_coding	0.991617	1	24	11	147.964	2.58843	0.0174937
ENSMUSG00000017119	Nbr1	DRF	chr11:101552149-101581951	NBR1, autophagy cargo receptor [Source:MGI Symbol;Acc:MGI:108498]	protein_coding	6.41865e-08	3.6053e-06	24	22	40.7044	1.75655	0.0431538
ENSMUSG00000017119	Nbr1	NRF	chr11:101552149-101581951	NBR1, autophagy cargo receptor [Source:MGI Symbol;Acc:MGI:108498]	protein_coding	0.60213	1	24	12	40.0278	0.644479	0.0161008
ENSMUSG00000017132	Cyth1	DRF	chr11:118132019-118248592	cytohesin 1 [Source:MGI Symbol;Acc:MGI:1334257]	protein_coding	6.58724e-07	1.86016e-05	24	0	44.9418	2.13674	0.0475446
ENSMUSG00000017132	Cyth1	NRF	chr11:118132019-118248592	cytohesin 1 [Source:MGI Symbol;Acc:MGI:1334257]	protein_coding	2.5281e-06	4.3326e-05	24	13	43.7336	3.37129	0.077087
ENSMUSG00000017146	Brca1	DRF	chr11:101488764-101551955	breast cancer 1, early onset [Source:MGI Symbol;Acc:MGI:104537]	protein_coding	0.000648271	0.0040372	24	0	11.2135	1.39066	0.124017
ENSMUSG00000017146	Brca1	NRF	chr11:101488764-101551955	breast cancer 1, early onset [Source:MGI Symbol;Acc:MGI:104537]	protein_coding	0.00573353	0.0253442	24	13	10.7864	1.01388	0.0939965
ENSMUSG00000017176	Nt5c3b	DRF	chr11:100422321-100441808	5'-nucleotidase, cytosolic IIIB [Source:MGI Symbol;Acc:MGI:1915356]	protein_coding	0.0123751	0.0475807	24	7	9.8295	1.13177	0.11514
ENSMUSG00000017176	Nt5c3b	NRF	chr11:100422321-100441808	5'-nucleotidase, cytosolic IIIB [Source:MGI Symbol;Acc:MGI:1915356]	protein_coding	0.000124074	0.00103253	24	6	10.5135	1.56184	0.148555
ENSMUSG00000017188	Coa3	DRF	chr11:101277968-101279114	cytochrome C oxidase assembly factor 3 [Source:MGI Symbol;Acc:MGI:1098757]	protein_coding	1.33183e-05	0.000176047	24	7	118.653	8.73808	0.073644
ENSMUSG00000017188	Coa3	NRF	chr11:101277968-101279114	cytochrome C oxidase assembly factor 3 [Source:MGI Symbol;Acc:MGI:1098757]	protein_coding	0.00209395	0.0109053	24	23	114.769	6.64441	0.0578938
ENSMUSG00000017210	Med24	DRF	chr11:98704591-98729435	mediator complex subunit 24 [Source:MGI Symbol;Acc:MGI:1344385]	protein_coding	0.000246516	0.00182926	24	13	20.1306	1.44637	0.0718491
ENSMUSG00000017210	Med24	NRF	chr11:98704591-98729435	mediator complex subunit 24 [Source:MGI Symbol;Acc:MGI:1344385]	protein_coding	2.94748e-08	1.51334e-06	24	23	20.0123	2.28876	0.114367
ENSMUSG00000017264	Exosc10	DRF	chr4:148558429-148582401	exosome component 10 [Source:MGI Symbol;Acc:MGI:1355322]	protein_coding	0.00963762	0.0387091	24	4	50.902	2.22209	0.0436543
ENSMUSG00000017264	Exosc10	NRF	chr4:148558429-148582401	exosome component 10 [Source:MGI Symbol;Acc:MGI:1355322]	protein_coding	0.0537821	0.165101	24	23	50.9587	1.59219	0.0312447
ENSMUSG00000017291	Taok1	DRF	chr11:77529162-77607815	TAO kinase 1 [Source:MGI Symbol;Acc:MGI:1914490]	protein_coding	0.0121159	0.0466978	24	21	23.3532	0.420072	0.0179878
ENSMUSG00000017291	Taok1	NRF	chr11:77529162-77607815	TAO kinase 1 [Source:MGI Symbol;Acc:MGI:1914490]	protein_coding	0.696814	1	24	22	23.0802	0.030626	0.00132694
ENSMUSG00000017299	Dnttip1	DRF	chr2:164745983-164768607	deoxynucleotidyltransferase, terminal, interacting protein 1 [Source:MGI Symbol;Acc:MGI:1923483]	protein_coding	0.00736584	0.0308661	24	0	76.204	3.34208	0.0438571
ENSMUSG00000017299	Dnttip1	NRF	chr2:164745983-164768607	deoxynucleotidyltransferase, terminal, interacting protein 1 [Source:MGI Symbol;Acc:MGI:1923483]	protein_coding	0.0553038	0.168895	24	8	74.9838	3.33526	0.0444797
ENSMUSG00000017307	Acot8	DRF	chr2:164792765-164804882	acyl-CoA thioesterase 8 [Source:MGI Symbol;Acc:MGI:2158201]	protein_coding	0.980281	1	24	17	77.5211	1.16642	0.0150465
ENSMUSG00000017307	Acot8	NRF	chr2:164792765-164804882	acyl-CoA thioesterase 8 [Source:MGI Symbol;Acc:MGI:2158201]	protein_coding	0.00469182	0.0214658	24	16	73.6122	2.77161	0.0376515
ENSMUSG00000017309	Cd300lg	DRF	chr11:102041509-102055620	CD300 molecule like family member G [Source:MGI Symbol;Acc:MGI:1289168]	protein_coding	0.00216466	0.0109417	24	20	64.5721	2.14627	0.0332384
ENSMUSG00000017309	Cd300lg	NRF	chr11:102041509-102055620	CD300 molecule like family member G [Source:MGI Symbol;Acc:MGI:1289168]	protein_coding	0.109509	0.295769	24	12	63.9918	1.85917	0.0290533
ENSMUSG00000017314	Mpp2	DRF	chr11:102057015-102088515	membrane protein, palmitoylated 2 (MAGUK p55 subfamily member 2) [Source:MGI Symbol;Acc:MGI:1858257]	protein_coding	0.00844826	0.0346926	24	16	5.59281	1.16841	0.208914
ENSMUSG00000017314	Mpp2	NRF	chr11:102057015-102088515	membrane protein, palmitoylated 2 (MAGUK p55 subfamily member 2) [Source:MGI Symbol;Acc:MGI:1858257]	protein_coding	4.83769e-06	7.28845e-05	24	17	6.35125	2.58902	0.40764
ENSMUSG00000017344	Vtn	DRF	chr11:78499091-78502324	vitronectin [Source:MGI Symbol;Acc:MGI:98940]	protein_coding	0.000165118	0.00131427	24	18	175.822	4.46509	0.0253955
ENSMUSG00000017344	Vtn	NRF	chr11:78499091-78502324	vitronectin [Source:MGI Symbol;Acc:MGI:98940]	protein_coding	0.216761	0.511844	24	21	175.724	0.360151	0.00204953
ENSMUSG00000017376	Nlk	DRF	chr11:78567168-78697373	nemo like kinase [Source:MGI Symbol;Acc:MGI:1201387]	protein_coding	0.165568	0.413474	24	17	25.8418	0.247858	0.00959137
ENSMUSG00000017376	Nlk	NRF	chr11:78567168-78697373	nemo like kinase [Source:MGI Symbol;Acc:MGI:1201387]	protein_coding	0.000434058	0.00291148	24	22	26.057	0.865277	0.0332071
ENSMUSG00000017386	Traf4	DRF	chr11:78158499-78165589	TNF receptor associated factor 4 [Source:MGI Symbol;Acc:MGI:1202880]	protein_coding	0.100565	0.275413	24	22	44.0069	1.35378	0.0307628
ENSMUSG00000017386	Traf4	NRF	chr11:78158499-78165589	TNF receptor associated factor 4 [Source:MGI Symbol;Acc:MGI:1202880]	protein_coding	1.51109e-08	9.46515e-07	24	12	43.4309	3.43033	0.0789836
ENSMUSG00000017390	Aldoc	DRF	chr11:78322968-78327781	aldolase C, fructose-bisphosphate [Source:MGI Symbol;Acc:MGI:101863]	protein_coding	1	1	24	3	22.1674	0.235841	0.0106391
ENSMUSG00000017390	Aldoc	NRF	chr11:78322968-78327781	aldolase C, fructose-bisphosphate [Source:MGI Symbol;Acc:MGI:101863]	protein_coding	0.000298522	0.00212818	24	15	23.3384	3.53715	0.151559
ENSMUSG00000017405	Nek8	DRF	chr11:78166106-78176675	NIMA (never in mitosis gene a)-related expressed kinase 8 [Source:MGI Symbol;Acc:MGI:1890646]	protein_coding	0.00229746	0.0115236	24	22	7.23122	0.763647	0.105604
ENSMUSG00000017405	Nek8	NRF	chr11:78166106-78176675	NIMA (never in mitosis gene a)-related expressed kinase 8 [Source:MGI Symbol;Acc:MGI:1890646]	protein_coding	2.25049e-06	3.97749e-05	24	8	6.6754	2.03961	0.305542
ENSMUSG00000017417	Plxdc1	DRF	chr11:97923238-97986444	plexin domain containing 1 [Source:MGI Symbol;Acc:MGI:1919574]	protein_coding	0.194261	0.470203	24	0	14.4971	1.3654	0.0941845
ENSMUSG00000017417	Plxdc1	NRF	chr11:97923238-97986444	plexin domain containing 1 [Source:MGI Symbol;Acc:MGI:1919574]	protein_coding	0.00181629	0.00968953	24	9	14.47	1.77604	0.122739
ENSMUSG00000017428	Psmd11	DRF	chr11:80428615-80473248	proteasome (prosome, macropain) 26S subunit, non-ATPase, 11 [Source:MGI Symbol;Acc:MGI:1916327]	protein_coding	1.57631e-05	0.000201117	24	16	42.2996	2.38062	0.05628
ENSMUSG00000017428	Psmd11	NRF	chr11:80428615-80473248	proteasome (prosome, macropain) 26S subunit, non-ATPase, 11 [Source:MGI Symbol;Acc:MGI:1916327]	protein_coding	5.38614e-05	0.000517343	24	1	41.4945	2.23976	0.0539773
ENSMUSG00000017446	C1qtnf1	DRF	chr11:118428203-118449963	C1q and tumor necrosis factor related protein 1 [Source:MGI Symbol;Acc:MGI:1919254]	protein_coding	6.768e-05	0.000640151	24	21	40.3932	2.08102	0.0515191
ENSMUSG00000017446	C1qtnf1	NRF	chr11:118428203-118449963	C1q and tumor necrosis factor related protein 1 [Source:MGI Symbol;Acc:MGI:1919254]	protein_coding	4.24857e-09	3.80202e-07	24	12	40.8099	3.95058	0.0968043
ENSMUSG00000017453	Pipox	DRF	chr11:77880615-77894096	pipecolic acid oxidase [Source:MGI Symbol;Acc:MGI:1197006]	protein_coding	0.00207761	0.0105689	24	19	127.192	1.88954	0.0148558
ENSMUSG00000017453	Pipox	NRF	chr11:77880615-77894096	pipecolic acid oxidase [Source:MGI Symbol;Acc:MGI:1197006]	protein_coding	0.000161741	0.00128032	24	18	125.13	3.35452	0.0268083
ENSMUSG00000017466	Timp2	DRF	chr11:118301069-118355740	tissue inhibitor of metalloproteinase 2 [Source:MGI Symbol;Acc:MGI:98753]	protein_coding	0.000311431	0.0022202	24	18	59.5182	2.03271	0.0341527
ENSMUSG00000017466	Timp2	NRF	chr11:118301069-118355740	tissue inhibitor of metalloproteinase 2 [Source:MGI Symbol;Acc:MGI:98753]	protein_coding	0.468873	0.914607	24	17	59.2751	0.941442	0.0158826
ENSMUSG00000017485	Top2b	DRF	chr14:16365179-16435462	topoisomerase (DNA) II beta [Source:MGI Symbol;Acc:MGI:98791]	protein_coding	0.0004745	0.00314047	24	22	16.2031	0.450264	0.0277888
ENSMUSG00000017485	Top2b	NRF	chr14:16365179-16435462	topoisomerase (DNA) II beta [Source:MGI Symbol;Acc:MGI:98791]	protein_coding	0.922062	1	24	22	16.0032	0.010553	0.000659432
ENSMUSG00000017491	Rarb	DRF	chr14:16430839-16819156	retinoic acid receptor, beta [Source:MGI Symbol;Acc:MGI:97857]	protein_coding	0.300983	0.665115	24	7	51.4604	1.777	0.0345315
ENSMUSG00000017491	Rarb	NRF	chr14:16430839-16819156	retinoic acid receptor, beta [Source:MGI Symbol;Acc:MGI:97857]	protein_coding	0.01284	0.0498667	24	18	51.7553	2.84922	0.0550518
ENSMUSG00000017493	Igfbp4	DRF	chr11:99041244-99054392	insulin-like growth factor binding protein 4 [Source:MGI Symbol;Acc:MGI:96439]	protein_coding	0.230148	0.538916	24	23	80.0531	1.05078	0.013126
ENSMUSG00000017493	Igfbp4	NRF	chr11:99041244-99054392	insulin-like growth factor binding protein 4 [Source:MGI Symbol;Acc:MGI:96439]	protein_coding	5.91144e-07	1.41735e-05	24	15	78.7931	3.79043	0.0481062
ENSMUSG00000017639	Rab11fip4	DRF	chr11:79591212-79698023	RAB11 family interacting protein 4 (class II) [Source:MGI Symbol;Acc:MGI:2442920]	protein_coding	3.01785e-07	1.04963e-05	24	18	18.2976	4.00935	0.219118
ENSMUSG00000017639	Rab11fip4	NRF	chr11:79591212-79698023	RAB11 family interacting protein 4 (class II) [Source:MGI Symbol;Acc:MGI:2442920]	protein_coding	0.0161327	0.0602604	24	4	16.814	2.83337	0.168512
ENSMUSG00000017664	Slc35c2	DRF	chr2:165276554-165287869	solute carrier family 35, member C2 [Source:MGI Symbol;Acc:MGI:2385166]	protein_coding	0.000389671	0.00266464	24	23	30.9363	1.31418	0.0424801
ENSMUSG00000017664	Slc35c2	NRF	chr2:165276554-165287869	solute carrier family 35, member C2 [Source:MGI Symbol;Acc:MGI:2385166]	protein_coding	0.00340214	0.0163204	24	9	30.261	1.99583	0.0659539
ENSMUSG00000017667	Zfp334	DRF	chr2:165374264-165388259	zinc finger protein 334 [Source:MGI Symbol;Acc:MGI:2388656]	protein_coding	0.910952	1	24	15	5.71677	0.379813	0.0664384
ENSMUSG00000017667	Zfp334	NRF	chr2:165374264-165388259	zinc finger protein 334 [Source:MGI Symbol;Acc:MGI:2388656]	protein_coding	2.69364e-06	4.54574e-05	24	23	5.63586	0.672358	0.1193
ENSMUSG00000017670	Elmo2	DRF	chr2:165288031-165326479	engulfment and cell motility 2 [Source:MGI Symbol;Acc:MGI:2153045]	protein_coding	0.998319	1	24	17	21.1296	0.257928	0.012207
ENSMUSG00000017670	Elmo2	NRF	chr2:165288031-165326479	engulfment and cell motility 2 [Source:MGI Symbol;Acc:MGI:2153045]	protein_coding	0.0049907	0.0226134	24	0	21.1922	0.89703	0.0423283
ENSMUSG00000017686	Rhot1	DRF	chr11:80209019-80267907	ras homolog family member T1 [Source:MGI Symbol;Acc:MGI:1926078]	protein_coding	0.0018194	0.00947734	24	19	31.7654	0.854836	0.0269109
ENSMUSG00000017686	Rhot1	NRF	chr11:80209019-80267907	ras homolog family member T1 [Source:MGI Symbol;Acc:MGI:1926078]	protein_coding	0.0282572	0.0963929	24	19	31.2602	0.273478	0.00874845
ENSMUSG00000017688	Hnf4g	DRF	chr3:3508030-3658052	hepatocyte nuclear factor 4, gamma [Source:MGI Symbol;Acc:MGI:1353604]	protein_coding	0.521462	1	24	0	22.2533	3.10316	0.139448
ENSMUSG00000017688	Hnf4g	NRF	chr3:3508030-3658052	hepatocyte nuclear factor 4, gamma [Source:MGI Symbol;Acc:MGI:1353604]	protein_coding	0.00251514	0.0127183	24	4	24.0507	5.86394	0.243816
ENSMUSG00000017697	Ada	DRF	chr2:163726584-163750239	adenosine deaminase [Source:MGI Symbol;Acc:MGI:87916]	protein_coding	0.00551545	0.0242224	24	1	70.263	5.1968	0.0739621
ENSMUSG00000017697	Ada	NRF	chr2:163726584-163750239	adenosine deaminase [Source:MGI Symbol;Acc:MGI:87916]	protein_coding	1.41283e-07	4.74334e-06	24	8	70.8884	7.68655	0.108432
ENSMUSG00000017707	Serinc3	DRF	chr2:163623272-163645131	serine incorporator 3 [Source:MGI Symbol;Acc:MGI:1349457]	protein_coding	9.71637e-07	2.45315e-05	24	20	84.5555	4.31294	0.0510071
ENSMUSG00000017707	Serinc3	NRF	chr2:163623272-163645131	serine incorporator 3 [Source:MGI Symbol;Acc:MGI:1349457]	protein_coding	1.26829e-05	0.000160367	24	18	82.7869	2.94971	0.0356301
ENSMUSG00000017715	Pgs1	DRF	chr11:117986292-118024011	phosphatidylglycerophosphate synthase 1 [Source:MGI Symbol;Acc:MGI:1921701]	protein_coding	0.00288882	0.0139663	24	10	28.0083	1.89485	0.067653
ENSMUSG00000017715	Pgs1	NRF	chr11:117986292-118024011	phosphatidylglycerophosphate synthase 1 [Source:MGI Symbol;Acc:MGI:1921701]	protein_coding	8.47307e-09	6.29271e-07	24	20	27.6486	3.42588	0.123908
ENSMUSG00000017716	Birc5	DRF	chr11:117849251-117855743	baculoviral IAP repeat-containing 5 [Source:MGI Symbol;Acc:MGI:1203517]	protein_coding	0.000933831	0.00546347	24	3	3.96899	1.48861	0.37506
ENSMUSG00000017716	Birc5	NRF	chr11:117849251-117855743	baculoviral IAP repeat-containing 5 [Source:MGI Symbol;Acc:MGI:1203517]	protein_coding	0.499954	0.957462	24	11	4.3827	1.32627	0.302616
ENSMUSG00000017718	Afmid	DRF	chr11:117825924-117839908	arylformamidase [Source:MGI Symbol;Acc:MGI:2448704]	protein_coding	1	1	24	9	66.6095	0.436162	0.00654805
ENSMUSG00000017718	Afmid	NRF	chr11:117825924-117839908	arylformamidase [Source:MGI Symbol;Acc:MGI:2448704]	protein_coding	0.00797656	0.0334033	24	18	64.8064	4.58561	0.0707585
ENSMUSG00000017737	Mmp9	DRF	chr2:164940780-164955850	matrix metallopeptidase 9 [Source:MGI Symbol;Acc:MGI:97011]	protein_coding	1	1	24	3	9.20268	0.120491	0.013093
ENSMUSG00000017737	Mmp9	NRF	chr2:164940780-164955850	matrix metallopeptidase 9 [Source:MGI Symbol;Acc:MGI:97011]	protein_coding	0.00381967	0.0180006	24	6	10.2828	2.56988	0.24992
ENSMUSG00000017747	Ghdc	DRF	chr11:100766032-100770957	GH3 domain containing [Source:MGI Symbol;Acc:MGI:1931556]	protein_coding	0.00124925	0.00695504	24	18	35.7789	1.78271	0.0498258
ENSMUSG00000017747	Ghdc	NRF	chr11:100766032-100770957	GH3 domain containing [Source:MGI Symbol;Acc:MGI:1931556]	protein_coding	0.150561	0.382345	24	23	34.4493	1.42463	0.0413544
ENSMUSG00000017756	Slc12a7	DRF	chr13:73733094-73816754	solute carrier family 12, member 7 [Source:MGI Symbol;Acc:MGI:1342283]	protein_coding	0.00431258	0.0196564	24	1	15.0257	0.472897	0.0314726
ENSMUSG00000017756	Slc12a7	NRF	chr13:73733094-73816754	solute carrier family 12, member 7 [Source:MGI Symbol;Acc:MGI:1342283]	protein_coding	0.006977	0.0298972	24	16	15.0025	0.562588	0.0374998
ENSMUSG00000017760	Ctsa	DRF	chr2:164832873-164841032	cathepsin A [Source:MGI Symbol;Acc:MGI:97748]	protein_coding	8.81721e-06	0.000129756	24	21	40.4721	1.54845	0.0382598
ENSMUSG00000017760	Ctsa	NRF	chr2:164832873-164841032	cathepsin A [Source:MGI Symbol;Acc:MGI:97748]	protein_coding	9.80483e-06	0.000129181	24	12	39.8509	1.82891	0.0458938
ENSMUSG00000017764	Zswim1	DRF	chr2:164822686-164826871	zinc finger SWIM-type containing 1 [Source:MGI Symbol;Acc:MGI:1919221]	protein_coding	0.299359	0.662484	24	10	13.9929	1.26408	0.0903376
ENSMUSG00000017764	Zswim1	NRF	chr2:164822686-164826871	zinc finger SWIM-type containing 1 [Source:MGI Symbol;Acc:MGI:1919221]	protein_coding	0.001457	0.00806572	24	23	13.617	1.8406	0.13517
ENSMUSG00000017765	Slc12a4	DRF	chr8:105943590-105966097	solute carrier family 12, member 4 [Source:MGI Symbol;Acc:MGI:1309465]	protein_coding	0.0721703	0.208694	24	17	34.7247	1.3092	0.0377022
ENSMUSG00000017765	Slc12a4	NRF	chr8:105943590-105966097	solute carrier family 12, member 4 [Source:MGI Symbol;Acc:MGI:1309465]	protein_coding	2.06422e-06	3.73396e-05	24	12	36.4108	2.8064	0.0770762
ENSMUSG00000017767	Spata25	DRF	chr2:164826389-164828537	spermatogenesis associated 25 [Source:MGI Symbol;Acc:MGI:1922892]	protein_coding	0.0126178	0.0483536	24	6	4.44213	1.16308	0.26183
ENSMUSG00000017767	Spata25	NRF	chr2:164826389-164828537	spermatogenesis associated 25 [Source:MGI Symbol;Acc:MGI:1922892]	protein_coding	0.624973	1	24	2	4.46594	0.631489	0.141401
ENSMUSG00000017774	Myo1c	DRF	chr11:75650504-75673910	myosin IC [Source:MGI Symbol;Acc:MGI:106612]	protein_coding	0.0131943	0.0501507	24	10	27.8931	0.669515	0.0240028
ENSMUSG00000017774	Myo1c	NRF	chr11:75650504-75673910	myosin IC [Source:MGI Symbol;Acc:MGI:106612]	protein_coding	0.000124748	0.00103712	24	18	27.3088	0.896481	0.0328276
ENSMUSG00000017801	Mlx	DRF	chr11:101087277-101092207	MAX-like protein X [Source:MGI Symbol;Acc:MGI:108398]	protein_coding	0.124251	0.327474	24	8	69.5269	3.55565	0.0511406
ENSMUSG00000017801	Mlx	NRF	chr11:101087277-101092207	MAX-like protein X [Source:MGI Symbol;Acc:MGI:108398]	protein_coding	1.2893e-05	0.000162298	24	20	69.8271	5.79831	0.0830382
ENSMUSG00000017802	Retreg3	DRF	chr11:101096322-101119893	reticulophagy regulator family member 3 [Source:MGI Symbol;Acc:MGI:1915248]	protein_coding	0.000123136	0.00103763	24	19	73.655	5.33301	0.0724053
ENSMUSG00000017802	Retreg3	NRF	chr11:101096322-101119893	reticulophagy regulator family member 3 [Source:MGI Symbol;Acc:MGI:1915248]	protein_coding	0.0759642	0.218621	24	16	71.5558	5.29422	0.0739872
ENSMUSG00000017830	Dhx58	DRF	chr11:100694884-100704271	DEXH (Asp-Glu-X-His) box polypeptide 58 [Source:MGI Symbol;Acc:MGI:1931560]	protein_coding	7.07132e-08	3.78724e-06	24	6	28.6332	3.60409	0.125871
ENSMUSG00000017830	Dhx58	NRF	chr11:100694884-100704271	DEXH (Asp-Glu-X-His) box polypeptide 58 [Source:MGI Symbol;Acc:MGI:1931560]	protein_coding	3.96847e-05	0.000401668	24	1	30.7296	4.86887	0.158443
ENSMUSG00000017831	Rab5a	DRF	chr17:53479234-53507680	RAB5A, member RAS oncogene family [Source:MGI Symbol;Acc:MGI:105926]	protein_coding	4.12728e-06	7.20927e-05	24	19	43.1085	2.02866	0.0470593
ENSMUSG00000017831	Rab5a	NRF	chr17:53479234-53507680	RAB5A, member RAS oncogene family [Source:MGI Symbol;Acc:MGI:105926]	protein_coding	0.963532	1	24	21	42.3085	0.507911	0.012005
ENSMUSG00000017858	Ift52	DRF	chr2:163017354-163046141	intraflagellar transport 52 [Source:MGI Symbol;Acc:MGI:2387217]	protein_coding	0.0466864	0.144929	24	23	69.9539	1.44828	0.0207033
ENSMUSG00000017858	Ift52	NRF	chr2:163017354-163046141	intraflagellar transport 52 [Source:MGI Symbol;Acc:MGI:2387217]	protein_coding	0.000850349	0.00510913	24	11	68.5872	2.52125	0.0367597
ENSMUSG00000017868	Sgk2	DRF	chr2:162987330-163014127	serum/glucocorticoid regulated kinase 2 [Source:MGI Symbol;Acc:MGI:1351318]	protein_coding	0.000176479	0.00139077	24	18	70.1753	4.13492	0.0589227
ENSMUSG00000017868	Sgk2	NRF	chr2:162987330-163014127	serum/glucocorticoid regulated kinase 2 [Source:MGI Symbol;Acc:MGI:1351318]	protein_coding	0.0499732	0.155152	24	5	67.3464	5.51546	0.0818968
ENSMUSG00000017929	B4galt5	DRF	chr2:167298444-167349183	UDP-Gal:betaGlcNAc beta 1,4-galactosyltransferase, polypeptide 5 [Source:MGI Symbol;Acc:MGI:1927169]	protein_coding	0.565959	1	24	22	62.0891	2.32933	0.0375159
ENSMUSG00000017929	B4galt5	NRF	chr2:167298444-167349183	UDP-Gal:betaGlcNAc beta 1,4-galactosyltransferase, polypeptide 5 [Source:MGI Symbol;Acc:MGI:1927169]	protein_coding	3.62021e-08	1.76938e-06	24	16	61.1964	7.7629	0.126852
ENSMUSG00000017950	Hnf4a	DRF	chr2:163506808-163572910	hepatic nuclear factor 4, alpha [Source:MGI Symbol;Acc:MGI:109128]	protein_coding	0.330353	0.714	24	15	83.045	1.586	0.0190981
ENSMUSG00000017950	Hnf4a	NRF	chr2:163506808-163572910	hepatic nuclear factor 4, alpha [Source:MGI Symbol;Acc:MGI:109128]	protein_coding	1.30194e-05	0.00016324	24	18	82.5075	3.34909	0.0405914
ENSMUSG00000017969	Ptgis	DRF	chr2:167191805-167240604	prostaglandin I2 (prostacyclin) synthase [Source:MGI Symbol;Acc:MGI:1097156]	protein_coding	6.4768e-06	0.000102432	24	16	32.9584	6.00841	0.182303
ENSMUSG00000017969	Ptgis	NRF	chr2:167191805-167240604	prostaglandin I2 (prostacyclin) synthase [Source:MGI Symbol;Acc:MGI:1097156]	protein_coding	2.94611e-06	4.90987e-05	24	13	32.3821	5.21313	0.160988
ENSMUSG00000017978	Cadps2	DRF	chr6:23262773-23839421	Ca2+-dependent activator protein for secretion 2 [Source:MGI Symbol;Acc:MGI:2443963]	protein_coding	1	1	24	21	19.7476	0.00347631	0.000176037
ENSMUSG00000017978	Cadps2	NRF	chr6:23262773-23839421	Ca2+-dependent activator protein for secretion 2 [Source:MGI Symbol;Acc:MGI:2443963]	protein_coding	0.00243318	0.0123629	24	16	19.6034	0.794862	0.0405472
ENSMUSG00000017999	Ddx27	DRF	chr2:167015193-167034947	DEAD (Asp-Glu-Ala-Asp) box polypeptide 27 [Source:MGI Symbol;Acc:MGI:2385884]	protein_coding	1	1	24	2	29.7428	0.643926	0.0216498
ENSMUSG00000017999	Ddx27	NRF	chr2:167015193-167034947	DEAD (Asp-Glu-Ala-Asp) box polypeptide 27 [Source:MGI Symbol;Acc:MGI:2385884]	protein_coding	0.00912772	0.0373801	24	19	29.9864	1.56776	0.0522823
ENSMUSG00000018001	Cyth3	DRF	chr5:143622447-143710250	cytohesin 3 [Source:MGI Symbol;Acc:MGI:1335107]	protein_coding	0.0100749	0.0401779	24	15	7.33141	0.402094	0.0548454
ENSMUSG00000018001	Cyth3	NRF	chr5:143622447-143710250	cytohesin 3 [Source:MGI Symbol;Acc:MGI:1335107]	protein_coding	0.156146	0.394539	24	6	7.25461	0.547726	0.0755004
ENSMUSG00000018068	Ints2	DRF	chr11:86210681-86257575	integrator complex subunit 2 [Source:MGI Symbol;Acc:MGI:1917672]	protein_coding	0.00870554	0.0355824	24	10	11.3131	1.46824	0.129783
ENSMUSG00000018068	Ints2	NRF	chr11:86210681-86257575	integrator complex subunit 2 [Source:MGI Symbol;Acc:MGI:1917672]	protein_coding	1.36934e-08	8.86786e-07	24	20	11.544	3.16804	0.274432
ENSMUSG00000018076	Med13l	DRF	chr5:118560679-118765438	mediator complex subunit 13-like [Source:MGI Symbol;Acc:MGI:2670178]	protein_coding	1.76344e-05	0.000219158	24	18	12.3999	0.483704	0.0390087
ENSMUSG00000018076	Med13l	NRF	chr5:118560679-118765438	mediator complex subunit 13-like [Source:MGI Symbol;Acc:MGI:2670178]	protein_coding	1	1	24	21	12.4356	0.136954	0.011013
ENSMUSG00000018102	Hist1h2bc	DRF	chr13:23684199-23692908	histone cluster 1, H2bc [Source:MGI Symbol;Acc:MGI:1915274]	protein_coding	0.021416	0.0752506	24	22	251.735	5.48366	0.0217835
ENSMUSG00000018102	Hist1h2bc	NRF	chr13:23684199-23692908	histone cluster 1, H2bc [Source:MGI Symbol;Acc:MGI:1915274]	protein_coding	0.000290274	0.00207929	24	0	247.663	12.3756	0.0499696
ENSMUSG00000018143	Mafk	DRF	chr5:139791513-139802653	v-maf musculoaponeurotic fibrosarcoma oncogene family, protein K (avian) [Source:MGI Symbol;Acc:MGI:99951]	protein_coding	7.73139e-05	0.000709106	24	19	20.2732	2.68786	0.132582
ENSMUSG00000018143	Mafk	NRF	chr5:139791513-139802653	v-maf musculoaponeurotic fibrosarcoma oncogene family, protein K (avian) [Source:MGI Symbol;Acc:MGI:99951]	protein_coding	2.41187e-07	7.12603e-06	24	8	19.704	3.34878	0.169954
ENSMUSG00000018160	Med1	DRF	chr11:98152154-98193293	mediator complex subunit 1 [Source:MGI Symbol;Acc:MGI:1100846]	protein_coding	0.150804	0.38373	24	21	24.1536	0.35956	0.0148864
ENSMUSG00000018160	Med1	NRF	chr11:98152154-98193293	mediator complex subunit 1 [Source:MGI Symbol;Acc:MGI:1100846]	protein_coding	0.00117967	0.00674038	24	20	23.8778	0.892314	0.03737
ENSMUSG00000018166	Erbb3	DRF	chr10:128567523-128589652	erb-b2 receptor tyrosine kinase 3 [Source:MGI Symbol;Acc:MGI:95411]	protein_coding	1.6619e-07	6.8345e-06	24	20	47.5396	4.47683	0.0941704
ENSMUSG00000018166	Erbb3	NRF	chr10:128567523-128589652	erb-b2 receptor tyrosine kinase 3 [Source:MGI Symbol;Acc:MGI:95411]	protein_coding	1.05505e-05	0.000137226	24	8	46.7431	3.41283	0.0730126
ENSMUSG00000018167	Stard3	DRF	chr11:98358368-98381112	START domain containing 3 [Source:MGI Symbol;Acc:MGI:1929618]	protein_coding	0.152195	0.386455	24	19	44.3882	1.32997	0.0299622
ENSMUSG00000018167	Stard3	NRF	chr11:98358368-98381112	START domain containing 3 [Source:MGI Symbol;Acc:MGI:1929618]	protein_coding	0.00293858	0.0144596	24	12	44.6557	1.7701	0.0396389
ENSMUSG00000018168	Ikzf3	DRF	chr11:98464902-98546031	IKAROS family zinc finger 3 [Source:MGI Symbol;Acc:MGI:1342542]	protein_coding	0.831901	1	24	3	7.54567	0.690621	0.0915254
ENSMUSG00000018168	Ikzf3	NRF	chr11:98464902-98546031	IKAROS family zinc finger 3 [Source:MGI Symbol;Acc:MGI:1342542]	protein_coding	0.00687977	0.0295854	24	6	7.99001	1.25194	0.156688
ENSMUSG00000018169	Mfng	DRF	chr15:78755882-78773475	MFNG O-fucosylpeptide 3-beta-N-acetylglucosaminyltransferase [Source:MGI Symbol;Acc:MGI:1095404]	protein_coding	0.707909	1	24	21	20.227	1.62526	0.0803511
ENSMUSG00000018169	Mfng	NRF	chr15:78755882-78773475	MFNG O-fucosylpeptide 3-beta-N-acetylglucosaminyltransferase [Source:MGI Symbol;Acc:MGI:1095404]	protein_coding	0.00164788	0.00891372	24	9	20.4136	3.32873	0.163064
ENSMUSG00000018171	Vmp1	DRF	chr11:86583865-86683836	vacuole membrane protein 1 [Source:MGI Symbol;Acc:MGI:1923159]	protein_coding	2.0746e-05	0.000249413	24	17	85.5955	3.5847	0.0418796
ENSMUSG00000018171	Vmp1	NRF	chr11:86583865-86683836	vacuole membrane protein 1 [Source:MGI Symbol;Acc:MGI:1923159]	protein_coding	8.69102e-05	0.000767485	24	22	84.2009	2.89711	0.0344071
ENSMUSG00000018196	Glrx2	DRF	chr1:143716338-143749676	glutaredoxin 2 (thioltransferase) [Source:MGI Symbol;Acc:MGI:1916617]	protein_coding	0.00661123	0.0281967	24	18	14.6017	1.11238	0.0761818
ENSMUSG00000018196	Glrx2	NRF	chr1:143716338-143749676	glutaredoxin 2 (thioltransferase) [Source:MGI Symbol;Acc:MGI:1916617]	protein_coding	0.999988	1	24	23	14.5372	0.517834	0.0356213
ENSMUSG00000018199	Trove2	DRF	chr1:143750790-143777068	TROVE domain family, member 2 [Source:MGI Symbol;Acc:MGI:106652]	protein_coding	4.22833e-06	7.31539e-05	24	20	11.4222	0.65222	0.0571009
ENSMUSG00000018199	Trove2	NRF	chr1:143750790-143777068	TROVE domain family, member 2 [Source:MGI Symbol;Acc:MGI:106652]	protein_coding	0.519598	0.983216	24	23	10.8357	0.476455	0.0439708
ENSMUSG00000018209	Stk4	DRF	chr2:164070322-164155524	serine/threonine kinase 4 [Source:MGI Symbol;Acc:MGI:1929004]	protein_coding	9.62576e-07	2.44394e-05	24	18	32.298	1.45078	0.0449187
ENSMUSG00000018209	Stk4	NRF	chr2:164070322-164155524	serine/threonine kinase 4 [Source:MGI Symbol;Acc:MGI:1929004]	protein_coding	0.669295	1	24	23	31.871	0.473748	0.0148646
ENSMUSG00000018286	Psmb6	DRF	chr11:70525367-70527858	proteasome (prosome, macropain) subunit, beta type 6 [Source:MGI Symbol;Acc:MGI:104880]	protein_coding	7.44236e-06	0.000114167	24	14	94.2813	3.61915	0.0383867
ENSMUSG00000018286	Psmb6	NRF	chr11:70525367-70527858	proteasome (prosome, macropain) subunit, beta type 6 [Source:MGI Symbol;Acc:MGI:104880]	protein_coding	1	1	24	21	92.8281	0.00962379	0.000103673
ENSMUSG00000018287	Spag7	DRF	chr11:70663771-70669416	sperm associated antigen 7 [Source:MGI Symbol;Acc:MGI:107380]	protein_coding	1.06257e-05	0.000149036	24	6	88.3516	6.32838	0.0716272
ENSMUSG00000018287	Spag7	NRF	chr11:70663771-70669416	sperm associated antigen 7 [Source:MGI Symbol;Acc:MGI:107380]	protein_coding	0.604456	1	24	3	87.3614	2.16383	0.0247687
ENSMUSG00000018293	Pfn1	DRF	chr11:70651850-70654644	profilin 1 [Source:MGI Symbol;Acc:MGI:97549]	protein_coding	2.28777e-06	4.65149e-05	24	7	71.5358	2.16289	0.0302351
ENSMUSG00000018293	Pfn1	NRF	chr11:70651850-70654644	profilin 1 [Source:MGI Symbol;Acc:MGI:97549]	protein_coding	1	1	24	9	70.7143	0.0252525	0.000357106
ENSMUSG00000018326	Ywhab	DRF	chr2:163994960-164018588	tyrosine 3-monooxygenase/tryptophan 5-monooxygenase activation protein, beta polypeptide [Source:MGI Symbol;Acc:MGI:1891917]	protein_coding	9.97981e-06	0.000141776	24	16	52.8908	2.43429	0.0460249
ENSMUSG00000018326	Ywhab	NRF	chr2:163994960-164018588	tyrosine 3-monooxygenase/tryptophan 5-monooxygenase activation protein, beta polypeptide [Source:MGI Symbol;Acc:MGI:1891917]	protein_coding	4.08187e-05	0.000409719	24	22	52.0711	1.92017	0.0368759
ENSMUSG00000018340	Anxa6	DRF	chr11:54979108-55033445	annexin A6 [Source:MGI Symbol;Acc:MGI:88255]	protein_coding	0.00719204	0.0302525	24	18	120.993	2.23257	0.018452
ENSMUSG00000018340	Anxa6	NRF	chr11:54979108-55033445	annexin A6 [Source:MGI Symbol;Acc:MGI:88255]	protein_coding	0.0304375	0.102664	24	20	118.419	0.762466	0.00643869
ENSMUSG00000018341	Il12rb2	DRF	chr6:67291318-67376188	interleukin 12 receptor, beta 2 [Source:MGI Symbol;Acc:MGI:1270861]	protein_coding	0.000694171	0.00426556	24	5	11.8177	3.01944	0.255502
ENSMUSG00000018341	Il12rb2	NRF	chr6:67291318-67376188	interleukin 12 receptor, beta 2 [Source:MGI Symbol;Acc:MGI:1270861]	protein_coding	0.326421	0.702931	24	20	11.854	1.93068	0.162872
ENSMUSG00000018347	Zkscan6	DRF	chr11:65807175-65829239	zinc finger with KRAB and SCAN domains 6 [Source:MGI Symbol;Acc:MGI:1289293]	protein_coding	0.00650928	0.0278212	24	21	49.6914	2.30476	0.0463815
ENSMUSG00000018347	Zkscan6	NRF	chr11:65807175-65829239	zinc finger with KRAB and SCAN domains 6 [Source:MGI Symbol;Acc:MGI:1289293]	protein_coding	0.963147	1	24	6	49.1537	2.04465	0.041597
ENSMUSG00000018362	Kpna2	DRF	chr11:106988629-106999541	karyopherin (importin) alpha 2 [Source:MGI Symbol;Acc:MGI:103561]	protein_coding	0.945603	1	24	4	60.4301	0.971993	0.0160846
ENSMUSG00000018362	Kpna2	NRF	chr11:106988629-106999541	karyopherin (importin) alpha 2 [Source:MGI Symbol;Acc:MGI:103561]	protein_coding	2.87545e-05	0.000309659	24	19	59.4803	4.47486	0.0752327
ENSMUSG00000018363	Smurf2	DRF	chr11:106820066-106920715	SMAD specific E3 ubiquitin protein ligase 2 [Source:MGI Symbol;Acc:MGI:1913563]	protein_coding	0.0025487	0.012568	24	21	40.8139	0.730373	0.0178952
ENSMUSG00000018363	Smurf2	NRF	chr11:106820066-106920715	SMAD specific E3 ubiquitin protein ligase 2 [Source:MGI Symbol;Acc:MGI:1913563]	protein_coding	0.208624	0.49669	24	21	40.4448	0.313779	0.00775819
ENSMUSG00000018377	Vezf1	DRF	chr11:88068279-88084729	vascular endothelial zinc finger 1 [Source:MGI Symbol;Acc:MGI:1313291]	protein_coding	0.00607522	0.0262729	24	19	33.3168	0.792899	0.0237988
ENSMUSG00000018377	Vezf1	NRF	chr11:88068279-88084729	vascular endothelial zinc finger 1 [Source:MGI Symbol;Acc:MGI:1313291]	protein_coding	0.237736	0.550534	24	22	32.1964	1.52016	0.0472152
ENSMUSG00000018379	Srsf1	DRF	chr11:88047373-88053755	serine/arginine-rich splicing factor 1 [Source:MGI Symbol;Acc:MGI:98283]	protein_coding	0.303002	0.668971	24	10	21.6496	1.14399	0.0528413
ENSMUSG00000018379	Srsf1	NRF	chr11:88047373-88053755	serine/arginine-rich splicing factor 1 [Source:MGI Symbol;Acc:MGI:98283]	protein_coding	0.000747063	0.00459057	24	21	21.9448	1.77164	0.080732
ENSMUSG00000018387	Shroom1	DRF	chr11:53457205-53467766	shroom family member 1 [Source:MGI Symbol;Acc:MGI:1919024]	protein_coding	0.00172666	0.00907613	24	14	33.6202	1.92767	0.0573365
ENSMUSG00000018387	Shroom1	NRF	chr11:53457205-53467766	shroom family member 1 [Source:MGI Symbol;Acc:MGI:1919024]	protein_coding	0.000110114	0.000933584	24	23	32.7439	3.23247	0.0987197
ENSMUSG00000018398	Sept8	DRF	chr11:53519257-53549565	septin 8 [Source:MGI Symbol;Acc:MGI:894310]	protein_coding	0.178457	0.439018	24	16	10.6709	1.33263	0.124885
ENSMUSG00000018398	Sept8	NRF	chr11:53519257-53549565	septin 8 [Source:MGI Symbol;Acc:MGI:894310]	protein_coding	9.35301e-06	0.000124194	24	20	10.9063	1.53397	0.14065
ENSMUSG00000018401	Mtmr4	DRF	chr11:87592162-87616302	myotubularin related protein 4 [Source:MGI Symbol;Acc:MGI:2180699]	protein_coding	0.0321916	0.105827	24	15	35.4363	1.88713	0.0532541
ENSMUSG00000018401	Mtmr4	NRF	chr11:87592162-87616302	myotubularin related protein 4 [Source:MGI Symbol;Acc:MGI:2180699]	protein_coding	6.79334e-08	2.79374e-06	24	20	34.6976	3.84533	0.110824
ENSMUSG00000018412	Kansl1	DRF	chr11:104333229-104468861	KAT8 regulatory NSL complex subunit 1 [Source:MGI Symbol;Acc:MGI:1923969]	protein_coding	0.000873486	0.00516881	24	20	36.6136	0.481577	0.013153
ENSMUSG00000018412	Kansl1	NRF	chr11:104333229-104468861	KAT8 regulatory NSL complex subunit 1 [Source:MGI Symbol;Acc:MGI:1923969]	protein_coding	0.00772334	0.0325196	24	21	36.4457	0.468554	0.0128562
ENSMUSG00000018415	Gid4	DRF	chr11:60417145-60450927	GID complex subunit 4, VID24 homolog [Source:MGI Symbol;Acc:MGI:1914021]	protein_coding	0.000276614	0.00201437	24	20	47.5908	1.19471	0.0251038
ENSMUSG00000018415	Gid4	NRF	chr11:60417145-60450927	GID complex subunit 4, VID24 homolog [Source:MGI Symbol;Acc:MGI:1914021]	protein_coding	0.0123089	0.0480833	24	19	46.376	0.703305	0.0151653
ENSMUSG00000018417	Myo1b	DRF	chr1:51749765-51916071	myosin IB [Source:MGI Symbol;Acc:MGI:107752]	protein_coding	1.78723e-08	1.46998e-06	24	18	33.5014	2.18017	0.0650771
ENSMUSG00000018417	Myo1b	NRF	chr1:51749765-51916071	myosin IB [Source:MGI Symbol;Acc:MGI:107752]	protein_coding	0.00433043	0.0200533	24	23	32.6795	1.1074	0.0338866
ENSMUSG00000018425	Dhx40	DRF	chr11:86768846-86807746	DEAH (Asp-Glu-Ala-His) box polypeptide 40 [Source:MGI Symbol;Acc:MGI:1914737]	protein_coding	4.55778e-07	1.4092e-05	24	22	57.2142	2.79625	0.0488733
ENSMUSG00000018425	Dhx40	NRF	chr11:86768846-86807746	DEAH (Asp-Glu-Ala-His) box polypeptide 40 [Source:MGI Symbol;Acc:MGI:1914737]	protein_coding	0.39949	0.818727	24	11	55.6044	1.14816	0.0206488
ENSMUSG00000018427	Ypel2	DRF	chr11:86936425-86993707	yippee like 2 [Source:MGI Symbol;Acc:MGI:1925114]	protein_coding	2.32186e-06	4.69825e-05	24	14	32.8711	6.04033	0.183758
ENSMUSG00000018427	Ypel2	NRF	chr11:86936425-86993707	yippee like 2 [Source:MGI Symbol;Acc:MGI:1925114]	protein_coding	9.59743e-08	3.56086e-06	24	0	32.3162	8.2312	0.254708
ENSMUSG00000018428	Akap1	DRF	chr11:88830792-88864586	A kinase (PRKA) anchor protein 1 [Source:MGI Symbol;Acc:MGI:104729]	protein_coding	0.000298875	0.00214294	24	21	61.7506	1.62578	0.0263282
ENSMUSG00000018428	Akap1	NRF	chr11:88830792-88864586	A kinase (PRKA) anchor protein 1 [Source:MGI Symbol;Acc:MGI:104729]	protein_coding	0.93288	1	24	21	60.3912	0.207391	0.00343412
ENSMUSG00000018433	Nol11	DRF	chr11:107166663-107189381	nucleolar protein 11 [Source:MGI Symbol;Acc:MGI:1916229]	protein_coding	1	1	24	17	27.7453	0.0730038	0.00263121
ENSMUSG00000018433	Nol11	NRF	chr11:107166663-107189381	nucleolar protein 11 [Source:MGI Symbol;Acc:MGI:1916229]	protein_coding	0.000218535	0.00163596	24	22	27.9554	1.37934	0.0493408
ENSMUSG00000018446	C1qbp	DRF	chr11:70977836-70983026	complement component 1, q subcomponent binding protein [Source:MGI Symbol;Acc:MGI:1194505]	protein_coding	0.00667326	0.0284087	24	7	61.2281	1.53398	0.0250535
ENSMUSG00000018446	C1qbp	NRF	chr11:70977836-70983026	complement component 1, q subcomponent binding protein [Source:MGI Symbol;Acc:MGI:1194505]	protein_coding	6.68007e-05	0.000618034	24	18	58.765	2.03769	0.0346753
ENSMUSG00000018449	Rpain	DRF	chr11:70970213-70977833	RPA interacting protein [Source:MGI Symbol;Acc:MGI:1916973]	protein_coding	0.0578955	0.173393	24	0	27.4708	1.34669	0.0490227
ENSMUSG00000018449	Rpain	NRF	chr11:70970213-70977833	RPA interacting protein [Source:MGI Symbol;Acc:MGI:1916973]	protein_coding	3.83623e-05	0.000391086	24	15	27.02	2.23959	0.0828865
ENSMUSG00000018459	Slc13a3	DRF	chr2:165405028-165473230	solute carrier family 13 (sodium-dependent dicarboxylate transporter), member 3 [Source:MGI Symbol;Acc:MGI:2149635]	protein_coding	0.000157082	0.00126075	24	15	48.2785	2.96094	0.0613303
ENSMUSG00000018459	Slc13a3	NRF	chr2:165405028-165473230	solute carrier family 13 (sodium-dependent dicarboxylate transporter), member 3 [Source:MGI Symbol;Acc:MGI:2149635]	protein_coding	1	1	24	23	47.3041	0.427007	0.00902684
ENSMUSG00000018474	Chd3	DRF	chr11:69343273-69369406	chromodomain helicase DNA binding protein 3 [Source:MGI Symbol;Acc:MGI:1344395]	protein_coding	2.2012e-07	8.33732e-06	24	6	26.233	1.68957	0.0644062
ENSMUSG00000018474	Chd3	NRF	chr11:69343273-69369406	chromodomain helicase DNA binding protein 3 [Source:MGI Symbol;Acc:MGI:1344395]	protein_coding	0.00134685	0.00754135	24	19	26.869	1.13712	0.0423209
ENSMUSG00000018476	Kdm6b	DRF	chr11:69398508-69413675	KDM1 lysine (K)-specific demethylase 6B [Source:MGI Symbol;Acc:MGI:2448492]	protein_coding	1.07647e-05	0.000150477	24	1	21.1601	1.41119	0.0666912
ENSMUSG00000018476	Kdm6b	NRF	chr11:69398508-69413675	KDM1 lysine (K)-specific demethylase 6B [Source:MGI Symbol;Acc:MGI:2448492]	protein_coding	0.145375	0.371566	24	10	21.6055	0.81661	0.0377963
ENSMUSG00000018481	Appbp2	DRF	chr11:85187262-85235130	amyloid beta precursor protein (cytoplasmic tail) binding protein 2 [Source:MGI Symbol;Acc:MGI:1914134]	protein_coding	0.0955615	0.264017	24	19	36.8201	0.49105	0.0133365
ENSMUSG00000018481	Appbp2	NRF	chr11:85187262-85235130	amyloid beta precursor protein (cytoplasmic tail) binding protein 2 [Source:MGI Symbol;Acc:MGI:1914134]	protein_coding	0.000725111	0.00447298	24	21	36.1578	0.727738	0.0201267
ENSMUSG00000018500	Adora2b	DRF	chr11:62248984-62266453	adenosine A2b receptor [Source:MGI Symbol;Acc:MGI:99403]	protein_coding	2.42335e-05	0.000283253	24	5	4.46184	3.03017	0.679129
ENSMUSG00000018500	Adora2b	NRF	chr11:62248984-62266453	adenosine A2b receptor [Source:MGI Symbol;Acc:MGI:99403]	protein_coding	0.740128	1	24	6	4.11105	0.619768	0.150757
ENSMUSG00000018501	Ncor1	DRF	chr11:62316426-62458541	nuclear receptor co-repressor 1 [Source:MGI Symbol;Acc:MGI:1349717]	protein_coding	0.009853	0.0394664	24	22	22.2344	0.296695	0.0133439
ENSMUSG00000018501	Ncor1	NRF	chr11:62316426-62458541	nuclear receptor co-repressor 1 [Source:MGI Symbol;Acc:MGI:1349717]	protein_coding	0.396719	0.814427	24	21	22.3325	0.142628	0.00638658
ENSMUSG00000018547	Pip4k2b	DRF	chr11:97715157-97744704	phosphatidylinositol-5-phosphate 4-kinase, type II, beta [Source:MGI Symbol;Acc:MGI:1934234]	protein_coding	0.000666684	0.00412558	24	11	40.8284	1.54544	0.0378522
ENSMUSG00000018547	Pip4k2b	NRF	chr11:97715157-97744704	phosphatidylinositol-5-phosphate 4-kinase, type II, beta [Source:MGI Symbol;Acc:MGI:1934234]	protein_coding	3.9676e-07	1.03865e-05	24	23	40.7248	1.81041	0.0444548
ENSMUSG00000018548	Trim37	DRF	chr11:87127077-87220683	tripartite motif-containing 37 [Source:MGI Symbol;Acc:MGI:2153072]	protein_coding	0.503144	0.972871	24	21	29.5271	0.0367869	0.00124587
ENSMUSG00000018548	Trim37	NRF	chr11:87127077-87220683	tripartite motif-containing 37 [Source:MGI Symbol;Acc:MGI:2153072]	protein_coding	5.36487e-06	7.90882e-05	24	22	29.133	1.16853	0.0401101
ENSMUSG00000018566	Slc2a4	DRF	chr11:69942539-69948188	solute carrier family 2 (facilitated glucose transporter), member 4 [Source:MGI Symbol;Acc:MGI:95758]	protein_coding	0.112881	0.302399	24	6	2.71047	1.36173	0.502395
ENSMUSG00000018566	Slc2a4	NRF	chr11:69942539-69948188	solute carrier family 2 (facilitated glucose transporter), member 4 [Source:MGI Symbol;Acc:MGI:95758]	protein_coding	0.000724109	0.00446789	24	18	2.09502	1.49177	0.712055
ENSMUSG00000018574	Acadvl	DRF	chr11:70010183-70015411	acyl-Coenzyme A dehydrogenase, very long chain [Source:MGI Symbol;Acc:MGI:895149]	protein_coding	0.002072	0.0105486	24	18	98.963	2.58681	0.0261392
ENSMUSG00000018574	Acadvl	NRF	chr11:70010183-70015411	acyl-Coenzyme A dehydrogenase, very long chain [Source:MGI Symbol;Acc:MGI:895149]	protein_coding	0.39108	0.804997	24	21	95.607	0.869078	0.00909012
ENSMUSG00000018583	G3bp1	DRF	chr11:55469685-55504838	GTPase activating protein (SH3 domain) binding protein 1 [Source:MGI Symbol;Acc:MGI:1351465]	protein_coding	0.991631	1	24	8	33.781	0.525186	0.0155468
ENSMUSG00000018583	G3bp1	NRF	chr11:55469685-55504838	GTPase activating protein (SH3 domain) binding protein 1 [Source:MGI Symbol;Acc:MGI:1351465]	protein_coding	7.02188e-05	0.000643799	24	22	33.5827	1.13354	0.0337538
ENSMUSG00000018585	Atox1	DRF	chr11:55446641-55461239	antioxidant 1 copper chaperone [Source:MGI Symbol;Acc:MGI:1333855]	protein_coding	0.00316228	0.0151127	24	17	380.04	15.0732	0.0396622
ENSMUSG00000018585	Atox1	NRF	chr11:55446641-55461239	antioxidant 1 copper chaperone [Source:MGI Symbol;Acc:MGI:1333855]	protein_coding	0.0557092	0.169848	24	22	361.224	6.99597	0.0193674
ENSMUSG00000018599	Mief2	DRF	chr11:60728398-60732951	mitochondrial elongation factor 2 [Source:MGI Symbol;Acc:MGI:2144199]	protein_coding	0.304658	0.671578	24	21	40.5524	1.01151	0.0249433
ENSMUSG00000018599	Mief2	NRF	chr11:60728398-60732951	mitochondrial elongation factor 2 [Source:MGI Symbol;Acc:MGI:2144199]	protein_coding	0.000346181	0.00239635	24	18	37.5048	2.6266	0.0700337
ENSMUSG00000018604	Tbx3	DRF	chr5:119670669-119684724	T-box 3 [Source:MGI Symbol;Acc:MGI:98495]	protein_coding	0.00480548	0.0214906	24	23	24.4219	1.72267	0.0705382
ENSMUSG00000018604	Tbx3	NRF	chr5:119670669-119684724	T-box 3 [Source:MGI Symbol;Acc:MGI:98495]	protein_coding	1.01186e-05	0.000132764	24	8	23.8199	2.73355	0.114759
ENSMUSG00000018623	Mmp7	DRF	chr9:7692090-7699585	matrix metallopeptidase 7 [Source:MGI Symbol;Acc:MGI:103189]	protein_coding	2.3977e-06	4.82865e-05	24	19	25.5977	20.2775	0.792161
ENSMUSG00000018623	Mmp7	NRF	chr9:7692090-7699585	matrix metallopeptidase 7 [Source:MGI Symbol;Acc:MGI:103189]	protein_coding	0.0729028	0.212042	24	18	14.409	6.5437	0.454139
ENSMUSG00000018648	Dusp14	DRF	chr11:84048041-84069261	dual specificity phosphatase 14 [Source:MGI Symbol;Acc:MGI:1927168]	protein_coding	1	1	24	15	37.8969	0.129352	0.00341325
ENSMUSG00000018648	Dusp14	NRF	chr11:84048041-84069261	dual specificity phosphatase 14 [Source:MGI Symbol;Acc:MGI:1927168]	protein_coding	1.83099e-06	3.39174e-05	24	19	31.9916	10.6091	0.331621
ENSMUSG00000018651	Tada2a	DRF	chr11:84078920-84129600	transcriptional adaptor 2A [Source:MGI Symbol;Acc:MGI:2144471]	protein_coding	1	1	24	11	35.5885	0.118247	0.00332261
ENSMUSG00000018651	Tada2a	NRF	chr11:84078920-84129600	transcriptional adaptor 2A [Source:MGI Symbol;Acc:MGI:2144471]	protein_coding	0.00764071	0.0322358	24	1	36.1474	1.98989	0.0550493
ENSMUSG00000018654	Ikzf1	DRF	chr11:11685003-11772926	IKAROS family zinc finger 1 [Source:MGI Symbol;Acc:MGI:1342540]	protein_coding	4.6721e-08	2.87075e-06	24	12	21.8102	2.55717	0.117246
ENSMUSG00000018654	Ikzf1	NRF	chr11:11685003-11772926	IKAROS family zinc finger 1 [Source:MGI Symbol;Acc:MGI:1342540]	protein_coding	4.49309e-08	2.05381e-06	24	0	22.2188	2.89937	0.130492
ENSMUSG00000018659	Pnpo	DRF	chr11:96937825-96943986	pyridoxine 5'-phosphate oxidase [Source:MGI Symbol;Acc:MGI:2144151]	protein_coding	0.742846	1	24	23	81.4435	0.730075	0.00896419
ENSMUSG00000018659	Pnpo	NRF	chr11:96937825-96943986	pyridoxine 5'-phosphate oxidase [Source:MGI Symbol;Acc:MGI:2144151]	protein_coding	0.000146553	0.00118355	24	15	78.66	2.72723	0.0346712
ENSMUSG00000018677	Slc25a39	DRF	chr11:102402985-102407946	solute carrier family 25, member 39 [Source:MGI Symbol;Acc:MGI:1196386]	protein_coding	0.448336	0.899325	24	11	83.2565	1.19698	0.0143769
ENSMUSG00000018677	Slc25a39	NRF	chr11:102402985-102407946	solute carrier family 25, member 39 [Source:MGI Symbol;Acc:MGI:1196386]	protein_coding	0.000277731	0.00200242	24	19	80.7486	2.05935	0.0255032
ENSMUSG00000018678	Sp2	DRF	chr11:96953341-96982959	Sp2 transcription factor [Source:MGI Symbol;Acc:MGI:1926162]	protein_coding	0.000510218	0.00332919	24	3	16.5381	1.72708	0.10443
ENSMUSG00000018678	Sp2	NRF	chr11:96953341-96982959	Sp2 transcription factor [Source:MGI Symbol;Acc:MGI:1926162]	protein_coding	0.493779	0.950143	24	5	16.8291	1.29239	0.0767948
ENSMUSG00000018697	Aatf	DRF	chr11:84422855-84513522	apoptosis antagonizing transcription factor [Source:MGI Symbol;Acc:MGI:1929608]	protein_coding	2.51092e-07	9.18383e-06	24	1	76.4574	4.10329	0.0536676
ENSMUSG00000018697	Aatf	NRF	chr11:84422855-84513522	apoptosis antagonizing transcription factor [Source:MGI Symbol;Acc:MGI:1929608]	protein_coding	1	1	24	10	78.237	0.815741	0.0104265
ENSMUSG00000018707	Dync1h1	DRF	chr12:110601452-110666945	dynein cytoplasmic 1 heavy chain 1 [Source:MGI Symbol;Acc:MGI:103147]	protein_coding	6.38496e-06	0.000101231	24	18	18.6247	0.703969	0.0377976
ENSMUSG00000018707	Dync1h1	NRF	chr12:110601452-110666945	dynein cytoplasmic 1 heavy chain 1 [Source:MGI Symbol;Acc:MGI:103147]	protein_coding	0.133757	0.347982	24	21	18.5615	0.026441	0.00142451
ENSMUSG00000018727	Cpsf4l	DRF	chr11:113698172-113710017	cleavage and polyadenylation specific factor 4-like [Source:MGI Symbol;Acc:MGI:1277182]	protein_coding	1.28892e-07	5.78762e-06	24	23	24.1159	10.279	0.426233
ENSMUSG00000018727	Cpsf4l	NRF	chr11:113698172-113710017	cleavage and polyadenylation specific factor 4-like [Source:MGI Symbol;Acc:MGI:1277182]	protein_coding	2.6086e-10	6.31404e-08	24	10	20.2286	9.98825	0.493769
ENSMUSG00000018736	Ndel1	DRF	chr11:68821434-68871858	nudE neurodevelopment protein 1 like 1 [Source:MGI Symbol;Acc:MGI:1932915]	protein_coding	0.000986713	0.00573023	24	0	73.8642	1.84276	0.024948
ENSMUSG00000018736	Ndel1	NRF	chr11:68821434-68871858	nudE neurodevelopment protein 1 like 1 [Source:MGI Symbol;Acc:MGI:1932915]	protein_coding	4.2876e-07	1.09848e-05	24	14	74.5178	3.58544	0.0481153
ENSMUSG00000018740	Slc25a35	DRF	chr11:68968131-68974365	solute carrier family 25, member 35 [Source:MGI Symbol;Acc:MGI:1919248]	protein_coding	0.463831	0.921967	24	9	4.15224	0.719044	0.17317
ENSMUSG00000018740	Slc25a35	NRF	chr11:68968131-68974365	solute carrier family 25, member 35 [Source:MGI Symbol;Acc:MGI:1919248]	protein_coding	0.000366907	0.00252026	24	0	4.30014	1.38498	0.322078
ENSMUSG00000018752	Tnfsfm13	DRF	chr11:69682577-69696098	tumor necrosis factor (ligand) superfamily, membrane-bound member 13 [Source:MGI Symbol;Acc:MGI:3845075]	protein_coding	1	1	24	3	44.2088	0.539422	0.0122017
ENSMUSG00000018752	Tnfsfm13	NRF	chr11:69682577-69696098	tumor necrosis factor (ligand) superfamily, membrane-bound member 13 [Source:MGI Symbol;Acc:MGI:3845075]	protein_coding	0.000530976	0.00345223	24	11	45.563	3.79423	0.0832745
ENSMUSG00000018761	Mpdu1	DRF	chr11:69656697-69662642	mannose-P-dolichol utilization defect 1 [Source:MGI Symbol;Acc:MGI:1346040]	protein_coding	0.809108	1	24	2	59.5696	0.352944	0.00592489
ENSMUSG00000018761	Mpdu1	NRF	chr11:69656697-69662642	mannose-P-dolichol utilization defect 1 [Source:MGI Symbol;Acc:MGI:1346040]	protein_coding	0.0077903	0.0327636	24	12	57.1277	2.95859	0.051789
ENSMUSG00000018765	Fxr2	DRF	chr11:69632990-69653297	fragile X mental retardation, autosomal homolog 2 [Source:MGI Symbol;Acc:MGI:1346074]	protein_coding	0.0029511	0.014205	24	19	52.2703	1.96347	0.0375637
ENSMUSG00000018765	Fxr2	NRF	chr11:69632990-69653297	fragile X mental retardation, autosomal homolog 2 [Source:MGI Symbol;Acc:MGI:1346074]	protein_coding	0.00987356	0.0398798	24	15	51.5277	1.00215	0.0194487
ENSMUSG00000018770	Atp5g3	DRF	chr2:73908447-73911326	ATP synthase, H+ transporting, mitochondrial F0 complex, subunit C3 (subunit 9) [Source:MGI Symbol;Acc:MGI:2442035]	protein_coding	0.000256412	0.00189164	24	17	97.7594	4.36463	0.0446466
ENSMUSG00000018770	Atp5g3	NRF	chr2:73908447-73911326	ATP synthase, H+ transporting, mitochondrial F0 complex, subunit C3 (subunit 9) [Source:MGI Symbol;Acc:MGI:2442035]	protein_coding	0.00224751	0.0115885	24	20	93.3109	3.28153	0.0351677
ENSMUSG00000018800	Abca5	DRF	chr11:110269369-110337716	ATP-binding cassette, sub-family A (ABC1), member 5 [Source:MGI Symbol;Acc:MGI:2386607]	protein_coding	0.0119049	0.0460241	24	21	13.1943	0.350963	0.0265997
ENSMUSG00000018800	Abca5	NRF	chr11:110269369-110337716	ATP-binding cassette, sub-family A (ABC1), member 5 [Source:MGI Symbol;Acc:MGI:2386607]	protein_coding	0.896076	1	24	23	12.2425	0.187074	0.0152807
ENSMUSG00000018820	Zfyve27	DRF	chr19:42163951-42194590	zinc finger, FYVE domain containing 27 [Source:MGI Symbol;Acc:MGI:1919602]	protein_coding	0.000956042	0.00557673	24	20	9.98799	0.727129	0.0728004
ENSMUSG00000018820	Zfyve27	NRF	chr19:42163951-42194590	zinc finger, FYVE domain containing 27 [Source:MGI Symbol;Acc:MGI:1919602]	protein_coding	0.00795923	0.0333582	24	11	9.85231	0.650255	0.0660002
ENSMUSG00000018821	Avpi1	DRF	chr19:42123273-42129059	arginine vasopressin-induced 1 [Source:MGI Symbol;Acc:MGI:1916784]	protein_coding	5.87054e-06	9.44302e-05	24	7	122.974	7.17422	0.0583395
ENSMUSG00000018821	Avpi1	NRF	chr19:42123273-42129059	arginine vasopressin-induced 1 [Source:MGI Symbol;Acc:MGI:1916784]	protein_coding	0.0694291	0.203711	24	19	121.702	3.46991	0.0285116
ENSMUSG00000018822	Sfrp5	DRF	chr19:42197971-42202252	secreted frizzled-related sequence protein 5 [Source:MGI Symbol;Acc:MGI:1860298]	protein_coding	0.0175229	0.0634214	24	19	2.74661	0.966622	0.351933
ENSMUSG00000018822	Sfrp5	NRF	chr19:42197971-42202252	secreted frizzled-related sequence protein 5 [Source:MGI Symbol;Acc:MGI:1860298]	protein_coding	7.84076e-06	0.000107949	24	16	2.66086	2.31818	0.871217
ENSMUSG00000018841	Rad51d	DRF	chr11:82876434-82890614	RAD51 paralog D [Source:MGI Symbol;Acc:MGI:1261809]	protein_coding	0.0394683	0.125763	24	21	32.4408	1.11002	0.0342168
ENSMUSG00000018841	Rad51d	NRF	chr11:82876434-82890614	RAD51 paralog D [Source:MGI Symbol;Acc:MGI:1261809]	protein_coding	0.0079075	0.0331851	24	4	32.1149	2.16749	0.0674917
ENSMUSG00000018844	Fndc8	DRF	chr11:82892124-82900801	fibronectin type III domain containing 8 [Source:MGI Symbol;Acc:MGI:1926169]	protein_coding	0.986521	1	24	0	1.44105	0.517018	0.358777
ENSMUSG00000018844	Fndc8	NRF	chr11:82892124-82900801	fibronectin type III domain containing 8 [Source:MGI Symbol;Acc:MGI:1926169]	protein_coding	0.000209223	0.00158115	24	8	1.60127	1.04589	0.653166
ENSMUSG00000018845	Unc45b	DRF	chr11:82910550-82943403	unc-45 myosin chaperone B [Source:MGI Symbol;Acc:MGI:2443377]	protein_coding	0.0082229	0.0338885	24	20	16.4427	1.49826	0.0911202
ENSMUSG00000018845	Unc45b	NRF	chr11:82910550-82943403	unc-45 myosin chaperone B [Source:MGI Symbol;Acc:MGI:2443377]	protein_coding	0.0793222	0.226518	24	23	16.3966	0.823177	0.0502041
ENSMUSG00000018846	Pank3	DRF	chr11:35769484-35791285	pantothenate kinase 3 [Source:MGI Symbol;Acc:MGI:2387464]	protein_coding	4.81546e-05	0.000488758	24	22	34.8691	1.08266	0.0310493
ENSMUSG00000018846	Pank3	NRF	chr11:35769484-35791285	pantothenate kinase 3 [Source:MGI Symbol;Acc:MGI:2387464]	protein_coding	0.000569835	0.00365993	24	15	34.0206	1.77738	0.0522442
ENSMUSG00000018848	Rars	DRF	chr11:35808381-35834506	arginyl-tRNA synthetase [Source:MGI Symbol;Acc:MGI:1914297]	protein_coding	1.29228e-05	0.000172223	24	3	60.1049	3.7128	0.061772
ENSMUSG00000018848	Rars	NRF	chr11:35808381-35834506	arginyl-tRNA synthetase [Source:MGI Symbol;Acc:MGI:1914297]	protein_coding	0.999983	1	24	23	60.5671	1.16892	0.0192995
ENSMUSG00000018849	Wwc1	DRF	chr11:35838400-35980527	WW, C2 and coiled-coil domain containing 1 [Source:MGI Symbol;Acc:MGI:2388637]	protein_coding	1.70847e-07	6.98083e-06	24	6	72.4563	3.73296	0.0515201
ENSMUSG00000018849	Wwc1	NRF	chr11:35838400-35980527	WW, C2 and coiled-coil domain containing 1 [Source:MGI Symbol;Acc:MGI:2388637]	protein_coding	2.66512e-07	7.71458e-06	24	20	72.4067	3.5863	0.04953
ENSMUSG00000018861	Fdxr	DRF	chr11:115268024-115277050	ferredoxin reductase [Source:MGI Symbol;Acc:MGI:104724]	protein_coding	0.0483059	0.149188	24	0	43.5332	1.20396	0.0276562
ENSMUSG00000018861	Fdxr	NRF	chr11:115268024-115277050	ferredoxin reductase [Source:MGI Symbol;Acc:MGI:104724]	protein_coding	8.7168e-06	0.000117482	24	9	41.1318	3.40854	0.0828687
ENSMUSG00000018868	Pnpla5	DRF	chr15:84112356-84123175	patatin-like phospholipase domain containing 5 [Source:MGI Symbol;Acc:MGI:1923022]	protein_coding	4.07683e-08	2.59681e-06	24	10	4.46912	4.23702	0.948065
ENSMUSG00000018868	Pnpla5	NRF	chr15:84112356-84123175	patatin-like phospholipase domain containing 5 [Source:MGI Symbol;Acc:MGI:1923022]	protein_coding	1.0922e-06	2.27527e-05	24	22	6.64257	6.20756	0.934511
ENSMUSG00000018882	Mrpl45	DRF	chr11:97315716-97329920	mitochondrial ribosomal protein L45 [Source:MGI Symbol;Acc:MGI:1914286]	protein_coding	0.000219413	0.00165914	24	3	67.2592	2.5449	0.0378372
ENSMUSG00000018882	Mrpl45	NRF	chr11:97315716-97329920	mitochondrial ribosomal protein L45 [Source:MGI Symbol;Acc:MGI:1914286]	protein_coding	0.147833	0.376773	24	20	65.932	1.1437	0.0173467
ENSMUSG00000018900	Slc22a5	DRF	chr11:53864542-53891660	solute carrier family 22 (organic cation transporter), member 5 [Source:MGI Symbol;Acc:MGI:1329012]	protein_coding	1.13332e-08	1.0214e-06	24	1	74.5663	7.33757	0.0984033
ENSMUSG00000018900	Slc22a5	NRF	chr11:53864542-53891660	solute carrier family 22 (organic cation transporter), member 5 [Source:MGI Symbol;Acc:MGI:1329012]	protein_coding	1.45776e-05	0.000178807	24	13	72.6581	7.3046	0.100534
ENSMUSG00000018906	P4ha2	DRF	chr11:54100095-54131665	procollagen-proline, 2-oxoglutarate 4-dioxygenase (proline 4-hydroxylase), alpha II polypeptide [Source:MGI Symbol;Acc:MGI:894286]	protein_coding	0.977427	1	24	16	11.8653	0.720504	0.0607237
ENSMUSG00000018906	P4ha2	NRF	chr11:54100095-54131665	procollagen-proline, 2-oxoglutarate 4-dioxygenase (proline 4-hydroxylase), alpha II polypeptide [Source:MGI Symbol;Acc:MGI:894286]	protein_coding	5.8892e-10	1.0394e-07	24	19	12.0508	4.97938	0.413198
ENSMUSG00000018932	Map2k3	DRF	chr11:60932033-60952811	mitogen-activated protein kinase kinase 3 [Source:MGI Symbol;Acc:MGI:1346868]	protein_coding	0.230127	0.538916	24	2	68.8686	1.49441	0.0216994
ENSMUSG00000018932	Map2k3	NRF	chr11:60932033-60952811	mitogen-activated protein kinase kinase 3 [Source:MGI Symbol;Acc:MGI:1346868]	protein_coding	7.86594e-06	0.000108185	24	16	66.6062	4.22173	0.0633834
ENSMUSG00000018965	Ywhah	DRF	chr5:33018816-33027966	tyrosine 3-monooxygenase/tryptophan 5-monooxygenase activation protein, eta polypeptide [Source:MGI Symbol;Acc:MGI:109194]	protein_coding	5.86038e-06	9.43264e-05	24	5	34.1493	2.16196	0.063309
ENSMUSG00000018965	Ywhah	NRF	chr5:33018816-33027966	tyrosine 3-monooxygenase/tryptophan 5-monooxygenase activation protein, eta polypeptide [Source:MGI Symbol;Acc:MGI:109194]	protein_coding	1.63581e-09	1.9687e-07	24	18	33.4395	3.31698	0.0991936
ENSMUSG00000018983	E2f2	DRF	chr4:136172394-136196057	E2F transcription factor 2 [Source:MGI Symbol;Acc:MGI:1096341]	protein_coding	0.00122674	0.0068402	24	10	10.4519	2.5685	0.245744
ENSMUSG00000018983	E2f2	NRF	chr4:136172394-136196057	E2F transcription factor 2 [Source:MGI Symbol;Acc:MGI:1096341]	protein_coding	1.90559e-06	3.49174e-05	24	21	10.4937	3.19874	0.304824
ENSMUSG00000018995	Nars2	DRF	chr7:96951505-97064758	asparaginyl-tRNA synthetase 2 (mitochondrial)(putative) [Source:MGI Symbol;Acc:MGI:2142075]	protein_coding	9.11168e-05	0.000810263	24	17	31.9143	2.19153	0.068669
ENSMUSG00000018995	Nars2	NRF	chr7:96951505-97064758	asparaginyl-tRNA synthetase 2 (mitochondrial)(putative) [Source:MGI Symbol;Acc:MGI:2142075]	protein_coding	1	1	24	21	32.3016	0.239	0.00739901
ENSMUSG00000018999	Slc35b4	DRF	chr6:34153380-34177111	solute carrier family 35, member B4 [Source:MGI Symbol;Acc:MGI:1931249]	protein_coding	0.570033	1	24	10	16.8335	0.579275	0.0344121
ENSMUSG00000018999	Slc35b4	NRF	chr6:34153380-34177111	solute carrier family 35, member B4 [Source:MGI Symbol;Acc:MGI:1931249]	protein_coding	6.78693e-07	1.56809e-05	24	20	16.6634	1.61544	0.0969458
ENSMUSG00000019039	Dalrd3	DRF	chr9:108569886-108572774	DALR anticodon binding domain containing 3 [Source:MGI Symbol;Acc:MGI:1915039]	protein_coding	1	1	24	6	36.8978	0.366759	0.00993987
ENSMUSG00000019039	Dalrd3	NRF	chr9:108569886-108572774	DALR anticodon binding domain containing 3 [Source:MGI Symbol;Acc:MGI:1915039]	protein_coding	1.46679e-06	2.86317e-05	24	12	36.4368	2.27388	0.0624061
ENSMUSG00000019055	Plod1	DRF	chr4:147909753-147936767	procollagen-lysine, 2-oxoglutarate 5-dioxygenase 1 [Source:MGI Symbol;Acc:MGI:99907]	protein_coding	0.0887587	0.247781	24	21	32.1285	0.642223	0.0199892
ENSMUSG00000019055	Plod1	NRF	chr4:147909753-147936767	procollagen-lysine, 2-oxoglutarate 5-dioxygenase 1 [Source:MGI Symbol;Acc:MGI:99907]	protein_coding	6.949e-06	9.76818e-05	24	19	31.3011	1.3656	0.0436278
ENSMUSG00000019082	Slc25a22	DRF	chr7:141429744-141437892	solute carrier family 25 (mitochondrial carrier, glutamate), member 22 [Source:MGI Symbol;Acc:MGI:1915517]	protein_coding	2.81165e-08	1.99603e-06	24	22	31.3226	2.25918	0.0721262
ENSMUSG00000019082	Slc25a22	NRF	chr7:141429744-141437892	solute carrier family 25 (mitochondrial carrier, glutamate), member 22 [Source:MGI Symbol;Acc:MGI:1915517]	protein_coding	0.190664	0.461982	24	9	29.8219	1.2029	0.0403363
ENSMUSG00000019087	Atp6ap1	DRF	chrX:74297097-74304721	ATPase, H+ transporting, lysosomal accessory protein 1 [Source:MGI Symbol;Acc:MGI:109629]	protein_coding	0.000813601	0.00487451	24	17	53.4845	2.95959	0.0553355
ENSMUSG00000019087	Atp6ap1	NRF	chrX:74297097-74304721	ATPase, H+ transporting, lysosomal accessory protein 1 [Source:MGI Symbol;Acc:MGI:109629]	protein_coding	9.51119e-05	0.000825289	24	21	53.3816	2.0891	0.0391352
ENSMUSG00000019132	BC005537	DRF	chr13:24801657-24816197	cDNA sequence BC005537 [Source:MGI Symbol;Acc:MGI:2441726]	protein_coding	0.585626	1	24	5	45.4601	1.04359	0.0229561
ENSMUSG00000019132	BC005537	NRF	chr13:24801657-24816197	cDNA sequence BC005537 [Source:MGI Symbol;Acc:MGI:2441726]	protein_coding	1.87346e-07	5.8686e-06	24	18	44.7987	2.7243	0.060812
ENSMUSG00000019143	Hars2	DRF	chr18:36783008-36792562	histidyl-tRNA synthetase 2 [Source:MGI Symbol;Acc:MGI:1918041]	protein_coding	0.0013967	0.00763709	24	19	27.7885	1.29656	0.0466582
ENSMUSG00000019143	Hars2	NRF	chr18:36783008-36792562	histidyl-tRNA synthetase 2 [Source:MGI Symbol;Acc:MGI:1918041]	protein_coding	1	1	24	1	26.6844	0.866598	0.0324759
ENSMUSG00000019178	Styxl1	DRF	chr5:135747220-135778385	serine/threonine/tyrosine interacting-like 1 [Source:MGI Symbol;Acc:MGI:1923821]	protein_coding	0.00178282	0.0093193	24	8	65.5086	2.67499	0.0408341
ENSMUSG00000019178	Styxl1	NRF	chr5:135747220-135778385	serine/threonine/tyrosine interacting-like 1 [Source:MGI Symbol;Acc:MGI:1923821]	protein_coding	0.604426	1	24	20	62.0045	3.19124	0.0514678
ENSMUSG00000019179	Mdh2	DRF	chr5:135778480-135790398	malate dehydrogenase 2, NAD (mitochondrial) [Source:MGI Symbol;Acc:MGI:97050]	protein_coding	1	1	24	18	74.6064	0.318534	0.00426953
[truncated: 17,661 more rows]

## Sheet: liver_lncRNA
transcript_name	CycID	tRF	transcript_locus	Length	Gene_Type	Status	meta2d_pvalue	meta2d_BH.Q	meta2d_period	meta2d_phase	meta2d_Base	meta2d_AMP	meta2d_rAMP
Rps6kb1-201	ENSMUST00000020824	NRF	Chr11:86502033-86544805	2771	protein_coding	Annotated_lncRNA	0.00169369	0.0459755	24	20	2.86066	1.22307	0.427549
Gm9797-201	ENSMUST00000052902	DRF	Chr10:11609223-11609835	613	transcribed_processed_pseudogene	Annotated_lncRNA	0.000768884	0.0275719	24	1	14.048	1.7193	0.122387
D930007J09Rik-201	ENSMUST00000057911	NRF	Chr13:32802457-32802849	393	lncRNA	Annotated_lncRNA	0.000215387	0.00951267	24	3	12.3385	3.95689	0.320695
Gm10010-201	ENSMUST00000071101	DRF	Chr6:128187818-128200623	2346	lncRNA	Annotated_lncRNA	2.03973e-05	0.00173168	24	0	0.775447	0.517964	0.517964
Gm10032-201	ENSMUST00000071522	NRF	Chr14:66784480-66793758	1887	lncRNA	Annotated_lncRNA	2.27165e-05	0.00179535	24	16	1.17195	1.38454	1.18139
Gm10319-201	ENSMUST00000078431	DRF	Chr6:122136628-122150963	1355	transcribed_unprocessed_pseudogene	Annotated_lncRNA	0.000634119	0.0236207	24	14	63.5297	4.52522	0.07123
Gm10319-201	ENSMUST00000078431	NRF	Chr6:122136628-122150963	1355	transcribed_unprocessed_pseudogene	Annotated_lncRNA	0.000155184	0.00754746	24	2	67.8919	4.53753	0.0668347
Gm4956-201	ENSMUST00000082032	DRF	Chr1:21285246-21298312	1148	transcribed_unprocessed_pseudogene	Annotated_lncRNA	2.97368e-07	7.52059e-05	24	18	7.17453	3.96059	0.552034
Gm10175-201	ENSMUST00000086013	DRF	Chr7:23946646-23947290	645	transcribed_processed_pseudogene	Annotated_lncRNA	0.00139153	0.043532	24	17	6.97931	1.0674	0.152937
1110002L01Rik-201	ENSMUST00000095903	DRF	Chr12:3405310-3426740	1923	lncRNA	Annotated_lncRNA	0.000174712	0.00854914	24	18	14.7283	2.93378	0.199193
9030619P08Rik-201	ENSMUST00000096397	DRF	Chr15:75427606-75431829	857	transcribed_unprocessed_pseudogene	Annotated_lncRNA	0.00024791	0.0112994	24	11	72.4699	8.24209	0.113731
Gm17229-201	ENSMUST00000097355	DRF	Chr10:20515327-20518164	1138	transcribed_processed_pseudogene	Annotated_lncRNA	4.21246e-05	0.00297672	24	23	3.01225	0.812218	0.269638
Rwdd3-202	ENSMUST00000098650	NRF	Chr3:121169171-121171694	2260	protein_coding	Annotated_lncRNA	0.000134941	0.00674034	24	3	1.08507	0.466794	0.430198
Gm10762-201	ENSMUST00000099385	NRF	Chr2:128966593-128967725	1133	lncRNA	Annotated_lncRNA	3.9497e-05	0.00273474	24	8	6.99997	1.34122	0.191604
AW112010-201	ENSMUST00000099676	DRF	Chr19:11047617-11050566	770	lncRNA	Annotated_lncRNA	3.71342e-05	0.00270359	24	15	93.7928	11.4679	0.122268
Gm10804-201	ENSMUST00000099693	NRF	Chr2:93452819-93469871	2244	lncRNA	Annotated_lncRNA	0.000331091	0.0131051	24	9	0.633962	0.680784	0.680784
A530017D24Rik-201	ENSMUST00000101077	DRF	Chr11:61864568-61867269	2315	lncRNA	Annotated_lncRNA	5.30657e-05	0.00352198	24	20	2.53479	0.294357	0.116127
A530017D24Rik-201	ENSMUST00000101077	NRF	Chr11:61864568-61867269	2315	lncRNA	Annotated_lncRNA	0.00110862	0.033378	24	16	2.44618	0.383442	0.156751
Mad2l2-204	ENSMUST00000105708	DRF	Chr4:148144790-148145451	487	protein_coding	Annotated_lncRNA	2.82039e-06	0.000391691	24	10	1.01292	0.514519	0.507954
Mad2l2-204	ENSMUST00000105708	NRF	Chr4:148144790-148145451	487	protein_coding	Annotated_lncRNA	8.90718e-05	0.00490835	24	23	1.18171	0.567015	0.479827
Gstm6-201	ENSMUST00000106680	DRF	Chr3:107941818-107943715	1143	protein_coding	Annotated_lncRNA	1.40358e-08	7.66416e-06	24	9	1.24785	1.02093	0.818152
Gstm6-201	ENSMUST00000106680	NRF	Chr3:107941818-107943715	1143	protein_coding	Annotated_lncRNA	2.41761e-08	1.13893e-05	24	23	1.56636	1.55069	0.989995
Sema4b-202	ENSMUST00000107383	NRF	Chr7:80186878-80221832	2775	protein_coding	Annotated_lncRNA	6.75575e-06	0.000705712	24	8	15.9326	1.89669	0.119044
Gas2-202	ENSMUST00000107589	NRF	Chr7:51862427-51965987	1857	protein_coding	Annotated_lncRNA	0.00157828	0.0437871	24	20	10.6842	4.9218	0.460662
Hlf-203	ENSMUST00000107881	DRF	Chr11:90339142-90388207	2476	protein_coding	Annotated_lncRNA	0.000158685	0.00792632	24	2	27.9284	7.2193	0.258493
Gm11008-201	ENSMUST00000109032	NRF	Chr2:176097788-176100706	622	lncRNA	Annotated_lncRNA	6.1358e-10	1.01277e-06	24	18	3.61455	3.54131	0.979739
Agxt2-202	ENSMUST00000110540	NRF	Chr15:10358532-10374383	812	protein_coding	Annotated_lncRNA	5.69891e-05	0.00358435	24	4	46.9607	11.3529	0.241752
Nrg4-201	ENSMUST00000114306	NRF	Chr9:55240700-55283602	1774	protein_coding	Annotated_lncRNA	9.98747e-07	0.000162134	24	13	9.49464	5.69101	0.599392
Fgfr1-204	ENSMUST00000120106	NRF	Chr8:25566850-25574784	3386	protein_coding	Annotated_lncRNA	8.27079e-05	0.00464285	24	12	3.52997	0.752308	0.21312
Bcl7a-203	ENSMUST00000120593	NRF	Chr5:123343834-123374082	4161	protein_coding	Annotated_lncRNA	0.00101907	0.0315503	24	22	3.37548	2.18943	0.648627
Cstf3-202	ENSMUST00000122900	NRF	Chr2:104590532-104611406	2589	protein_coding	Annotated_lncRNA	5.99315e-05	0.00371112	24	22	11.3445	2.61131	0.230183
Nudt8-202	ENSMUST00000122924	NRF	Chr19:4000631-4002101	1082	protein_coding	Annotated_lncRNA	0.00032693	0.0130042	24	18	10.9635	1.79964	0.164148
Ddc-203	ENSMUST00000122971	DRF	Chr11:11844977-11864907	699	protein_coding	Annotated_lncRNA	2.40852e-05	0.00197499	24	11	17.7517	6.73508	0.379405
Ddc-203	ENSMUST00000122971	NRF	Chr11:11844977-11864907	699	protein_coding	Annotated_lncRNA	3.6825e-06	0.000440178	24	23	19.0194	11.9801	0.629888
Alas1-203	ENSMUST00000123115	NRF	Chr9:106235389-106237084	807	protein_coding	Annotated_lncRNA	2.86557e-06	0.000368172	24	14	22.7245	18.2407	0.802687
Trib3-202	ENSMUST00000123145	NRF	Chr2:152339748-152343988	639	protein_coding	Annotated_lncRNA	0.000361814	0.0139758	24	9	1.0189	1.61785	1.58784
Rps6-202	ENSMUST00000123229	DRF	Chr4:86855752-86857354	639	protein_coding	Annotated_lncRNA	1.89195e-05	0.00162686	24	17	27.412	9.09548	0.331807
Socs3-202	ENSMUST00000123255	NRF	Chr11:117968875-117970047	490	protein_coding	Annotated_lncRNA	0.000633827	0.0217859	24	6	1.41488	1.37936	0.974894
Alas1-204	ENSMUST00000123601	NRF	Chr9:106236678-106240033	878	protein_coding	Annotated_lncRNA	0.000103214	0.00547419	24	14	14.7531	12.9504	0.877811
Ythdc1-204	ENSMUST00000123625	DRF	Chr5:86831763-86836657	1246	protein_coding	Annotated_lncRNA	0.000123519	0.00656565	24	17	1.78916	0.683558	0.382056
Zbtb48-202	ENSMUST00000123696	NRF	Chr4:152019776-152027671	2709	protein_coding	Annotated_lncRNA	7.91866e-05	0.00449772	24	7	5.69478	1.91284	0.335893
Fabp5-202	ENSMUST00000123744	DRF	Chr3:10012605-10016335	3238	protein_coding	Annotated_lncRNA	7.67296e-05	0.0045918	24	13	0.634796	0.407939	0.407939
Itgb3bp-203	ENSMUST00000123830	DRF	Chr4:99765902-99929813	3387	protein_coding	Annotated_lncRNA	0.000502254	0.0196534	24	5	20.6769	1.66837	0.0806878
Simc1-203	ENSMUST00000123852	NRF	Chr13:54512145-54524259	618	protein_coding	Annotated_lncRNA	0.000112516	0.00585533	24	17	15.4325	6.60214	0.427807
Eif4a1-202	ENSMUST00000123995	NRF	Chr11:69666937-69672317	3167	protein_coding	Annotated_lncRNA	0.000347517	0.0136067	24	12	6.76613	1.97932	0.292534
Paxx-203	ENSMUST00000124172	DRF	Chr2:25459561-25460965	1245	protein_coding	Annotated_lncRNA	1.68356e-06	0.000269661	24	10	1.84432	1.1309	0.613179
Paxx-203	ENSMUST00000124172	NRF	Chr2:25459561-25460965	1245	protein_coding	Annotated_lncRNA	4.03171e-07	7.87528e-05	24	23	2.26068	1.54476	0.683317
Bhmt-202	ENSMUST00000124193	NRF	Chr13:93621881-93637566	3963	protein_coding	Annotated_lncRNA	2.63727e-06	0.000344364	24	20	18.4339	4.80225	0.260512
Chka-203	ENSMUST00000124219	DRF	Chr19:3851832-3878614	3574	protein_coding	Annotated_lncRNA	7.81086e-11	2.08515e-07	24	13	7.80805	4.01477	0.514184
Chka-203	ENSMUST00000124219	NRF	Chr19:3851832-3878614	3574	protein_coding	Annotated_lncRNA	8.64568e-09	5.77003e-06	24	0	9.66475	5.36233	0.554833
Prkd3-205	ENSMUST00000124229	DRF	Chr17:78969619-78985448	3201	protein_coding	Annotated_lncRNA	1.56064e-07	4.89431e-05	24	23	28.98	2.27001	0.0783303
Prkd3-205	ENSMUST00000124229	NRF	Chr17:78969619-78985448	3201	protein_coding	Annotated_lncRNA	1.80884e-09	2.17296e-06	24	8	29.1463	3.89924	0.133782
Scamp3-204	ENSMUST00000124291	DRF	Chr3:89177758-89180385	694	protein_coding	Annotated_lncRNA	0.000363786	0.015123	24	16	2.53754	1.30553	0.514487
5031439G07Rik-202	ENSMUST00000124308	NRF	Chr15:84948000-84960983	5106	protein_coding	Annotated_lncRNA	4.6473e-05	0.00308442	24	7	2.16821	0.998569	0.46055
Nsmf-208	ENSMUST00000124309	DRF	Chr2:25060829-25061709	456	protein_coding	Annotated_lncRNA	0.00164832	0.0490738	24	10	3.10247	0.986569	0.317995
Cyp2c50-203	ENSMUST00000124391	DRF	Chr19:40089735-40092322	1824	protein_coding	Annotated_lncRNA	2.18764e-06	0.000329339	24	15	37.6391	4.56762	0.121353
Pgd-202	ENSMUST00000124409	DRF	Chr4:149155192-149159999	3644	protein_coding	Annotated_lncRNA	0.000298505	0.0130398	24	10	0.702214	0.230533	0.230533
Pcyt2-204	ENSMUST00000124468	DRF	Chr11:120612596-120613695	588	protein_coding	Annotated_lncRNA	4.25277e-05	0.00298764	24	9	9.23092	3.02254	0.327436
Cflar-208	ENSMUST00000124567	DRF	Chr1:58711534-58713889	378	protein_coding	Annotated_lncRNA	0.000324918	0.0138905	24	7	8.66929	3.41168	0.393536
Ndufaf6-202	ENSMUST00000124607	DRF	Chr4:11059073-11076149	675	protein_coding	Annotated_lncRNA	0.00039628	0.016207	24	20	43.8203	3.07442	0.0701599
Ndufaf6-202	ENSMUST00000124607	NRF	Chr4:11059073-11076149	675	protein_coding	Annotated_lncRNA	1.79712e-05	0.00147525	24	19	34.9337	10.0146	0.286673
Lcp1-203	ENSMUST00000124608	DRF	Chr14:75131159-75148080	3459	protein_coding	Annotated_lncRNA	2.98961e-05	0.00234514	24	18	6.34218	1.05259	0.165967
Setdb1-204	ENSMUST00000124638	DRF	Chr3:95323525-95357155	5652	protein_coding	Annotated_lncRNA	5.40994e-06	0.000640291	24	18	10.496	1.03692	0.0987919
Clstn3-203	ENSMUST00000124998	DRF	Chr6:124431304-124433503	728	protein_coding	Annotated_lncRNA	0.000231323	0.0107709	24	3	2.71374	2.30788	0.850443
Setd5-205	ENSMUST00000125003	DRF	Chr6:113077602-113117617	811	protein_coding	Annotated_lncRNA	0.00154486	0.0467054	24	6	27.2535	7.31258	0.268318
Cth-202	ENSMUST00000125028	NRF	Chr3:157919700-157925051	681	protein_coding	Annotated_lncRNA	0.000412016	0.0154674	24	22	53.077	8.71059	0.164112
Cep89-202	ENSMUST00000125041	DRF	Chr7:35397107-35411026	1990	protein_coding	Annotated_lncRNA	0.000734167	0.0264454	24	17	3.98318	1.29223	0.324422
Hdac5-206	ENSMUST00000125072	NRF	Chr11:102219153-102230146	493	protein_coding	Annotated_lncRNA	0.000156199	0.00758147	24	8	8.08119	9.33788	1.15551
Fbxw9-202	ENSMUST00000125109	DRF	Chr8:85064595-85066325	497	protein_coding	Annotated_lncRNA	9.21785e-06	0.000946445	24	11	11.6709	4.54982	0.389843
Tctn2-202	ENSMUST00000125191	DRF	Chr5:124598792-124618557	3400	lncRNA	Annotated_lncRNA	9.59571e-05	0.00541189	24	1	2.06766	0.6842	0.330906
Optn-203	ENSMUST00000125203	DRF	Chr2:5020642-5035903	2299	protein_coding	Annotated_lncRNA	0.000336768	0.0142931	24	1	12.8764	1.80444	0.140136
Mcm10-204	ENSMUST00000125349	NRF	Chr2:4990724-4995894	1343	protein_coding	Annotated_lncRNA	2.11187e-05	0.00168571	24	10	17.6917	11.8178	0.667983
Chka-205	ENSMUST00000125411	DRF	Chr19:3851810-3871913	1627	protein_coding	Annotated_lncRNA	6.25278e-13	5.00764e-09	24	12	20.6631	11.2566	0.544767
Chka-205	ENSMUST00000125411	NRF	Chr19:3851810-3871913	1627	protein_coding	Annotated_lncRNA	3.15066e-08	1.32328e-05	24	0	22.4089	14.7786	0.659498
Col27a1-202	ENSMUST00000125504	DRF	Chr4:63214004-63292831	4580	protein_coding	Annotated_lncRNA	1.43617e-06	0.000242996	24	5	4.45032	3.87903	0.871631
P4ha2-204	ENSMUST00000125651	NRF	Chr11:54100963-54127762	3060	protein_coding	Annotated_lncRNA	5.08531e-11	1.74542e-07	24	19	6.42254	4.77474	0.743436
Ptpa-205	ENSMUST00000125743	DRF	Chr2:30416196-30447804	3738	protein_coding	Annotated_lncRNA	3.66671e-07	8.72242e-05	24	15	24.305	1.17901	0.0485091
Zpr1-203	ENSMUST00000125791	NRF	Chr9:46275457-46276609	643	protein_coding	Annotated_lncRNA	1.02681e-05	0.000971263	24	13	2.81717	1.819	0.645683
Chka-207	ENSMUST00000125859	DRF	Chr19:3851810-3894367	4652	protein_coding	Annotated_lncRNA	4.19377e-08	1.76771e-05	24	12	7.69153	4.52629	0.588477
Chka-207	ENSMUST00000125859	NRF	Chr19:3851810-3894367	4652	protein_coding	Annotated_lncRNA	5.46745e-07	9.9516e-05	24	23	8.67568	5.04712	0.581755
Mthfr-203	ENSMUST00000125978	DRF	Chr4:148041602-148043956	760	protein_coding	Annotated_lncRNA	2.4779e-06	0.000356335	24	10	5.29711	2.3234	0.438617
Mthfr-203	ENSMUST00000125978	NRF	Chr4:148041602-148043956	760	protein_coding	Annotated_lncRNA	1.07336e-08	6.71873e-06	24	0	5.84352	3.12514	0.534805
Ube2g1-202	ENSMUST00000126046	DRF	Chr11:72607319-72680140	1469	protein_coding	Annotated_lncRNA	0.000642194	0.0238845	24	19	79.2893	3.79669	0.0478839
Arhgap24-207	ENSMUST00000126125	DRF	Chr5:102481530-102667832	4277	protein_coding	Annotated_lncRNA	0.000578738	0.0218973	24	14	11.4653	2.63661	0.229964
Arhgap24-207	ENSMUST00000126125	NRF	Chr5:102481530-102667832	4277	protein_coding	Annotated_lncRNA	0.000470441	0.0172037	24	23	11.669	2.88426	0.247173
Plk3-202	ENSMUST00000126135	NRF	Chr4:117128655-117133944	2512	protein_coding	Annotated_lncRNA	6.05822e-05	0.00374177	24	15	12.4767	5.90086	0.472949
Dusp1-203	ENSMUST00000126178	NRF	Chr17:26505591-26508474	2313	protein_coding	Annotated_lncRNA	0.00152814	0.0427415	24	17	8.32163	3.73544	0.448883
Dmgdh-202	ENSMUST00000126196	NRF	Chr13:93711539-93712168	545	protein_coding	Annotated_lncRNA	8.99301e-06	0.000864265	24	23	2.30194	0.785606	0.34128
Dpyd-202	ENSMUST00000126254	DRF	Chr3:118562130-118799119	2401	protein_coding	Annotated_lncRNA	7.87423e-05	0.00464831	24	20	36.5049	3.27897	0.0898226
Dpyd-202	ENSMUST00000126254	NRF	Chr3:118562130-118799119	2401	protein_coding	Annotated_lncRNA	0.000421359	0.0157198	24	20	34.8728	3.63202	0.10415
Aco2-202	ENSMUST00000126352	NRF	Chr15:81907079-81910509	782	protein_coding	Annotated_lncRNA	0.000170274	0.00807099	24	15	15.3844	4.15137	0.269844
Sec14l4-203	ENSMUST00000126423	DRF	Chr11:4031613-4043355	644	protein_coding	Annotated_lncRNA	3.71145e-06	0.000476851	24	16	57.5594	13.9016	0.241517
Acp6-202	ENSMUST00000126438	DRF	Chr3:97159103-97168310	924	protein_coding	Annotated_lncRNA	0.000232076	0.010785	24	15	16.5515	5.66972	0.342549
[truncated: 1,627 more rows]

## Sheet: liver_circRNA
CycID	source_gene_name	tRF	transcript_locus	full_length	meta2d_pvalue	meta2d_BH.Q	meta2d_period	meta2d_phase	meta2d_Base	meta2d_AMP	meta2d_rAMP
[truncated: 146 more rows]

[truncated: 5 more sheets: aHyp, heart, kidney, VAT, VAT-12h]
