# Supplementary material for: A multi-tissue multi-omics analysis reveals distinct kineztics in entrainment of diurnal transcriptomes by inverted feeding
Source: iScience. 2021 Mar 19;24(4):102335. doi: 10.1016/j.isci.2021.102335 (PMC8050734; doi:10.1016/j.isci.2021.102335)
Supplement: Table S3. Results of phase set enrichment analysis, related to Figures 4 and 5 — This table lists results of phase set enrichment analysis of dual-oscillating genes in peripheral tissues. [file mmc4.xlsx]

## Sheet: VAT
Set ID	Set N	Kuiper p-value (vs. background)	Kuiper q-value (vs. background)	Kuiper p-value (vs. uniform)	Kuiper q-value (vs. uniform)	Vector-average magnitude	Vector-average value
GO_EXTRACELLULAR_STRUCTURE_ORGANIZATION	42	0.0003	0.085	0	0	0.602621	7.30237
GO_REGULATION_OF_TRANSMEMBRANE_RECEPTOR_PROTEIN_SERINE_THREONINE_KINASE_SIGNALING_PATHWAY	28	0.0079	0.279792	0	0	0.714992	7.50498
GO_REGULATION_OF_VASCULATURE_DEVELOPMENT	41	0.0022	0.143846	0	0	0.570128	7.58258
GO_EMBRYONIC_ORGAN_MORPHOGENESIS	29	0.0143	0.324388	0	0	0.595487	7.69889
GO_POSITIVE_REGULATION_OF_HEMOPOIESIS	17	0.0648	0.444767	0	0	0.75325	7.72706
GO_REGULATION_OF_CYSTEINE_TYPE_ENDOPEPTIDASE_ACTIVITY	24	0.0159	0.324388	0	0	0.703041	7.74117
GO_REGULATION_OF_PEPTIDASE_ACTIVITY	33	0.1	0.517169	0	0	0.572529	7.75841
GO_NEGATIVE_REGULATION_OF_TRANSMEMBRANE_RECEPTOR_PROTEIN_SERINE_THREONINE_KINASE_SIGNALING_PATHWAY	15	0.0028	0.17	0	0	0.858575	7.77369
GO_POSITIVE_REGULATION_OF_SYNAPTIC_TRANSMISSION	19	0.0361	0.413869	0	0	0.722627	7.78387
GO_T_CELL_RECEPTOR_SIGNALING_PATHWAY	13	0.0252	0.380263	0	0	0.789541	7.80859
GO_MYELOID_LEUKOCYTE_MIGRATION	14	0.1205	0.546937	0	0	0.79414	7.83867
GO_POSITIVE_REGULATION_OF_CELL_CELL_ADHESION	19	0.0835	0.477483	0	0	0.740564	7.8604
GO_NEGATIVE_REGULATION_OF_CELLULAR_RESPONSE_TO_GROWTH_FACTOR_STIMULUS	23	0.07	0.448008	0	0	0.768614	7.93208
GO_CELL_CHEMOTAXIS	19	0.0743	0.460985	0	0	0.74589	7.94323
GO_REGULATION_OF_LEUKOCYTE_MIGRATION	17	0.0438	0.418315	0	0	0.768093	7.94732
GO_RESPONSE_TO_PURINE_CONTAINING_COMPOUND	17	0.1712	0.58208	0	0	0.713645	7.95958
GO_RESPONSE_TO_TRANSFORMING_GROWTH_FACTOR_BETA	31	0.0045	0.225	0	0	0.694781	7.97082
GO_POSITIVE_REGULATION_OF_CELL_ADHESION	27	0.0584	0.438421	0	0	0.715375	7.97745
GO_POSITIVE_REGULATION_OF_LEUKOCYTE_CELL_CELL_ADHESION	17	0.126	0.554922	0	0	0.776194	7.99591
GO_REGULATION_OF_LEUKOCYTE_DIFFERENTIATION	21	0.3	0.736095	0	0	0.715284	8.06582
GO_RENAL_SYSTEM_DEVELOPMENT	35	0.2	0.626563	0	0	0.690779	8.06744
GO_NEGATIVE_REGULATION_OF_CELL_MOTILITY	39	0.2	0.626563	0	0	0.704671	8.11574
GO_TRANSMEMBRANE_RECEPTOR_PROTEIN_SERINE_THREONINE_KINASE_SIGNALING_PATHWAY	40	0.0041	0.217812	0	0	0.725241	8.1178
GO_DENDRITE_DEVELOPMENT	24	0.0458	0.425867	0	0	0.708712	8.1216
GO_NEGATIVE_REGULATION_OF_LOCOMOTION	44	0.0432	0.418315	0	0	0.721225	8.12927
GO_ANTIGEN_RECEPTOR_MEDIATED_SIGNALING_PATHWAY	18	0.0158	0.324388	0	0	0.727286	8.13399
GO_NEGATIVE_REGULATION_OF_CELLULAR_RESPONSE_TO_TRANSFORMING_GROWTH_FACTOR_BETA_STIMULUS	11	0.0087	0.291429	0	0	0.874421	8.16304
GO_TUBE_CLOSURE	18	0.35	0.748769	0	0	0.68301	8.18434
GO_NEGATIVE_REGULATION_OF_PROTEOLYSIS	27	0.2005	0.626563	0	0	0.605153	8.20056
GO_MORPHOGENESIS_OF_A_BRANCHING_STRUCTURE	30	0.2223	0.643861	0	0	0.703564	8.21469
GO_NEUROTRANSMITTER_TRANSPORT	28	0.0652	0.444767	0	0	0.711877	8.2164
GO_PROTEIN_STABILIZATION	26	0.001	0.121429	0	0	0.844236	8.22225
GO_TRANSFORMING_GROWTH_FACTOR_BETA_RECEPTOR_SIGNALING_PATHWAY	28	0.0036	0.204	0	0	0.721689	8.22725
GO_REGULATION_OF_CELLULAR_RESPONSE_TO_TRANSFORMING_GROWTH_FACTOR_BETA_STIMULUS	18	0.17	0.58208	0	0	0.755426	8.258
GO_IMMUNE_RESPONSE_REGULATING_CELL_SURFACE_RECEPTOR_SIGNALING_PATHWAY	28	0.0826	0.477483	0	0	0.722559	8.26593
GO_CELLULAR_RESPONSE_TO_REACTIVE_OXYGEN_SPECIES	28	0.2123	0.636311	0	0	0.706156	8.28664
GO_NEGATIVE_REGULATION_OF_APOPTOTIC_SIGNALING_PATHWAY	26	0.1	0.517169	0	0	0.71467	8.31019
GO_UROGENITAL_SYSTEM_DEVELOPMENT	40	0.1673	0.580429	0	0	0.712049	8.31432
GO_REGULATION_OF_T_CELL_ACTIVATION	27	0.0584	0.438421	0	0	0.746275	8.31623
GO_REGULATION_OF_MYELOID_CELL_DIFFERENTIATION	23	0.06	0.439655	0	0	0.671011	8.3181
GO_REGULATION_OF_FAT_CELL_DIFFERENTIATION	16	0.0478	0.425867	0	0	0.792207	8.31844
GO_REGULATION_OF_PROTEIN_STABILITY	43	0.0021	0.143846	0	0	0.799498	8.33116
GO_VESICLE_MEDIATED_TRANSPORT_IN_SYNAPSE	21	0.3	0.736095	0	0	0.692778	8.34747
GO_REGULATION_OF_EPITHELIAL_CELL_MIGRATION	27	0.2667	0.694557	0	0	0.68204	8.35803
GO_CARDIOVASCULAR_SYSTEM_DEVELOPMENT	81	0.0009	0.121429	0	0	0.65991	8.35963
GO_APPENDAGE_MORPHOGENESIS	16	0.3078	0.736986	0	0	0.707207	8.3659
GO_POSITIVE_REGULATION_OF_PEPTIDE_SECRETION	27	0.0389	0.413869	0	0	0.723776	8.36604
GO_NEGATIVE_REGULATION_OF_INTRINSIC_APOPTOTIC_SIGNALING_PATHWAY	15	0.16	0.576271	0	0	0.719258	8.36927
GO_REGULATION_OF_STRESS_ACTIVATED_PROTEIN_KINASE_SIGNALING_CASCADE	27	0.3124	0.741086	0	0	0.743767	8.39296
GO_MORPHOGENESIS_OF_EMBRYONIC_EPITHELIUM	23	0.149	0.563355	0	0	0.671902	8.39628
GO_AMINE_METABOLIC_PROCESS	12	0.0837	0.477483	0	0	0.8686	8.39733
GO_BLOOD_VESSEL_MORPHOGENESIS	70	0.0071	0.274318	0	0	0.664014	8.40491
GO_TERPENOID_METABOLIC_PROCESS	12	0.1	0.517169	0	0	0.808053	8.40523
GO_NEGATIVE_REGULATION_OF_NEURON_DIFFERENTIATION	16	0.2723	0.701379	0	0	0.768451	8.4102
GO_NEGATIVE_REGULATION_OF_HYDROLASE_ACTIVITY	40	0.0783	0.472021	0	0	0.636708	8.41763
GO_EMBRYONIC_ORGAN_DEVELOPMENT	41	0.0558	0.435138	0	0	0.623471	8.42955
GO_NEUROTRANSMITTER_SECRETION	19	0.2208	0.643861	0	0	0.752588	8.436
GO_CYTOKINE_SECRETION	14	0.0333	0.406111	0	0	0.77664	8.43957
GO_BRANCHING_MORPHOGENESIS_OF_AN_EPITHELIAL_TUBE	23	0.512	0.845049	0	0	0.695733	8.44045
GO_POSITIVE_REGULATION_OF_STRESS_ACTIVATED_PROTEIN_KINASE_SIGNALING_CASCADE	16	0.3005	0.736095	0	0	0.714736	8.44472
GO_NEGATIVE_REGULATION_OF_NERVOUS_SYSTEM_DEVELOPMENT	22	0.0675	0.444767	0	0	0.790719	8.44564
GO_EMBRYONIC_SKELETAL_SYSTEM_MORPHOGENESIS	14	0.4968	0.836949	0	0	0.739322	8.44648
GO_REGULATION_OF_INFLAMMATORY_RESPONSE	38	0.3	0.736095	0	0	0.728989	8.45692
GO_POSITIVE_REGULATION_OF_EPITHELIAL_CELL_PROLIFERATION	19	0.2	0.626563	0	0	0.688634	8.45822
GO_CELLULAR_RESPONSE_TO_LIGHT_STIMULUS	16	0.2038	0.628261	0	0	0.72798	8.46376
GO_POSITIVE_REGULATION_OF_TRANSMEMBRANE_TRANSPORT	19	0.5824	0.882424	0	0	0.762928	8.47272
GO_REGULATION_OF_INTRINSIC_APOPTOTIC_SIGNALING_PATHWAY	22	0.348	0.748769	0	0	0.742518	8.47472
GO_POSITIVE_REGULATION_OF_ERK1_AND_ERK2_CASCADE	10	0.0223	0.351019	0	0	0.874387	8.47555
GO_NEGATIVE_REGULATION_OF_DEFENSE_RESPONSE	20	0.1757	0.592639	0	0	0.787171	8.47793
GO_REGULATION_OF_PROTEIN_LOCALIZATION_TO_PLASMA_MEMBRANE	13	0.1911	0.619981	0	0	0.836641	8.48101
GO_EXTRINSIC_APOPTOTIC_SIGNALING_PATHWAY	26	0.2	0.626563	0	0	0.7077	8.48171
GO_SMOOTH_MUSCLE_CELL_PROLIFERATION	19	0.415	0.776982	0	0	0.770496	8.48357
GO_POSITIVE_REGULATION_OF_LOCOMOTION	53	0.1	0.517169	0	0	0.693643	8.48469
GO_REGULATION_OF_PROTEOLYSIS	69	0.0313	0.406111	0	0	0.658775	8.48495
GO_REGULATION_OF_CIRCADIAN_RHYTHM	21	0.3	0.736095	0	0	0.794753	8.51237
GO_ERK1_AND_ERK2_CASCADE	20	0.0539	0.428935	0	0	0.80045	8.51889
GO_REGULATION_OF_HEMOPOIESIS	39	0.2	0.626563	0	0	0.690813	8.52107
GO_REGULATION_OF_CELLULAR_RESPONSE_TO_GROWTH_FACTOR_STIMULUS	35	0.2	0.626563	0	0	0.729025	8.52156
GO_EMBRYONIC_MORPHOGENESIS	63	0.1	0.517169	0	0	0.656532	8.52396
GO_POSITIVE_REGULATION_OF_INFLAMMATORY_RESPONSE	12	0.4907	0.834222	0	0	0.745486	8.53461
GO_LEUKOCYTE_CELL_CELL_ADHESION	29	0.1177	0.546937	0	0	0.768619	8.53547
GO_REGULATION_OF_NEUROTRANSMITTER_LEVELS	37	0.0458	0.425867	0	0	0.718507	8.53804
GO_TUBE_MORPHOGENESIS	103	0.0064	0.259048	0	0	0.67308	8.54298
GO_REGULATION_OF_PEPTIDYL_TYROSINE_PHOSPHORYLATION	23	0.475	0.82398	0	0	0.705006	8.55599
GO_INSULIN_RECEPTOR_SIGNALING_PATHWAY	16	0.2	0.626563	0	0	0.838951	8.55637
GO_REGULATION_OF_SYNAPTIC_PLASTICITY	23	0.228	0.65473	0	0	0.708496	8.55747
GO_REGULATION_OF_RESPONSE_TO_OXIDATIVE_STRESS	15	0.35	0.748769	0	0	0.782264	8.56009
GO_APPENDAGE_DEVELOPMENT	19	0.5226	0.85261	0	0	0.744713	8.56416
GO_CELLULAR_RESPONSE_TO_CHEMICAL_STRESS	48	0.1	0.517169	0	0	0.712923	8.56534
GO_EXOCYTOSIS	63	0.1	0.517169	0	0	0.652907	8.56743
GO_REGULATION_OF_VIRAL_LIFE_CYCLE	16	0.0054	0.241579	0	0	0.572098	8.5714
GO_POSITIVE_REGULATION_OF_SECRETION	42	0.0436	0.418315	0	0	0.674751	8.57407
GO_FAT_CELL_DIFFERENTIATION	28	0.0222	0.351019	0	0	0.789902	8.57768
GO_METENCEPHALON_DEVELOPMENT	15	0.35	0.748769	0	0	0.765542	8.58388
GO_GLYCEROPHOSPHOLIPID_METABOLIC_PROCESS	43	0.2	0.626563	0	0	0.705523	8.58686
GO_REGULATION_OF_REACTIVE_OXYGEN_SPECIES_METABOLIC_PROCESS	21	0.3	0.736095	0	0	0.703755	8.59362
GO_CELL_FATE_COMMITMENT	18	0.22	0.643861	0	0	0.777453	8.59366
GO_INTRINSIC_APOPTOTIC_SIGNALING_PATHWAY_IN_RESPONSE_TO_DNA_DAMAGE	20	0.512	0.845049	0	0	0.731113	8.59437
GO_PROTEIN_FOLDING	25	0.1	0.517169	0	0	0.678228	8.60428
GO_CYTOKINE_MEDIATED_SIGNALING_PATHWAY	71	0.1	0.517169	0	0	0.709295	8.60433
GO_NEGATIVE_REGULATION_OF_EXTRINSIC_APOPTOTIC_SIGNALING_PATHWAY	11	0.4714	0.822772	0	0	0.786279	8.60582
GO_NEGATIVE_REGULATION_OF_ION_TRANSPORT	16	0.3621	0.754679	0	0	0.695797	8.60732
GO_POSITIVE_REGULATION_OF_CYTOKINE_PRODUCTION	43	0.2	0.626563	0	0	0.756419	8.61393
GO_RECEPTOR_MEDIATED_ENDOCYTOSIS	22	0.5637	0.877454	0	0	0.75085	8.61869
GO_EAR_DEVELOPMENT	18	0.2086	0.63552	0	0	0.708793	8.62031
GO_POSITIVE_REGULATION_OF_CELL_ACTIVATION	31	0.1143	0.546937	0	0	0.686385	8.62143
GO_REGULATION_OF_APOPTOTIC_SIGNALING_PATHWAY	46	0.3	0.736095	0	0	0.732267	8.62196
GO_HINDBRAIN_DEVELOPMENT	18	0.3871	0.759473	0	0	0.767427	8.62452
GO_NUCLEOSIDE_METABOLIC_PROCESS	16	0.0611	0.443008	0	0	0.859859	8.62503
GO_PROTEIN_LOCALIZATION_TO_CYTOSKELETON	13	0.1007	0.517169	0	0	0.807636	8.62652
GO_CELLULAR_RESPONSE_TO_TOXIC_SUBSTANCE	29	0.3	0.736095	0	0	0.714891	8.63193
GO_RESPONSE_TO_GROWTH_FACTOR	78	0.0173	0.324388	0	0	0.7446	8.63363
GO_REGULATION_OF_MORPHOGENESIS_OF_AN_EPITHELIUM	21	0.4	0.760467	0	0	0.781989	8.63512
GO_CELLULAR_RESPONSE_TO_KETONE	14	0.146	0.563355	0	0	0.846232	8.63679
GO_CIRCULATORY_SYSTEM_DEVELOPMENT	116	0.0096	0.291429	0	0	0.70768	8.63962
GO_STRESS_ACTIVATED_PROTEIN_KINASE_SIGNALING_CASCADE	31	0.3968	0.759473	0	0	0.759281	8.64049
GO_CELLULAR_RESPONSE_TO_HYDROGEN_PEROXIDE	16	0.6497	0.912072	0	0	0.756381	8.64214
GO_REGULATION_OF_MAPK_CASCADE	65	0.1156	0.546937	0	0	0.742988	8.64712
GO_SECOND_MESSENGER_MEDIATED_SIGNALING	32	0.1	0.517169	0	0	0.717523	8.65048
GO_IMMUNE_RESPONSE_REGULATING_SIGNALING_PATHWAY	44	0.2215	0.643861	0	0	0.743138	8.65806
GO_TAXIS	47	0.0108	0.306	0	0	0.817581	8.66199
GO_NEURAL_TUBE_FORMATION	20	0.2227	0.643861	0	0	0.674094	8.66207
GO_EMBRYONIC_SKELETAL_SYSTEM_DEVELOPMENT	19	0.5809	0.881723	0	0	0.736561	8.66225
GO_REGULATION_OF_PROTEIN_POLYMERIZATION	21	0.3	0.736095	0	0	0.726421	8.66239
GO_NEURAL_TUBE_DEVELOPMENT	29	0.1381	0.563355	0	0	0.660491	8.67266
GO_POSITIVE_REGULATION_OF_I_KAPPAB_KINASE_NF_KAPPAB_SIGNALING	21	0.1319	0.559653	0	0	0.688001	8.67294
GO_REGULATION_OF_RESPONSE_TO_CYTOKINE_STIMULUS	19	0.5328	0.855132	0	0	0.699364	8.67451
GO_REGULATION_OF_EXTRINSIC_APOPTOTIC_SIGNALING_PATHWAY	16	0.6166	0.899717	0	0	0.748542	8.68128
GO_POSITIVE_REGULATION_OF_NEURON_DEATH	14	0.3	0.736095	0	0	0.769402	8.68369
GO_REGULATION_OF_ESTABLISHMENT_OF_PLANAR_POLARITY	12	0.3	0.736095	0	0	0.825817	8.68441
GO_DRUG_TRANSPORT	27	0.0293	0.406111	0	0	0.582653	8.68703
GO_NEGATIVE_REGULATION_OF_DEVELOPMENTAL_PROCESS	98	0.0483	0.425867	0	0	0.726973	8.68766
GO_REGULATION_OF_MITOCHONDRION_ORGANIZATION	23	0.506	0.842182	0	0	0.739825	8.69741
GO_NEGATIVE_REGULATION_OF_TOR_SIGNALING	15	0.32	0.745205	0	0	0.80458	8.69956
GO_ANION_HOMEOSTASIS	12	0.1469	0.563355	0	0	0.811656	8.70211
GO_RESPONSE_TO_OXIDATIVE_STRESS	65	0.0515	0.428935	0	0	0.719335	8.70301
GO_EPITHELIAL_CELL_APOPTOTIC_PROCESS	16	0.8479	0.970616	0	0	0.664109	8.70435
GO_INFLAMMATORY_RESPONSE	56	0.4	0.760467	0	0	0.72321	8.7105
GO_REGULATION_OF_PROTEIN_LOCALIZATION_TO_CELL_PERIPHERY	16	0.2	0.626563	0	0	0.834575	8.71158
GO_POSITIVE_REGULATION_OF_PROTEIN_LOCALIZATION_TO_CELL_PERIPHERY	12	0.3	0.736095	0	0	0.830264	8.71277
GO_REGULATION_OF_TRANS_SYNAPTIC_SIGNALING	46	0.3	0.736095	0	0	0.745902	8.71286
GO_ACTOMYOSIN_STRUCTURE_ORGANIZATION	18	0.1324	0.559653	0	0	0.747183	8.71365
GO_SIGNAL_RELEASE	60	0.0199	0.3383	0	0	0.689791	8.71729
GO_REGULATION_OF_ANIMAL_ORGAN_MORPHOGENESIS	27	0.171	0.58208	0	0	0.787717	8.71844
GO_SIGNAL_TRANSDUCTION_BY_PROTEIN_PHOSPHORYLATION	86	0.0432	0.418315	0	0	0.74115	8.72529
GO_REGULATION_OF_CATION_TRANSMEMBRANE_TRANSPORT	22	0.4562	0.810865	0	0	0.732302	8.728
GO_MAINTENANCE_OF_PROTEIN_LOCATION	18	0.0306	0.406111	0	0	0.645221	8.72916
GO_MORPHOGENESIS_OF_A_POLARIZED_EPITHELIUM	14	0.1625	0.577929	0	0	0.831201	8.73133
GO_CELLULAR_RESPONSE_TO_HEAT	21	0.0887	0.483301	0	0	0.838632	8.73256
GO_MUSCLE_CELL_DIFFERENTIATION	25	0.3945	0.759473	0	0	0.72507	8.73373
GO_LOCOMOTORY_BEHAVIOR	22	0.3286	0.748087	0	0	0.682901	8.73682
GO_RESPONSE_TO_MECHANICAL_STIMULUS	26	0.0167	0.324388	0	0	0.638773	8.74233
GO_BEHAVIOR	67	0.214	0.636311	0	0	0.669593	8.74452
GO_POSITIVE_REGULATION_OF_IMMUNE_SYSTEM_PROCESS	95	0.014	0.324388	0	0	0.770429	8.74513
GO_SECRETION	149	0.0006	0.102	0	0	0.686018	8.74584
GO_POSITIVE_REGULATION_OF_PROTEIN_LOCALIZATION_TO_MEMBRANE	17	0.1766	0.59332	0	0	0.821803	8.7469
GO_EPITHELIAL_TUBE_MORPHOGENESIS	44	0.2471	0.669476	0	0	0.705128	8.74698
GO_CHROMATIN_REMODELING	20	0.1326	0.559653	0	0	0.79829	8.7473
GO_LEUKOCYTE_CHEMOTAXIS	12	0.4	0.760467	0	0	0.831791	8.74901
GO_GLIOGENESIS	30	0.2991	0.736095	0	0	0.796368	8.75259
GO_EPITHELIAL_TUBE_FORMATION	21	0.3377	0.748087	0	0	0.686917	8.75295
GO_T_CELL_DIFFERENTIATION	19	0.7353	0.941774	0	0	0.71187	8.75319
GO_LEUKOCYTE_DIFFERENTIATION	38	0.8	0.970616	0	0	0.741715	8.75659
GO_REGULATION_OF_SECRETION	85	0.0159	0.324388	0	0	0.702312	8.75678
GO_RESPONSE_TO_TEMPERATURE_STIMULUS	28	0.1038	0.528323	0	0	0.787209	8.75941
GO_MUSCLE_STRUCTURE_DEVELOPMENT	57	0.2	0.626563	0	0	0.796633	8.76653
GO_REGULATION_OF_CELLULAR_COMPONENT_MOVEMENT	108	0.3	0.736095	0	0	0.726932	8.76709
GO_SYNAPTIC_SIGNALING	70	0.2	0.626563	0	0	0.751808	8.77003
GO_MYELOID_CELL_DIFFERENTIATION	38	0.5	0.836949	0	0	0.680536	8.77038
GO_APOPTOTIC_SIGNALING_PATHWAY	73	0.2	0.626563	0	0	0.727178	8.77194
GO_TUBE_DEVELOPMENT	131	0.0416	0.416	0	0	0.695092	8.77499
GO_NEGATIVE_REGULATION_OF_CELL_DIFFERENTIATION	62	0.1	0.517169	0	0	0.744655	8.7762
GO_HEART_MORPHOGENESIS	27	0.1237	0.54763	0	0	0.78359	8.77744
GO_GLYCOSYL_COMPOUND_METABOLIC_PROCESS	17	0.166	0.580429	0	0	0.857778	8.77765
GO_ACTIVATION_OF_IMMUNE_RESPONSE	46	0.3	0.736095	0	0	0.772629	8.77878
GO_DRUG_METABOLIC_PROCESS	63	0.5	0.836949	0	0	0.723503	8.7847
GO_ANATOMICAL_STRUCTURE_FORMATION_INVOLVED_IN_MORPHOGENESIS	119	0.075	0.461957	0	0	0.703866	8.78599
GO_REGULATION_OF_SUPRAMOLECULAR_FIBER_ORGANIZATION	33	0.2	0.626563	0	0	0.765197	8.78781
GO_REGULATION_OF_TOR_SIGNALING	21	0.2	0.626563	0	0	0.819229	8.78935
GO_ORGANIC_ANION_TRANSPORT	65	0.0075	0.277174	0	0	0.613734	8.79078
GO_PEPTIDE_SECRETION	66	0.0012	0.122778	0	0	0.706538	8.79276
GO_G1_DNA_DAMAGE_CHECKPOINT	16	0.0209	0.348173	0	0	0.881436	8.79405
GO_RESPONSE_TO_REACTIVE_OXYGEN_SPECIES	38	0.4	0.760467	0	0	0.702494	8.79528
GO_SKELETAL_SYSTEM_MORPHOGENESIS	29	0.3903	0.759473	0	0	0.64587	8.79706
GO_PROTEIN_AUTOPHOSPHORYLATION	18	0.3985	0.759473	0	0	0.814324	8.80118
GO_HEPATICOBILIARY_SYSTEM_DEVELOPMENT	19	0.7588	0.954112	0	0	0.747915	8.80314
GO_POSITIVE_REGULATION_OF_MITOTIC_CELL_CYCLE	23	0.284	0.713097	0	0	0.798184	8.80476
GO_REGULATION_OF_CELL_ACTIVATION	51	0.2	0.626563	0	0	0.746285	8.80561
GO_T_CELL_ACTIVATION	36	0.1496	0.563355	0	0	0.764472	8.80601
GO_REGULATION_OF_PROTEIN_LOCALIZATION_TO_MEMBRANE	22	0.1221	0.546937	0	0	0.832247	8.80694
GO_POSITIVE_REGULATION_OF_PROTEIN_BINDING	16	0.5219	0.85261	0	0	0.681704	8.809
GO_RESPONSE_TO_TOXIC_SUBSTANCE	63	0.4	0.760467	0	0	0.726819	8.81015
GO_LEUKOCYTE_MIGRATION	33	0.4	0.760467	0	0	0.790714	8.81252
GO_RESPONSE_TO_HEAT	24	0.074	0.460985	0	0	0.845394	8.81671
GO_PEPTIDYL_TYROSINE_MODIFICATION	31	0.6524	0.912072	0	0	0.701086	8.81723
GO_SENSORY_ORGAN_MORPHOGENESIS	25	0.3636	0.754679	0	0	0.614491	8.81931
GO_REGULATION_OF_CELL_DIFFERENTIATION	178	0.016	0.324388	0	0	0.703837	8.81983
GO_ORGANOPHOSPHATE_CATABOLIC_PROCESS	19	0.0985	0.51365	0	0	0.837681	8.82177
GO_TOR_SIGNALING	24	0.0835	0.477483	0	0	0.833217	8.82217
GO_REGULATION_OF_SYMBIOSIS_ENCOMPASSING_MUTUALISM_THROUGH_PARASITISM	24	0.106	0.534645	0	0	0.686488	8.82232
GO_STEM_CELL_PROLIFERATION	16	0.278	0.707485	0	0	0.596333	8.82564
GO_REGULATION_OF_PEPTIDE_SECRETION	57	0.0004	0.085	0	0	0.694154	8.82579
GO_ION_HOMEOSTASIS	84	0.1	0.517169	0	0	0.667057	8.82743
GO_NEGATIVE_REGULATION_OF_CELL_POPULATION_PROLIFERATION	80	0.0853	0.483301	0	0	0.7536	8.82866
GO_REGULATION_OF_CELL_SUBSTRATE_ADHESION	19	0.1528	0.563355	0	0	0.681552	8.82873
GO_POSITIVE_REGULATION_OF_PROTEOLYSIS	40	0.3577	0.754454	0	0	0.750776	8.83005
GO_MUSCLE_CELL_PROLIFERATION	27	0.2967	0.733125	0	0	0.776681	8.83145
GO_NEURON_APOPTOTIC_PROCESS	26	0.1	0.517169	0	0	0.716768	8.83232
GO_CARBOHYDRATE_TRANSMEMBRANE_TRANSPORT	17	0.5179	0.848198	0	0	0.793738	8.83771
GO_NEGATIVE_REGULATION_OF_MAPK_CASCADE	25	0.2313	0.657426	0	0	0.810139	8.83924
GO_CELL_AGING	24	0.4	0.760467	0	0	0.740295	8.84257
GO_MICROTUBULE_CYTOSKELETON_ORGANIZATION_INVOLVED_IN_MITOSIS	22	0.5	0.836949	0	0	0.717929	8.84281
GO_VACUOLAR_TRANSPORT	15	0.1	0.517169	0	0	0.902932	8.84329
GO_AMEBOIDAL_TYPE_CELL_MIGRATION	46	0.6	0.890052	0	0	0.716996	8.84401
GO_POSITIVE_REGULATION_OF_APOPTOTIC_SIGNALING_PATHWAY	23	0.49	0.834222	0	0	0.709837	8.84793
GO_REGULATION_OF_ACTIN_FILAMENT_ORGANIZATION	24	0.3619	0.754679	0	0	0.759321	8.84869
GO_ADAPTIVE_IMMUNE_RESPONSE	23	0.362	0.754679	0	0	0.757538	8.85551
GO_MITOTIC_SPINDLE_ORGANIZATION	18	0.7132	0.932777	0	0	0.731606	8.85759
GO_NEGATIVE_REGULATION_OF_CELL_DEATH	100	0.1	0.517169	0	0	0.767092	8.86072
GO_REGULATION_OF_PROTEASOMAL_PROTEIN_CATABOLIC_PROCESS	24	0.756	0.952126	0	0	0.727797	8.8625
GO_POSITIVE_REGULATION_OF_CELL_DIFFERENTIATION	97	0.0803	0.477172	0	0	0.726788	8.86349
GO_CELLULAR_RESPONSE_TO_ANTIBIOTIC	24	0.5752	0.879658	0	0	0.722102	8.86815
GO_ANIMAL_ORGAN_MORPHOGENESIS	105	0.2	0.626563	0	0	0.710556	8.86876
GO_REGULATION_OF_MEMBRANE_PERMEABILITY	11	0.1454	0.563355	0	0	0.812736	8.8712
GO_POSITIVE_REGULATION_OF_MAP_KINASE_ACTIVITY	23	0.832	0.970616	0	0	0.715394	8.87314
GO_MALE_SEX_DIFFERENTIATION	17	0.3352	0.748087	0	0	0.7561	8.87584
GO_REGULATION_OF_NUCLEOCYTOPLASMIC_TRANSPORT	17	0.3	0.736095	0	0	0.771853	8.87837
GO_COGNITION	34	0.6	0.890052	0	0	0.656569	8.88076
GO_ARTERY_DEVELOPMENT	14	0.1575	0.574571	0	0	0.772361	8.88147
GO_NEGATIVE_REGULATION_OF_CELL_DEVELOPMENT	24	0.3683	0.754679	0	0	0.784833	8.88156
GO_T_CELL_PROLIFERATION	13	0.8007	0.970616	0	0	0.760043	8.88393
GO_RESPONSE_TO_FIBROBLAST_GROWTH_FACTOR	19	0.4	0.760467	0	0	0.805168	8.88623
GO_REGULATION_OF_ACTOMYOSIN_STRUCTURE_ORGANIZATION	11	0.5346	0.855763	0	0	0.79588	8.89157
GO_MUSCLE_ORGAN_DEVELOPMENT	35	0.2	0.626563	0	0	0.810664	8.89175
GO_ACTIN_FILAMENT_BASED_PROCESS	69	0.0105	0.306	0	0	0.718943	8.89219
GO_CELLULAR_ION_HOMEOSTASIS	64	0.0332	0.406111	0	0	0.619686	8.89404
GO_POSITIVE_REGULATION_OF_MULTI_ORGANISM_PROCESS	51	0.6	0.890052	0	0	0.776315	8.89504
GO_HOMEOSTASIS_OF_NUMBER_OF_CELLS	29	0.2	0.626563	0	0	0.653517	8.89603
GO_POSITIVE_REGULATION_OF_MAPK_CASCADE	40	0.5271	0.854347	0	0	0.748422	8.89632
GO_POSITIVE_REGULATION_OF_INTRACELLULAR_SIGNAL_TRANSDUCTION	93	0.3	0.736095	0	0	0.760549	8.89642
GO_LYSOSOMAL_TRANSPORT	13	0.1498	0.563355	0	0	0.900374	8.89742
GO_REGULATION_OF_LYMPHOCYTE_ACTIVATION	42	0.2	0.626563	0	0	0.739713	8.89764
GO_POSITIVE_REGULATION_OF_RESPONSE_TO_EXTERNAL_STIMULUS	49	0.4	0.760467	0	0	0.780384	8.89887
GO_POSITIVE_REGULATION_OF_IMMUNE_RESPONSE	63	0.3	0.736095	0	0	0.772019	8.90181
GO_MYELOID_LEUKOCYTE_ACTIVATION	35	0.2	0.626563	0	0	0.722721	8.90201
GO_NUCLEOSIDE_PHOSPHATE_CATABOLIC_PROCESS	13	0.213	0.636311	0	0	0.834265	8.90262
GO_POSITIVE_REGULATION_OF_SIGNALING	187	0.0409	0.413869	0	0	0.737	8.90272
GO_ALPHA_AMINO_ACID_METABOLIC_PROCESS	24	0.3197	0.745205	0	0	0.63742	8.90507
GO_TISSUE_MIGRATION	35	0.9	0.984775	0	0	0.724743	8.90746
GO_ENZYME_LINKED_RECEPTOR_PROTEIN_SIGNALING_PATHWAY	112	0.1146	0.546937	0	0	0.749667	8.91178
GO_NEURON_DEATH	46	0.2	0.626563	0	0	0.770052	8.91292
GO_POSITIVE_REGULATION_OF_CELL_POPULATION_PROLIFERATION	88	0.2681	0.694771	0	0	0.696508	8.91297
GO_CYTOKINE_PRODUCTION	66	0.4	0.760467	0	0	0.750105	8.91443
GO_METAL_ION_HOMEOSTASIS	61	0.3	0.736095	0	0	0.645714	8.91582
GO_FIBROBLAST_GROWTH_FACTOR_RECEPTOR_SIGNALING_PATHWAY	15	0.67	0.915595	0	0	0.809182	8.91624
GO_I_KAPPAB_KINASE_NF_KAPPAB_SIGNALING	29	0.334	0.748087	0	0	0.75269	8.91657
GO_MORPHOGENESIS_OF_AN_EPITHELIUM	63	0.5	0.836949	0	0	0.742992	8.91794
GO_NERVOUS_SYSTEM_PROCESS	85	0.1	0.517169	0	0	0.689546	8.91941
GO_INTRINSIC_APOPTOTIC_SIGNALING_PATHWAY	48	0.4	0.760467	0	0	0.731949	8.92173
GO_ENDOCYTOSIS	56	0.5	0.836949	0	0	0.766818	8.92187
GO_POSITIVE_REGULATION_OF_PROTEIN_SERINE_THREONINE_KINASE_ACTIVITY	33	0.6	0.890052	0	0	0.697861	8.9236
GO_POSITIVE_REGULATION_OF_DNA_BINDING_TRANSCRIPTION_FACTOR_ACTIVITY	25	0.853	0.970616	0	0	0.757949	8.92398
GO_ENDOSOMAL_TRANSPORT	20	0.0006	0.102	0	0	0.914457	8.92454
GO_MUSCLE_TISSUE_DEVELOPMENT	30	0.3947	0.759473	0	0	0.819539	8.92647
GO_REGULATION_OF_CELL_POPULATION_PROLIFERATION	178	0.0309	0.406111	0	0	0.729601	8.92824
GO_DEFENSE_RESPONSE_TO_VIRUS	33	0.4	0.760467	0	0	0.659409	8.93137
GO_ANTERIOR_POSTERIOR_PATTERN_SPECIFICATION	20	0.6302	0.907915	0	0	0.782109	8.93323
GO_PROTEASOMAL_PROTEIN_CATABOLIC_PROCESS	50	0.5	0.836949	0	0	0.749057	8.93334
GO_POSITIVE_REGULATION_OF_TRANSCRIPTION_BY_RNA_POLYMERASE_II	145	0.5	0.836949	0	0	0.752721	8.93397
GO_PROTEIN_O_LINKED_GLYCOSYLATION	19	0.6691	0.915595	0	0	0.792433	8.93434
GO_BIOLOGICAL_ADHESION	104	0.1353	0.563355	0	0	0.760326	8.93447
GO_PROTEIN_LOCALIZATION_TO_PLASMA_MEMBRANE	27	0.564	0.877454	0	0	0.773599	8.93473
GO_MONOVALENT_INORGANIC_CATION_HOMEOSTASIS	20	0.9426	0.988549	0	0	0.733342	8.93528
GO_POSITIVE_REGULATION_OF_ESTABLISHMENT_OF_PROTEIN_LOCALIZATION	49	0.2	0.626563	0	0	0.768307	8.93586
GO_POSITIVE_REGULATION_OF_TRANSPORT	95	0.2289	0.655101	0	0	0.737096	8.93929
GO_CELLULAR_RESPONSE_TO_INORGANIC_SUBSTANCE	24	0.4617	0.812516	0	0	0.68082	8.94163
GO_ENDOTHELIAL_CELL_MIGRATION	24	0.7557	0.952126	0	0	0.683278	8.94212
GO_REGULATION_OF_DNA_BIOSYNTHETIC_PROCESS	21	0.1195	0.546937	0	0	0.843974	8.94238
GO_RHO_PROTEIN_SIGNAL_TRANSDUCTION	25	0.5384	0.859551	0	0	0.640456	8.9429
GO_CARDIAC_SEPTUM_MORPHOGENESIS	12	0.0187	0.324388	0	0	0.911306	8.94449
GO_DETECTION_OF_ABIOTIC_STIMULUS	13	0.2055	0.630596	0	0	0.603556	8.94597
GO_RESPONSE_TO_VIRUS	42	0.34	0.748087	0	0	0.674289	8.94727
GO_IMMUNE_EFFECTOR_PROCESS	90	0.1	0.517169	0	0	0.725773	8.9506
GO_PHOSPHOLIPID_METABOLIC_PROCESS	57	0.3294	0.748087	0	0	0.75082	8.9509
GO_REGULATION_OF_PROTEIN_CONTAINING_COMPLEX_ASSEMBLY	47	0.4693	0.822485	0	0	0.756385	8.95124
GO_CELL_CELL_ADHESION	59	0.0658	0.444767	0	0	0.762328	8.95138
GO_NEGATIVE_REGULATION_OF_PHOSPHORYLATION	64	0.3	0.736095	0	0	0.830884	8.95405
GO_RESPONSE_TO_GAMMA_RADIATION	14	0.4508	0.808397	0	0	0.743464	8.95418
GO_REACTIVE_OXYGEN_SPECIES_METABOLIC_PROCESS	30	0.3116	0.741086	0	0	0.775287	8.95479
GO_TISSUE_MORPHOGENESIS	70	0.5	0.836949	0	0	0.756158	8.95578
GO_PROTEIN_LOCALIZATION_TO_MEMBRANE	59	0.1	0.517169	0	0	0.820926	8.95773
GO_SMOOTHENED_SIGNALING_PATHWAY	20	0.8592	0.972463	0	0	0.720705	8.95789
GO_MAINTENANCE_OF_LOCATION	42	0.3	0.736095	0	0	0.706497	8.95796
GO_REGULATION_OF_RHO_PROTEIN_SIGNAL_TRANSDUCTION	19	0.5701	0.877821	0	0	0.645482	8.95884
GO_EPITHELIAL_CELL_PROLIFERATION	44	0.2476	0.669476	0	0	0.712769	8.95914
GO_REGULATION_OF_CELL_CYCLE_G1_S_PHASE_TRANSITION	32	0.5	0.836949	0	0	0.744554	8.96114
GO_PROTEIN_TARGETING_TO_MEMBRANE	11	0.3493	0.748769	0	0	0.861483	8.9639
GO_NEGATIVE_REGULATION_OF_IMMUNE_RESPONSE	11	0.9092	0.986824	0	0	0.744259	8.96588
GO_REGULATION_OF_CELL_DEVELOPMENT	89	0.3	0.736095	0	0	0.722019	8.9672
GO_SODIUM_ION_TRANSPORT	26	0.4	0.760467	0	0	0.752623	8.96755
GO_NEGATIVE_REGULATION_OF_INTRACELLULAR_SIGNAL_TRANSDUCTION	77	0.3	0.736095	0	0	0.788059	8.97009
GO_REGULATION_OF_CELL_DEATH	184	0.0491	0.425867	0	0	0.747957	8.97055
GO_HORMONE_TRANSPORT	45	0.0564	0.435818	0	0	0.680809	8.97107
GO_INORGANIC_ION_TRANSMEMBRANE_TRANSPORT	62	0.1	0.517169	0	0	0.715284	8.97157
GO_REGULATION_OF_CELL_CELL_ADHESION	34	0.2	0.626563	0	0	0.756273	8.97178
GO_INTRACELLULAR_RECEPTOR_SIGNALING_PATHWAY	36	0.8055	0.970616	0	0	0.738834	8.97427
GO_REGULATION_OF_MICROTUBULE_BASED_PROCESS	33	0.8	0.970616	0	0	0.769163	8.97442
GO_JNK_CASCADE	23	0.892	0.984675	0	0	0.798396	8.97476
GO_REGULATION_OF_ANATOMICAL_STRUCTURE_MORPHOGENESIS	118	0.2	0.626563	0	0	0.716277	8.97685
GO_ANION_TRANSPORT	79	0.0255	0.380263	0	0	0.647593	8.97694
GO_LOCOMOTION	188	0.0675	0.444767	0	0	0.760398	8.97856
GO_ACTIVATION_OF_INNATE_IMMUNE_RESPONSE	30	0.5307	0.854347	0	0	0.793047	8.97878
GO_CELLULAR_RESPONSE_TO_INSULIN_STIMULUS	25	0.3923	0.759473	0	0	0.824074	8.98012
GO_PROTEIN_IMPORT	30	0.0865	0.483301	0	0	0.856077	8.98143
GO_G_PROTEIN_COUPLED_RECEPTOR_SIGNALING_PATHWAY	82	0.4	0.760467	0	0	0.741457	8.98148
GO_CENTRAL_NERVOUS_SYSTEM_DEVELOPMENT	114	0.1	0.517169	0	0	0.766869	8.98149
GO_REGULATION_OF_NOTCH_SIGNALING_PATHWAY	14	0.4591	0.811299	0	0	0.871353	8.98262
GO_NUCLEOBASE_CONTAINING_SMALL_MOLECULE_BIOSYNTHETIC_PROCESS	19	0.0824	0.477483	0	0	0.846269	8.98353
GO_REGULATION_OF_INTRACELLULAR_SIGNAL_TRANSDUCTION	197	0.0729	0.459	0	0	0.745643	8.98393
GO_POSITIVE_REGULATION_OF_SUPRAMOLECULAR_FIBER_ORGANIZATION	19	0.3	0.736095	0	0	0.780492	8.98746
GO_ELECTRON_TRANSPORT_CHAIN	13	0.8496	0.970616	0	0	0.744324	8.99304
GO_NEGATIVE_REGULATION_OF_MULTICELLULAR_ORGANISMAL_PROCESS	113	0.1	0.517169	0	0	0.778728	8.99387
GO_CELL_MOTILITY	169	0.2	0.626563	0	0	0.751428	8.99569
GO_REGULATION_OF_DEFENSE_RESPONSE	78	0.2833	0.713097	0	0	0.776049	8.99645
GO_REGULATION_OF_CELLULAR_RESPONSE_TO_HEAT	16	0.3	0.736095	0	0	0.812332	8.99785
GO_POSTSYNAPSE_ORGANIZATION	16	0.0272	0.398621	0	0	0.845787	8.99927
GO_NEGATIVE_REGULATION_OF_PROTEIN_METABOLIC_PROCESS	130	0.4	0.760467	0	0	0.754915	9.00052
GO_REGULATION_OF_CELLULAR_RESPONSE_TO_STRESS	108	0.3	0.736095	0	0	0.760197	9.00192
GO_CELL_CELL_SIGNALING	169	0.0528	0.428935	0	0	0.737888	9.00226
GO_REGULATION_OF_ACTIN_FILAMENT_BUNDLE_ASSEMBLY	13	0.4528	0.810274	0	0	0.824391	9.00368
GO_LYMPHOCYTE_DIFFERENTIATION	27	0.7712	0.95746	0	0	0.739835	9.00372
GO_CARBOHYDRATE_TRANSPORT	24	0.3938	0.759473	0	0	0.802188	9.00531
GO_TRANSMEMBRANE_TRANSPORT	160	0.0213	0.348173	0	0	0.695823	9.00565
GO_HEAD_DEVELOPMENT	91	0.1	0.517169	0	0	0.768286	9.00643
GO_POSITIVE_REGULATION_OF_CELL_CYCLE_PHASE_TRANSITION	13	0.528	0.854347	0	0	0.776186	9.00668
GO_VITAMIN_METABOLIC_PROCESS	17	0.9657	0.989311	0	0	0.692577	9.00868
GO_WATER_SOLUBLE_VITAMIN_METABOLIC_PROCESS	16	0.9499	0.988549	0	0	0.673363	9.00949
GO_INOSITOL_LIPID_MEDIATED_SIGNALING	22	0.58	0.881723	0	0	0.740386	9.01344
GO_REGULATION_OF_CELL_MATRIX_ADHESION	16	0.1662	0.580429	0	0	0.725288	9.01462
GO_CELLULAR_RESPONSE_TO_DRUG	53	0.4	0.760467	0	0	0.765345	9.01467
GO_REGULATION_OF_SYSTEM_PROCESS	44	0.9	0.984775	0	0	0.748281	9.01715
GO_REGULATION_OF_ATPASE_ACTIVITY	13	0.1943	0.625151	0	0	0.827966	9.01835
GO_INTERACTION_WITH_HOST	15	0.37	0.754679	0	0	0.774975	9.01883
GO_REGULATION_OF_ION_TRANSMEMBRANE_TRANSPORT	36	0.454	0.810714	0	0	0.71002	9.02139
GO_DEFENSE_RESPONSE	133	0.1	0.517169	0	0	0.768849	9.02197
GO_POSITIVE_REGULATION_OF_ION_TRANSPORT	21	0.7	0.929688	0	0	0.772811	9.02262
GO_GLIAL_CELL_DIFFERENTIATION	19	0.3	0.736095	0	0	0.821394	9.02266
GO_REGULATION_OF_MULTI_ORGANISM_PROCESS	77	0.4	0.760467	0	0	0.751256	9.02449
GO_POSITIVE_REGULATION_OF_PROTEIN_LOCALIZATION_TO_NUCLEUS	11	0.3506	0.748769	0	0	0.864563	9.02644
GO_REGULATION_OF_NUCLEAR_DIVISION	21	0.2662	0.694557	0	0	0.813305	9.02748
GO_NEGATIVE_REGULATION_OF_PROTEIN_MODIFICATION_PROCESS	81	0.2615	0.690295	0	0	0.808297	9.02841
GO_REGULATION_OF_IMMUNE_EFFECTOR_PROCESS	32	0.6	0.890052	0	0	0.740069	9.02938
GO_MICROTUBULE_ORGANIZING_CENTER_ORGANIZATION	25	0.1	0.517169	0	0	0.847381	9.03052
GO_NEGATIVE_REGULATION_OF_AUTOPHAGY	16	0.3533	0.749988	0	0	0.754999	9.03159
GO_PROTEIN_POLYMERIZATION	28	0.2808	0.712478	0	0	0.735427	9.03173
GO_NEGATIVE_REGULATION_OF_BINDING	13	0.6576	0.915033	0	0	0.757659	9.0319
GO_PROTEIN_PHOSPHORYLATION	213	0.1	0.517169	0	0	0.742093	9.03212
GO_NEGATIVE_REGULATION_OF_CELL_GROWTH	21	0.243	0.66629	0	0	0.808561	9.03537
GO_NEGATIVE_REGULATION_OF_TRANSPORT	52	0.1	0.517169	0	0	0.760607	9.03564
GO_REGULATION_OF_IMMUNE_RESPONSE	79	0.2	0.626563	0	0	0.77357	9.03591
GO_DIVALENT_INORGANIC_CATION_HOMEOSTASIS	44	0.0872	0.483301	0	0	0.638702	9.04146
GO_SODIUM_ION_TRANSMEMBRANE_TRANSPORT	13	0.4198	0.781182	0	0	0.817409	9.04182
GO_SYNAPSE_ORGANIZATION	36	0.1658	0.580429	0	0	0.819332	9.04384
GO_NEGATIVE_REGULATION_OF_PHOSPHORUS_METABOLIC_PROCESS	76	0.7	0.929688	0	0	0.818344	9.04416
GO_POSITIVE_REGULATION_OF_RNA_METABOLIC_PROCESS	224	0.2	0.626563	0	0	0.755108	9.04458
GO_CATION_TRANSMEMBRANE_TRANSPORT	69	0.1	0.517169	0	0	0.708849	9.04699
GO_CENTRAL_NERVOUS_SYSTEM_NEURON_DEVELOPMENT	11	0.5346	0.855763	0	0	0.857795	9.04758
GO_POSITIVE_REGULATION_OF_DEFENSE_RESPONSE	45	0.4987	0.836949	0	0	0.786032	9.04899
GO_TRANSCRIPTION_INITIATION_FROM_RNA_POLYMERASE_II_PROMOTER	31	0.6643	0.915595	0	0	0.756552	9.04939
GO_PROTEIN_KINASE_B_SIGNALING	29	0.8692	0.977275	0	0	0.733142	9.05
GO_PHOSPHATIDYLINOSITOL_METABOLIC_PROCESS	26	0.1	0.517169	0	0	0.745962	9.05133
GO_REGULATION_OF_IMMUNE_SYSTEM_PROCESS	136	0.3	0.736095	0	0	0.778144	9.05168
GO_POSITIVE_REGULATION_OF_RESPONSE_TO_BIOTIC_STIMULUS	35	0.7	0.929688	0	0	0.813073	9.05174
GO_REGULATION_OF_CELL_DIVISION	21	0.6154	0.899717	0	0	0.791669	9.05455
GO_REGULATION_OF_CYTOSOLIC_CALCIUM_ION_CONCENTRATION	31	0.0378	0.413869	0	0	0.623235	9.05478
GO_POSITIVE_REGULATION_OF_CYTOSKELETON_ORGANIZATION	25	0.2672	0.694557	0	0	0.793456	9.05631
GO_POSITIVE_REGULATION_OF_PROTEIN_MODIFICATION_PROCESS	123	0.3	0.736095	0	0	0.734201	9.05836
GO_BODY_FLUID_SECRETION	16	0.7057	0.932777	0	0	0.649923	9.06173
GO_FIBROBLAST_PROLIFERATION	16	0.4455	0.804703	0	0	0.81252	9.06354
GO_RESPONSE_TO_ALCOHOL	25	0.681	0.917353	0	0	0.771186	9.06408
GO_ACTIVATION_OF_PROTEIN_KINASE_ACTIVITY	32	0.5	0.836949	0	0	0.795372	9.06562
GO_POSITIVE_REGULATION_OF_CELL_DEATH	86	0.5484	0.868045	0	0	0.749624	9.06762
GO_NEGATIVE_REGULATION_OF_SECRETION	25	0.1	0.517169	0	0	0.690048	9.06798
GO_REGULATION_OF_MAP_KINASE_ACTIVITY	35	0.9	0.984775	0	0	0.782605	9.06818
GO_POSITIVE_REGULATION_OF_HYDROLASE_ACTIVITY	91	0.4	0.760467	0	0	0.749374	9.06848
GO_NEGATIVE_REGULATION_OF_GROWTH	30	0.1267	0.555129	0	0	0.819843	9.06936
GO_REGULATION_OF_HYDROLASE_ACTIVITY	138	0.5	0.836949	0	0	0.709305	9.07091
GO_REGULATION_OF_RESPONSE_TO_STRESS	187	0.3	0.736095	0	0	0.770391	9.07114
GO_TUBE_FORMATION	24	0.7097	0.932777	0	0	0.712341	9.07295
GO_ISOPRENOID_METABOLIC_PROCESS	17	0.166	0.580429	0	0	0.835986	9.07329
GO_LEUKOCYTE_PROLIFERATION	25	0.8426	0.970616	0	0	0.690209	9.07389
GO_CELLULAR_COMPONENT_DISASSEMBLY	59	0.586	0.883339	0	0	0.768719	9.07416
GO_VASCULAR_ENDOTHELIAL_GROWTH_FACTOR_RECEPTOR_SIGNALING_PATHWAY	16	0.5956	0.88662	0	0	0.750195	9.07443
GO_OSSIFICATION	45	0.121	0.546937	0	0	0.770492	9.0763
GO_RESPONSE_TO_HYDROGEN_PEROXIDE	21	0.4	0.760467	0	0	0.736064	9.07813
GO_EXECUTION_PHASE_OF_APOPTOSIS	15	0.14	0.563355	0	0	0.885103	9.07818
GO_CELLULAR_RESPONSE_TO_STEROID_HORMONE_STIMULUS	35	0.8	0.970616	0	0	0.765208	9.08067
GO_REGULATION_OF_PROTEASOMAL_UBIQUITIN_DEPENDENT_PROTEIN_CATABOLIC_PROCESS	17	0.7895	0.968362	0	0	0.823235	9.08277
GO_REGULATION_OF_UBIQUITIN_DEPENDENT_PROTEIN_CATABOLIC_PROCESS	17	0.7895	0.968362	0	0	0.823235	9.08277
GO_POSITIVE_REGULATION_OF_UBIQUITIN_DEPENDENT_PROTEIN_CATABOLIC_PROCESS	17	0.7895	0.968362	0	0	0.823235	9.08277
GO_POSITIVE_REGULATION_OF_PROTEOLYSIS_INVOLVED_IN_CELLULAR_PROTEIN_CATABOLIC_PROCESS	20	0.8822	0.983889	0	0	0.773431	9.0833
GO_ENSHEATHMENT_OF_NEURONS	11	0.5346	0.855763	0	0	0.845751	9.08349
GO_NEURON_PROJECTION_GUIDANCE	25	0.1063	0.534645	0	0	0.868652	9.08357
GO_CELLULAR_RESPONSE_TO_AMMONIUM_ION	13	0.7447	0.946943	0	0	0.821966	9.08361
GO_NEGATIVE_REGULATION_OF_SIGNALING	160	0.054	0.428935	0	0	0.7868	9.08434
GO_CELLULAR_RESPONSE_TO_ALCOHOL	11	0.5938	0.885491	0	0	0.774489	9.08496
GO_LIPID_LOCALIZATION	64	0.5244	0.853908	0	0	0.688543	9.08499
GO_NEGATIVE_REGULATION_OF_NEURON_DEATH	28	0.4	0.760467	0	0	0.77303	9.08534
GO_REGULATION_OF_PHOSPHORYLATION	174	0.5	0.836949	0	0	0.769521	9.08593
GO_NEGATIVE_REGULATION_OF_RESPONSE_TO_STIMULUS	187	0.1529	0.563355	0	0	0.778408	9.08606
GO_NEGATIVE_REGULATION_OF_CELL_CYCLE_G1_S_PHASE_TRANSITION	25	0.2423	0.66629	0	0	0.815625	9.08706
GO_REGULATION_OF_SMALL_GTPASE_MEDIATED_SIGNAL_TRANSDUCTION	41	0.6263	0.907915	0	0	0.739944	9.08749
GO_REGULATION_OF_ESTABLISHMENT_OF_PROTEIN_LOCALIZATION	88	0.0176	0.324388	0	0	0.765222	9.088
GO_POSITIVE_REGULATION_OF_DEVELOPMENTAL_PROCESS	137	0.1	0.517169	0	0	0.729681	9.08836
GO_CELLULAR_RESPONSE_TO_TOPOLOGICALLY_INCORRECT_PROTEIN	30	0.0814	0.477172	0	0	0.807895	9.08943
GO_RESPONSE_TO_ENDOPLASMIC_RETICULUM_STRESS	38	0.5	0.836949	0	0	0.822433	9.0905
GO_CARDIAC_SEPTUM_DEVELOPMENT	16	0.2	0.626563	0	0	0.888678	9.09164
GO_OSTEOBLAST_DIFFERENTIATION	30	0.4226	0.782593	0	0	0.822971	9.09169
GO_ACTIN_FILAMENT_ORGANIZATION	39	0.2	0.626563	0	0	0.723463	9.09277
GO_PROTEIN_LOCALIZATION_TO_CELL_PERIPHERY	35	0.8	0.970616	0	0	0.79721	9.09288
GO_POSITIVE_REGULATION_OF_PHOSPHORUS_METABOLIC_PROCESS	114	0.4	0.760467	0	0	0.747404	9.09356
GO_GLAND_DEVELOPMENT	54	0.7	0.929688	0	0	0.738759	9.09424
GO_IMPORT_INTO_NUCLEUS	27	0.1472	0.563355	0	0	0.861117	9.09567
GO_SYNAPTIC_VESICLE_EXOCYTOSIS	13	0.9161	0.988549	0	0	0.784123	9.09699
GO_POSITIVE_REGULATION_OF_CELL_CYCLE	60	0.1	0.517169	0	0	0.820254	9.09813
GO_NEGATIVE_REGULATION_OF_DEVELOPMENTAL_GROWTH	14	0.1	0.517169	0	0	0.895649	9.09854
GO_POSITIVE_REGULATION_OF_CELL_CYCLE_PROCESS	51	0.4	0.760467	0	0	0.842817	9.09888
GO_CELL_JUNCTION_ORGANIZATION	30	0.6761	0.916111	0	0	0.74156	9.09894
GO_RESPIRATORY_SYSTEM_DEVELOPMENT	22	0.9519	0.988549	0	0	0.679325	9.1004
GO_CARDIAC_VENTRICLE_DEVELOPMENT	13	0.1498	0.563355	0	0	0.888139	9.10158
GO_POSITIVE_REGULATION_OF_CELLULAR_BIOSYNTHETIC_PROCESS	250	0.4	0.760467	0	0	0.757816	9.10202
GO_REGULATION_OF_CYTOSKELETON_ORGANIZATION	57	0.3294	0.748087	0	0	0.766322	9.10332
GO_NEGATIVE_REGULATION_OF_CELLULAR_AMIDE_METABOLIC_PROCESS	22	0.7644	0.956593	0	0	0.708736	9.10545
GO_REGULATION_OF_HORMONE_SECRETION	39	0.2	0.626563	0	0	0.67796	9.10603
GO_CELL_JUNCTION_ASSEMBLY	27	0.5928	0.885491	0	0	0.759829	9.10729
GO_PHOSPHATIDYLINOSITOL_BIOSYNTHETIC_PROCESS	20	0.2862	0.7155	0	0	0.738465	9.10761
GO_PATTERN_RECOGNITION_RECEPTOR_SIGNALING_PATHWAY	22	0.8465	0.970616	0	0	0.787265	9.10867
GO_EPIDERMAL_GROWTH_FACTOR_RECEPTOR_SIGNALING_PATHWAY	17	0.8	0.970616	0	0	0.786613	9.11013
GO_POSITIVE_REGULATION_OF_DNA_METABOLIC_PROCESS	34	0.4	0.760467	0	0	0.772484	9.11375
GO_HEART_DEVELOPMENT	59	0.5	0.836949	0	0	0.802077	9.1146
GO_CELL_ACTIVATION	98	0.1	0.517169	0	0	0.743315	9.11494
GO_NEUROMUSCULAR_PROCESS	12	0.8	0.970616	0	0	0.838702	9.1151
GO_MITOCHONDRION_ORGANIZATION	44	0.6	0.890052	0	0	0.744902	9.12003
GO_NEGATIVE_REGULATION_OF_CELL_ACTIVATION	17	0.9768	0.989311	0	0	0.765429	9.1205
GO_SMALL_GTPASE_MEDIATED_SIGNAL_TRANSDUCTION	65	0.2	0.626563	0	0	0.758847	9.1226
GO_ORGANIC_ACID_TRANSPORT	44	0.5805	0.881723	0	0	0.676721	9.12368
GO_RESPONSE_TO_OXYGEN_LEVELS	49	0.7	0.929688	0	0	0.764261	9.12408
GO_REGULATION_OF_ORGANELLE_ASSEMBLY	27	0.8189	0.970616	0	0	0.808768	9.12465
GO_ION_TRANSPORT	167	0.0529	0.428935	0	0	0.691797	9.12512
GO_METAL_ION_TRANSPORT	82	0.4	0.760467	0	0	0.75943	9.12553
GO_ESTABLISHMENT_OR_MAINTENANCE_OF_CELL_POLARITY	22	0.2888	0.718275	0	0	0.703174	9.12603
GO_PEPTIDE_HORMONE_SECRETION	39	0.1	0.517169	0	0	0.678273	9.12894
GO_REGULATION_OF_OXIDOREDUCTASE_ACTIVITY	13	0.8357	0.970616	0	0	0.810847	9.13001
GO_AMINO_ACID_TRANSPORT	16	0.8102	0.970616	0	0	0.762353	9.1326
GO_MAINTENANCE_OF_CELL_NUMBER	19	0.6777	0.916111	0	0	0.798241	9.13269
GO_PHOSPHATIDYLINOSITOL_3_KINASE_SIGNALING	16	0.7164	0.933698	0	0	0.749874	9.13481
GO_PRODUCTION_OF_MOLECULAR_MEDIATOR_OF_IMMUNE_RESPONSE	19	0.3425	0.748087	0	0	0.761255	9.14014
GO_MITOTIC_NUCLEAR_DIVISION	30	0.4095	0.770077	0	0	0.83062	9.14041
GO_SKELETAL_SYSTEM_DEVELOPMENT	58	0.7867	0.966322	0	0	0.697958	9.14105
GO_POSITIVE_REGULATION_OF_NUCLEOBASE_CONTAINING_COMPOUND_METABOLIC_PROCESS	250	0.6	0.890052	0	0	0.767066	9.1437
GO_CELL_ACTIVATION_INVOLVED_IN_IMMUNE_RESPONSE	42	0.3259	0.748087	0	0	0.719702	9.14371
GO_RESPONSE_TO_TUMOR_NECROSIS_FACTOR	30	0.3961	0.759473	0	0	0.732473	9.14452
GO_NEGATIVE_REGULATION_OF_EPITHELIAL_CELL_PROLIFERATION	17	0.8774	0.982596	0	0	0.722936	9.14484
GO_PROTEOLYSIS	159	0.6	0.890052	0	0	0.7345	9.14668
GO_NUCLEOSIDE_MONOPHOSPHATE_METABOLIC_PROCESS	13	1	1	0	0	0.820589	9.147
GO_REGULATION_OF_TRANSPORT	183	0.1	0.517169	0	0	0.76654	9.1487
GO_PHAGOCYTOSIS	18	0.59	0.88412	0	0	0.841744	9.14943
GO_REGULATION_OF_CELLULAR_PROTEIN_CATABOLIC_PROCESS	28	0.9341	0.988549	0	0	0.745607	9.15001
GO_DNA_BIOSYNTHETIC_PROCESS	32	0.2	0.626563	0	0	0.844127	9.15188
GO_PHOSPHATIDYLCHOLINE_METABOLIC_PROCESS	10	0.5654	0.877454	0	0	0.864899	9.15223
GO_REGULATION_OF_MUSCLE_ORGAN_DEVELOPMENT	17	0.6444	0.910291	0	0	0.799949	9.15402
GO_RESPONSE_TO_ABIOTIC_STIMULUS	144	0.0443	0.418389	0	0	0.727313	9.15491
GO_REGULATION_OF_RESPONSE_TO_BIOTIC_STIMULUS	48	0.9	0.984775	0	0	0.796796	9.15532
GO_MOLTING_CYCLE	12	0.2	0.626563	0	0	0.879818	9.15585
GO_NEGATIVE_REGULATION_OF_CELLULAR_COMPONENT_ORGANIZATION	87	0.6	0.890052	0	0	0.791986	9.1577
GO_ANION_TRANSMEMBRANE_TRANSPORT	43	0.7	0.929688	0	0	0.718313	9.161
GO_CONNECTIVE_TISSUE_DEVELOPMENT	30	0.651	0.912072	0	0	0.724359	9.16256
GO_INORGANIC_ANION_TRANSMEMBRANE_TRANSPORT	15	0.83	0.970616	0	0	0.802488	9.16721
GO_RESPONSE_TO_BACTERIUM	38	1	1	0	0	0.727141	9.16766
GO_PROTEIN_DNA_COMPLEX_SUBUNIT_ORGANIZATION	23	0.979	0.989311	0	0	0.750199	9.16804
GO_REGULATION_OF_RESPONSE_TO_EXTERNAL_STIMULUS	104	0.6	0.890052	0	0	0.791481	9.16871
GO_DEFENSE_RESPONSE_TO_OTHER_ORGANISM	95	0.313	0.741086	0	0	0.7787	9.16882
GO_POSITIVE_REGULATION_OF_TRANSFERASE_ACTIVITY	63	0.8	0.970616	0	0	0.738279	9.16984
GO_POSITIVE_REGULATION_OF_GTPASE_ACTIVITY	59	0.7	0.929688	0	0	0.746868	9.17061
GO_REGULATION_OF_PROTEIN_MODIFICATION_PROCESS	202	0.1	0.517169	0	0	0.755824	9.17065
GO_NEGATIVE_REGULATION_OF_IMMUNE_SYSTEM_PROCESS	38	1	1	0	0	0.807047	9.17262
GO_ION_TRANSMEMBRANE_TRANSPORT	115	0.3	0.736095	0	0	0.700773	9.17296
GO_REGULATION_OF_DNA_BINDING_TRANSCRIPTION_FACTOR_ACTIVITY	40	0.9775	0.989311	0	0	0.750045	9.17373
GO_ATP_METABOLIC_PROCESS	29	0.3	0.736095	0	0	0.840304	9.17666
GO_CELLULAR_RESPONSE_TO_LIPID	68	1	1	0	0	0.735035	9.17813
GO_NEGATIVE_REGULATION_OF_MULTI_ORGANISM_PROCESS	21	0.692	0.923791	0	0	0.694591	9.1787
GO_MULTICELLULAR_ORGANISM_GROWTH	16	0.1992	0.626563	0	0	0.707518	9.17909
GO_REGULATION_OF_NERVOUS_SYSTEM_DEVELOPMENT	87	0.6	0.890052	0	0	0.754144	9.18022
GO_GLYCEROLIPID_METABOLIC_PROCESS	59	0.5617	0.877454	0	0	0.748538	9.18073
GO_REGULATION_OF_CELL_ADHESION	58	0.2	0.626563	0	0	0.735979	9.18339
GO_REGULATION_OF_NEUROTRANSMITTER_TRANSPORT	16	0.8723	0.979465	0	0	0.736076	9.18473
GO_CELL_CYCLE_G1_S_PHASE_TRANSITION	43	0.8	0.970616	0	0	0.729233	9.18479
GO_MYELOID_LEUKOCYTE_MEDIATED_IMMUNITY	28	0.1313	0.559653	0	0	0.693633	9.18787
GO_POSITIVE_REGULATION_OF_RESPONSE_TO_DNA_DAMAGE_STIMULUS	25	0.8968	0.984775	0	0	0.793686	9.18919
GO_TRANSMEMBRANE_RECEPTOR_PROTEIN_TYROSINE_KINASE_SIGNALING_PATHWAY	76	1	1	0	0	0.768173	9.19099
GO_POSITIVE_REGULATION_OF_DNA_REPAIR	16	0.4455	0.804703	0	0	0.841529	9.19568
GO_CELL_GROWTH	52	0.3	0.736095	0	0	0.797934	9.19801
GO_POSITIVE_REGULATION_OF_PROTEIN_METABOLIC_PROCESS	179	0.6	0.890052	0	0	0.75119	9.19922
GO_SPHINGOLIPID_METABOLIC_PROCESS	15	0.67	0.915595	0	0	0.765262	9.19971
GO_PHOSPHOLIPID_BIOSYNTHETIC_PROCESS	39	0.7	0.929688	0	0	0.757132	9.20121
GO_POSITIVE_REGULATION_OF_KINASE_ACTIVITY	57	0.9	0.984775	0	0	0.734997	9.20276
GO_CELLULAR_RESPONSE_TO_ENDOGENOUS_STIMULUS	164	0.6	0.890052	0	0	0.777777	9.20419
GO_SUPRAMOLECULAR_FIBER_ORGANIZATION	68	0.2	0.626563	0	0	0.755742	9.20552
GO_ESTABLISHMENT_OF_PROTEIN_LOCALIZATION_TO_ORGANELLE	55	0.1311	0.559653	0	0	0.863499	9.2073
GO_POSITIVE_REGULATION_OF_MULTICELLULAR_ORGANISMAL_PROCESS	176	0.27	0.697568	0	0	0.73471	9.20734
GO_RESPONSE_TO_AMMONIUM_ION	16	0.6588	0.915033	0	0	0.843802	9.20773
GO_CELL_MORPHOGENESIS_INVOLVED_IN_NEURON_DIFFERENTIATION	67	0.8	0.970616	0	0	0.757251	9.2079
GO_LIPID_STORAGE	13	0.2276	0.65473	0	0	0.823009	9.20967
GO_EPITHELIUM_DEVELOPMENT	131	0.4364	0.796009	0	0	0.758586	9.21089
GO_POSITIVE_REGULATION_OF_CELL_CYCLE_ARREST	21	0.3071	0.736986	0	0	0.851153	9.21355
GO_RESPONSE_TO_TOPOLOGICALLY_INCORRECT_PROTEIN	34	0.1	0.517169	0	0	0.804719	9.21417
GO_REPRODUCTIVE_SYSTEM_DEVELOPMENT	44	0.3	0.736095	0	0	0.74642	9.21588
GO_REGULATION_OF_CELLULAR_COMPONENT_BIOGENESIS	115	0.5	0.836949	0	0	0.786342	9.21813
GO_REGULATION_OF_PHOSPHORUS_METABOLIC_PROCESS	197	0.706	0.932777	0	0	0.770308	9.22083
GO_REGULATION_OF_WNT_SIGNALING_PATHWAY	33	0.9	0.984775	0	0	0.790897	9.22375
GO_CELLULAR_RESPONSE_TO_XENOBIOTIC_STIMULUS	23	0.319	0.745205	0	0	0.668878	9.22407
GO_RESPONSE_TO_DRUG	128	0.4	0.760467	0	0	0.723849	9.22469
GO_PROTEIN_DEPHOSPHORYLATION	37	0.3	0.736095	0	0	0.846398	9.22595
GO_CELL_CYCLE_ARREST	47	0.3044	0.736986	0	0	0.752353	9.2263
GO_INTRINSIC_APOPTOTIC_SIGNALING_PATHWAY_IN_RESPONSE_TO_DNA_DAMAGE_BY_P53_CLASS_MEDIATOR	12	0.7256	0.938752	0	0	0.771522	9.2263
GO_CELLULAR_RESPONSE_TO_ORGANIC_CYCLIC_COMPOUND	77	0.7	0.929688	0	0	0.775696	9.22641
GO_POSITIVE_REGULATION_OF_CELLULAR_PROTEIN_CATABOLIC_PROCESS	23	0.892	0.984675	0	0	0.791083	9.22654
GO_CELLULAR_RESPONSE_TO_NITROGEN_COMPOUND	77	0.6	0.890052	0	0	0.774164	9.22671
GO_NEGATIVE_REGULATION_OF_KINASE_ACTIVITY	35	0.3	0.736095	0	0	0.876176	9.22694
GO_SENSORY_PERCEPTION_OF_LIGHT_STIMULUS	13	0.4932	0.8351	0	0	0.768044	9.22819
GO_REGULATION_OF_RESPONSE_TO_DNA_DAMAGE_STIMULUS	40	0.6244	0.907248	0	0	0.801646	9.22925
GO_CARDIAC_CHAMBER_DEVELOPMENT	20	0.1	0.517169	0	0	0.887588	9.22948
GO_MULTI_ORGANISM_REPRODUCTIVE_PROCESS	89	0.4	0.760467	0	0	0.724262	9.23107
GO_NEUROGENESIS	179	0.7	0.929688	0	0	0.773632	9.23117
GO_PROTEIN_CONTAINING_COMPLEX_DISASSEMBLY	25	0.9	0.984775	0	0	0.806198	9.23131
GO_IMMUNE_SYSTEM_DEVELOPMENT	81	0.2479	0.669476	0	0	0.71142	9.23223
GO_NOTCH_SIGNALING_PATHWAY	26	0.9649	0.989311	0	0	0.804126	9.23502
GO_ORGANELLE_FISSION	46	0.6	0.890052	0	0	0.808735	9.2355
GO_RESPONSE_TO_ENDOGENOUS_STIMULUS	184	0.6718	0.915793	0	0	0.776442	9.23574
GO_REGULATION_OF_OSSIFICATION	16	0.0665	0.444767	0	0	0.7383	9.23631
GO_POSITIVE_REGULATION_OF_BINDING	22	0.7	0.929688	0	0	0.676156	9.23659
GO_INNATE_IMMUNE_RESPONSE	77	0.4	0.760467	0	0	0.800331	9.23826
GO_REGULATION_OF_ACTIN_FILAMENT_BASED_PROCESS	31	0.5	0.836949	0	0	0.749451	9.23876
GO_CELL_CELL_SIGNALING_BY_WNT	52	1	1	0	0	0.755089	9.23897
GO_DNA_TEMPLATED_TRANSCRIPTION_INITIATION	38	1	1	0	0	0.780168	9.23915
GO_CANONICAL_WNT_SIGNALING_PATHWAY	29	0.5	0.836949	0	0	0.799244	9.24054
GO_REGULATION_OF_PROTEIN_MODIFICATION_BY_SMALL_PROTEIN_CONJUGATION_OR_REMOVAL	28	0.5	0.836949	0	0	0.736948	9.24075
GO_ENERGY_DERIVATION_BY_OXIDATION_OF_ORGANIC_COMPOUNDS	19	0.1539	0.563858	0	0	0.746558	9.2416
GO_NEGATIVE_REGULATION_OF_MOLECULAR_FUNCTION	112	0.5	0.836949	0	0	0.74823	9.24163
GO_REGULATION_OF_SIGNALING_RECEPTOR_ACTIVITY	16	0.8089	0.970616	0	0	0.826599	9.24308
GO_MITOTIC_SISTER_CHROMATID_SEGREGATION	16	0.5262	0.854347	0	0	0.862186	9.24346
GO_REPRODUCTION	137	0.5	0.836949	0	0	0.738663	9.24525
GO_FOREBRAIN_DEVELOPMENT	45	0.4265	0.783909	0	0	0.80919	9.24569
GO_IMPORT_INTO_CELL	76	1	1	0	0	0.768981	9.24819
GO_STRIATED_MUSCLE_CELL_DIFFERENTIATION	17	0.8851	0.983889	0	0	0.727781	9.25042
GO_RESPONSE_TO_BIOTIC_STIMULUS	125	0.6	0.890052	0	0	0.764602	9.25107
GO_REGULATION_OF_CELLULAR_COMPONENT_SIZE	33	0.7	0.929688	0	0	0.787904	9.25124
GO_CELLULAR_RESPONSE_TO_RADIATION	26	0.1513	0.563355	0	0	0.761551	9.25136
GO_INTRINSIC_APOPTOTIC_SIGNALING_PATHWAY_BY_P53_CLASS_MEDIATOR	18	0.75	0.951468	0	0	0.807637	9.25206
GO_ORGANONITROGEN_COMPOUND_CATABOLIC_PROCESS	130	0.9	0.984775	0	0	0.795151	9.25566
GO_MICROTUBULE_POLYMERIZATION	12	0.6	0.890052	0	0	0.779677	9.25603
GO_MEMBRANE_ORGANIZATION	90	0.1	0.517169	0	0	0.77759	9.25712
GO_REGULATION_OF_PROTEIN_CATABOLIC_PROCESS	47	0.9	0.984775	0	0	0.761508	9.26031
GO_CONTRACTILE_ACTIN_FILAMENT_BUNDLE_ASSEMBLY	13	0.6412	0.910291	0	0	0.803757	9.26248
GO_NEGATIVE_REGULATION_OF_CELLULAR_CATABOLIC_PROCESS	37	0.9	0.984775	0	0	0.775476	9.2633
GO_NEGATIVE_REGULATION_OF_COLD_INDUCED_THERMOGENESIS	10	0.3391	0.748087	0	0	0.896336	9.26488
GO_CATION_TRANSPORT	106	0.1	0.517169	0	0	0.740671	9.2649
GO_REGULATION_OF_PROTEIN_LOCALIZATION	124	0.029	0.406111	0	0	0.781976	9.26606
GO_PATTERN_SPECIFICATION_PROCESS	39	0.6	0.890052	0	0	0.80633	9.26653
GO_PROTEIN_COMPLEX_OLIGOMERIZATION	49	0.9	0.984775	0	0	0.72813	9.26746
GO_RESPONSE_TO_KETONE	24	0.5618	0.877454	0	0	0.834139	9.26843
GO_REGULATION_OF_SYNAPSE_STRUCTURE_OR_ACTIVITY	18	0.34	0.748087	0	0	0.804629	9.27134
GO_TELENCEPHALON_DEVELOPMENT	33	0.9	0.984775	0	0	0.811019	9.27134
GO_ORGANIC_HYDROXY_COMPOUND_TRANSPORT	34	0.8	0.970616	0	0	0.747896	9.27167
GO_CELL_SURFACE_RECEPTOR_SIGNALING_PATHWAY_INVOLVED_IN_CELL_CELL_SIGNALING	66	0.9	0.984775	0	0	0.78613	9.27242
GO_NEGATIVE_REGULATION_OF_CATALYTIC_ACTIVITY	82	1	1	0	0	0.761333	9.27299
GO_RESPONSE_TO_NITROGEN_COMPOUND	115	1	1	0	0	0.777068	9.27401
GO_CELLULAR_RESPONSE_TO_ABIOTIC_STIMULUS	37	0.0185	0.324388	0	0	0.716576	9.27865
GO_RESPONSE_TO_INSULIN	31	0.7	0.929688	0	0	0.845201	9.27876
GO_REGULATION_OF_PEPTIDYL_SERINE_PHOSPHORYLATION	18	0.7133	0.932777	0	0	0.862953	9.2791
GO_RESPONSE_TO_ALKALOID	14	0.9	0.984775	0	0	0.821255	9.27967
GO_NEGATIVE_REGULATION_OF_RNA_BIOSYNTHETIC_PROCESS	165	0.9	0.984775	0	0	0.762544	9.27993
GO_LYMPHOCYTE_ACTIVATION	58	0.2	0.626563	0	0	0.778867	9.28133
GO_REGULATION_OF_HORMONE_LEVELS	60	0.1	0.517169	0	0	0.721564	9.28257
GO_NEGATIVE_REGULATION_OF_PEPTIDE_SECRETION	17	0.0671	0.444767	0	0	0.741467	9.28264
GO_INTERSPECIES_INTERACTION_BETWEEN_ORGANISMS	92	0.2	0.626563	0	0	0.774147	9.28516
GO_RESPONSE_TO_INTERFERON_GAMMA	20	0.0169	0.324388	0	0	0.836365	9.28714
GO_REGULATION_OF_RAS_PROTEIN_SIGNAL_TRANSDUCTION	29	0.9595	0.988549	0	0	0.740857	9.28948
GO_MESENCHYME_DEVELOPMENT	27	0.834	0.970616	0	0	0.777624	9.29002
GO_REGULATION_OF_CELLULAR_AMIDE_METABOLIC_PROCESS	53	0.6	0.890052	0	0	0.732948	9.29016
GO_VIRAL_LIFE_CYCLE	34	0.2	0.626563	0	0	0.718068	9.29197
GO_ORGANIC_CYCLIC_COMPOUND_CATABOLIC_PROCESS	82	0.1	0.517169	0	0	0.834876	9.29428
GO_REGULATION_OF_PEPTIDE_HORMONE_SECRETION	35	0.2	0.626563	0	0	0.686752	9.29567
GO_BASE_EXCISION_REPAIR	11	0.6171	0.899717	0	0	0.865675	9.29761
GO_MACROMOLECULE_DEACYLATION	16	0.9226	0.988549	0	0	0.816372	9.29789
GO_RESPONSE_TO_MOLECULE_OF_BACTERIAL_ORIGIN	27	0.9709	0.989311	0	0	0.725101	9.29818
GO_CARDIAC_CHAMBER_MORPHOGENESIS	15	0.04	0.413869	0	0	0.907684	9.29932
GO_SIGNAL_TRANSDUCTION_INVOLVED_IN_CELL_CYCLE_CHECKPOINT	17	0.145	0.563355	0	0	0.863301	9.30071
GO_REGULATION_OF_MITOTIC_CELL_CYCLE	98	0.4614	0.812516	0	0	0.821575	9.30213
GO_PROTEIN_LOCALIZATION_TO_NUCLEUS	50	0.1	0.517169	0	0	0.839266	9.30346
GO_AGING	45	0.8	0.970616	0	0	0.790419	9.30464
GO_RESPONSE_TO_STEROID_HORMONE	45	0.9	0.984775	0	0	0.778664	9.30591
GO_CELLULAR_NITROGEN_COMPOUND_CATABOLIC_PROCESS	82	0.1	0.517169	0	0	0.841003	9.30651
GO_NEGATIVE_REGULATION_OF_BIOSYNTHETIC_PROCESS	203	0.6	0.890052	0	0	0.766751	9.30722
GO_CHEMICAL_HOMEOSTASIS	137	0.1	0.517169	0	0	0.731376	9.3079
GO_NEGATIVE_REGULATION_OF_TRANSCRIPTION_BY_RNA_POLYMERASE_II	112	0.8855	0.983889	0	0	0.775503	9.30798
GO_DNA_DAMAGE_RESPONSE_SIGNAL_TRANSDUCTION_BY_P53_CLASS_MEDIATOR	25	0.3075	0.736986	0	0	0.881205	9.30814
GO_VIRAL_GENE_EXPRESSION	15	0.54	0.859551	0	0	0.881128	9.30836
GO_POSITIVE_REGULATION_OF_MOLECULAR_FUNCTION	195	0.7	0.929688	0	0	0.75861	9.30843
GO_NEGATIVE_REGULATION_OF_CYTOKINE_PRODUCTION	18	0.1299	0.559653	0	0	0.721048	9.30882
GO_REGULATION_OF_CALCIUM_ION_TRANSPORT	22	0.6693	0.915595	0	0	0.77309	9.30918
GO_NUCLEOSIDE_DIPHOSPHATE_METABOLIC_PROCESS	27	0.1435	0.563355	0	0	0.866508	9.30937
GO_CARBOHYDRATE_DERIVATIVE_CATABOLIC_PROCESS	16	0.1525	0.563355	0	0	0.925869	9.31159
GO_CYTOSOLIC_CALCIUM_ION_TRANSPORT	16	0.0694	0.448008	0	0	0.694028	9.31311
GO_GLYCOSYLATION	33	0.9	0.984775	0	0	0.774905	9.31402
GO_INORGANIC_ANION_TRANSPORT	22	0.7555	0.952126	0	0	0.69767	9.31408
GO_RESPONSE_TO_LIGHT_STIMULUS	52	0.3	0.736095	0	0	0.75787	9.31468
GO_NEURON_DEVELOPMENT	123	0.5	0.836949	0	0	0.772665	9.31531
GO_RESPONSE_TO_INORGANIC_SUBSTANCE	61	0.8	0.970616	0	0	0.74433	9.31535
GO_GENE_SILENCING	37	0.9	0.984775	0	0	0.745529	9.31559
GO_REGULATION_OF_GROWTH	79	0.2	0.626563	0	0	0.775159	9.31602
GO_ESTABLISHMENT_OF_PROTEIN_LOCALIZATION_TO_MEMBRANE	28	0.6589	0.915033	0	0	0.837937	9.31636
GO_LEUKOCYTE_MEDIATED_IMMUNITY	42	0.3232	0.748087	0	0	0.703551	9.31724
GO_REGULATION_OF_KINASE_ACTIVITY	95	0.8474	0.970616	0	0	0.789097	9.31887
GO_CELL_PART_MORPHOGENESIS	74	0.9	0.984775	0	0	0.794502	9.31889
GO_REGULATION_OF_PROTEIN_SERINE_THREONINE_KINASE_ACTIVITY	56	0.9	0.984775	0	0	0.773119	9.32001
GO_SENSORY_ORGAN_DEVELOPMENT	54	1	1	0	0	0.748942	9.3211
GO_NEURON_DIFFERENTIATION	150	0.9	0.984775	0	0	0.776194	9.32114
GO_MULTI_ORGANISM_LOCALIZATION	11	0.9586	0.988549	0	0	0.800667	9.32183
GO_NEGATIVE_REGULATION_OF_CATABOLIC_PROCESS	48	0.4	0.760467	0	0	0.795774	9.32225
GO_STEROL_TRANSPORT	17	0.8507	0.970616	0	0	0.693207	9.32452
GO_RNA_CATABOLIC_PROCESS	60	0.1	0.517169	0	0	0.849131	9.32699
GO_PROTEIN_CATABOLIC_PROCESS	98	0.9329	0.988549	0	0	0.790774	9.32928
GO_SENSORY_PERCEPTION	40	0.4953	0.836949	0	0	0.710758	9.33023
GO_MONOVALENT_INORGANIC_CATION_TRANSPORT	51	0.6	0.890052	0	0	0.767957	9.33197
GO_RESPONSE_TO_CYTOKINE	121	0.5	0.836949	0	0	0.772827	9.33281
GO_REGULATION_OF_ENDOCYTOSIS	22	0.5413	0.860009	0	0	0.844607	9.33293
GO_OXIDATION_REDUCTION_PROCESS	99	0.7	0.929688	0	0	0.745264	9.33394
GO_RESPONSE_TO_PEPTIDE	54	0.8	0.970616	0	0	0.775379	9.33406
GO_RESPONSE_TO_XENOBIOTIC_STIMULUS	33	1	1	0	0	0.751912	9.33577
GO_AXON_DEVELOPMENT	62	0.8	0.970616	0	0	0.799624	9.33995
GO_RESPONSE_TO_AMINO_ACID	16	0.8976	0.984775	0	0	0.756096	9.34217
GO_REGULATION_OF_TRANSFERASE_ACTIVITY	109	0.8	0.970616	0	0	0.798041	9.34308
GO_EPITHELIAL_TO_MESENCHYMAL_TRANSITION	12	0.6019	0.891315	0	0	0.824259	9.34388
GO_STEROL_HOMEOSTASIS	13	0.5002	0.836949	0	0	0.825121	9.34443
GO_SISTER_CHROMATID_SEGREGATION	20	0.2325	0.657426	0	0	0.877294	9.3457
GO_ERBB_SIGNALING_PATHWAY	19	0.9452	0.988549	0	0	0.798018	9.34952
GO_REGULATION_OF_GTPASE_ACTIVITY	64	0.8918	0.984675	0	0	0.757741	9.34968
GO_CELLULAR_PROTEIN_CATABOLIC_PROCESS	73	0.5	0.836949	0	0	0.790484	9.34988
GO_CELLULAR_RESPONSE_TO_ACID_CHEMICAL	21	0.2133	0.636311	0	0	0.730672	9.3513
GO_SOMITE_DEVELOPMENT	13	0.5453	0.864748	0	0	0.872455	9.35223
GO_RESPONSE_TO_RETINOIC_ACID	11	0.162	0.577929	0	0	0.811035	9.35306
GO_REGULATION_OF_NEUROTRANSMITTER_SECRETION	14	0.8894	0.984675	0	0	0.800297	9.35345
GO_DETECTION_OF_STIMULUS	22	0.345	0.748087	0	0	0.657217	9.35379
GO_REGULATION_OF_CELL_CYCLE_ARREST	25	0.1	0.517169	0	0	0.864114	9.35392
GO_RAS_PROTEIN_SIGNAL_TRANSDUCTION	50	0.6	0.890052	0	0	0.763465	9.35397
GO_REGULATION_OF_TRANSMEMBRANE_TRANSPORT	49	0.7	0.929688	0	0	0.747008	9.357
GO_CELLULAR_HOMEOSTASIS	109	0.1	0.517169	0	0	0.715225	9.35859
GO_NEGATIVE_REGULATION_OF_SMALL_GTPASE_MEDIATED_SIGNAL_TRANSDUCTION	11	0.2033	0.628261	0	0	0.919203	9.35876
GO_PROTEIN_MATURATION	23	0.898	0.984775	0	0	0.819256	9.35993
GO_CELLULAR_MODIFIED_AMINO_ACID_METABOLIC_PROCESS	19	0.3346	0.748087	0	0	0.661536	9.36086
GO_DEPHOSPHORYLATION	57	0.4	0.760467	0	0	0.852502	9.36164
GO_GENERATION_OF_PRECURSOR_METABOLITES_AND_ENERGY	55	0.4823	0.826865	0	0	0.822248	9.36284
GO_PROTEIN_LOCALIZATION_TO_MITOCHONDRION	16	0.6297	0.907915	0	0	0.870934	9.36365
GO_NEGATIVE_REGULATION_OF_TRANSFERASE_ACTIVITY	42	0.3411	0.748087	0	0	0.882931	9.36395
GO_REGULATION_OF_CELL_PROJECTION_ASSEMBLY	23	0.307	0.736986	0	0	0.769614	9.36507
GO_ACID_SECRETION	13	0.9722	0.989311	0	0	0.750265	9.36909
GO_CHROMATIN_ORGANIZATION	90	0.6	0.890052	0	0	0.773263	9.36946
GO_REGULATION_OF_AUTOPHAGY	48	0.5	0.836949	0	0	0.804482	9.37133
GO_CIRCADIAN_RHYTHM	39	1	1	0	0	0.818869	9.37135
GO_AMMONIUM_ION_METABOLIC_PROCESS	22	0.3398	0.748087	0	0	0.87917	9.37184
GO_STEROID_HORMONE_MEDIATED_SIGNALING_PATHWAY	25	0.3	0.736095	0	0	0.780476	9.37205
GO_CELLULAR_RESPONSE_TO_OXYGEN_CONTAINING_COMPOUND	134	0.8	0.970616	0	0	0.774419	9.37346
GO_ORGANOPHOSPHATE_METABOLIC_PROCESS	135	0.7	0.929688	0	0	0.820249	9.37413
GO_REGIONALIZATION	30	0.3891	0.759473	0	0	0.833225	9.37789
GO_MODIFICATION_DEPENDENT_MACROMOLECULE_CATABOLIC_PROCESS	64	0.7	0.929688	0	0	0.820724	9.37951
GO_REGULATION_OF_CELL_CYCLE_PROCESS	112	0.7852	0.965876	0	0	0.8214	9.38132
GO_LIPOPROTEIN_BIOSYNTHETIC_PROCESS	13	0.2055	0.630596	0	0	0.742218	9.38152
GO_MAINTENANCE_OF_PROTEIN_LOCALIZATION_IN_ORGANELLE	11	0.0385	0.413869	0	0	0.74103	9.38308
GO_PROTEIN_LOCALIZATION_TO_ORGANELLE	117	0.1	0.517169	0	0	0.8442	9.3842
GO_CELL_MATRIX_ADHESION	25	0.0363	0.413869	0	0	0.704512	9.38433
GO_ORGANIC_ACID_TRANSMEMBRANE_TRANSPORT	23	0.951	0.988549	0	0	0.800585	9.38471
GO_POSITIVE_REGULATION_OF_CELLULAR_PROTEIN_LOCALIZATION	43	0.5	0.836949	0	0	0.866329	9.38508
GO_ACTIN_FILAMENT_BUNDLE_ORGANIZATION	21	0.3955	0.759473	0	0	0.719688	9.38594
GO_NEGATIVE_REGULATION_OF_CANONICAL_WNT_SIGNALING_PATHWAY	12	0.6142	0.899717	0	0	0.880323	9.38604
GO_REGULATION_OF_NEURON_DIFFERENTIATION	63	0.9	0.984775	0	0	0.771429	9.38656
GO_TEMPERATURE_HOMEOSTASIS	30	0.9829	0.990995	0	0	0.721126	9.38657
GO_REGULATION_OF_BLOOD_CIRCULATION	19	0.5	0.836949	0	0	0.662858	9.38744
GO_NEGATIVE_REGULATION_OF_DNA_BINDING_TRANSCRIPTION_FACTOR_ACTIVITY	17	0.9794	0.989311	0	0	0.750851	9.38756
GO_B_CELL_DIFFERENTIATION	12	0.7	0.929688	0	0	0.797258	9.38997
GO_REGULATION_OF_CELL_CYCLE	177	0.7	0.929688	0	0	0.801186	9.39156
GO_GROWTH	104	0.3	0.736095	0	0	0.786874	9.39173
GO_POSITIVE_REGULATION_OF_CATALYTIC_ACTIVITY	160	0.7096	0.932777	0	0	0.769962	9.3937
GO_RESPONSE_TO_LIPID	94	0.9	0.984775	0	0	0.767892	9.39589
GO_B_CELL_ACTIVATION	31	0.1704	0.58208	0	0	0.758461	9.39669
GO_CELLULAR_RESPONSE_TO_OXYGEN_LEVELS	23	0.427	0.783909	0	0	0.7982	9.39747
GO_CELL_MORPHOGENESIS_INVOLVED_IN_DIFFERENTIATION	82	0.7	0.929688	0	0	0.768501	9.39778
GO_POSITIVE_REGULATION_OF_PROTEIN_KINASE_B_SIGNALING	15	0.73	0.941044	0	0	0.765801	9.39969
GO_CELLULAR_RESPONSE_TO_PEPTIDE	42	0.6	0.890052	0	0	0.819338	9.39992
GO_GASTRULATION	21	0.9291	0.988549	0	0	0.773481	9.40046
GO_REGULATION_OF_ESTABLISHMENT_OF_PROTEIN_LOCALIZATION_TO_MITOCHONDRION	12	0.7	0.929688	0	0	0.885466	9.40248
GO_POSITIVE_REGULATION_OF_COLD_INDUCED_THERMOGENESIS	16	0.2194	0.643861	0	0	0.611177	9.40329
GO_NEGATIVE_REGULATION_OF_NUCLEOBASE_CONTAINING_COMPOUND_METABOLIC_PROCESS	206	0.9	0.984775	0	0	0.783541	9.40487
GO_REGULATION_OF_CELL_CYCLE_PHASE_TRANSITION	65	0.8	0.970616	0	0	0.803656	9.40646
GO_MUCOPOLYSACCHARIDE_METABOLIC_PROCESS	16	0.5694	0.877821	0	0	0.777699	9.4074
GO_POSITIVE_REGULATION_OF_CELLULAR_CATABOLIC_PROCESS	64	0.851	0.970616	0	0	0.827943	9.40765
GO_CELL_SUBSTRATE_ADHESION	34	0.2	0.626563	0	0	0.719595	9.40829
GO_RHYTHMIC_PROCESS	50	0.8	0.970616	0	0	0.836517	9.40958
GO_REGULATION_OF_PROTEIN_DEPHOSPHORYLATION	15	0.94	0.988549	0	0	0.757044	9.4103
GO_REGULATION_OF_POSTSYNAPTIC_MEMBRANE_POTENTIAL	17	0.204	0.628261	0	0	0.848331	9.4121
GO_RESPONSE_TO_ORGANIC_CYCLIC_COMPOUND	110	0.5	0.836949	0	0	0.759845	9.4137
GO_REGULATION_OF_EXOCYTOSIS	22	0.6113	0.899717	0	0	0.772736	9.41475
GO_POSITIVE_REGULATION_OF_AUTOPHAGY	24	0.5545	0.874443	0	0	0.823654	9.41658
GO_REGULATION_OF_PROTEIN_LOCALIZATION_TO_NUCLEUS	19	0.3901	0.759473	0	0	0.830638	9.41741
GO_MAMMARY_GLAND_DEVELOPMENT	20	0.898	0.984775	0	0	0.78104	9.41827
GO_ADAPTIVE_THERMOGENESIS	27	0.9765	0.989311	0	0	0.727792	9.41908
GO_REGULATION_OF_CHEMOTAXIS	11	0.9221	0.988549	0	0	0.828625	9.41991
GO_REGULATION_OF_PHOSPHATASE_ACTIVITY	21	0.4	0.760467	0	0	0.730293	9.42012
GO_MICROTUBULE_POLYMERIZATION_OR_DEPOLYMERIZATION	13	0.2775	0.707485	0	0	0.789474	9.42017
GO_MITOCHONDRIAL_MEMBRANE_ORGANIZATION	13	0.3421	0.748087	0	0	0.815872	9.42023
GO_CYTOSKELETON_ORGANIZATION	162	0.2	0.626563	0	0	0.781372	9.42415
GO_ORGANIC_ACID_BIOSYNTHETIC_PROCESS	42	0.1304	0.559653	0	0	0.713322	9.42445
GO_DIVALENT_INORGANIC_CATION_TRANSPORT	42	0.3	0.736095	0	0	0.728037	9.4247
GO_GLYCEROLIPID_BIOSYNTHETIC_PROCESS	37	0.8	0.970616	0	0	0.793945	9.42501
GO_REGULATION_OF_CARDIAC_MUSCLE_TISSUE_DEVELOPMENT	11	0.8902	0.984675	0	0	0.857673	9.42526
GO_EPIDERMAL_CELL_DIFFERENTIATION	19	1	1	0	0	0.739959	9.4263
GO_NEGATIVE_REGULATION_OF_CYTOSKELETON_ORGANIZATION	15	0.91	0.986824	0	0	0.813231	9.42745
GO_CELL_PROJECTION_ORGANIZATION	179	1	1	0	0	0.798968	9.43119
GO_POSITIVE_REGULATION_OF_CELL_DEVELOPMENT	52	0.0653	0.444767	0	0	0.729868	9.4328
GO_SIGNAL_TRANSDUCTION_IN_RESPONSE_TO_DNA_DAMAGE	29	0.3	0.736095	0	0	0.858597	9.43407
GO_REGULATION_OF_METAL_ION_TRANSPORT	31	0.5754	0.879658	0	0	0.81645	9.43485
GO_CHLORIDE_TRANSPORT	13	0.7198	0.93552	0	0	0.704131	9.43677
GO_DIGESTION	11	0.8902	0.984675	0	0	0.845752	9.43857
GO_DIGESTIVE_SYSTEM_PROCESS	11	0.8902	0.984675	0	0	0.845752	9.43857
GO_NEGATIVE_REGULATION_OF_RESPONSE_TO_EXTERNAL_STIMULUS	41	0.4	0.760467	0	0	0.840898	9.43968
GO_ORGANELLE_FUSION	12	0.6	0.890052	0	0	0.852993	9.44488
GO_REGULATION_OF_GLUCOSE_TRANSMEMBRANE_TRANSPORT	11	0.9356	0.988549	0	0	0.857593	9.44637
GO_SPINDLE_ASSEMBLY	18	0.9286	0.988549	0	0	0.820511	9.44946
GO_REGULATION_OF_DNA_METABOLIC_PROCESS	58	0.2343	0.657426	0	0	0.820942	9.44971
GO_CARTILAGE_DEVELOPMENT	22	0.6	0.890052	0	0	0.662528	9.45112
GO_PROCESS_UTILIZING_AUTOPHAGIC_MECHANISM	70	0.5	0.836949	0	0	0.823024	9.45147
GO_REGULATION_OF_ORGANELLE_ORGANIZATION	151	0.3	0.736095	0	0	0.77479	9.4521
GO_RESPONSE_TO_ACID_CHEMICAL	35	0.2	0.626563	0	0	0.772158	9.45314
GO_POSITIVE_REGULATION_OF_PROTEIN_POLYMERIZATION	14	0.3	0.736095	0	0	0.794806	9.45327
GO_INSULIN_SECRETION	35	0.2	0.626563	0	0	0.730357	9.45409
GO_HORMONE_MEDIATED_SIGNALING_PATHWAY	30	0.3479	0.748769	0	0	0.808566	9.45736
GO_NEGATIVE_REGULATION_OF_RNA_CATABOLIC_PROCESS	15	0.23	0.65604	0	0	0.855458	9.45811
GO_POSITIVE_REGULATION_OF_ORGANELLE_ORGANIZATION	74	0.6	0.890052	0	0	0.772787	9.4587
GO_REGULATION_OF_MRNA_CATABOLIC_PROCESS	36	0.6344	0.908241	0	0	0.851831	9.46035
GO_MONOSACCHARIDE_METABOLIC_PROCESS	34	0.9	0.984775	0	0	0.80333	9.4618
GO_NEGATIVE_REGULATION_OF_SUPRAMOLECULAR_FIBER_ORGANIZATION	14	0.9	0.984775	0	0	0.795557	9.46226
GO_POSITIVE_REGULATION_OF_CARBOHYDRATE_METABOLIC_PROCESS	11	0.4244	0.783254	0	0	0.919034	9.4639
GO_RESPONSE_TO_OXYGEN_CONTAINING_COMPOUND	171	0.8	0.970616	0	0	0.790465	9.46426
GO_NEGATIVE_REGULATION_OF_PROTEIN_SERINE_THREONINE_KINASE_ACTIVITY	22	0.8	0.970616	0	0	0.888901	9.46531
GO_REGULATION_OF_CELL_MORPHOGENESIS_INVOLVED_IN_DIFFERENTIATION	30	0.9273	0.988549	0	0	0.736264	9.46678
GO_MONOCARBOXYLIC_ACID_TRANSPORT	27	0.1516	0.563355	0	0	0.672355	9.46694
GO_REGULATION_OF_SMOOTHENED_SIGNALING_PATHWAY	14	0.8485	0.970616	0	0	0.825778	9.46843
GO_NEGATIVE_REGULATION_OF_ORGANELLE_ORGANIZATION	48	0.5	0.836949	0	0	0.837555	9.46904
GO_SEX_DIFFERENTIATION	28	0.7632	0.956593	0	0	0.747847	9.46922
GO_REGULATION_OF_NEURON_PROJECTION_DEVELOPMENT	48	0.9	0.984775	0	0	0.782511	9.46927
GO_REGULATION_OF_BINDING	41	0.8279	0.970616	0	0	0.734071	9.47207
GO_LIPID_HOMEOSTASIS	24	0.5863	0.883339	0	0	0.826486	9.4729
GO_REGULATION_OF_CELL_PROJECTION_ORGANIZATION	69	0.6599	0.915033	0	0	0.792892	9.47304
GO_HOMEOSTATIC_PROCESS	230	0.1	0.517169	0	0	0.753273	9.47368
GO_CELLULAR_RESPONSE_TO_PEPTIDE_HORMONE_STIMULUS	36	0.9102	0.986824	0	0	0.845927	9.47445
GO_REGULATION_OF_MACROAUTOPHAGY	24	0.8	0.970616	0	0	0.862164	9.47487
GO_NUCLEAR_TRANSPORT	59	0.885	0.983889	0	0	0.815996	9.47566
GO_REGULATION_OF_SISTER_CHROMATID_SEGREGATION	10	0.3	0.736095	0	0	0.8879	9.47592
GO_REGULATION_OF_CHROMOSOME_SEGREGATION	10	0.3	0.736095	0	0	0.8879	9.47592
GO_REGULATION_OF_CELLULAR_CATABOLIC_PROCESS	119	0.9014	0.98482	0	0	0.81488	9.47649
GO_CARDIAC_MUSCLE_TISSUE_DEVELOPMENT	17	0.9566	0.988549	0	0	0.874334	9.47891
GO_EPITHELIAL_CELL_DIFFERENTIATION	63	0.9	0.984775	0	0	0.763879	9.48046
GO_POSITIVE_REGULATION_OF_CHROMOSOME_ORGANIZATION	27	0.5	0.836949	0	0	0.758058	9.48077
GO_RESPONSE_TO_RADIATION	70	0.3	0.736095	0	0	0.768046	9.48135
GO_CEREBRAL_CORTEX_DEVELOPMENT	14	0.8763	0.982596	0	0	0.8154	9.48345
GO_PEPTIDYL_SERINE_MODIFICATION	45	0.9733	0.989311	0	0	0.743804	9.48403
GO_DIGESTIVE_SYSTEM_DEVELOPMENT	12	0.2223	0.643861	0	0	0.748535	9.48513
GO_MITOTIC_CELL_CYCLE	136	1	1	0	0	0.807118	9.48703
GO_CELL_CYCLE_PHASE_TRANSITION	82	0.5	0.836949	0	0	0.777606	9.48838
GO_CYCLIC_NUCLEOTIDE_MEDIATED_SIGNALING	12	0.4579	0.810865	0	0	0.819151	9.48912
GO_DNA_METHYLATION_OR_DEMETHYLATION	13	0.9618	0.988549	0	0	0.758216	9.48915
GO_REGULATION_OF_ORGAN_GROWTH	12	0.9598	0.988549	0	0	0.852166	9.48955
GO_GLYCOPROTEIN_METABOLIC_PROCESS	44	0.6	0.890052	0	0	0.76794	9.48982
GO_PROTEIN_CONTAINING_COMPLEX_ASSEMBLY	187	0.8	0.970616	0	0	0.780215	9.48987
GO_CELLULAR_RESPONSE_TO_HORMONE_STIMULUS	88	0.953	0.988549	0	0	0.820448	9.49068
GO_NEGATIVE_REGULATION_OF_LYMPHOCYTE_ACTIVATION	13	0.8978	0.984775	0	0	0.79181	9.49292
GO_LIMBIC_SYSTEM_DEVELOPMENT	12	0.8	0.970616	0	0	0.808189	9.49429
GO_REGULATION_OF_LIPID_TRANSPORT	16	0.4073	0.767639	0	0	0.843371	9.4946
GO_MACROMOLECULE_CATABOLIC_PROCESS	164	0.6	0.890052	0	0	0.828323	9.49646
GO_GOLGI_ORGANIZATION	16	0.9062	0.986824	0	0	0.793498	9.49832
GO_REGULATION_OF_ANATOMICAL_STRUCTURE_SIZE	49	0.8	0.970616	0	0	0.79809	9.49849
GO_ENDOMEMBRANE_SYSTEM_ORGANIZATION	51	0.9	0.984775	0	0	0.808781	9.49896
GO_REGULATION_OF_PHOSPHOLIPID_METABOLIC_PROCESS	13	0.5612	0.877454	0	0	0.791455	9.49929
GO_NEGATIVE_REGULATION_OF_DNA_BIOSYNTHETIC_PROCESS	12	0.3042	0.736986	0	0	0.913386	9.5
GO_CELLULAR_MACROMOLECULE_CATABOLIC_PROCESS	135	0.7	0.929688	0	0	0.835539	9.5008
GO_RESPONSE_TO_HORMONE	110	1	1	0	0	0.812133	9.50143
GO_REGULATION_OF_VESICLE_MEDIATED_TRANSPORT	49	0.6	0.890052	0	0	0.836263	9.5024
GO_MEMBRANE_FUSION	13	0.1616	0.577929	0	0	0.862523	9.50525
GO_DEVELOPMENTAL_PROCESS_INVOLVED_IN_REPRODUCTION	93	0.8	0.970616	0	0	0.764478	9.50566
GO_AMMONIUM_TRANSPORT	11	0.6576	0.915033	0	0	0.790302	9.50593
GO_ANATOMICAL_STRUCTURE_MATURATION	20	0.3547	0.749988	0	0	0.690453	9.50619
GO_REGULATION_OF_INSULIN_SECRETION	32	0.1	0.517169	0	0	0.714126	9.50826
GO_POSTTRANSCRIPTIONAL_REGULATION_OF_GENE_EXPRESSION	85	0.8317	0.970616	0	0	0.812889	9.51036
GO_SYNAPSE_ASSEMBLY	14	0.2	0.626563	0	0	0.906223	9.51053
GO_DEVELOPMENT_OF_PRIMARY_SEXUAL_CHARACTERISTICS	26	0.9	0.984775	0	0	0.80033	9.51053
GO_CARBOHYDRATE_DERIVATIVE_METABOLIC_PROCESS	134	0.2	0.626563	0	0	0.851422	9.51075
GO_MESENCHYMAL_CELL_DIFFERENTIATION	21	0.9	0.984775	0	0	0.800235	9.5125
GO_DNA_MODIFICATION	20	0.9553	0.988549	0	0	0.819812	9.51574
GO_REGULATION_OF_SYNAPTIC_VESICLE_CYCLE	14	0.8	0.970616	0	0	0.785567	9.51684
GO_POSITIVE_REGULATION_OF_MITOCHONDRION_ORGANIZATION	14	0.9602	0.988549	0	0	0.762265	9.51735
GO_SEXUAL_REPRODUCTION	74	0.6	0.890052	0	0	0.772706	9.51934
GO_POSITIVE_REGULATION_OF_LIPID_METABOLIC_PROCESS	23	0.938	0.988549	0	0	0.784609	9.51982
GO_LIPOPROTEIN_METABOLIC_PROCESS	20	0.7773	0.960698	0	0	0.799282	9.51994
GO_RESPONSE_TO_ANTIBIOTIC	39	0.6	0.890052	0	0	0.763507	9.51996
GO_REGULATION_OF_MEMBRANE_POTENTIAL	38	1	1	0	0	0.791708	9.52006
GO_LIPID_CATABOLIC_PROCESS	33	1	1	0	0	0.792926	9.52007
GO_COVALENT_CHROMATIN_MODIFICATION	61	0.7	0.929688	0	0	0.751466	9.5203
GO_CELLULAR_COMPONENT_MORPHOGENESIS	119	0.8236	0.970616	0	0	0.802059	9.52107
GO_SPINDLE_ORGANIZATION	29	0.3	0.736095	0	0	0.784957	9.52118
GO_CELLULAR_LIPID_METABOLIC_PROCESS	131	0.7	0.929688	0	0	0.795496	9.52352
GO_POSITIVE_REGULATION_OF_PROTEIN_CONTAINING_COMPLEX_ASSEMBLY	26	0.6757	0.916111	0	0	0.819184	9.52483
GO_MEIOSIS_I_CELL_CYCLE_PROCESS	14	0.9368	0.988549	0	0	0.790074	9.52575
GO_GLYCOPROTEIN_BIOSYNTHETIC_PROCESS	39	0.9	0.984775	0	0	0.795572	9.52771
GO_REGULATION_OF_MUSCLE_SYSTEM_PROCESS	17	0.7349	0.941774	0	0	0.874868	9.52862
GO_REGULATION_OF_CELL_SIZE	21	0.42	0.781182	0	0	0.83593	9.52899
GO_REGULATION_OF_LIPID_LOCALIZATION	17	0.2844	0.713097	0	0	0.852106	9.52938
GO_PURINE_CONTAINING_COMPOUND_METABOLIC_PROCESS	68	0.2	0.626563	0	0	0.83251	9.52948
GO_CELL_CYCLE	250	0.8	0.970616	0	0	0.800096	9.52954
GO_REGULATION_OF_DNA_REPAIR	20	0.5163	0.84721	0	0	0.849599	9.53281
GO_NEGATIVE_REGULATION_OF_CELL_ADHESION	31	0.354	0.749988	0	0	0.768967	9.53614
GO_LIPID_METABOLIC_PROCESS	175	0.9	0.984775	0	0	0.786112	9.53776
GO_REGULATION_OF_ATP_METABOLIC_PROCESS	18	0.1876	0.615676	0	0	0.913138	9.53791
GO_LIPID_MODIFICATION	30	0.9772	0.989311	0	0	0.797601	9.53794
GO_REGULATION_OF_PROTEIN_BINDING	30	0.9285	0.988549	0	0	0.757891	9.5411
GO_MITOTIC_CELL_CYCLE_CHECKPOINT	32	0.5	0.836949	0	0	0.87384	9.54584
GO_NEGATIVE_REGULATION_OF_ESTABLISHMENT_OF_PROTEIN_LOCALIZATION	20	0.3873	0.759473	0	0	0.846713	9.54669
GO_CELL_CYCLE_PROCESS	180	0.9	0.984775	0	0	0.807563	9.54709
GO_NEGATIVE_REGULATION_OF_LEUKOCYTE_CELL_CELL_ADHESION	14	0.8	0.970616	0	0	0.79198	9.54737
GO_MACROAUTOPHAGY	41	0.6	0.890052	0	0	0.858566	9.54901
GO_PEPTIDYL_AMINO_ACID_MODIFICATION	137	0.6	0.890052	0	0	0.773359	9.54917
GO_POSITIVE_REGULATION_OF_PROTEIN_MODIFICATION_BY_SMALL_PROTEIN_CONJUGATION_OR_REMOVAL	15	0.73	0.941044	0	0	0.784282	9.55085
GO_HIPPOCAMPUS_DEVELOPMENT	11	0.4772	0.82611	0	0	0.791598	9.5509
GO_GENE_SILENCING_BY_RNA	25	0.3184	0.745205	0	0	0.828277	9.55229
GO_SMALL_MOLECULE_METABOLIC_PROCESS	243	0.2	0.626563	0	0	0.79523	9.55237
GO_NEGATIVE_REGULATION_OF_WNT_SIGNALING_PATHWAY	16	0.7664	0.956593	0	0	0.895227	9.55283
GO_GLUCOSE_METABOLIC_PROCESS	25	0.98	0.989311	0	0	0.759045	9.55396
GO_CIRCULATORY_SYSTEM_PROCESS	37	0.7	0.929688	0	0	0.706724	9.55862
GO_NEGATIVE_REGULATION_OF_CELL_CELL_ADHESION	17	0.8524	0.970616	0	0	0.775787	9.5594
GO_EMBRYO_DEVELOPMENT	119	0.3055	0.736986	0	0	0.744959	9.56146
GO_REGULATION_OF_CATABOLIC_PROCESS	148	1	1	0	0	0.818345	9.56314
GO_REGULATION_OF_CELLULAR_PROTEIN_LOCALIZATION	69	0.6406	0.910291	0	0	0.855701	9.56342
GO_CENTRAL_NERVOUS_SYSTEM_NEURON_DIFFERENTIATION	20	0.7561	0.952126	0	0	0.88481	9.56349
GO_REGULATION_OF_LEUKOCYTE_PROLIFERATION	21	0.7	0.929688	0	0	0.701023	9.56398
GO_CHROMOSOME_ORGANIZATION	144	0.7949	0.970616	0	0	0.810081	9.56985
GO_REGULATION_OF_DNA_REPLICATION	14	0.8432	0.970616	0	0	0.881212	9.57217
GO_FATTY_ACID_DERIVATIVE_METABOLIC_PROCESS	18	0.99	0.994681	0	0	0.836658	9.57509
GO_POSITIVE_REGULATION_OF_MACROAUTOPHAGY	15	0.88	0.983889	0	0	0.824654	9.57614
GO_POTASSIUM_ION_TRANSPORT	23	0.398	0.759473	0	0	0.855867	9.57697
GO_ORGANOPHOSPHATE_BIOSYNTHETIC_PROCESS	69	0.1	0.517169	0	0	0.818162	9.57743
GO_COFACTOR_METABOLIC_PROCESS	58	0.0577	0.437902	0	0	0.832081	9.58074
GO_ACTIVATION_OF_GTPASE_ACTIVITY	12	0.6914	0.923791	0	0	0.792606	9.58237
GO_NUCLEAR_CHROMOSOME_SEGREGATION	23	0.307	0.736986	0	0	0.882955	9.58266
GO_POSITIVE_REGULATION_OF_CATABOLIC_PROCESS	73	0.9	0.984775	0	0	0.839887	9.58384
GO_MAINTENANCE_OF_PROTEIN_LOCATION_IN_CELL	15	0.11	0.546784	0	0	0.794234	9.58457
GO_MAINTENANCE_OF_LOCATION_IN_CELL	15	0.11	0.546784	0	0	0.794234	9.58457
GO_NUCLEOTIDE_PHOSPHORYLATION	23	0.323	0.748087	0	0	0.887044	9.58597
GO_SMALL_MOLECULE_BIOSYNTHETIC_PROCESS	97	0.7716	0.95746	0	0	0.794266	9.58681
GO_RNA_PHOSPHODIESTER_BOND_HYDROLYSIS_ENDONUCLEOLYTIC	17	0.9261	0.988549	0	0	0.832704	9.58868
GO_BIOMINERALIZATION	13	0.8978	0.984775	0	0	0.864148	9.58877
GO_REGULATION_OF_GENE_EXPRESSION_EPIGENETIC	51	0.3	0.736095	0	0	0.775163	9.58887
GO_MEMBRANE_LIPID_METABOLIC_PROCESS	22	0.8184	0.970616	0	0	0.784027	9.5927
GO_CELLULAR_RESPONSE_TO_EXTERNAL_STIMULUS	54	0.6	0.890052	0	0	0.78393	9.59397
GO_REGULATION_OF_BODY_FLUID_LEVELS	47	0.4164	0.77789	0	0	0.722969	9.59432
GO_ORGANIC_ACID_METABOLIC_PROCESS	142	0.4	0.760467	0	0	0.778699	9.59525
GO_NEGATIVE_REGULATION_OF_CELL_CYCLE_PHASE_TRANSITION	36	0.4968	0.836949	0	0	0.829779	9.59544
GO_TRANSCRIPTION_BY_RNA_POLYMERASE_III	11	0.5104	0.844047	0	0	0.908221	9.59569
GO_CELLULAR_MACROMOLECULE_LOCALIZATION	235	0.5	0.836949	0	0	0.841741	9.59631
GO_EPIDERMIS_DEVELOPMENT	28	0.9074	0.986824	0	0	0.79474	9.59675
GO_CHEMICAL_SYNAPTIC_TRANSMISSION_POSTSYNAPTIC	14	0.2	0.626563	0	0	0.915848	9.59862
GO_REGULATION_OF_CELLULAR_LOCALIZATION	98	0.8285	0.970616	0	0	0.842787	9.5998
GO_RESPONSE_TO_METAL_ION	34	0.6	0.890052	0	0	0.731798	9.60228
GO_REGULATION_OF_B_CELL_ACTIVATION	18	0.2086	0.63552	0	0	0.705643	9.6029
GO_POSITIVE_REGULATION_OF_CELLULAR_COMPONENT_ORGANIZATION	130	0.5	0.836949	0	0	0.793555	9.60294
GO_CELL_DIVISION	66	0.9	0.984775	0	0	0.820879	9.60359
GO_COAGULATION	25	0.8458	0.970616	0	0	0.737081	9.6088
GO_POSITIVE_REGULATION_OF_INTRACELLULAR_TRANSPORT	26	0.9	0.984775	0	0	0.811582	9.61081
GO_MICROTUBULE_BASED_TRANSPORT	15	0.73	0.941044	0	0	0.866339	9.61086
GO_NEGATIVE_REGULATION_OF_CELL_CYCLE_PROCESS	50	0.8	0.970616	0	0	0.834416	9.61358
GO_REGULATION_OF_TELOMERE_MAINTENANCE	15	0.37	0.754679	0	0	0.868388	9.61429
GO_REGULATION_OF_CELL_MORPHOGENESIS	53	0.1	0.517169	0	0	0.822552	9.61491
GO_REGULATION_OF_ION_TRANSPORT	56	0.5	0.836949	0	0	0.772896	9.61647
GO_AMINOGLYCAN_METABOLIC_PROCESS	18	0.4813	0.826865	0	0	0.790614	9.61749
GO_HISTONE_METHYLATION	17	0.9335	0.988549	0	0	0.806377	9.61768
GO_NEGATIVE_REGULATION_OF_MITOTIC_CELL_CYCLE	50	0.6	0.890052	0	0	0.842015	9.61869
GO_PROTEIN_LOCALIZATION_TO_CHROMOSOME	11	0.9175	0.988549	0	0	0.873574	9.61952
GO_REGULATION_OF_DEPHOSPHORYLATION	24	0.8292	0.970616	0	0	0.757546	9.62086
GO_POSITIVE_REGULATION_OF_CELLULAR_AMIDE_METABOLIC_PROCESS	20	0.5674	0.877821	0	0	0.705045	9.62388
GO_MITOCHONDRIAL_TRANSPORT	25	0.7368	0.941774	0	0	0.850614	9.62402
GO_NCRNA_TRANSCRIPTION	16	0.0545	0.428935	0	0	0.958181	9.62567
GO_ESTABLISHMENT_OF_RNA_LOCALIZATION	37	1	1	0	0	0.807064	9.62702
GO_MALE_GAMETE_GENERATION	56	0.9	0.984775	0	0	0.799005	9.62975
GO_RESPONSE_TO_PEPTIDE_HORMONE	44	1	1	0	0	0.862232	9.63101
GO_DNA_INTEGRITY_CHECKPOINT	33	0.4	0.760467	0	0	0.851346	9.63102
GO_NEGATIVE_REGULATION_OF_BLOOD_VESSEL_DIAMETER	11	0.6576	0.915033	0	0	0.770384	9.63238
GO_PYRIMIDINE_CONTAINING_COMPOUND_METABOLIC_PROCESS	22	0.7036	0.932777	0	0	0.849633	9.633
GO_REGULATION_OF_GENERATION_OF_PRECURSOR_METABOLITES_AND_ENERGY	25	0.2481	0.669476	0	0	0.914336	9.63337
GO_MULTICELLULAR_ORGANISM_REPRODUCTION	80	0.7363	0.941774	0	0	0.790722	9.63358
GO_INTRACELLULAR_TRANSPORT	195	0.9	0.984775	0	0	0.825723	9.63609
GO_RESPONSE_TO_UV	31	0.0339	0.406111	0	0	0.758811	9.63716
GO_NEGATIVE_REGULATION_OF_CELL_CYCLE	92	0.2	0.626563	0	0	0.786125	9.63796
GO_CELL_PROJECTION_ASSEMBLY	69	0.4999	0.836949	0	0	0.814705	9.63821
GO_VESICLE_LOCALIZATION	19	0.372	0.754679	0	0	0.769788	9.64174
GO_POSITIVE_REGULATION_OF_SMALL_MOLECULE_METABOLIC_PROCESS	23	0.926	0.988549	0	0	0.828482	9.64262
GO_NUCLEOBASE_CONTAINING_SMALL_MOLECULE_METABOLIC_PROCESS	95	0.0153	0.324388	0	0	0.882988	9.64272
GO_CELLULAR_RESPONSE_TO_DNA_DAMAGE_STIMULUS	152	0.9	0.984775	0	0	0.84667	9.64283
GO_RESPONSE_TO_NUTRIENT	28	0.9464	0.988549	0	0	0.806817	9.64678
GO_ADP_METABOLIC_PROCESS	21	0.6	0.890052	0	0	0.880724	9.64694
GO_AXON_EXTENSION	12	0.8	0.970616	0	0	0.829445	9.64866
GO_REGULATION_OF_INTRACELLULAR_TRANSPORT	42	0.4	0.760467	0	0	0.849233	9.6492
GO_MITOTIC_DNA_INTEGRITY_CHECKPOINT	26	0.2	0.626563	0	0	0.881931	9.64928
GO_RNA_PHOSPHODIESTER_BOND_HYDROLYSIS	33	0.4	0.760467	0	0	0.878447	9.65083
GO_REGULATION_OF_CELLULAR_CARBOHYDRATE_METABOLIC_PROCESS	14	0.1162	0.546937	0	0	0.925946	9.65388
GO_REGENERATION	21	0.8	0.970616	0	0	0.849265	9.65607
GO_CELLULAR_RESPONSE_TO_IONIZING_RADIATION	13	0.5507	0.870065	0	0	0.860557	9.65681
GO_RESPONSE_TO_WOUNDING	65	0.9	0.984775	0	0	0.79861	9.65726
GO_SIGNAL_TRANSDUCTION_BY_P53_CLASS_MEDIATOR	56	0.9	0.984775	0	0	0.842604	9.65732
GO_PROTEIN_PROCESSING	17	0.9993	1	0	0	0.833202	9.65906
GO_RIBOSE_PHOSPHATE_METABOLIC_PROCESS	59	0.0329	0.406111	0	0	0.899859	9.6619
GO_POSITIVE_REGULATION_OF_INTRACELLULAR_PROTEIN_TRANSPORT	17	0.9485	0.988549	0	0	0.855773	9.66343
GO_CELLULAR_AMINO_ACID_METABOLIC_PROCESS	38	0.3	0.736095	0	0	0.737228	9.66389
GO_RNA_PHOSPHODIESTER_BOND_HYDROLYSIS_EXONUCLEOLYTIC	11	0.8691	0.977275	0	0	0.896899	9.66427
GO_RESPONSE_TO_STARVATION	36	0.8408	0.970616	0	0	0.853977	9.66714
GO_ORGANIC_HYDROXY_COMPOUND_METABOLIC_PROCESS	67	0.866	0.97626	0	0	0.808554	9.66853
GO_ORGANONITROGEN_COMPOUND_BIOSYNTHETIC_PROCESS	184	0.0476	0.425867	0	0	0.794952	9.66863
GO_REGULATION_OF_CYCLIN_DEPENDENT_PROTEIN_KINASE_ACTIVITY	14	0.2355	0.657426	0	0	0.71279	9.66991
GO_MULTICELLULAR_ORGANISMAL_HOMEOSTASIS	60	0.3	0.736095	0	0	0.765825	9.67338
GO_MICROTUBULE_CYTOSKELETON_ORGANIZATION	84	0.7	0.929688	0	0	0.805139	9.6737
GO_REGULATION_OF_RNA_SPLICING	26	0.2	0.626563	0	0	0.741417	9.67433
GO_CELLULAR_CARBOHYDRATE_METABOLIC_PROCESS	31	0.7684	0.95746	0	0	0.845284	9.67476
GO_REGULATION_OF_NUCLEOTIDE_METABOLIC_PROCESS	19	0.1	0.517169	0	0	0.921751	9.67604
GO_CELLULAR_PROTEIN_CONTAINING_COMPLEX_ASSEMBLY	99	0.8	0.970616	0	0	0.806815	9.67622
GO_EPITHELIAL_CELL_DEVELOPMENT	22	0.9698	0.989311	0	0	0.816998	9.67629
GO_DEVELOPMENTAL_GROWTH	65	0.9467	0.988549	0	0	0.830144	9.67854
GO_POSITIVE_REGULATION_OF_CELLULAR_COMPONENT_BIOGENESIS	64	0.8635	0.974734	0	0	0.833357	9.68133
GO_VACUOLE_ORGANIZATION	21	0.9193	0.988549	0	0	0.793671	9.68166
GO_RECEPTOR_METABOLIC_PROCESS	19	0.7739	0.958914	0	0	0.825236	9.68346
GO_PROTEIN_TARGETING	35	0.2	0.626563	0	0	0.901942	9.68785
GO_MOLTING_CYCLE_PROCESS	10	0.2359	0.657426	0	0	0.912408	9.68937
GO_REGULATION_OF_DOUBLE_STRAND_BREAK_REPAIR	13	0.669	0.915595	0	0	0.820248	9.68944
GO_EMBRYO_DEVELOPMENT_ENDING_IN_BIRTH_OR_EGG_HATCHING	83	0.9	0.984775	0	0	0.791851	9.69028
GO_RESPONSE_TO_EXTRACELLULAR_STIMULUS	79	0.9	0.984775	0	0	0.825332	9.69216
GO_CARBOHYDRATE_DERIVATIVE_BIOSYNTHETIC_PROCESS	72	0.8355	0.970616	0	0	0.840841	9.69737
GO_INTRACELLULAR_PROTEIN_TRANSPORT	130	0.9	0.984775	0	0	0.841807	9.69809
GO_POSITIVE_REGULATION_OF_PROTEIN_CATABOLIC_PROCESS	33	1	1	0	0	0.825312	9.69934
GO_CHROMOSOME_SEGREGATION	28	0.3911	0.759473	0	0	0.879748	9.70174
GO_NEGATIVE_REGULATION_OF_MAP_KINASE_ACTIVITY	12	0.3691	0.754679	0	0	0.927458	9.70247
GO_CELLULAR_RESPONSE_TO_EXTRACELLULAR_STIMULUS	46	0.8	0.970616	0	0	0.816896	9.7027
GO_DNA_GEOMETRIC_CHANGE	17	0.5699	0.877821	0	0	0.786654	9.70326
GO_RNA_STABILIZATION	13	0.1796	0.6	0	0	0.941519	9.70377
GO_RNA_SPLICING	75	0.5	0.836949	0	0	0.852117	9.70609
GO_CELL_CYCLE_CHECKPOINT	39	0.6	0.890052	0	0	0.855373	9.70681
GO_POSITIVE_REGULATION_OF_NERVOUS_SYSTEM_DEVELOPMENT	50	0.3	0.736095	0	0	0.776782	9.70702
GO_NUCLEOBASE_CONTAINING_COMPOUND_TRANSPORT	42	1	1	0	0	0.81406	9.7072
GO_MONOCARBOXYLIC_ACID_BIOSYNTHETIC_PROCESS	24	0.7281	0.940555	0	0	0.829937	9.70819
GO_REGULATION_OF_GLUCOSE_METABOLIC_PROCESS	13	0.1796	0.6	0	0	0.921468	9.7082
GO_ENDOPLASMIC_RETICULUM_UNFOLDED_PROTEIN_RESPONSE	19	0.2919	0.723367	0	0	0.834038	9.7121
GO_WOUND_HEALING	51	1	1	0	0	0.811965	9.71263
GO_STEM_CELL_DIFFERENTIATION	25	0.8	0.970616	0	0	0.845682	9.71318
GO_DNA_TEMPLATED_TRANSCRIPTION_ELONGATION	11	0.9994	1	0	0	0.835888	9.71331
GO_REGULATION_OF_CHROMOSOME_ORGANIZATION	49	0.6	0.890052	0	0	0.802239	9.71452
GO_CELLULAR_AMIDE_METABOLIC_PROCESS	112	0.0588	0.438421	0	0	0.795194	9.71458
GO_PROTEIN_HOMOOLIGOMERIZATION	29	0.7318	0.941044	0	0	0.789138	9.715
GO_INTRACELLULAR_STEROID_HORMONE_RECEPTOR_SIGNALING_PATHWAY	16	0.575	0.879658	0	0	0.856537	9.71538
GO_PURINE_CONTAINING_COMPOUND_BIOSYNTHETIC_PROCESS	21	0.6	0.890052	0	0	0.827318	9.71543
GO_SENSORY_SYSTEM_DEVELOPMENT	40	0.6671	0.915595	0	0	0.786555	9.71674
GO_DNA_METABOLIC_PROCESS	139	0.5	0.836949	0	0	0.847431	9.71711
GO_GOLGI_VESICLE_TRANSPORT	33	0.6	0.890052	0	0	0.886559	9.71738
GO_PROTEIN_MODIFICATION_BY_SMALL_PROTEIN_CONJUGATION_OR_REMOVAL	122	0.2	0.626563	0	0	0.820997	9.7182
GO_ISOPRENOID_BIOSYNTHETIC_PROCESS	10	0.1199	0.546937	0	0	0.95969	9.7183
GO_CELL_CYCLE_G2_M_PHASE_TRANSITION	39	0.9	0.984775	0	0	0.816432	9.72167
GO_REGULATION_OF_HISTONE_MODIFICATION	19	0.5	0.836949	0	0	0.757088	9.72316
GO_PROTEIN_ACYLATION	30	0.1971	0.626563	0	0	0.797154	9.72326
GO_NUCLEOSOME_ORGANIZATION	10	0.8365	0.970616	0	0	0.913341	9.72567
GO_RNA_LOCALIZATION	41	0.9	0.984775	0	0	0.8196	9.72568
GO_REGULATION_OF_GENE_SILENCING	21	0.6523	0.912072	0	0	0.789294	9.72776
GO_ORGANELLE_LOCALIZATION	76	1	1	0	0	0.832825	9.72807
GO_PROTEIN_MODIFICATION_BY_SMALL_PROTEIN_CONJUGATION	98	0.4	0.760467	0	0	0.820702	9.73226
GO_MICROTUBULE_BASED_PROCESS	102	0.4	0.760467	0	0	0.810553	9.73442
GO_NUCLEAR_EXPORT	38	0.8	0.970616	0	0	0.811242	9.73528
GO_COLUMNAR_CUBOIDAL_EPITHELIAL_CELL_DIFFERENTIATION	15	0.67	0.915595	0	0	0.74478	9.73906
GO_LEUKOCYTE_APOPTOTIC_PROCESS	15	0.37	0.754679	0	0	0.780052	9.74088
GO_GAMETE_GENERATION	65	0.8279	0.970616	0	0	0.813688	9.74433
GO_MRNA_METABOLIC_PROCESS	129	0.2	0.626563	0	0	0.864009	9.74717
GO_SULFUR_COMPOUND_METABOLIC_PROCESS	51	0.9	0.984775	0	0	0.818533	9.74764
GO_AUTOPHAGOSOME_ORGANIZATION	14	0.6899	0.923791	0	0	0.826457	9.74806
GO_MEMBRANE_DOCKING	25	0.9	0.984775	0	0	0.848606	9.75002
GO_GERM_CELL_DEVELOPMENT	25	0.1	0.517169	0	0	0.879477	9.75041
GO_CELLULAR_LIPID_CATABOLIC_PROCESS	23	0.984	0.990995	0	0	0.881395	9.75551
GO_CARBOHYDRATE_HOMEOSTASIS	37	1	1	0	0	0.80478	9.75833
GO_DEVELOPMENTAL_GROWTH_INVOLVED_IN_MORPHOGENESIS	21	0.9	0.984775	0	0	0.852424	9.76057
GO_REGULATION_OF_DEVELOPMENTAL_GROWTH	39	0.7	0.929688	0	0	0.831305	9.76821
GO_CYTOSOLIC_TRANSPORT	13	0.0384	0.413869	0	0	0.94296	9.77404
GO_VASCULAR_PROCESS_IN_CIRCULATORY_SYSTEM	16	0.6	0.890052	0	0	0.812279	9.77574
GO_REGULATION_OF_TUBE_SIZE	16	0.8512	0.970616	0	0	0.812279	9.77574
GO_LIPID_BIOSYNTHETIC_PROCESS	95	0.1682	0.581179	0	0	0.814069	9.77604
GO_REGULATION_OF_PHOSPHATIDYLINOSITOL_3_KINASE_SIGNALING	13	0.6788	0.916111	0	0	0.818195	9.77675
GO_POSITIVE_REGULATION_OF_NEURON_PROJECTION_DEVELOPMENT	28	0.528	0.854347	0	0	0.792254	9.77899
GO_REGULATION_OF_PLASMA_LIPOPROTEIN_PARTICLE_LEVELS	13	0.6923	0.923791	0	0	0.836732	9.78046
GO_PEPTIDE_METABOLIC_PROCESS	76	0.3	0.736095	0	0	0.774936	9.78159
GO_NUCLEOTIDE_EXCISION_REPAIR	23	0.731	0.941044	0	0	0.883798	9.783
GO_MEIOTIC_CELL_CYCLE	28	0.7173	0.933698	0	0	0.841959	9.78514
GO_RESPONSE_TO_IONIZING_RADIATION	32	0.3	0.736095	0	0	0.794754	9.7871
GO_REGULATION_OF_REGULATED_SECRETORY_PATHWAY	15	0.65	0.912072	0	0	0.814794	9.78726
GO_REGULATION_OF_LIPID_METABOLIC_PROCESS	74	0.8	0.970616	0	0	0.8227	9.78764
GO_MONOCARBOXYLIC_ACID_METABOLIC_PROCESS	80	0.6624	0.915512	0	0	0.83842	9.78901
GO_NEURON_PROJECTION_EXTENSION	14	0.9	0.984775	0	0	0.849662	9.78944
GO_PALLIUM_DEVELOPMENT	22	1	1	0	0	0.830036	9.79337
GO_CELLULAR_RESPONSE_TO_STARVATION	31	0.797	0.970616	0	0	0.865579	9.79571
GO_PROTEIN_CONTAINING_COMPLEX_LOCALIZATION	39	0.6	0.890052	0	0	0.901858	9.79989
GO_PEPTIDYL_LYSINE_METHYLATION	15	0.37	0.754679	0	0	0.788243	9.80253
GO_RNA_EXPORT_FROM_NUCLEUS	30	0.6134	0.899717	0	0	0.849593	9.80714
GO_REGULATION_OF_CHROMATIN_ORGANIZATION	24	0.1371	0.563355	0	0	0.736134	9.80749
GO_ENDOPLASMIC_RETICULUM_TO_GOLGI_VESICLE_MEDIATED_TRANSPORT	19	0.7739	0.958914	0	0	0.872191	9.80816
GO_PEPTIDE_BIOSYNTHETIC_PROCESS	66	0.2	0.626563	0	0	0.792319	9.81226
GO_REGULATION_OF_MRNA_METABOLIC_PROCESS	54	0.3	0.736095	0	0	0.835796	9.81259
GO_REGULATION_OF_CARBOHYDRATE_METABOLIC_PROCESS	26	0.1	0.517169	0	0	0.930699	9.81476
GO_LIPOSACCHARIDE_METABOLIC_PROCESS	15	0.73	0.941044	0	0	0.837804	9.81644
GO_AMIDE_BIOSYNTHETIC_PROCESS	84	0.1	0.517169	0	0	0.800606	9.81879
GO_CYTOSKELETON_DEPENDENT_INTRACELLULAR_TRANSPORT	20	0.5908	0.88412	0	0	0.83675	9.82018
GO_FATTY_ACID_DERIVATIVE_BIOSYNTHETIC_PROCESS	10	0.8365	0.970616	0	0	0.921303	9.82139
GO_CARBOHYDRATE_CATABOLIC_PROCESS	24	0.2023	0.628261	0	0	0.911595	9.82535
GO_REGULATION_OF_CARBOHYDRATE_BIOSYNTHETIC_PROCESS	10	0.6347	0.908241	0	0	0.908756	9.82584
GO_REGULATION_OF_CYTOKINESIS	11	0.8384	0.970616	0	0	0.896797	9.82636
GO_DNA_REPAIR	89	0.4	0.760467	0	0	0.895906	9.82744
GO_REGULATION_OF_POSTTRANSCRIPTIONAL_GENE_SILENCING	16	0.471	0.822772	0	0	0.850468	9.8295
GO_REGULATION_OF_DNA_TEMPLATED_TRANSCRIPTION_IN_RESPONSE_TO_STRESS	12	0.3966	0.759473	0	0	0.810089	9.83026
GO_REGULATION_OF_LIPID_BIOSYNTHETIC_PROCESS	36	0.6318	0.908241	0	0	0.823605	9.83075
GO_POST_TRANSLATIONAL_PROTEIN_MODIFICATION	27	0.5	0.836949	0	0	0.900583	9.83211
GO_ORGANELLE_ASSEMBLY	111	0.3	0.736095	0	0	0.845289	9.8348
GO_NEGATIVE_REGULATION_OF_MRNA_METABOLIC_PROCESS	21	0.1391	0.563355	0	0	0.884905	9.83982
GO_CILIUM_ORGANIZATION	47	0.6	0.890052	0	0	0.825773	9.84277
GO_REGULATION_OF_INTRACELLULAR_PROTEIN_TRANSPORT	28	0.9	0.984775	0	0	0.888377	9.84311
GO_GLYCOLIPID_BIOSYNTHETIC_PROCESS	12	0.6426	0.910291	0	0	0.832275	9.84829
GO_BONE_DEVELOPMENT	23	0.795	0.970616	0	0	0.840206	9.85597
GO_ESTABLISHMENT_OF_ORGANELLE_LOCALIZATION	41	0.1	0.517169	0	0	0.859038	9.85702
GO_PROTEIN_MODIFICATION_BY_SMALL_PROTEIN_REMOVAL	32	0.2	0.626563	0	0	0.80977	9.85893
GO_DEVELOPMENTAL_MATURATION	27	0.3375	0.748087	0	0	0.76189	9.86164
GO_LYMPHOCYTE_APOPTOTIC_PROCESS	12	0.6	0.890052	0	0	0.761723	9.86323
GO_CARBOHYDRATE_METABOLIC_PROCESS	68	0.2	0.626563	0	0	0.827486	9.86431
GO_SKIN_DEVELOPMENT	25	0.6886	0.923791	0	0	0.80962	9.86986
GO_LYMPHOCYTE_MEDIATED_IMMUNITY	16	0.3778	0.759173	0	0	0.74578	9.87303
GO_REGULATION_OF_MUSCLE_CONTRACTION	11	0.8384	0.970616	0	0	0.906115	9.87322
GO_DNA_CONFORMATION_CHANGE	34	0.5	0.836949	0	0	0.837397	9.87461
GO_SPERMATID_DIFFERENTIATION	18	0.63	0.907915	0	0	0.897252	9.87666
GO_NEGATIVE_REGULATION_OF_LIPID_METABOLIC_PROCESS	12	0.8	0.970616	0	0	0.890714	9.87674
GO_REGULATION_OF_EMBRYONIC_DEVELOPMENT	16	0.8309	0.970616	0	0	0.875501	9.87774
GO_MRNA_TRANSPORT	25	0.397	0.759473	0	0	0.879995	9.88207
GO_REGULATION_OF_CARBOHYDRATE_CATABOLIC_PROCESS	18	0.23	0.65604	0	0	0.940637	9.8832
GO_ORGANIC_HYDROXY_COMPOUND_BIOSYNTHETIC_PROCESS	38	0.6	0.890052	0	0	0.80119	9.88404
GO_POSITIVE_REGULATION_OF_CELL_PROJECTION_ORGANIZATION	40	0.1993	0.626563	0	0	0.84637	9.88445
GO_CARBOHYDRATE_BIOSYNTHETIC_PROCESS	21	0.8	0.970616	0	0	0.807023	9.88644
GO_POSITIVE_REGULATION_OF_PLASMA_MEMBRANE_BOUNDED_CELL_PROJECTION_ASSEMBLY	14	0.0575	0.437902	0	0	0.868875	9.89059
GO_TISSUE_REMODELING	13	0.642	0.910291	0	0	0.803018	9.89143
GO_CELLULAR_PROCESS_INVOLVED_IN_REPRODUCTION_IN_MULTICELLULAR_ORGANISM	33	0.7	0.929688	0	0	0.8499	9.89321
GO_NUCLEAR_TRANSCRIBED_MRNA_CATABOLIC_PROCESS	22	0.9049	0.986824	0	0	0.909291	9.89392
GO_MRNA_PROCESSING	86	0.3252	0.748087	0	0	0.873168	9.89467
GO_REGULATION_OF_SIGNAL_TRANSDUCTION_BY_P53_CLASS_MEDIATOR	32	0.7	0.929688	0	0	0.810709	9.89843
GO_MICROTUBULE_BASED_MOVEMENT	25	0.8888	0.984675	0	0	0.854513	9.89936
GO_COENZYME_METABOLIC_PROCESS	41	0.0128	0.324388	0	0	0.859287	9.90171
GO_MUSCLE_SYSTEM_PROCESS	33	1	1	0	0	0.818202	9.90624
GO_POSITIVE_REGULATION_OF_TRANSLATION	17	0.4	0.760467	0	0	0.762543	9.90773
GO_NEGATIVE_REGULATION_OF_TELOMERE_MAINTENANCE_VIA_TELOMERE_LENGTHENING	10	0.1841	0.606531	0	0	0.956429	9.91071
GO_ORGAN_GROWTH	18	0.99	0.994681	0	0	0.877937	9.91237
GO_CILIARY_BASAL_BODY_PLASMA_MEMBRANE_DOCKING	16	0.679	0.916111	0	0	0.910653	9.91297
GO_MEMBRANE_LIPID_BIOSYNTHETIC_PROCESS	16	0.5657	0.877454	0	0	0.82588	9.92409
GO_KERATINOCYTE_DIFFERENTIATION	13	0.9526	0.988549	0	0	0.868919	9.9244
GO_MESODERM_DEVELOPMENT	11	0.3921	0.759473	0	0	0.899133	9.92682
GO_TOLL_LIKE_RECEPTOR_SIGNALING_PATHWAY	14	0.5	0.836949	0	0	0.797915	9.92918
GO_CHROMATIN_ASSEMBLY	11	0.7776	0.960698	0	0	0.930588	9.9293
GO_MAMMARY_GLAND_EPITHELIUM_DEVELOPMENT	10	0.8583	0.972463	0	0	0.884561	9.93289
GO_SMALL_MOLECULE_CATABOLIC_PROCESS	44	0.2445	0.668248	0	0	0.857047	9.93514
GO_TYPE_I_INTERFERON_PRODUCTION	12	0.8	0.970616	0	0	0.930681	9.9352
GO_REGULATION_OF_AXONOGENESIS	22	0.4248	0.783254	0	0	0.795885	9.93605
GO_ALCOHOL_METABOLIC_PROCESS	50	0.5	0.836949	0	0	0.834657	9.93749
GO_CYTOKINESIS	13	0.4825	0.826865	0	0	0.909386	9.93878
GO_REGULATION_OF_LEUKOCYTE_MEDIATED_IMMUNITY	13	0.4733	0.823405	0	0	0.776548	9.9412
GO_REGULATION_OF_CELL_CYCLE_G2_M_PHASE_TRANSITION	28	0.8025	0.970616	0	0	0.891798	9.94343
GO_REGULATION_OF_STEROID_BIOSYNTHETIC_PROCESS	21	0.8362	0.970616	0	0	0.814642	9.9453
GO_HEART_PROCESS	17	0.376	0.757346	0	0	0.744737	9.94595
GO_DNA_PACKAGING	15	0.81	0.970616	0	0	0.92666	9.94793
GO_RECOMBINATIONAL_REPAIR	26	0.9	0.984775	0	0	0.888413	9.94802
GO_COFACTOR_BIOSYNTHETIC_PROCESS	31	0.0408	0.413869	0	0	0.868786	9.95359
GO_PYRIMIDINE_CONTAINING_COMPOUND_BIOSYNTHETIC_PROCESS	13	0.4825	0.826865	0	0	0.921269	9.96169
GO_DNA_REPLICATION	33	0.7	0.929688	0	0	0.879566	9.96278
GO_DOUBLE_STRAND_BREAK_REPAIR	44	0.8138	0.970616	0	0	0.88702	9.96726
GO_REGULATION_OF_CELLULAR_KETONE_METABOLIC_PROCESS	17	0.8157	0.970616	0	0	0.861193	9.96866
GO_REGULATION_OF_BLOOD_PRESSURE	14	0.1192	0.546937	0	0	0.676383	9.9705
GO_ESTABLISHMENT_OF_LOCALIZATION_IN_CELL	53	0.1	0.517169	0	0	0.811276	9.97151
GO_PROTEIN_ACETYLATION	23	0.143	0.563355	0	0	0.842885	9.97559
GO_DNA_RECOMBINATION	45	0.6	0.890052	0	0	0.826411	9.98471
GO_REGULATION_OF_SMALL_MOLECULE_METABOLIC_PROCESS	58	0.2	0.626563	0	0	0.886606	9.98818
GO_TELOMERE_ORGANIZATION	25	0.2076	0.634748	0	0	0.898214	9.99377
GO_FEMALE_SEX_DIFFERENTIATION	13	0.5085	0.844047	0	0	0.768912	9.99855
GO_ANTIGEN_PROCESSING_AND_PRESENTATION	13	0.9409	0.988549	0	0	0.866127	10
GO_RNA_SPLICING_VIA_TRANSESTERIFICATION_REACTIONS	57	0.2186	0.643861	0	0	0.870198	10.0019
GO_PYRUVATE_METABOLIC_PROCESS	22	0.622	0.905308	0	0	0.908609	10.0034
GO_RIBONUCLEOPROTEIN_COMPLEX_SUBUNIT_ORGANIZATION	30	0.5882	0.883339	0	0	0.882843	10.0064
GO_NEGATIVE_REGULATION_OF_RESPONSE_TO_WOUNDING	15	0.83	0.970616	0	0	0.928849	10.0093
GO_TRANSCRIPTION_BY_RNA_POLYMERASE_I	14	0.1	0.517169	0	0	0.804265	10.012
GO_NEGATIVE_REGULATION_OF_TELOMERE_MAINTENANCE	11	0.1512	0.563355	0	0	0.95706	10.0128
GO_POSITIVE_REGULATION_OF_MRNA_METABOLIC_PROCESS	14	0.4811	0.826865	0	0	0.822922	10.0171
GO_NEGATIVE_REGULATION_OF_WOUND_HEALING	12	0.9	0.984775	0	0	0.927911	10.0177
GO_MUSCLE_CONTRACTION	24	0.6845	0.920609	0	0	0.812372	10.0188
GO_RIBOSE_PHOSPHATE_BIOSYNTHETIC_PROCESS	15	0.19	0.619981	0	0	0.919107	10.0192
GO_OVULATION_CYCLE	10	0.3845	0.759473	0	0	0.927125	10.0213
GO_CELLULAR_GLUCOSE_HOMEOSTASIS	28	0.7847	0.965876	0	0	0.875704	10.0216
GO_PYRIMIDINE_NUCLEOTIDE_METABOLIC_PROCESS	16	0.2	0.626563	0	0	0.941682	10.0221
GO_CHROMATIN_ASSEMBLY_OR_DISASSEMBLY	12	0.7103	0.932777	0	0	0.933404	10.0237
GO_DEVELOPMENTAL_CELL_GROWTH	19	1	1	0	0	0.875859	10.0237
GO_CELLULAR_KETONE_METABOLIC_PROCESS	20	0.7093	0.932777	0	0	0.880313	10.0301
GO_PYRIMIDINE_NUCLEOTIDE_BIOSYNTHETIC_PROCESS	11	0.1118	0.546937	0	0	0.945739	10.0319
GO_PEPTIDYL_THREONINE_MODIFICATION	14	0.6447	0.910291	0	0	0.823434	10.0343
GO_POSITIVE_REGULATION_OF_NEURON_DIFFERENTIATION	37	0.4	0.760467	0	0	0.820278	10.0361
GO_MEIOTIC_CELL_CYCLE_PROCESS	19	0.7453	0.946943	0	0	0.823184	10.0361
GO_MRNA_EXPORT_FROM_NUCLEUS	20	0.1931	0.624087	0	0	0.937913	10.0381
GO_RNA_PROCESSING	173	0.0096	0.291429	0	0	0.871186	10.0438
GO_REGULATION_OF_STEROID_METABOLIC_PROCESS	26	0.9	0.984775	0	0	0.842503	10.0445
GO_STEROID_METABOLIC_PROCESS	47	0.3	0.736095	0	0	0.853978	10.0453
GO_NUCLEOSIDE_BISPHOSPHATE_METABOLIC_PROCESS	21	0.1416	0.563355	0	0	0.925436	10.0469
GO_ALTERNATIVE_MRNA_SPLICING_VIA_SPLICEOSOME	16	0.3442	0.748087	0	0	0.75593	10.059
GO_NUCLEOSIDE_PHOSPHATE_BIOSYNTHETIC_PROCESS	31	0.0137	0.324388	0	0	0.930053	10.0595
GO_PROTEIN_MONOUBIQUITINATION	12	0.6	0.890052	0	0	0.81992	10.0789
GO_PROTEIN_METHYLATION	23	0.442	0.801066	0	0	0.837996	10.0806
GO_ORGANELLE_DISASSEMBLY	16	0.2	0.626563	0	0	0.917992	10.0854
GO_AMINOGLYCAN_BIOSYNTHETIC_PROCESS	14	0.3716	0.754679	0	0	0.799759	10.0854
GO_IMPORT_ACROSS_PLASMA_MEMBRANE	14	0.4	0.760467	0	0	0.807909	10.0861
GO_REGULATION_OF_TELOMERE_MAINTENANCE_VIA_TELOMERE_LENGTHENING	12	0.1123	0.546937	0	0	0.958108	10.0977
GO_NEGATIVE_REGULATION_OF_CHROMOSOME_ORGANIZATION	21	0.3529	0.749988	0	0	0.920803	10.0983
GO_RESPONSE_TO_INTERLEUKIN_1	16	0.556	0.875185	0	0	0.838939	10.0984
GO_NUCLEIC_ACID_PHOSPHODIESTER_BOND_HYDROLYSIS	62	0.1	0.517169	0	0	0.888377	10.1011
GO_CYTOPLASMIC_MICROTUBULE_ORGANIZATION	10	0.0508	0.428935	0	0	0.976491	10.1013
GO_PROTEIN_SUMOYLATION	10	0.4	0.760467	0	0	0.936546	10.1056
GO_REGULATION_OF_RESPONSE_TO_WOUNDING	20	0.5028	0.839646	0	0	0.936909	10.1089
GO_PROTEIN_POLYUBIQUITINATION	35	0.2	0.626563	0	0	0.850939	10.1103
GO_FATTY_ACID_METABOLIC_PROCESS	49	0.3	0.736095	0	0	0.875704	10.1116
GO_SULFUR_COMPOUND_BIOSYNTHETIC_PROCESS	28	0.3713	0.754679	0	0	0.833276	10.114
GO_NEGATIVE_REGULATION_OF_CELLULAR_PROTEIN_LOCALIZATION	11	0.9607	0.988549	0	0	0.875014	10.1163
GO_NEUTRAL_LIPID_BIOSYNTHETIC_PROCESS	11	0.0181	0.324388	0	0	0.961446	10.1185
GO_PROTEIN_AUTOUBIQUITINATION	11	0.1118	0.546937	0	0	0.911425	10.1251
GO_ANATOMICAL_STRUCTURE_HOMEOSTASIS	48	0.1	0.517169	0	0	0.878656	10.128
GO_REGULATION_OF_WOUND_HEALING	17	0.7129	0.932777	0	0	0.937779	10.1322
GO_PEPTIDYL_LYSINE_MODIFICATION	41	0.1	0.517169	0	0	0.856686	10.1343
GO_POSITIVE_REGULATION_OF_GROWTH	26	0.1	0.517169	0	0	0.863363	10.1345
GO_LIPID_OXIDATION	11	0.6031	0.891539	0	0	0.846241	10.1347
GO_REGULATION_OF_CHOLESTEROL_BIOSYNTHETIC_PROCESS	15	0.33	0.748087	0	0	0.84954	10.1386
GO_REGULATION_OF_LIPID_CATABOLIC_PROCESS	11	0.516	0.84721	0	0	0.761313	10.1417
GO_STEROID_BIOSYNTHETIC_PROCESS	31	0.3591	0.754679	0	0	0.858708	10.1506
GO_IN_UTERO_EMBRYONIC_DEVELOPMENT	46	0.3	0.736095	0	0	0.82463	10.1528
GO_TISSUE_HOMEOSTASIS	20	0.3018	0.736986	0	0	0.843933	10.1563
GO_HORMONE_METABOLIC_PROCESS	16	0.8271	0.970616	0	0	0.867409	10.1567
GO_THIOESTER_METABOLIC_PROCESS	19	0.2	0.626563	0	0	0.925378	10.1605
GO_FATTY_ACID_TRANSPORT	16	0.1197	0.546937	0	0	0.750331	10.1692
GO_NEGATIVE_REGULATION_OF_DNA_METABOLIC_PROCESS	25	0.4215	0.78226	0	0	0.883533	10.1911
GO_REGULATION_OF_ALCOHOL_BIOSYNTHETIC_PROCESS	16	0.3442	0.748087	0	0	0.857475	10.2008
GO_DEMETHYLATION	10	0.0508	0.428935	0	0	0.980922	10.2017
GO_RNA_DEPENDENT_DNA_BIOSYNTHETIC_PROCESS	11	0.0767	0.469029	0	0	0.952187	10.2017
GO_CELL_MATURATION	16	0.3859	0.759473	0	0	0.941046	10.2057
GO_AUTOPHAGY_OF_MITOCHONDRION	12	0.2765	0.707485	0	0	0.900199	10.2077
GO_RESPONSE_TO_LEUKEMIA_INHIBITORY_FACTOR	16	0.6944	0.925141	0	0	0.940962	10.2102
GO_REGULATION_OF_DNA_RECOMBINATION	15	0.1	0.517169	0	0	0.729502	10.2107
GO_NUCLEAR_TRANSCRIBED_MRNA_CATABOLIC_PROCESS_DEADENYLATION_DEPENDENT_DECAY	10	0.7511	0.951468	0	0	0.934216	10.2118
GO_FATTY_ACID_BIOSYNTHETIC_PROCESS	16	0.289	0.718275	0	0	0.915943	10.2206
GO_COENZYME_BIOSYNTHETIC_PROCESS	21	0.0119	0.316094	0	0	0.892897	10.2252
GO_NEURON_MIGRATION	15	0.75	0.951468	0	0	0.937134	10.2252
GO_VESICLE_ORGANIZATION	34	0.4	0.760467	0	0	0.906294	10.2289
GO_TELOMERE_MAINTENANCE_VIA_TELOMERE_LENGTHENING	14	0.067	0.444767	0	0	0.960707	10.2307
GO_PEPTIDYL_LYSINE_ACETYLATION	18	0.27	0.697568	0	0	0.848635	10.2331
GO_REGULATION_OF_CELL_SHAPE	17	0.257	0.684516	0	0	0.955052	10.2518
GO_TRANSLATIONAL_INITIATION	14	0.1	0.517169	0	0	0.71316	10.2562
GO_NEUTRAL_LIPID_METABOLIC_PROCESS	22	0.2141	0.636311	0	0	0.934191	10.2567
GO_METHYLATION	56	0.014	0.324388	0	0	0.874632	10.2671
GO_TRIGLYCERIDE_METABOLIC_PROCESS	21	0.4	0.760467	0	0	0.93117	10.2698
GO_REGULATION_OF_MRNA_SPLICING_VIA_SPLICEOSOME	19	0.0487	0.425867	0	0	0.741347	10.2707
GO_CELLULAR_AMINO_ACID_CATABOLIC_PROCESS	12	0.1724	0.583825	0	0	0.748895	10.2847
GO_REGULATION_OF_FATTY_ACID_METABOLIC_PROCESS	13	0.457	0.810865	0	0	0.903151	10.2865
GO_LOCALIZATION_WITHIN_MEMBRANE	15	0.21	0.636139	0	0	0.900013	10.2882
GO_FATTY_ACID_CATABOLIC_PROCESS	15	0.51	0.844047	0	0	0.927293	10.2988
GO_MONOCARBOXYLIC_ACID_CATABOLIC_PROCESS	15	0.5583	0.877181	0	0	0.927293	10.2988
GO_REGULATION_OF_CHOLESTEROL_METABOLIC_PROCESS	18	0.2339	0.657426	0	0	0.867471	10.299
GO_NON_MOTILE_CILIUM_ASSEMBLY	11	0.7837	0.965876	0	0	0.933342	10.3019
GO_CYTOPLASMIC_TRANSLATION	10	0.1531	0.563355	0	0	0.818987	10.3042
GO_POSITIVE_REGULATION_OF_CELL_GROWTH	17	0.1822	0.60393	0	0	0.906728	10.3073
GO_MRNA_3_END_PROCESSING	16	0.3324	0.748087	0	0	0.963282	10.3167
GO_ORGANIC_ACID_CATABOLIC_PROCESS	30	0.0662	0.444767	0	0	0.859785	10.3345
GO_TRNA_PROCESSING	21	0.3	0.736095	0	0	0.960366	10.3369
GO_HEMATOPOIETIC_PROGENITOR_CELL_DIFFERENTIATION	13	0.7932	0.970616	0	0	0.88468	10.3498
GO_REGULATION_OF_MRNA_PROCESSING	24	0.051	0.428935	0	0	0.790153	10.3543
GO_RIBONUCLEOPROTEIN_COMPLEX_BIOGENESIS	90	0.0048	0.226667	0	0	0.90013	10.3544
GO_ALCOHOL_BIOSYNTHETIC_PROCESS	30	0.0657	0.444767	0	0	0.852463	10.3602
GO_CELLULAR_RESPONSE_TO_CARBOHYDRATE_STIMULUS	26	0.1	0.517169	0	0	0.912795	10.3698
GO_RESPONSE_TO_CARBOHYDRATE	35	0.2	0.626563	0	0	0.891399	10.3744
GO_REGULATION_OF_EXTENT_OF_CELL_GROWTH	12	0.4	0.760467	0	0	0.881058	10.387
GO_NON_RECOMBINATIONAL_REPAIR	14	0.4664	0.819091	0	0	0.868519	10.3962
GO_STEROL_METABOLIC_PROCESS	33	0.2	0.626563	0	0	0.871186	10.399
GO_TRNA_MODIFICATION	15	0.4026	0.760467	0	0	0.960501	10.4078
GO_RESPONSE_TO_ESTRADIOL	15	0.109	0.545	0	0	0.823746	10.4114
GO_MITOCHONDRIAL_GENE_EXPRESSION	11	0.3857	0.759473	0	0	0.871244	10.4134
GO_MACROMOLECULE_METHYLATION	47	0.0116	0.316094	0	0	0.875855	10.4146
GO_POSITIVE_REGULATION_OF_DEVELOPMENTAL_GROWTH	19	0.3	0.736095	0	0	0.905626	10.4181
GO_RNA_MODIFICATION	28	0.2577	0.684516	0	0	0.925031	10.4205
GO_DNA_DEPENDENT_DNA_REPLICATION	15	0.14	0.563355	0	0	0.880105	10.4291
GO_CELLULAR_RESPONSE_TO_GLUCOSE_STARVATION	12	0.5291	0.854347	0	0	0.926213	10.4575
GO_NUCLEUS_ORGANIZATION	15	0.4492	0.80723	0	0	0.88155	10.4643
GO_STEROL_BIOSYNTHETIC_PROCESS	22	0.0775	0.470536	0	0	0.88596	10.4908
GO_NCRNA_PROCESSING	81	0.0006	0.102	0	0	0.928757	10.4949
GO_NCRNA_METABOLIC_PROCESS	95	0.0001	0.0425	0	0	0.934439	10.4961
GO_ANTIGEN_PROCESSING_AND_PRESENTATION_OF_PEPTIDE_ANTIGEN	10	0.3	0.736095	0	0	0.950906	10.5
GO_RNA_3_END_PROCESSING	24	0.1229	0.546937	0	0	0.963486	10.5058
GO_ACTION_POTENTIAL	10	0.1531	0.563355	0	0	0.817975	10.5479
GO_RIBOSOME_BIOGENESIS	72	0.001	0.121429	0	0	0.919247	10.5489
GO_RRNA_METABOLIC_PROCESS	57	0.0095	0.291429	0	0	0.941122	10.5555
GO_TRNA_METABOLIC_PROCESS	34	0.1	0.517169	0	0	0.963899	10.5649
GO_CHROMOSOME_SEPARATION	10	0.029	0.406111	0	0	0.924129	10.6
GO_POSITIVE_REGULATION_OF_AXONOGENESIS	10	0.2607	0.690295	0	0	0.951827	10.6188
GO_VESICLE_BUDDING_FROM_MEMBRANE	11	0.2352	0.657426	0	0	0.968597	10.7277
GO_RETINA_DEVELOPMENT_IN_CAMERA_TYPE_EYE	13	0.0406	0.413869	0	0	0.845372	10.736
GO_LONG_CHAIN_FATTY_ACID_METABOLIC_PROCESS	19	0.0615	0.443008	0	0	0.9617	10.7475
GO_RIBOSOME_ASSEMBLY	11	0.1368	0.563355	0	0	0.950871	10.748
GO_BLASTOCYST_DEVELOPMENT	14	0.1	0.517169	0	0	0.960416	10.7893
GO_GOLGI_VESICLE_BUDDING	10	0.318	0.745205	0	0	0.967451	10.8025
GO_RNA_METHYLATION	17	0.0487	0.425867	0	0	0.968619	10.8881
GO_MATURATION_OF_SSU_RRNA	12	0.0136	0.324388	0	0	0.920022	10.9034
GO_RIBOSOMAL_LARGE_SUBUNIT_BIOGENESIS	20	0.0013	0.122778	0	0	0.965065	10.966
GO_RIBOSOMAL_SMALL_SUBUNIT_BIOGENESIS	14	0.0015	0.1275	0	0	0.928763	10.9941
GO_ORGANOPHOSPHATE_ESTER_TRANSPORT	20	0.0019	0.143846	0.0001	0.00156667	0.500591	7.74098
GO_EMBRYONIC_APPENDAGE_MORPHOGENESIS	14	0.1646	0.580429	0.0001	0.00156667	0.719165	7.8137
GO_POSITIVE_REGULATION_OF_PEPTIDYL_TYROSINE_PHOSPHORYLATION	18	0.19	0.619981	0.0001	0.00156667	0.657325	7.97419
GO_MEMORY	14	0.1	0.517169	0.0001	0.00156667	0.698381	8.06071
GO_CELLULAR_RESPONSE_TO_UV	14	0.0726	0.459	0.0001	0.00156667	0.713634	8.07784
GO_APOPTOTIC_MITOCHONDRIAL_CHANGES	14	0.1625	0.577929	0.0001	0.00156667	0.714728	8.22519
GO_NON_CANONICAL_WNT_SIGNALING_PATHWAY	14	0.4019	0.760467	0.0001	0.00156667	0.777197	8.38936
GO_LEARNING	17	0.3415	0.748087	0.0001	0.00156667	0.736817	8.49147
GO_REGULATION_OF_TRANSPORTER_ACTIVITY	20	0.2227	0.643861	0.0001	0.00156667	0.656732	8.49483
GO_CELLULAR_SENESCENCE	17	0.4	0.760467	0.0001	0.00156667	0.71585	8.52121
GO_GLAND_MORPHOGENESIS	13	0.3176	0.745205	0.0001	0.00156667	0.790863	8.52841
GO_ENDOCRINE_SYSTEM_DEVELOPMENT	13	0.2551	0.681871	0.0001	0.00156667	0.708379	8.53963
GO_REGULATION_OF_OXIDATIVE_STRESS_INDUCED_CELL_DEATH	13	0.6343	0.908241	0.0001	0.00156667	0.760498	8.57132
GO_NEGATIVE_REGULATION_OF_CELL_PROJECTION_ORGANIZATION	13	0.4459	0.804703	0.0001	0.00156667	0.751614	8.59859
GO_NEGATIVE_REGULATION_OF_NEURON_PROJECTION_DEVELOPMENT	13	0.4459	0.804703	0.0001	0.00156667	0.751614	8.59859
GO_CELL_DEATH_IN_RESPONSE_TO_OXIDATIVE_STRESS	17	0.5393	0.859551	0.0001	0.00156667	0.71964	8.7349
GO_CELLULAR_RESPONSE_TO_BIOTIC_STIMULUS	20	0.7438	0.946943	0.0001	0.00156667	0.664384	8.81415
GO_POSITIVE_REGULATION_OF_VIRAL_PROCESS	14	0.7663	0.956593	0.0001	0.00156667	0.761566	8.87517
GO_PLASMA_MEMBRANE_ORGANIZATION	14	0.0397	0.413869	0.0001	0.00156667	0.726802	8.9143
GO_INTRINSIC_APOPTOTIC_SIGNALING_PATHWAY_IN_RESPONSE_TO_ENDOPLASMIC_RETICULUM_STRESS	14	0.9459	0.988549	0.0001	0.00156667	0.76744	8.92377
GO_POSITIVE_REGULATION_OF_CELL_MORPHOGENESIS_INVOLVED_IN_DIFFERENTIATION	17	0.6	0.890052	0.0001	0.00156667	0.689189	8.95116
GO_POSITIVE_REGULATION_OF_HORMONE_SECRETION	17	0.6673	0.915595	0.0001	0.00156667	0.683696	8.95897
GO_MYELOID_CELL_HOMEOSTASIS	18	0.4555	0.810865	0.0001	0.00156667	0.650442	9.00298
GO_NEUROTRANSMITTER_METABOLIC_PROCESS	15	0.59	0.88412	0.0001	0.00156667	0.769369	9.04007
GO_OUTFLOW_TRACT_MORPHOGENESIS	14	0.6748	0.916111	0.0001	0.00156667	0.72282	9.16651
GO_SEGMENTATION	10	0.0886	0.483301	0.0001	0.00156667	0.920481	9.17037
GO_CELL_SUBSTRATE_JUNCTION_ORGANIZATION	14	0.4912	0.834222	0.0001	0.00156667	0.763088	9.22092
GO_LYMPHOCYTE_ACTIVATION_INVOLVED_IN_IMMUNE_RESPONSE	14	0.1587	0.576271	0.0001	0.00156667	0.717941	9.23975
GO_FOCAL_ADHESION_ASSEMBLY	13	0.349	0.748769	0.0001	0.00156667	0.745005	9.24372
GO_RESPONSE_TO_ESTROGEN	13	0.9513	0.988549	0.0001	0.00156667	0.759318	9.29392
GO_REGULATION_OF_PHOSPHOPROTEIN_PHOSPHATASE_ACTIVITY	14	0.8047	0.970616	0.0001	0.00156667	0.740621	9.35365
GO_NUCLEOSIDE_TRIPHOSPHATE_METABOLIC_PROCESS	10	0.5997	0.890052	0.0001	0.00156667	0.897224	9.38072
GO_PROTEIN_TETRAMERIZATION	15	0.92	0.988549	0.0001	0.00156667	0.744854	9.46081
GO_RESPONSE_TO_CORTICOSTEROID	14	0.3	0.736095	0.0001	0.00156667	0.739762	9.47678
GO_CELLULAR_RESPONSE_TO_NUTRIENT	10	0.5782	0.881723	0.0001	0.00156667	0.835517	10.2524
GO_NEPHRON_DEVELOPMENT	20	0.0628	0.444767	0.0002	0.00235	0.639243	7.42869
GO_NEGATIVE_REGULATION_OF_INFLAMMATORY_RESPONSE	14	0.1	0.517169	0.0002	0.00235	0.760747	7.65902
GO_PURINE_NUCLEOSIDE_METABOLIC_PROCESS	10	0.0315	0.406111	0.0002	0.00235	0.870929	7.85438
GO_REGULATION_OF_LYMPHOCYTE_DIFFERENTIATION	14	0.3302	0.748087	0.0002	0.00235	0.69582	7.90542
GO_CALCIUM_ION_TRANSMEMBRANE_TRANSPORT	20	0.1527	0.563355	0.0002	0.00235	0.617363	7.9392
GO_RIBONUCLEOSIDE_METABOLIC_PROCESS	10	0.0315	0.406111	0.0002	0.00235	0.857063	8.0749
GO_PURINE_CONTAINING_COMPOUND_CATABOLIC_PROCESS	10	0.0302	0.406111	0.0002	0.00235	0.809113	8.27079
GO_MYELOID_LEUKOCYTE_DIFFERENTIATION	14	0.3435	0.748087	0.0002	0.00235	0.753272	8.28105
GO_REGULATION_OF_CENTROSOME_CYCLE	10	0.1388	0.563355	0.0002	0.00235	0.855254	8.41067
GO_ACTIVATION_OF_MAPK_ACTIVITY	14	0.3	0.736095	0.0002	0.00235	0.709945	8.46505
GO_ALPHA_BETA_T_CELL_ACTIVATION	10	0.4302	0.788082	0.0002	0.00235	0.81006	8.54835
GO_MITOTIC_SPINDLE_ASSEMBLY	10	0.53	0.854347	0.0002	0.00235	0.770138	8.78207
GO_REGULATION_OF_MICROTUBULE_POLYMERIZATION_OR_DEPOLYMERIZATION	10	0.4302	0.788082	0.0002	0.00235	0.761222	8.81259
GO_VENTRICULAR_SEPTUM_DEVELOPMENT	10	0.0883	0.483301	0.0002	0.00235	0.900406	8.93258
GO_O_GLYCAN_PROCESSING	10	0.2818	0.712887	0.0002	0.00235	0.875121	8.98513
GO_MODIFICATION_OF_MORPHOLOGY_OR_PHYSIOLOGY_OF_OTHER_ORGANISM	15	0.59	0.88412	0.0002	0.00235	0.755523	8.98724
GO_ADAPTIVE_IMMUNE_RESPONSE_BASED_ON_SOMATIC_RECOMBINATION_OF_IMMUNE_RECEPTORS_BUILT_FROM_IMMUNOGLOBULIN_SUPERFAMILY_DOMAINS	15	0.65	0.912072	0.0002	0.00235	0.704466	9.02974
GO_FORMATION_OF_PRIMARY_GERM_LAYER	15	0.67	0.915595	0.0002	0.00235	0.712371	9.08361
GO_POSITIVE_REGULATION_OF_RESPONSE_TO_CYTOKINE_STIMULUS	10	0.3	0.736095	0.0002	0.00235	0.840652	9.1143
GO_POSITIVE_REGULATION_OF_PEPTIDYL_SERINE_PHOSPHORYLATION	10	0.3	0.736095	0.0002	0.00235	0.856559	9.11543
GO_FERTILIZATION	10	0.4737	0.823405	0.0002	0.00235	0.754959	9.14644
GO_GLIAL_CELL_DEVELOPMENT	10	0.4302	0.788082	0.0002	0.00235	0.834283	9.16429
GO_RESPONSE_TO_ETHANOL	14	0.7318	0.941044	0.0002	0.00235	0.705808	9.20655
GO_REGULATION_OF_RECEPTOR_MEDIATED_ENDOCYTOSIS	10	0.9002	0.984775	0.0002	0.00235	0.789185	9.24217
GO_RESPONSE_TO_AMINO_ACID_STARVATION	10	0.9166	0.988549	0.0002	0.00235	0.871131	9.37714
GO_TORC1_SIGNALING	10	0.3391	0.748087	0.0002	0.00235	0.906925	9.43698
GO_CELLULAR_MODIFIED_AMINO_ACID_BIOSYNTHETIC_PROCESS	10	0.628	0.907915	0.0002	0.00235	0.784673	9.44419
GO_VESICLE_MEDIATED_TRANSPORT_TO_THE_PLASMA_MEMBRANE	10	0.6421	0.910291	0.0002	0.00235	0.854599	9.46333
GO_POSITIVE_REGULATION_OF_ORGANELLE_ASSEMBLY	10	0.7701	0.95746	0.0002	0.00235	0.864078	9.57211
GO_HEART_GROWTH	10	0.9974	1	0.0002	0.00235	0.851102	9.58891
GO_SPHINGOLIPID_BIOSYNTHETIC_PROCESS	10	0.938	0.988549	0.0002	0.00235	0.832865	9.62594
GO_REGULATION_OF_LYMPHOCYTE_MEDIATED_IMMUNITY	10	0.4018	0.760467	0.0002	0.00235	0.725756	9.65459
GO_POSITIVE_REGULATION_OF_ATPASE_ACTIVITY	10	0.7255	0.938752	0.0002	0.00235	0.836323	9.69701
GO_PRI_MIRNA_TRANSCRIPTION_BY_RNA_POLYMERASE_II	10	0.8066	0.970616	0.0002	0.00235	0.76331	9.88812
GO_RESPONSE_TO_X_RAY	10	0.97	0.989311	0.0002	0.00235	0.836487	9.89791
GO_G0_TO_G1_TRANSITION	10	0.935	0.988549	0.0002	0.00235	0.830502	9.91285
GO_POSITIVE_REGULATION_OF_LEUKOCYTE_DIFFERENTIATION	12	0.3337	0.748087	0.0003	0.00282	0.780975	8.20389
GO_CENTROSOME_DUPLICATION	12	0.4	0.760467	0.0003	0.00282	0.836825	8.46027
GO_CIRCADIAN_REGULATION_OF_GENE_EXPRESSION	12	0.8	0.970616	0.0003	0.00282	0.783325	8.58412
GO_POSITIVE_REGULATION_OF_CHROMATIN_ORGANIZATION	15	0.35	0.748769	0.0003	0.00282	0.649707	8.62079
GO_REGULATION_OF_OSTEOBLAST_DIFFERENTIATION	12	0.7233	0.938634	0.0003	0.00282	0.765325	8.78155
GO_LIPID_PHOSPHORYLATION	11	0.8092	0.970616	0.0003	0.00282	0.773729	9.06013
GO_LENS_DEVELOPMENT_IN_CAMERA_TYPE_EYE	12	0.6	0.890052	0.0003	0.00282	0.798083	9.06047
GO_SPECIFICATION_OF_SYMMETRY	11	0.8254	0.970616	0.0003	0.00282	0.790188	9.13649
GO_CELL_CELL_JUNCTION_ORGANIZATION	15	0.97	0.989311	0.0003	0.00282	0.714517	9.1635
GO_TRANSITION_METAL_ION_HOMEOSTASIS	15	0.5	0.836949	0.0003	0.00282	0.613828	9.20753
GO_DRUG_CATABOLIC_PROCESS	12	0.6	0.890052	0.0003	0.00282	0.789397	9.30631
GO_REGULATION_OF_REPRODUCTIVE_PROCESS	12	0.9	0.984775	0.0003	0.00282	0.725943	9.37714
GO_POLYOL_METABOLIC_PROCESS	12	0.8	0.970616	0.0003	0.00282	0.804902	9.47862
GO_SMOOTH_MUSCLE_CONTRACTION	12	0.9799	0.989311	0.0003	0.00282	0.805074	9.58184
GO_NEGATIVE_REGULATION_OF_RESPONSE_TO_DNA_DAMAGE_STIMULUS	11	0.0684	0.447231	0.0003	0.00282	0.737723	9.59325
GO_DEVELOPMENT_OF_PRIMARY_FEMALE_SEXUAL_CHARACTERISTICS	12	0.8	0.970616	0.0003	0.00282	0.752812	9.88895
GO_PHOSPHOLIPID_TRANSPORT	17	0.0015	0.1275	0.0004	0.00313333	0.488611	6.99916
GO_POSITIVE_REGULATION_OF_VASCULATURE_DEVELOPMENT	22	0.0342	0.406111	0.0004	0.00313333	0.584232	7.69305
GO_KIDNEY_EPITHELIUM_DEVELOPMENT	17	0.2414	0.666201	0.0004	0.00313333	0.622674	7.991
GO_MULTI_MULTICELLULAR_ORGANISM_PROCESS	22	0.1135	0.546937	0.0004	0.00313333	0.604173	8.27993
GO_POSITIVE_REGULATION_OF_EPITHELIAL_CELL_MIGRATION	17	0.5618	0.877454	0.0004	0.00313333	0.624944	8.50485
GO_PHOSPHATIDYLINOSITOL_PHOSPHORYLATION	10	0.6985	0.929147	0.0004	0.00313333	0.754507	8.93679
GO_EYE_MORPHOGENESIS	17	0.5711	0.877821	0.0004	0.00313333	0.603973	9.04056
GO_POSITIVE_REGULATION_OF_DOUBLE_STRAND_BREAK_REPAIR	10	0.855	0.971591	0.0004	0.00313333	0.811345	9.11356
GO_RESPONSE_TO_CALCIUM_ION	10	0.612	0.899717	0.0004	0.00313333	0.765677	9.51745
GO_ENDOTHELIAL_CELL_PROLIFERATION	18	0.0395	0.413869	0.0005	0.00335714	0.578786	8.26214
GO_ADULT_BEHAVIOR	14	0.6414	0.910291	0.0005	0.00335714	0.675856	8.43415
GO_ACTIN_FILAMENT_POLYMERIZATION	14	0.4488	0.80723	0.0005	0.00335714	0.678722	8.51048
GO_POSITIVE_REGULATION_OF_LIPID_BIOSYNTHETIC_PROCESS	14	0.6489	0.912072	0.0005	0.00335714	0.700926	8.8117
GO_CELLULAR_AMINO_ACID_BIOSYNTHETIC_PROCESS	14	0.0222	0.351019	0.0005	0.00335714	0.56648	9.14902
GO_REGULATION_OF_VIRAL_GENOME_REPLICATION	14	0.009	0.291429	0.0005	0.00335714	0.552679	9.16843
GO_POSITIVE_REGULATION_OF_LEUKOCYTE_PROLIFERATION	14	0.3729	0.754679	0.0005	0.00335714	0.589473	9.3161
GO_REGULATION_OF_RESPONSE_TO_ENDOPLASMIC_RETICULUM_STRESS	11	0.3666	0.754679	0.0006	0.003525	0.710033	8.11797
GO_HISTONE_DEACETYLATION	11	0.4393	0.799582	0.0006	0.003525	0.794096	8.47045
GO_REGULATION_OF_DEFENSE_RESPONSE_TO_VIRUS	13	0.8424	0.970616	0.0006	0.003525	0.693385	8.7425
GO_FEMALE_PREGNANCY	18	0.23	0.65604	0.0006	0.003525	0.59704	8.88701
GO_REGULATION_OF_SYNAPTIC_VESICLE_EXOCYTOSIS	11	0.986	0.991834	0.0006	0.003525	0.765461	9.46278
GO_POSITIVE_REGULATION_OF_B_CELL_ACTIVATION	13	0.0963	0.511594	0.0006	0.003525	0.652867	10.0433
GO_NEGATIVE_REGULATION_OF_VASCULATURE_DEVELOPMENT	15	0.05	0.428935	0.0007	0.00365556	0.569927	6.93225
GO_REGULATION_OF_EPITHELIAL_CELL_DIFFERENTIATION	15	0.1977	0.626563	0.0007	0.00365556	0.611701	7.90496
GO_CALCIUM_MEDIATED_SIGNALING	15	0.12	0.546937	0.0007	0.00365556	0.664849	7.96714
GO_FC_RECEPTOR_SIGNALING_PATHWAY	12	0.3	0.736095	0.0007	0.00365556	0.749365	7.98702
GO_ACTIN_POLYMERIZATION_OR_DEPOLYMERIZATION	15	0.18	0.6	0.0007	0.00365556	0.675993	8.21069
GO_POSITIVE_REGULATION_OF_NF_KAPPAB_TRANSCRIPTION_FACTOR_ACTIVITY	15	0.33	0.748087	0.0007	0.00365556	0.678989	8.36413
GO_POSITIVE_REGULATION_OF_JNK_CASCADE	12	0.6	0.890052	0.0007	0.00365556	0.75364	8.40725
GO_POSITIVE_REGULATION_OF_WNT_SIGNALING_PATHWAY	15	0.59	0.88412	0.0007	0.00365556	0.692369	8.44497
GO_RENAL_SYSTEM_PROCESS	12	0.2	0.626563	0.0007	0.00365556	0.670562	8.55555
GO_REGULATION_OF_CELL_JUNCTION_ASSEMBLY	12	0.2	0.626563	0.0007	0.00365556	0.709339	8.57028
GO_REGULATION_OF_ADAPTIVE_IMMUNE_RESPONSE	12	0.2	0.626563	0.0007	0.00365556	0.718324	8.58469
GO_POSITIVE_REGULATION_OF_NUCLEOCYTOPLASMIC_TRANSPORT	12	0.4579	0.810865	0.0007	0.00365556	0.712827	8.61262
GO_EXTRINSIC_APOPTOTIC_SIGNALING_PATHWAY_VIA_DEATH_DOMAIN_RECEPTORS	12	0.8	0.970616	0.0007	0.00365556	0.721686	8.72093
GO_NEGATIVE_REGULATION_OF_PROTEIN_MODIFICATION_BY_SMALL_PROTEIN_CONJUGATION_OR_REMOVAL	12	0.1187	0.546937	0.0007	0.00365556	0.663421	8.81234
GO_POST_EMBRYONIC_DEVELOPMENT	12	0.2	0.626563	0.0007	0.00365556	0.671191	8.89663
GO_CELL_CELL_ADHESION_VIA_PLASMA_MEMBRANE_ADHESION_MOLECULES	12	0.2	0.626563	0.0007	0.00365556	0.750508	8.94008
GO_PLATELET_ACTIVATION	12	0.8	0.970616	0.0007	0.00365556	0.670347	9.02109
GO_REGULATION_OF_MITOCHONDRIAL_MEMBRANE_POTENTIAL	12	0.6	0.890052	0.0007	0.00365556	0.731997	9.04344
GO_NEGATIVE_REGULATION_OF_PROTEIN_CATABOLIC_PROCESS	12	0.8333	0.970616	0.0007	0.00365556	0.725313	9.05158
GO_CELLULAR_MONOVALENT_INORGANIC_CATION_HOMEOSTASIS	15	0.33	0.748087	0.0007	0.00365556	0.67132	9.09541
GO_CELL_CELL_JUNCTION_ASSEMBLY	12	0.8	0.970616	0.0007	0.00365556	0.748967	9.195
GO_CHONDROCYTE_DIFFERENTIATION	12	0.9	0.984775	0.0007	0.00365556	0.788423	9.22858
GO_VIRAL_GENOME_REPLICATION	15	0.04	0.413869	0.0007	0.00365556	0.581105	9.26309
GO_GLUTAMATE_RECEPTOR_SIGNALING_PATHWAY	12	0.6	0.890052	0.0007	0.00365556	0.67483	9.34231
GO_SENSORY_PERCEPTION_OF_MECHANICAL_STIMULUS	12	0.7612	0.955716	0.0007	0.00365556	0.671551	9.52298
GO_ACTIN_CYTOSKELETON_REORGANIZATION	12	0.5855	0.883339	0.0007	0.00365556	0.714722	9.5361
GO_CELLULAR_CARBOHYDRATE_BIOSYNTHETIC_PROCESS	12	0.2522	0.676246	0.0007	0.00365556	0.714562	9.85995
GO_NEGATIVE_REGULATION_OF_PEPTIDASE_ACTIVITY	20	0.0532	0.428935	0.0008	0.00376	0.493101	7.65042
GO_RECEPTOR_SIGNALING_PATHWAY_VIA_STAT	16	0.2103	0.636139	0.0008	0.00376	0.618457	7.8118
GO_REGULATION_OF_NERVOUS_SYSTEM_PROCESS	10	0.0976	0.512099	0.0008	0.00376	0.77738	8.86286
GO_DICARBOXYLIC_ACID_METABOLIC_PROCESS	16	0.1378	0.563355	0.0008	0.00376	0.624568	9.23574
GO_SUBSTRATE_ADHESION_DEPENDENT_CELL_SPREADING	11	0.899	0.984775	0.0009	0.00384545	0.743087	9.32742
GO_REGULATION_OF_STEM_CELL_PROLIFERATION	11	0.716	0.933698	0.0009	0.00384545	0.67525	9.37267
GO_MEGAKARYOCYTE_DIFFERENTIATION	11	0.8109	0.970616	0.0009	0.00384545	0.687161	9.50682
GO_REGULATION_OF_TRANSLATIONAL_INITIATION	11	0.3793	0.759473	0.0009	0.00384545	0.648217	9.95202
GO_COLLAGEN_METABOLIC_PROCESS	15	0.0001	0.0425	0.001	0.00391667	0.601856	7.02785
GO_SPROUTING_ANGIOGENESIS	14	0.1219	0.546937	0.001	0.00391667	0.60694	7.22818
GO_XENOBIOTIC_METABOLIC_PROCESS	15	0.5	0.836949	0.001	0.00391667	0.604174	9.17998
GO_ESTABLISHMENT_OF_CELL_POLARITY	14	0.3	0.736095	0.001	0.00391667	0.643171	9.26217
GO_REGULATION_OF_PRODUCTION_OF_MOLECULAR_MEDIATOR_OF_IMMUNE_RESPONSE	13	0.074	0.460985	0.0012	0.00433846	0.700738	8.70864
GO_POSITIVE_REGULATION_OF_CANONICAL_WNT_SIGNALING_PATHWAY	10	0.4	0.760467	0.0012	0.00433846	0.695546	8.7821
GO_REGULATION_OF_PH	14	0.4808	0.826865	0.0012	0.00433846	0.657428	8.89686
GO_POSITIVE_REGULATION_OF_PEPTIDE_HORMONE_SECRETION	13	1	1	0.0012	0.00433846	0.727205	9.11836
GO_G_PROTEIN_COUPLED_RECEPTOR_SIGNALING_PATHWAY_COUPLED_TO_CYCLIC_NUCLEOTIDE_SECOND_MESSENGER	15	0.59	0.88412	0.0013	0.00436429	0.630708	8.5113
GO_RESPONSE_TO_ORGANOPHOSPHORUS	11	0.0971	0.512099	0.0015	0.0047	0.595621	7.66337
GO_REGULATION_OF_JUN_KINASE_ACTIVITY	11	0.4406	0.800235	0.0015	0.0047	0.756473	8.35532
GO_SKELETAL_MUSCLE_ORGAN_DEVELOPMENT	11	0.8043	0.970616	0.0015	0.0047	0.77869	8.729
GO_NEGATIVE_REGULATION_OF_CELL_SUBSTRATE_ADHESION	11	0.3124	0.741086	0.0015	0.0047	0.728861	8.97356
GO_NEGATIVE_REGULATION_OF_CYSTEINE_TYPE_ENDOPEPTIDASE_ACTIVITY	13	0.081	0.477172	0.0017	0.00496111	0.674602	7.40984
GO_RESPONSE_TO_BMP	13	0.1905	0.619981	0.0018	0.00496111	0.660159	7.64028
GO_POSITIVE_REGULATION_OF_PEPTIDASE_ACTIVITY	13	0.2503	0.673275	0.0018	0.00496111	0.695358	7.87622
GO_NEURAL_PRECURSOR_CELL_PROLIFERATION	13	0.2657	0.694557	0.0018	0.00496111	0.736116	7.96012
GO_DENDRITE_MORPHOGENESIS	13	0.2503	0.673275	0.0018	0.00496111	0.683417	8.06074
GO_REGULATION_OF_MUSCLE_CELL_DIFFERENTIATION	13	0.2503	0.673275	0.0018	0.00496111	0.696071	8.1471
GO_NEGATIVE_REGULATION_OF_PROTEIN_CONTAINING_COMPLEX_ASSEMBLY	14	0.1223	0.546937	0.0019	0.00496111	0.652572	8.28904
GO_REGULATION_OF_RECEPTOR_SIGNALING_PATHWAY_VIA_STAT	13	0.3695	0.754679	0.0017	0.00496111	0.695998	8.31474
GO_NEGATIVE_REGULATION_OF_NEURON_APOPTOTIC_PROCESS	13	0.6343	0.908241	0.0018	0.00496111	0.677487	8.67817
GO_MODIFICATION_OF_MORPHOLOGY_OR_PHYSIOLOGY_OF_OTHER_ORGANISM_INVOLVED_IN_SYMBIOTIC_INTERACTION	13	0.6343	0.908241	0.0017	0.00496111	0.72441	8.77456
GO_NEGATIVE_REGULATION_OF_GENE_EXPRESSION_EPIGENETIC	13	0.613	0.899717	0.0018	0.00496111	0.613705	8.78526
GO_CHROMATIN_ORGANIZATION_INVOLVED_IN_REGULATION_OF_TRANSCRIPTION	13	0.2389	0.663611	0.0018	0.00496111	0.592826	9
GO_CHAPERONE_MEDIATED_PROTEIN_FOLDING	11	0.0057	0.24225	0.0021	0.00519474	0.725097	7.02489
GO_POSITIVE_REGULATION_OF_ION_TRANSMEMBRANE_TRANSPORT	11	0.3722	0.754679	0.0021	0.00519474	0.70927	7.81209
GO_NEGATIVE_REGULATION_OF_RESPONSE_TO_OXIDATIVE_STRESS	11	0.2734	0.702085	0.0021	0.00519474	0.718547	8.58921
GO_AMINO_ACID_TRANSMEMBRANE_TRANSPORT	11	0.8143	0.970616	0.0021	0.00519474	0.737383	8.65479
GO_CRANIAL_SKELETAL_SYSTEM_DEVELOPMENT	11	0.8617	0.973996	0.0021	0.00519474	0.710283	8.89516
GO_REGULATION_OF_GLIOGENESIS	11	0.9241	0.988549	0.0021	0.00519474	0.747167	9.17441
GO_NEGATIVE_REGULATION_OF_DEPHOSPHORYLATION	11	0.899	0.984775	0.0021	0.00519474	0.752202	9.28535
GO_B_CELL_ACTIVATION_INVOLVED_IN_IMMUNE_RESPONSE	11	0.2476	0.669476	0.0021	0.00519474	0.682951	9.68373
GO_NEPHRON_EPITHELIUM_DEVELOPMENT	15	0.11	0.546784	0.0026	0.00551739	0.593896	7.68576
GO_DRUG_TRANSMEMBRANE_TRANSPORT	14	0.1	0.517169	0.0024	0.00551739	0.545802	7.82944
GO_REGULATION_OF_ENDOTHELIAL_CELL_MIGRATION	17	0.1	0.517169	0.0025	0.00551739	0.605923	8.17239
GO_ERYTHROCYTE_HOMEOSTASIS	15	0.11	0.546784	0.0026	0.00551739	0.59384	8.67814
GO_LACTATION	10	0.8809	0.983889	0.0027	0.00551739	0.665694	9.15799
GO_LUNG_EPITHELIUM_DEVELOPMENT	10	0.7394	0.943679	0.0027	0.00551739	0.581333	9.35142
GO_PLACENTA_DEVELOPMENT	13	0.0341	0.406111	0.0026	0.00551739	0.600169	9.68743
GO_ENDOTHELIUM_DEVELOPMENT	10	0.5063	0.842182	0.0027	0.00551739	0.716167	9.83231
GO_DENDRITIC_SPINE_DEVELOPMENT	12	0.1682	0.581179	0.003	0.00564	0.682979	7.73608
GO_REGULATION_OF_T_CELL_DIFFERENTIATION	12	0.3337	0.748087	0.003	0.00564	0.681472	7.7905
GO_POSITIVE_REGULATION_OF_SMOOTH_MUSCLE_CELL_PROLIFERATION	12	0.2	0.626563	0.003	0.00564	0.731848	8.14224
GO_SYNAPTIC_TRANSMISSION_GLUTAMATERGIC	11	0.215	0.63676	0.0029	0.00564	0.75638	8.45205
GO_CALCIUM_ION_TRANSMEMBRANE_IMPORT_INTO_CYTOSOL	12	0.2	0.626563	0.003	0.00564	0.64455	8.47652
GO_ALPHA_AMINO_ACID_BIOSYNTHETIC_PROCESS	12	0.1	0.517169	0.003	0.00564	0.519252	8.57574
GO_RESPONSE_TO_ANTINEOPLASTIC_AGENT	12	0.6019	0.891315	0.003	0.00564	0.715558	8.82927
GO_POSITIVE_REGULATION_OF_INSULIN_SECRETION	12	0.8575	0.972463	0.003	0.00564	0.715467	8.90785
GO_POSITIVE_REGULATION_OF_IMMUNE_EFFECTOR_PROCESS	12	0.6	0.890052	0.003	0.00564	0.693115	9.03778
GO_CAMERA_TYPE_EYE_MORPHOGENESIS	11	0.5875	0.883339	0.0029	0.00564	0.633976	9.40271
GO_IMMUNOGLOBULIN_PRODUCTION	11	0.39	0.759473	0.0029	0.00564	0.671132	9.53496
GO_REGULATION_OF_B_CELL_PROLIFERATION	11	0.3623	0.754679	0.0029	0.00564	0.630727	9.5793
GO_NEGATIVE_REGULATION_OF_HORMONE_SECRETION	11	0.0963	0.511594	0.0029	0.00564	0.631906	9.70348
GO_BLOOD_VESSEL_ENDOTHELIAL_CELL_MIGRATION	13	0.3395	0.748087	0.0038	0.00686923	0.636982	8.44602
GO_B_CELL_PROLIFERATION	13	0.5332	0.855132	0.0038	0.00686923	0.641227	9.20216
GO_REGULATION_OF_DENDRITE_DEVELOPMENT	10	0.2409	0.666201	0.0041	0.00713704	0.662217	7.44085
GO_POSITIVE_REGULATION_OF_LEUKOCYTE_MIGRATION	10	0.0344	0.406111	0.0041	0.00713704	0.763987	7.51399
GO_CYTOPLASMIC_PATTERN_RECOGNITION_RECEPTOR_SIGNALING_PATHWAY	10	0.4883	0.834222	0.0041	0.00713704	0.759157	8.22746
GO_REGULATION_OF_CELL_SUBSTRATE_JUNCTION_ASSEMBLY	10	0.3313	0.748087	0.0041	0.00713704	0.729478	8.58201
GO_REGULATION_OF_LIPID_KINASE_ACTIVITY	10	0.9175	0.988549	0.0041	0.00713704	0.771334	8.80178
GO_REGULATION_OF_CELL_AGING	13	0.3395	0.748087	0.0044	0.00738571	0.650745	8.07017
GO_ANTIBIOTIC_METABOLIC_PROCESS	11	0.1597	0.576271	0.0049	0.00794138	0.665143	7.35371
GO_ENDOTHELIAL_CELL_APOPTOTIC_PROCESS	11	0.4342	0.793699	0.0049	0.00794138	0.568385	7.70428
GO_POSITIVE_REGULATION_OF_CYSTEINE_TYPE_ENDOPEPTIDASE_ACTIVITY	11	0.3687	0.754679	0.0049	0.00794138	0.742865	8.09682
GO_INTERACTION_WITH_SYMBIONT	11	0.3687	0.754679	0.0049	0.00794138	0.711368	8.23561
GO_REGULATION_OF_RESPONSE_TO_DRUG	11	0.6576	0.915033	0.0049	0.00794138	0.640523	8.52931
GO_RESPONSE_TO_NICOTINE	11	0.6557	0.915033	0.0049	0.00794138	0.683615	8.80503
GO_NEUROTRANSMITTER_BIOSYNTHETIC_PROCESS	10	0.6723	0.915793	0.0051	0.00799	0.717561	9.16535
GO_TUMOR_NECROSIS_FACTOR_SUPERFAMILY_CYTOKINE_PRODUCTION	10	0.4917	0.834222	0.0051	0.00799	0.714001	9.44215
GO_SPINAL_CORD_DEVELOPMENT	13	0.0186	0.324388	0.0053	0.00803548	0.644568	6.93893
GO_EXTRACELLULAR_MATRIX_DISASSEMBLY	13	0.0917	0.496465	0.0053	0.00803548	0.686464	7.48884
GO_TUMOR_NECROSIS_FACTOR_MEDIATED_SIGNALING_PATHWAY	13	0.0595	0.439655	0.006	0.0088125	0.555689	7.39524
GO_ENDODERM_DEVELOPMENT	11	0.0871	0.483301	0.0062	0.0088303	0.665679	7.61455
GO_RECEPTOR_INTERNALIZATION	10	0.8583	0.972463	0.0062	0.0088303	0.725184	9.05262
GO_PHOSPHOLIPASE_C_ACTIVATING_G_PROTEIN_COUPLED_RECEPTOR_SIGNALING_PATHWAY	10	0.8822	0.983889	0.0062	0.0088303	0.718772	9.09869
GO_LEUKOCYTE_HOMEOSTASIS	10	0.133	0.559653	0.0062	0.0088303	0.686442	9.21673
GO_PROTEIN_HETEROOLIGOMERIZATION	15	0.31	0.740169	0.0072	0.00995294	0.577811	7.76851
GO_POSITIVE_REGULATION_OF_REACTIVE_OXYGEN_SPECIES_METABOLIC_PROCESS	10	0.0471	0.425867	0.0088	0.0114889	0.774588	7.75326
GO_RESPONSE_TO_FLUID_SHEAR_STRESS	10	0.3901	0.759473	0.0088	0.0114889	0.705846	8.34354
GO_INTRACELLULAR_LIPID_TRANSPORT	13	0.1982	0.626563	0.0086	0.0114889	0.575352	8.92723
GO_RESPONSE_TO_VITAMIN	10	0.5155	0.84721	0.0088	0.0114889	0.650368	9.04832
GO_DNA_METHYLATION	10	0.8293	0.970616	0.0088	0.0114889	0.698238	9.13196
GO_POLYSACCHARIDE_METABOLIC_PROCESS	10	0.6	0.890052	0.0088	0.0114889	0.696212	9.27456
GO_FEEDING_BEHAVIOR	10	0.375	0.757126	0.0088	0.0114889	0.627503	9.57946
GO_NEGATIVE_REGULATION_OF_TRANSMEMBRANE_TRANSPORT	12	0.1949	0.625151	0.0094	0.0119405	0.66044	7.8503
GO_REGULATION_OF_CATION_CHANNEL_ACTIVITY	12	0.6	0.890052	0.0094	0.0119405	0.653952	8.10882
GO_REGULATION_OF_MEMBRANE_LIPID_DISTRIBUTION	10	0.0701	0.448008	0.0121	0.0149658	0.536309	6.40375
GO_NEGATIVE_REGULATION_OF_ION_TRANSMEMBRANE_TRANSPORT	10	0.0464	0.425867	0.0121	0.0149658	0.676424	7.04329
GO_GLUTAMINE_FAMILY_AMINO_ACID_METABOLIC_PROCESS	10	0.1826	0.60393	0.0121	0.0149658	0.660875	7.40948
GO_POSITIVE_REGULATION_OF_TRANSMEMBRANE_RECEPTOR_PROTEIN_SERINE_THREONINE_KINASE_SIGNALING_PATHWAY	10	0.2409	0.666201	0.0121	0.0149658	0.6279	7.55813
GO_ENERGY_RESERVE_METABOLIC_PROCESS	10	0.0939	0.501981	0.0121	0.0149658	0.610012	8.67548
GO_NEGATIVE_REGULATION_OF_VIRAL_PROCESS	10	0.1426	0.563355	0.0121	0.0149658	0.581668	8.72544
GO_RENAL_TUBULE_DEVELOPMENT	13	0.0801	0.477172	0.0131	0.0157872	0.599982	6.95971
GO_PLATELET_DEGRANULATION	11	0.0251	0.380263	0.0174	0.020061	0.523546	5.75707
GO_RESPONSE_TO_OSMOTIC_STRESS	10	0.6614	0.915512	0.0175	0.020061	0.666474	8.13826
GO_POSITIVE_REGULATION_OF_PRODUCTION_OF_MOLECULAR_MEDIATOR_OF_IMMUNE_RESPONSE	10	0.101	0.517169	0.0175	0.020061	0.639995	8.73995
GO_POSITIVE_REGULATION_OF_ENDOTHELIAL_CELL_MIGRATION	11	0.2734	0.702085	0.0232	0.0259619	0.57435	8.38838
GO_MESONEPHROS_DEVELOPMENT	12	0.0435	0.418315	0.0269	0.0289477	0.624583	6.62165
GO_IRON_ION_HOMEOSTASIS	11	0.4141	0.776982	0.0271	0.0289477	0.561681	7.95261
GO_CELLULAR_TRANSITION_METAL_ION_HOMEOSTASIS	11	0.1669	0.580429	0.0271	0.0289477	0.512343	8.82452
GO_DICARBOXYLIC_ACID_TRANSPORT	10	0.3	0.736095	0.0293	0.0306022	0.6221	8.08675
GO_KIDNEY_MORPHOGENESIS	11	0.1478	0.563355	0.0424	0.0433217	0.576072	7.12486
GO_SULFUR_COMPOUND_TRANSPORT	11	0.2653	0.694557	0.0424	0.0433217	0.538311	8.21102
GO_NEPHRON_MORPHOGENESIS	10	0.0937	0.501981	0.0673	0.0673	0.564848	6.66144
GO_AROMATIC_AMINO_ACID_FAMILY_CATABOLIC_PROCESS	0	NA	NA	NA	NA	NA	NA
GO_GLIAL_CELL_FATE_COMMITMENT	0	NA	NA	NA	NA	NA	NA
GO_NEGATIVE_REGULATION_OF_DELAYED_RECTIFIER_POTASSIUM_CHANNEL_ACTIVITY	0	NA	NA	NA	NA	NA	NA
GO_LEUKOTRIENE_D4_METABOLIC_PROCESS	0	NA	NA	NA	NA	NA	NA
GO_KERATAN_SULFATE_CATABOLIC_PROCESS	0	NA	NA	NA	NA	NA	NA
GO_POSITIVE_REGULATION_OF_T_CELL_MIGRATION	0	NA	NA	NA	NA	NA	NA
GO_REGULATION_OF_RELAXATION_OF_MUSCLE	0	NA	NA	NA	NA	NA	NA
GO_POSITIVE_REGULATION_OF_TYPE_I_INTERFERON_MEDIATED_SIGNALING_PATHWAY	0	NA	NA	NA	NA	NA	NA
GO_NEGATIVE_REGULATION_OF_SYNAPSE_ORGANIZATION	0	NA	NA	NA	NA	NA	NA
GO_POSITIVE_REGULATION_OF_CAMP_MEDIATED_SIGNALING	0	NA	NA	NA	NA	NA	NA
GO_POSITIVE_REGULATION_OF_TOLL_LIKE_RECEPTOR_SIGNALING_PATHWAY	0	NA	NA	NA	NA	NA	NA
GO_REGULATION_OF_TOOTH_MINERALIZATION	0	NA	NA	NA	NA	NA	NA
GO_TRANSITION_BETWEEN_FAST_AND_SLOW_FIBER	0	NA	NA	NA	NA	NA	NA
GO_MDA_5_SIGNALING_PATHWAY	0	NA	NA	NA	NA	NA	NA
GO_POSITIVE_REGULATION_OF_CYTOLYSIS	0	NA	NA	NA	NA	NA	NA
GO_CELL_PROLIFERATION_IN_BONE_MARROW	0	NA	NA	NA	NA	NA	NA
GO_ATP_SYNTHESIS_COUPLED_PROTON_TRANSPORT	0	NA	NA	NA	NA	NA	NA
GO_ATRIAL_SEPTUM_MORPHOGENESIS	0	NA	NA	NA	NA	NA	NA
GO_FAT_SOLUBLE_VITAMIN_BIOSYNTHETIC_PROCESS	0	NA	NA	NA	NA	NA	NA
GO_NITROGEN_CYCLE_METABOLIC_PROCESS	0	NA	NA	NA	NA	NA	NA
GO_G_PROTEIN_COUPLED_GLUTAMATE_RECEPTOR_SIGNALING_PATHWAY	0	NA	NA	NA	NA	NA	NA
GO_INTERLEUKIN_6_BIOSYNTHETIC_PROCESS	0	NA	NA	NA	NA	NA	NA
GO_VENTRICULAR_CARDIAC_MUSCLE_CELL_DEVELOPMENT	0	NA	NA	NA	NA	NA	NA
GO_ANTIGEN_PROCESSING_AND_PRESENTATION_OF_PEPTIDE_ANTIGEN_VIA_MHC_CLASS_IB	0	NA	NA	NA	NA	NA	NA
GO_NEGATIVE_REGULATION_OF_INTERLEUKIN_12_PRODUCTION	0	NA	NA	NA	NA	NA	NA
GO_BRANCHING_INVOLVED_IN_LABYRINTHINE_LAYER_MORPHOGENESIS	0	NA	NA	NA	NA	NA	NA
GO_POSITIVE_REGULATION_OF_PHAGOCYTOSIS_ENGULFMENT	0	NA	NA	NA	NA	NA	NA
GO_PLASMA_MEMBRANE_FUSION	0	NA	NA	NA	NA	NA	NA
GO_VERY_LOW_DENSITY_LIPOPROTEIN_PARTICLE_REMODELING	0	NA	NA	NA	NA	NA	NA
GO_POSITIVE_REGULATION_OF_INFLAMMATORY_RESPONSE_TO_ANTIGENIC_STIMULUS	0	NA	NA	NA	NA	NA	NA
GO_REGULATION_OF_ACTIVIN_RECEPTOR_SIGNALING_PATHWAY	0	NA	NA	NA	NA	NA	NA
GO_POSITIVE_REGULATION_OF_SYSTEMIC_ARTERIAL_BLOOD_PRESSURE	0	NA	NA	NA	NA	NA	NA
GO_NEGATIVE_REGULATION_OF_ACTIVIN_RECEPTOR_SIGNALING_PATHWAY	0	NA	NA	NA	NA	NA	NA
GO_CHYLOMICRON_ASSEMBLY	0	NA	NA	NA	NA	NA	NA
GO_REGULATION_OF_ARP2_3_COMPLEX_MEDIATED_ACTIN_NUCLEATION	0	NA	NA	NA	NA	NA	NA
GO_TRIGLYCERIDE_RICH_LIPOPROTEIN_PARTICLE_REMODELING	0	NA	NA	NA	NA	NA	NA
GO_POSITIVE_REGULATION_OF_NECROTIC_CELL_DEATH	0	NA	NA	NA	NA	NA	NA
GO_ADENYLATE_CYCLASE_ACTIVATING_DOPAMINE_RECEPTOR_SIGNALING_PATHWAY	0	NA	NA	NA	NA	NA	NA
GO_ESTABLISHMENT_OF_ENDOTHELIAL_INTESTINAL_BARRIER	0	NA	NA	NA	NA	NA	NA
GO_DETECTION_OF_EXTERNAL_BIOTIC_STIMULUS	0	NA	NA	NA	NA	NA	NA
GO_REVERSIBLE_DIFFERENTIATION	0	NA	NA	NA	NA	NA	NA
GO_TYROSINE_METABOLIC_PROCESS	0	NA	NA	NA	NA	NA	NA
GO_GOLGI_TO_VACUOLE_TRANSPORT	0	NA	NA	NA	NA	NA	NA
GO_PEPTIDYL_LYSINE_DIMETHYLATION	0	NA	NA	NA	NA	NA	NA
GO_REGULATION_OF_OSTEOCLAST_DEVELOPMENT	0	NA	NA	NA	NA	NA	NA
GO_CARDIAC_CELL_FATE_COMMITMENT	0	NA	NA	NA	NA	NA	NA
GO_DNA_INTEGRATION	0	NA	NA	NA	NA	NA	NA
GO_NEGATIVE_REGULATION_OF_T_HELPER_17_TYPE_IMMUNE_RESPONSE	0	NA	NA	NA	NA	NA	NA
GO_REGULATION_OF_DENDRITIC_CELL_DIFFERENTIATION	0	NA	NA	NA	NA	NA	NA
GO_ETHANOL_OXIDATION	0	NA	NA	NA	NA	NA	NA
GO_POSITIVE_REGULATION_OF_MITOCHONDRIAL_DEPOLARIZATION	0	NA	NA	NA	NA	NA	NA
GO_REGULATION_OF_FLAGELLATED_SPERM_MOTILITY	0	NA	NA	NA	NA	NA	NA
GO_NEGATIVE_REGULATION_OF_CILIUM_ASSEMBLY	0	NA	NA	NA	NA	NA	NA
GO_MEMBRANE_HYPERPOLARIZATION	0	NA	NA	NA	NA	NA	NA
GO_RESPONSE_TO_NITROSATIVE_STRESS	0	NA	NA	NA	NA	NA	NA
GO_DETECTION_OF_MOLECULE_OF_BACTERIAL_ORIGIN	0	NA	NA	NA	NA	NA	NA
GO_MIDBODY_ABSCISSION	0	NA	NA	NA	NA	NA	NA
GO_EPITHELIAL_CILIUM_MOVEMENT_INVOLVED_IN_DETERMINATION_OF_LEFT_RIGHT_ASYMMETRY	0	NA	NA	NA	NA	NA	NA
GO_NEGATIVE_REGULATION_OF_VOLTAGE_GATED_POTASSIUM_CHANNEL_ACTIVITY	0	NA	NA	NA	NA	NA	NA
GO_FOREBRAIN_REGIONALIZATION	0	NA	NA	NA	NA	NA	NA
GO_POSITIVE_REGULATION_OF_TELOMERE_CAPPING	0	NA	NA	NA	NA	NA	NA
GO_TYPE_I_INTERFERON_BIOSYNTHETIC_PROCESS	0	NA	NA	NA	NA	NA	NA
GO_POSITIVE_REGULATION_OF_CELL_SIZE	0	NA	NA	NA	NA	NA	NA
GO_GLYCOSIDE_METABOLIC_PROCESS	0	NA	NA	NA	NA	NA	NA
GO_IRES_DEPENDENT_VIRAL_TRANSLATIONAL_INITIATION	0	NA	NA	NA	NA	NA	NA
GO_REGULATION_OF_GRANULOCYTE_DIFFERENTIATION	0	NA	NA	NA	NA	NA	NA
GO_TYPE_B_PANCREATIC_CELL_PROLIFERATION	0	NA	NA	NA	NA	NA	NA
GO_POSITIVE_REGULATION_OF_T_CELL_RECEPTOR_SIGNALING_PATHWAY	0	NA	NA	NA	NA	NA	NA
GO_RESPONSE_TO_LIPOTEICHOIC_ACID	0	NA	NA	NA	NA	NA	NA
GO_FORMATION_OF_CYTOPLASMIC_TRANSLATION_INITIATION_COMPLEX	0	NA	NA	NA	NA	NA	NA
GO_MICROTUBULE_ANCHORING_AT_CENTROSOME	0	NA	NA	NA	NA	NA	NA
GO_NEGATIVE_REGULATION_OF_NEURON_MIGRATION	0	NA	NA	NA	NA	NA	NA
GO_HYPEROSMOTIC_SALINITY_RESPONSE	0	NA	NA	NA	NA	NA	NA
GO_NERVE_GROWTH_FACTOR_SIGNALING_PATHWAY	0	NA	NA	NA	NA	NA	NA
GO_MESENDODERM_DEVELOPMENT	0	NA	NA	NA	NA	NA	NA
GO_POSITIVE_REGULATION_OF_SPHINGOLIPID_BIOSYNTHETIC_PROCESS	0	NA	NA	NA	NA	NA	NA
GO_VENTRICULAR_TRABECULA_MYOCARDIUM_MORPHOGENESIS	0	NA	NA	NA	NA	NA	NA
GO_DETOXIFICATION_OF_INORGANIC_COMPOUND	0	NA	NA	NA	NA	NA	NA
GO_NEGATIVE_REGULATION_OF_CELL_KILLING	0	NA	NA	NA	NA	NA	NA
GO_COMPLEMENT_DEPENDENT_CYTOTOXICITY	0	NA	NA	NA	NA	NA	NA
GO_DIVALENT_INORGANIC_ANION_HOMEOSTASIS	0	NA	NA	NA	NA	NA	NA
GO_PROTOPORPHYRINOGEN_IX_METABOLIC_PROCESS	0	NA	NA	NA	NA	NA	NA
GO_GLYCOLIPID_CATABOLIC_PROCESS	0	NA	NA	NA	NA	NA	NA
GO_CELLULAR_RESPONSE_TO_ELECTRICAL_STIMULUS	0	NA	NA	NA	NA	NA	NA
GO_REGULATION_OF_NATURAL_KILLER_CELL_DIFFERENTIATION	0	NA	NA	NA	NA	NA	NA
GO_INTRA_GOLGI_VESICLE_MEDIATED_TRANSPORT	0	NA	NA	NA	NA	NA	NA
GO_POSITIVE_REGULATION_OF_INTERLEUKIN_1_SECRETION	0	NA	NA	NA	NA	NA	NA
GO_REGULATION_OF_CYTOKINE_SECRETION_INVOLVED_IN_IMMUNE_RESPONSE	0	NA	NA	NA	NA	NA	NA
GO_NEGATIVE_REGULATION_OF_PROTEIN_LOCALIZATION_TO_CELL_SURFACE	0	NA	NA	NA	NA	NA	NA
GO_POSITIVE_REGULATION_OF_FLAGELLATED_SPERM_MOTILITY	0	NA	NA	NA	NA	NA	NA
GO_OLIGOSACCHARIDE_CATABOLIC_PROCESS	0	NA	NA	NA	NA	NA	NA
GO_POSITIVE_REGULATION_OF_DEFENSE_RESPONSE_TO_BACTERIUM	0	NA	NA	NA	NA	NA	NA
GO_NEGATIVE_REGULATION_OF_LEUKOCYTE_ADHESION_TO_VASCULAR_ENDOTHELIAL_CELL	0	NA	NA	NA	NA	NA	NA
GO_WNT_SIGNALING_PATHWAY_INVOLVED_IN_HEART_DEVELOPMENT	0	NA	NA	NA	NA	NA	NA
GO_PHOSPHATIDYLSERINE_ACYL_CHAIN_REMODELING	0	NA	NA	NA	NA	NA	NA
GO_POSITIVE_REGULATION_OF_TRANSCRIPTION_REGULATORY_REGION_DNA_BINDING	0	NA	NA	NA	NA	NA	NA
GO_POSITIVE_REGULATION_OF_TELOMERASE_RNA_LOCALIZATION_TO_CAJAL_BODY	0	NA	NA	NA	NA	NA	NA
GO_CELLULAR_RESPONSE_TO_X_RAY	0	NA	NA	NA	NA	NA	NA
GO_LIPOXYGENASE_PATHWAY	0	NA	NA	NA	NA	NA	NA
GO_REGULATION_OF_OOGENESIS	0	NA	NA	NA	NA	NA	NA
GO_NOSE_DEVELOPMENT	0	NA	NA	NA	NA	NA	NA
GO_NEGATIVE_REGULATION_OF_TUMOR_NECROSIS_FACTOR_SECRETION	0	NA	NA	NA	NA	NA	NA
GO_REGULATION_OF_PHENOTYPIC_SWITCHING	0	NA	NA	NA	NA	NA	NA
GO_CALCIUM_ION_IMPORT_INTO_CYTOSOL	0	NA	NA	NA	NA	NA	NA
GO_ACETYL_COA_BIOSYNTHETIC_PROCESS_FROM_PYRUVATE	0	NA	NA	NA	NA	NA	NA
GO_DETECTION_OF_OTHER_ORGANISM	0	NA	NA	NA	NA	NA	NA
GO_REGULATION_OF_CELLULAR_RESPONSE_TO_OSMOTIC_STRESS	0	NA	NA	NA	NA	NA	NA
GO_NEGATIVE_REGULATION_OF_CELL_FATE_COMMITMENT	0	NA	NA	NA	NA	NA	NA
GO_REGULATION_OF_DOPAMINERGIC_NEURON_DIFFERENTIATION	0	NA	NA	NA	NA	NA	NA
GO_INTERLEUKIN_2_BIOSYNTHETIC_PROCESS	0	NA	NA	NA	NA	NA	NA
GO_SUPEROXIDE_ANION_GENERATION	0	NA	NA	NA	NA	NA	NA
GO_REGULATION_OF_CYTOLYSIS	0	NA	NA	NA	NA	NA	NA
GO_VENTRICULAR_CARDIAC_MUSCLE_CELL_DIFFERENTIATION	0	NA	NA	NA	NA	NA	NA
GO_RETROGRADE_TRANS_SYNAPTIC_SIGNALING	0	NA	NA	NA	NA	NA	NA
GO_SEROTONIN_SECRETION	0	NA	NA	NA	NA	NA	NA
GO_HYDROGEN_PEROXIDE_CATABOLIC_PROCESS	0	NA	NA	NA	NA	NA	NA
GO_TROPHOBLAST_GIANT_CELL_DIFFERENTIATION	0	NA	NA	NA	NA	NA	NA
GO_NEGATIVE_REGULATION_OF_BONE_REMODELING	0	NA	NA	NA	NA	NA	NA
GO_SKELETAL_MYOFIBRIL_ASSEMBLY	0	NA	NA	NA	NA	NA	NA
GO_POSITIVE_REGULATION_OF_LYMPHOCYTE_CHEMOTAXIS	0	NA	NA	NA	NA	NA	NA
GO_DOPAMINE_BIOSYNTHETIC_PROCESS	0	NA	NA	NA	NA	NA	NA
GO_FOREBRAIN_NEURON_FATE_COMMITMENT	0	NA	NA	NA	NA	NA	NA
GO_PROTEIN_LOCALIZATION_TO_PRESYNAPSE	0	NA	NA	NA	NA	NA	NA
GO_POSITIVE_REGULATION_OF_INTERLEUKIN_1_PRODUCTION	0	NA	NA	NA	NA	NA	NA
GO_REGULATION_OF_CELL_COMMUNICATION_BY_ELECTRICAL_COUPLING	0	NA	NA	NA	NA	NA	NA
GO_NEGATIVE_REGULATION_OF_GLIAL_CELL_PROLIFERATION	0	NA	NA	NA	NA	NA	NA
GO_C_TERMINAL_PROTEIN_AMINO_ACID_MODIFICATION	0	NA	NA	NA	NA	NA	NA
GO_ENDOPLASMIC_RETICULUM_TO_CYTOSOL_TRANSPORT	0	NA	NA	NA	NA	NA	NA
GO_RESPONSE_TO_GRAVITY	0	NA	NA	NA	NA	NA	NA
GO_FATTY_ACID_DERIVATIVE_CATABOLIC_PROCESS	0	NA	NA	NA	NA	NA	NA
GO_REGULATION_OF_ESTABLISHMENT_OF_PROTEIN_LOCALIZATION_TO_CHROMOSOME	0	NA	NA	NA	NA	NA	NA
GO_MIDGUT_DEVELOPMENT	0	NA	NA	NA	NA	NA	NA
GO_COLLAGEN_ACTIVATED_SIGNALING_PATHWAY	0	NA	NA	NA	NA	NA	NA
GO_RETROGRADE_AXONAL_TRANSPORT	0	NA	NA	NA	NA	NA	NA
GO_REGULATION_OF_MACROPHAGE_DIFFERENTIATION	0	NA	NA	NA	NA	NA	NA
GO_REGULATION_OF_HEMATOPOIETIC_STEM_CELL_PROLIFERATION	0	NA	NA	NA	NA	NA	NA
GO_REGULATION_OF_SUPEROXIDE_ANION_GENERATION	0	NA	NA	NA	NA	NA	NA
GO_OLFACTORY_BEHAVIOR	0	NA	NA	NA	NA	NA	NA
GO_ANTIGEN_PROCESSING_AND_PRESENTATION_OF_ENDOGENOUS_ANTIGEN	0	NA	NA	NA	NA	NA	NA
GO_NEGATIVE_REGULATION_OF_HORMONE_METABOLIC_PROCESS	0	NA	NA	NA	NA	NA	NA
GO_CARDIAC_NEURAL_CREST_CELL_DIFFERENTIATION_INVOLVED_IN_HEART_DEVELOPMENT	0	NA	NA	NA	NA	NA	NA
GO_HISTONE_H3_K9_ACETYLATION	0	NA	NA	NA	NA	NA	NA
GO_NEGATIVE_REGULATION_OF_MYOBLAST_PROLIFERATION	0	NA	NA	NA	NA	NA	NA
GO_REGULATION_OF_BLOOD_VESSEL_REMODELING	0	NA	NA	NA	NA	NA	NA
GO_VITAMIN_D_BIOSYNTHETIC_PROCESS	0	NA	NA	NA	NA	NA	NA
GO_T_CELL_ACTIVATION_VIA_T_CELL_RECEPTOR_CONTACT_WITH_ANTIGEN_BOUND_TO_MHC_MOLECULE_ON_ANTIGEN_PRESENTING_CELL	0	NA	NA	NA	NA	NA	NA
GO_PHAGOSOME_ACIDIFICATION	0	NA	NA	NA	NA	NA	NA
GO_URONIC_ACID_METABOLIC_PROCESS	0	NA	NA	NA	NA	NA	NA
GO_SIGNAL_TRANSDUCTION_INVOLVED_IN_REGULATION_OF_GENE_EXPRESSION	0	NA	NA	NA	NA	NA	NA
GO_ECTODERM_DEVELOPMENT	0	NA	NA	NA	NA	NA	NA
GO_POSITIVE_REGULATION_OF_PROTEIN_LOCALIZATION_TO_SYNAPSE	0	NA	NA	NA	NA	NA	NA
GO_SMOOTH_MUSCLE_CELL_CHEMOTAXIS	0	NA	NA	NA	NA	NA	NA
GO_VITAMIN_CATABOLIC_PROCESS	0	NA	NA	NA	NA	NA	NA
GO_MALE_GENITALIA_DEVELOPMENT	0	NA	NA	NA	NA	NA	NA
GO_PERICARDIUM_DEVELOPMENT	0	NA	NA	NA	NA	NA	NA
GO_PROTEIN_K11_LINKED_DEUBIQUITINATION	0	NA	NA	NA	NA	NA	NA
GO_PRENYLATION	0	NA	NA	NA	NA	NA	NA
GO_REGULATION_OF_INFLAMMATORY_RESPONSE_TO_ANTIGENIC_STIMULUS	0	NA	NA	NA	NA	NA	NA
GO_REFLEX	0	NA	NA	NA	NA	NA	NA
GO_NEGATIVE_REGULATION_OF_ERYTHROCYTE_DIFFERENTIATION	0	NA	NA	NA	NA	NA	NA
GO_POSITIVE_REGULATION_OF_LYMPHOCYTE_MIGRATION	0	NA	NA	NA	NA	NA	NA
GO_CELL_MIGRATION_INVOLVED_IN_GASTRULATION	0	NA	NA	NA	NA	NA	NA
GO_REGULATION_OF_ADENYLATE_CYCLASE_ACTIVATING_G_PROTEIN_COUPLED_RECEPTOR_SIGNALING_PATHWAY	0	NA	NA	NA	NA	NA	NA
GO_ACROSOME_REACTION	0	NA	NA	NA	NA	NA	NA
GO_DENDRITIC_CELL_APOPTOTIC_PROCESS	0	NA	NA	NA	NA	NA	NA
GO_POSITIVE_REGULATION_OF_PROTEIN_DEPOLYMERIZATION	0	NA	NA	NA	NA	NA	NA
GO_REGULATION_OF_T_HELPER_1_CELL_DIFFERENTIATION	0	NA	NA	NA	NA	NA	NA
GO_NEGATIVE_REGULATION_OF_ADENYLATE_CYCLASE_ACTIVATING_G_PROTEIN_COUPLED_RECEPTOR_SIGNALING_PATHWAY	0	NA	NA	NA	NA	NA	NA
GO_REGULATION_OF_TRANSLATIONAL_INITIATION_BY_EIF2_ALPHA_PHOSPHORYLATION	0	NA	NA	NA	NA	NA	NA
GO_MUSCLE_CELL_FATE_COMMITMENT	0	NA	NA	NA	NA	NA	NA
GO_GOLGI_TO_ENDOSOME_TRANSPORT	0	NA	NA	NA	NA	NA	NA
GO_REGULATION_OF_TOLL_LIKE_RECEPTOR_2_SIGNALING_PATHWAY	0	NA	NA	NA	NA	NA	NA
GO_PHOTORECEPTOR_CELL_OUTER_SEGMENT_ORGANIZATION	0	NA	NA	NA	NA	NA	NA
GO_REGULATION_OF_MEIOTIC_NUCLEAR_DIVISION	0	NA	NA	NA	NA	NA	NA
GO_MITOTIC_NUCLEAR_ENVELOPE_REASSEMBLY	0	NA	NA	NA	NA	NA	NA
GO_POSITIVE_REGULATION_OF_INTERLEUKIN_17_PRODUCTION	0	NA	NA	NA	NA	NA	NA
GO_DETERMINATION_OF_DORSAL_VENTRAL_ASYMMETRY	0	NA	NA	NA	NA	NA	NA
GO_POSITIVE_REGULATION_OF_T_HELPER_17_TYPE_IMMUNE_RESPONSE	0	NA	NA	NA	NA	NA	NA
GO_REGULATION_OF_ACUTE_INFLAMMATORY_RESPONSE_TO_ANTIGENIC_STIMULUS	0	NA	NA	NA	NA	NA	NA
GO_MODIFICATION_OF_POSTSYNAPTIC_STRUCTURE	0	NA	NA	NA	NA	NA	NA
GO_POSITIVE_REGULATION_OF_RUFFLE_ASSEMBLY	0	NA	NA	NA	NA	NA	NA
GO_REGULATION_OF_CELL_CHEMOTAXIS_TO_FIBROBLAST_GROWTH_FACTOR	0	NA	NA	NA	NA	NA	NA
GO_SMALL_NUCLEOLAR_RIBONUCLEOPROTEIN_COMPLEX_ASSEMBLY	0	NA	NA	NA	NA	NA	NA
GO_NEGATIVE_REGULATION_OF_NITRIC_OXIDE_SYNTHASE_ACTIVITY	0	NA	NA	NA	NA	NA	NA
GO_REGULATION_OF_RECEPTOR_LOCALIZATION_TO_SYNAPSE	0	NA	NA	NA	NA	NA	NA
GO_SODIUM_ION_IMPORT_ACROSS_PLASMA_MEMBRANE	0	NA	NA	NA	NA	NA	NA
GO_T_HELPER_1_CELL_DIFFERENTIATION	0	NA	NA	NA	NA	NA	NA
GO_SPHINGOSINE_1_PHOSPHATE_RECEPTOR_SIGNALING_PATHWAY	0	NA	NA	NA	NA	NA	NA
GO_GLUCOCORTICOID_BIOSYNTHETIC_PROCESS	0	NA	NA	NA	NA	NA	NA
GO_MITOCHONDRIAL_DNA_REPLICATION	0	NA	NA	NA	NA	NA	NA
GO_POSITIVE_REGULATION_OF_STRIATED_MUSCLE_CONTRACTION	0	NA	NA	NA	NA	NA	NA
GO_RESPONSE_TO_INTERLEUKIN_9	0	NA	NA	NA	NA	NA	NA
GO_ADHESION_OF_SYMBIONT_TO_HOST_CELL	0	NA	NA	NA	NA	NA	NA
GO_PROTEIN_NEDDYLATION	0	NA	NA	NA	NA	NA	NA
GO_NEGATIVE_REGULATION_OF_TUMOR_NECROSIS_FACTOR_MEDIATED_SIGNALING_PATHWAY	0	NA	NA	NA	NA	NA	NA
GO_DETECTION_OF_TEMPERATURE_STIMULUS	0	NA	NA	NA	NA	NA	NA
GO_MIRNA_CATABOLIC_PROCESS	0	NA	NA	NA	NA	NA	NA
GO_NEGATIVE_REGULATION_OF_TUMOR_NECROSIS_FACTOR_BIOSYNTHETIC_PROCESS	0	NA	NA	NA	NA	NA	NA
GO_NEGATIVE_REGULATION_OF_MEIOTIC_CELL_CYCLE	0	NA	NA	NA	NA	NA	NA
GO_NEGATIVE_REGULATION_OF_TISSUE_REMODELING	0	NA	NA	NA	NA	NA	NA
GO_AMINOGLYCOSIDE_ANTIBIOTIC_METABOLIC_PROCESS	0	NA	NA	NA	NA	NA	NA
GO_POSITIVE_REGULATION_OF_NATURAL_KILLER_CELL_ACTIVATION	0	NA	NA	NA	NA	NA	NA
GO_LEUKOTRIENE_BIOSYNTHETIC_PROCESS	0	NA	NA	NA	NA	NA	NA
GO_T_HELPER_17_CELL_LINEAGE_COMMITMENT	0	NA	NA	NA	NA	NA	NA
GO_REGULATION_OF_INSULIN_LIKE_GROWTH_FACTOR_RECEPTOR_SIGNALING_PATHWAY	0	NA	NA	NA	NA	NA	NA
GO_ADENYLATE_CYCLASE_ACTIVATING_ADRENERGIC_RECEPTOR_SIGNALING_PATHWAY_INVOLVED_IN_HEART_PROCESS	0	NA	NA	NA	NA	NA	NA
GO_REGULATION_OF_PRESYNAPTIC_CYTOSOLIC_CALCIUM_ION_CONCENTRATION	0	NA	NA	NA	NA	NA	NA
GO_SEROTONIN_TRANSPORT	0	NA	NA	NA	NA	NA	NA
GO_VIRION_ATTACHMENT_TO_HOST_CELL	0	NA	NA	NA	NA	NA	NA
GO_NEGATIVE_REGULATION_OF_NATURAL_KILLER_CELL_MEDIATED_IMMUNITY	0	NA	NA	NA	NA	NA	NA
GO_PROTEIN_FOLDING_IN_ENDOPLASMIC_RETICULUM	0	NA	NA	NA	NA	NA	NA
GO_REGULATION_OF_PROTON_TRANSPORT	0	NA	NA	NA	NA	NA	NA
GO_REGULATION_OF_VITAMIN_METABOLIC_PROCESS	0	NA	NA	NA	NA	NA	NA
GO_POSITIVE_REGULATION_OF_EPIDERMAL_GROWTH_FACTOR_ACTIVATED_RECEPTOR_ACTIVITY	0	NA	NA	NA	NA	NA	NA
GO_REGULATION_OF_T_CELL_MEDIATED_CYTOTOXICITY	0	NA	NA	NA	NA	NA	NA
GO_ANTIGEN_PROCESSING_AND_PRESENTATION_OF_ENDOGENOUS_PEPTIDE_ANTIGEN	0	NA	NA	NA	NA	NA	NA
GO_REGULATION_OF_LIPOPOLYSACCHARIDE_MEDIATED_SIGNALING_PATHWAY	0	NA	NA	NA	NA	NA	NA
GO_NEGATIVE_REGULATION_OF_ACUTE_INFLAMMATORY_RESPONSE	0	NA	NA	NA	NA	NA	NA
GO_CGMP_BIOSYNTHETIC_PROCESS	0	NA	NA	NA	NA	NA	NA
GO_POSITIVE_REGULATION_OF_PROTEIN_KINASE_A_SIGNALING	0	NA	NA	NA	NA	NA	NA
GO_CELLULAR_RESPONSE_TO_IRON_ION	0	NA	NA	NA	NA	NA	NA
GO_SYNAPTIC_VESICLE_BUDDING	0	NA	NA	NA	NA	NA	NA
GO_PROTEASOMAL_UBIQUITIN_INDEPENDENT_PROTEIN_CATABOLIC_PROCESS	0	NA	NA	NA	NA	NA	NA
GO_GRANULOCYTE_MACROPHAGE_COLONY_STIMULATING_FACTOR_PRODUCTION	0	NA	NA	NA	NA	NA	NA
GO_NEGATIVE_REGULATION_OF_VASCULAR_ASSOCIATED_SMOOTH_MUSCLE_CELL_MIGRATION	0	NA	NA	NA	NA	NA	NA
GO_ESTABLISHMENT_OF_SISTER_CHROMATID_COHESION	0	NA	NA	NA	NA	NA	NA
GO_NEGATIVE_REGULATION_OF_MEIOTIC_NUCLEAR_DIVISION	0	NA	NA	NA	NA	NA	NA
GO_POSITIVE_REGULATION_OF_MACROPHAGE_DIFFERENTIATION	0	NA	NA	NA	NA	NA	NA
GO_PROTEIN_O_LINKED_GLYCOSYLATION_VIA_SERINE	0	NA	NA	NA	NA	NA	NA
GO_PHOSPHOLIPASE_C_ACTIVATING_DOPAMINE_RECEPTOR_SIGNALING_PATHWAY	0	NA	NA	NA	NA	NA	NA
GO_ORGAN_INDUCTION	0	NA	NA	NA	NA	NA	NA
GO_NEGATIVE_REGULATION_OF_CATECHOLAMINE_SECRETION	0	NA	NA	NA	NA	NA	NA
GO_INTERLEUKIN_12_SECRETION	0	NA	NA	NA	NA	NA	NA
GO_REGULATION_OF_ODONTOGENESIS_OF_DENTIN_CONTAINING_TOOTH	0	NA	NA	NA	NA	NA	NA
GO_TRYPTOPHAN_METABOLIC_PROCESS	0	NA	NA	NA	NA	NA	NA
GO_NEGATIVE_REGULATION_OF_HUMORAL_IMMUNE_RESPONSE	0	NA	NA	NA	NA	NA	NA
GO_REGULATION_OF_HUMORAL_IMMUNE_RESPONSE_MEDIATED_BY_CIRCULATING_IMMUNOGLOBULIN	0	NA	NA	NA	NA	NA	NA
GO_UREA_CYCLE	0	NA	NA	NA	NA	NA	NA
GO_T_CELL_MEDIATED_CYTOTOXICITY	0	NA	NA	NA	NA	NA	NA
GO_NEGATIVE_REGULATION_OF_LEUKOCYTE_MEDIATED_CYTOTOXICITY	0	NA	NA	NA	NA	NA	NA
GO_INTERFERON_GAMMA_BIOSYNTHETIC_PROCESS	0	NA	NA	NA	NA	NA	NA
GO_REGULATION_OF_POSTSYNAPTIC_CYTOSOLIC_CALCIUM_ION_CONCENTRATION	0	NA	NA	NA	NA	NA	NA
GO_POSITIVE_REGULATION_OF_VASCULAR_SMOOTH_MUSCLE_CELL_DIFFERENTIATION	0	NA	NA	NA	NA	NA	NA
GO_ESTABLISHMENT_OF_LYMPHOCYTE_POLARITY	0	NA	NA	NA	NA	NA	NA
GO_SENSORY_PERCEPTION_OF_TEMPERATURE_STIMULUS	0	NA	NA	NA	NA	NA	NA
GO_SA_NODE_CELL_TO_ATRIAL_CARDIAC_MUSCLE_CELL_COMMUNICATION	0	NA	NA	NA	NA	NA	NA
GO_CELLULAR_RESPONSE_TO_BRAIN_DERIVED_NEUROTROPHIC_FACTOR_STIMULUS	0	NA	NA	NA	NA	NA	NA
GO_HETEROCHROMATIN_ASSEMBLY	0	NA	NA	NA	NA	NA	NA
GO_COLLAGEN_ACTIVATED_TYROSINE_KINASE_RECEPTOR_SIGNALING_PATHWAY	0	NA	NA	NA	NA	NA	NA
GO_TELOMERE_LOCALIZATION	0	NA	NA	NA	NA	NA	NA
GO_CHEMOKINE_C_X_C_MOTIF_LIGAND_2_PRODUCTION	0	NA	NA	NA	NA	NA	NA
GO_INTERLEUKIN_27_MEDIATED_SIGNALING_PATHWAY	0	NA	NA	NA	NA	NA	NA
GO_TOLL_LIKE_RECEPTOR_2_SIGNALING_PATHWAY	0	NA	NA	NA	NA	NA	NA
GO_CELLULAR_GLUCURONIDATION	0	NA	NA	NA	NA	NA	NA
GO_REGULATION_OF_INTEGRIN_ACTIVATION	0	NA	NA	NA	NA	NA	NA
GO_FOREBRAIN_MORPHOGENESIS	0	NA	NA	NA	NA	NA	NA
GO_SYNAPTIC_VESICLE_PRIMING	0	NA	NA	NA	NA	NA	NA
GO_NUCLEOSOME_POSITIONING	0	NA	NA	NA	NA	NA	NA
GO_RESPONSE_TO_HISTAMINE	0	NA	NA	NA	NA	NA	NA
GO_COMPLEMENT_ACTIVATION_LECTIN_PATHWAY	0	NA	NA	NA	NA	NA	NA
GO_NEGATIVE_REGULATION_OF_T_CELL_MEDIATED_IMMUNITY	0	NA	NA	NA	NA	NA	NA
GO_POSITIVE_REGULATION_OF_MONOCYTE_CHEMOTACTIC_PROTEIN_1_PRODUCTION	0	NA	NA	NA	NA	NA	NA
GO_POSITIVE_REGULATION_OF_CYSTEINE_TYPE_ENDOPEPTIDASE_ACTIVITY_INVOLVED_IN_APOPTOTIC_SIGNALING_PATHWAY	0	NA	NA	NA	NA	NA	NA
GO_PROTECTION_FROM_NON_HOMOLOGOUS_END_JOINING_AT_TELOMERE	0	NA	NA	NA	NA	NA	NA
GO_MEIOTIC_TELOMERE_CLUSTERING	0	NA	NA	NA	NA	NA	NA
GO_POSITIVE_REGULATION_OF_CD4_POSITIVE_ALPHA_BETA_T_CELL_DIFFERENTIATION	0	NA	NA	NA	NA	NA	NA
GO_POSITIVE_REGULATION_OF_RESPONSE_TO_TUMOR_CELL	0	NA	NA	NA	NA	NA	NA
GO_LYMPH_NODE_DEVELOPMENT	0	NA	NA	NA	NA	NA	NA
GO_PRESYNAPTIC_MEMBRANE_ORGANIZATION	0	NA	NA	NA	NA	NA	NA
GO_REGULATION_OF_CGMP_MEDIATED_SIGNALING	0	NA	NA	NA	NA	NA	NA
GO_SPHINGOLIPID_MEDIATED_SIGNALING_PATHWAY	0	NA	NA	NA	NA	NA	NA
GO_CELL_CELL_ADHESION_INVOLVED_IN_GASTRULATION	0	NA	NA	NA	NA	NA	NA
GO_NEURON_CELL_CELL_ADHESION	0	NA	NA	NA	NA	NA	NA
GO_INDOLE_CONTAINING_COMPOUND_CATABOLIC_PROCESS	0	NA	NA	NA	NA	NA	NA
GO_REGULATION_OF_ANGIOTENSIN_LEVELS_IN_BLOOD	0	NA	NA	NA	NA	NA	NA
GO_ENDOCARDIUM_DEVELOPMENT	0	NA	NA	NA	NA	NA	NA
GO_NEGATIVE_REGULATION_OF_INFLAMMATORY_RESPONSE_TO_ANTIGENIC_STIMULUS	0	NA	NA	NA	NA	NA	NA
GO_NEGATIVE_REGULATION_OF_BONE_DEVELOPMENT	0	NA	NA	NA	NA	NA	NA
GO_SODIUM_ION_EXPORT_ACROSS_PLASMA_MEMBRANE	0	NA	NA	NA	NA	NA	NA
GO_NEGATIVE_REGULATION_OF_BLOOD_VESSEL_ENDOTHELIAL_CELL_PROLIFERATION_INVOLVED_IN_SPROUTING_ANGIOGENESIS	0	NA	NA	NA	NA	NA	NA
GO_GAMMA_DELTA_T_CELL_ACTIVATION	0	NA	NA	NA	NA	NA	NA
GO_NEGATIVE_REGULATION_OF_GLUCONEOGENESIS	0	NA	NA	NA	NA	NA	NA
GO_REGULATION_OF_PLATELET_AGGREGATION	0	NA	NA	NA	NA	NA	NA
GO_REGULATION_OF_T_HELPER_2_CELL_CYTOKINE_PRODUCTION	0	NA	NA	NA	NA	NA	NA
GO_NEGATIVE_REGULATION_OF_PROTEIN_SUMOYLATION	0	NA	NA	NA	NA	NA	NA
GO_OLFACTORY_BULB_INTERNEURON_DIFFERENTIATION	0	NA	NA	NA	NA	NA	NA
GO_NEGATIVE_REGULATION_OF_MYOTUBE_DIFFERENTIATION	0	NA	NA	NA	NA	NA	NA
GO_REGULATION_OF_FEMALE_GONAD_DEVELOPMENT	0	NA	NA	NA	NA	NA	NA
GO_MUSCLE_FILAMENT_SLIDING	0	NA	NA	NA	NA	NA	NA
GO_SEQUESTERING_OF_METAL_ION	0	NA	NA	NA	NA	NA	NA
GO_PROTEIN_COFACTOR_LINKAGE	0	NA	NA	NA	NA	NA	NA
GO_THYROID_HORMONE_METABOLIC_PROCESS	0	NA	NA	NA	NA	NA	NA
GO_VENOUS_BLOOD_VESSEL_DEVELOPMENT	0	NA	NA	NA	NA	NA	NA
GO_REGULATION_OF_TYPE_B_PANCREATIC_CELL_PROLIFERATION	0	NA	NA	NA	NA	NA	NA
GO_PROTEASOME_ASSEMBLY	0	NA	NA	NA	NA	NA	NA
GO_REGULATION_OF_RETINOIC_ACID_RECEPTOR_SIGNALING_PATHWAY	0	NA	NA	NA	NA	NA	NA
GO_NEGATIVE_REGULATION_OF_ALCOHOL_BIOSYNTHETIC_PROCESS	0	NA	NA	NA	NA	NA	NA
GO_NEGATIVE_REGULATION_OF_PROTEIN_AUTOPHOSPHORYLATION	0	NA	NA	NA	NA	NA	NA
GO_POSITIVE_REGULATION_OF_HEART_RATE	0	NA	NA	NA	NA	NA	NA
GO_RECEPTOR_GUANYLYL_CYCLASE_SIGNALING_PATHWAY	0	NA	NA	NA	NA	NA	NA
GO_PHOSPHATIDYLETHANOLAMINE_ACYL_CHAIN_REMODELING	0	NA	NA	NA	NA	NA	NA
GO_ESTABLISHMENT_OF_PROTEIN_LOCALIZATION_TO_POSTSYNAPTIC_MEMBRANE	0	NA	NA	NA	NA	NA	NA
GO_PROTEIN_LOCALIZATION_TO_CELL_JUNCTION	0	NA	NA	NA	NA	NA	NA
GO_MAINTENANCE_OF_ORGANELLE_LOCATION	0	NA	NA	NA	NA	NA	NA
GO_TRIGEMINAL_NERVE_DEVELOPMENT	0	NA	NA	NA	NA	NA	NA
GO_RIBOSOMAL_SMALL_SUBUNIT_ASSEMBLY	0	NA	NA	NA	NA	NA	NA
GO_POSITIVE_REGULATION_OF_INSULIN_LIKE_GROWTH_FACTOR_RECEPTOR_SIGNALING_PATHWAY	0	NA	NA	NA	NA	NA	NA
GO_POSITIVE_REGULATION_OF_T_CELL_MEDIATED_CYTOTOXICITY	0	NA	NA	NA	NA	NA	NA
GO_NEGATIVE_REGULATION_OF_LIPOPOLYSACCHARIDE_MEDIATED_SIGNALING_PATHWAY	0	NA	NA	NA	NA	NA	NA
GO_POSITIVE_REGULATION_OF_ACTION_POTENTIAL	0	NA	NA	NA	NA	NA	NA
GO_POSITIVE_REGULATION_OF_TISSUE_REMODELING	0	NA	NA	NA	NA	NA	NA
GO_NATURAL_KILLER_CELL_ACTIVATION_INVOLVED_IN_IMMUNE_RESPONSE	0	NA	NA	NA	NA	NA	NA
GO_POSITIVE_REGULATION_OF_GRANULOCYTE_MACROPHAGE_COLONY_STIMULATING_FACTOR_PRODUCTION	0	NA	NA	NA	NA	NA	NA
GO_MEIOSIS_II_CELL_CYCLE_PROCESS	0	NA	NA	NA	NA	NA	NA
GO_RAP_PROTEIN_SIGNAL_TRANSDUCTION	0	NA	NA	NA	NA	NA	NA
GO_DENDRITIC_CELL_ANTIGEN_PROCESSING_AND_PRESENTATION	0	NA	NA	NA	NA	NA	NA
GO_NEGATIVE_REGULATION_OF_CALCINEURIN_MEDIATED_SIGNALING	0	NA	NA	NA	NA	NA	NA
GO_POSITIVE_REGULATION_OF_ACTIN_FILAMENT_DEPOLYMERIZATION	0	NA	NA	NA	NA	NA	NA
GO_REGULATION_OF_T_CELL_CHEMOTAXIS	0	NA	NA	NA	NA	NA	NA
GO_NEPHRIC_DUCT_MORPHOGENESIS	0	NA	NA	NA	NA	NA	NA
GO_ETHANOL_METABOLIC_PROCESS	0	NA	NA	NA	NA	NA	NA
GO_CELL_CELL_ADHESION_MEDIATED_BY_INTEGRIN	0	NA	NA	NA	NA	NA	NA
GO_POSITIVE_REGULATION_OF_CARDIAC_MUSCLE_ADAPTATION	0	NA	NA	NA	NA	NA	NA
GO_ALDEHYDE_CATABOLIC_PROCESS	0	NA	NA	NA	NA	NA	NA
GO_CELLULAR_RESPONSE_TO_THYROID_HORMONE_STIMULUS	0	NA	NA	NA	NA	NA	NA
GO_PRODUCTION_OF_SIRNA_INVOLVED_IN_RNA_INTERFERENCE	0	NA	NA	NA	NA	NA	NA
GO_POSTSYNAPTIC_MODULATION_OF_CHEMICAL_SYNAPTIC_TRANSMISSION	0	NA	NA	NA	NA	NA	NA
GO_REGULATION_OF_CARDIAC_MUSCLE_ADAPTATION	0	NA	NA	NA	NA	NA	NA
GO_POSITIVE_REGULATION_OF_CHEMOKINE_BIOSYNTHETIC_PROCESS	0	NA	NA	NA	NA	NA	NA
GO_POSITIVE_REGULATION_OF_VASCULAR_PERMEABILITY	0	NA	NA	NA	NA	NA	NA
GO_CARDIAC_MUSCLE_CELL_FATE_COMMITMENT	0	NA	NA	NA	NA	NA	NA
GO_CALCIUM_MEDIATED_SIGNALING_USING_INTRACELLULAR_CALCIUM_SOURCE	0	NA	NA	NA	NA	NA	NA
GO_MONOUBIQUITINATED_PROTEIN_DEUBIQUITINATION	0	NA	NA	NA	NA	NA	NA
GO_REGULATION_OF_ACROSOME_REACTION	0	NA	NA	NA	NA	NA	NA
GO_DNA_REPLICATION_DEPENDENT_NUCLEOSOME_ORGANIZATION	0	NA	NA	NA	NA	NA	NA
GO_CELLULAR_RESPONSE_TO_INTERFERON_BETA	0	NA	NA	NA	NA	NA	NA
GO_THYROID_HORMONE_GENERATION	0	NA	NA	NA	NA	NA	NA
GO_CELL_MIGRATION_INVOLVED_IN_HEART_DEVELOPMENT	0	NA	NA	NA	NA	NA	NA
GO_COMPLEMENT_RECEPTOR_MEDIATED_SIGNALING_PATHWAY	0	NA	NA	NA	NA	NA	NA
GO_LIVER_MORPHOGENESIS	0	NA	NA	NA	NA	NA	NA
GO_RESPONSE_TO_INTERFERON_BETA	0	NA	NA	NA	NA	NA	NA
GO_ATRIAL_CARDIAC_MUSCLE_CELL_MEMBRANE_REPOLARIZATION	0	NA	NA	NA	NA	NA	NA
GO_APICAL_PROTEIN_LOCALIZATION	0	NA	NA	NA	NA	NA	NA
GO_METANEPHRIC_RENAL_VESICLE_MORPHOGENESIS	0	NA	NA	NA	NA	NA	NA
GO_PEPTIDYL_SERINE_DEPHOSPHORYLATION	0	NA	NA	NA	NA	NA	NA
GO_CD4_POSITIVE_ALPHA_BETA_T_CELL_LINEAGE_COMMITMENT	0	NA	NA	NA	NA	NA	NA
GO_ACTIN_FILAMENT_SEVERING	0	NA	NA	NA	NA	NA	NA
GO_POSITIVE_REGULATION_OF_OXIDATIVE_PHOSPHORYLATION	0	NA	NA	NA	NA	NA	NA
GO_INNER_DYNEIN_ARM_ASSEMBLY	0	NA	NA	NA	NA	NA	NA
GO_ENDOSOME_TO_PLASMA_MEMBRANE_PROTEIN_TRANSPORT	0	NA	NA	NA	NA	NA	NA
GO_REGULATION_OF_POSTSYNAPTIC_NEUROTRANSMITTER_RECEPTOR_ACTIVITY	0	NA	NA	NA	NA	NA	NA
GO_POSITIVE_REGULATION_OF_CELL_FATE_COMMITMENT	0	NA	NA	NA	NA	NA	NA
GO_ANTIGEN_PROCESSING_AND_PRESENTATION_VIA_MHC_CLASS_IB	0	NA	NA	NA	NA	NA	NA
GO_CYTOSKELETAL_ANCHORING_AT_PLASMA_MEMBRANE	0	NA	NA	NA	NA	NA	NA
GO_REGULATION_OF_NEUROMUSCULAR_JUNCTION_DEVELOPMENT	0	NA	NA	NA	NA	NA	NA
GO_REGULATION_OF_INTERLEUKIN_6_MEDIATED_SIGNALING_PATHWAY	0	NA	NA	NA	NA	NA	NA
GO_GOLGI_LOCALIZATION	0	NA	NA	NA	NA	NA	NA
GO_OPSONIZATION	0	NA	NA	NA	NA	NA	NA
GO_REGULATION_OF_CELL_CELL_ADHESION_MEDIATED_BY_INTEGRIN	0	NA	NA	NA	NA	NA	NA
GO_NEGATIVE_REGULATION_OF_ERAD_PATHWAY	0	NA	NA	NA	NA	NA	NA
GO_DETECTION_OF_TEMPERATURE_STIMULUS_INVOLVED_IN_SENSORY_PERCEPTION	0	NA	NA	NA	NA	NA	NA
GO_REGULATION_OF_TRANSLATIONAL_TERMINATION	0	NA	NA	NA	NA	NA	NA
GO_POSITIVE_REGULATION_OF_CHEMOKINE_C_X_C_MOTIF_LIGAND_2_PRODUCTION	0	NA	NA	NA	NA	NA	NA
GO_REGULATION_OF_MIRNA_METABOLIC_PROCESS	0	NA	NA	NA	NA	NA	NA
GO_REGULATION_OF_SERINE_TYPE_PEPTIDASE_ACTIVITY	0	NA	NA	NA	NA	NA	NA
GO_POSITIVE_REGULATION_OF_FIBROBLAST_APOPTOTIC_PROCESS	0	NA	NA	NA	NA	NA	NA
GO_GLOMERULAR_EPITHELIAL_CELL_DEVELOPMENT	0	NA	NA	NA	NA	NA	NA
GO_REGULATION_OF_RETROGRADE_PROTEIN_TRANSPORT_ER_TO_CYTOSOL	0	NA	NA	NA	NA	NA	NA
GO_NEGATIVE_REGULATION_OF_MONOOXYGENASE_ACTIVITY	0	NA	NA	NA	NA	NA	NA
GO_GENITALIA_MORPHOGENESIS	0	NA	NA	NA	NA	NA	NA
GO_REGULATION_OF_DELAYED_RECTIFIER_POTASSIUM_CHANNEL_ACTIVITY	0	NA	NA	NA	NA	NA	NA
GO_SPERM_CHROMATIN_CONDENSATION	0	NA	NA	NA	NA	NA	NA
GO_GRANULOCYTE_DIFFERENTIATION	0	NA	NA	NA	NA	NA	NA
GO_RENAL_VESICLE_DEVELOPMENT	0	NA	NA	NA	NA	NA	NA
GO_POSITIVE_REGULATION_OF_INTERLEUKIN_6_BIOSYNTHETIC_PROCESS	0	NA	NA	NA	NA	NA	NA
GO_REGULATION_OF_T_HELPER_17_TYPE_IMMUNE_RESPONSE	0	NA	NA	NA	NA	NA	NA
GO_REGULATION_OF_VIRAL_ENTRY_INTO_HOST_CELL	0	NA	NA	NA	NA	NA	NA
GO_LIMB_BUD_FORMATION	0	NA	NA	NA	NA	NA	NA
GO_MESENCHYMAL_TO_EPITHELIAL_TRANSITION_INVOLVED_IN_METANEPHROS_MORPHOGENESIS	0	NA	NA	NA	NA	NA	NA
GO_NEGATIVE_REGULATION_OF_VIRAL_ENTRY_INTO_HOST_CELL	0	NA	NA	NA	NA	NA	NA
GO_REGULATION_OF_PROTEIN_FOLDING	0	NA	NA	NA	NA	NA	NA
GO_REGULATION_OF_CONNECTIVE_TISSUE_REPLACEMENT	0	NA	NA	NA	NA	NA	NA
GO_REGULATION_OF_HIGH_VOLTAGE_GATED_CALCIUM_CHANNEL_ACTIVITY	0	NA	NA	NA	NA	NA	NA
GO_POSITIVE_REGULATION_OF_INTERFERON_GAMMA_BIOSYNTHETIC_PROCESS	0	NA	NA	NA	NA	NA	NA
GO_KYNURENINE_METABOLIC_PROCESS	0	NA	NA	NA	NA	NA	NA
GO_PHAGOCYTOSIS_RECOGNITION	0	NA	NA	NA	NA	NA	NA
GO_CHEMOKINE_C_C_MOTIF_LIGAND_2_SECRETION	0	NA	NA	NA	NA	NA	NA
GO_REGULATION_OF_RESPONSE_TO_TUMOR_CELL	0	NA	NA	NA	NA	NA	NA
GO_EMBRYONIC_DIGESTIVE_TRACT_MORPHOGENESIS	0	NA	NA	NA	NA	NA	NA
GO_ROSTROCAUDAL_NEURAL_TUBE_PATTERNING	0	NA	NA	NA	NA	NA	NA
GO_CYCLOOXYGENASE_PATHWAY	0	NA	NA	NA	NA	NA	NA
GO_ENDOTHELIAL_CELL_ACTIVATION	0	NA	NA	NA	NA	NA	NA
GO_BEHAVIORAL_RESPONSE_TO_ETHANOL	0	NA	NA	NA	NA	NA	NA
GO_CAMP_BIOSYNTHETIC_PROCESS	0	NA	NA	NA	NA	NA	NA
GO_ECTODERMAL_PLACODE_DEVELOPMENT	0	NA	NA	NA	NA	NA	NA
GO_CHOLESTEROL_CATABOLIC_PROCESS	0	NA	NA	NA	NA	NA	NA
GO_MODULATION_OF_MOLECULAR_FUNCTION_IN_OTHER_ORGANISM	0	NA	NA	NA	NA	NA	NA
GO_DENDRITIC_CELL_MIGRATION	0	NA	NA	NA	NA	NA	NA
GO_PROGESTERONE_METABOLIC_PROCESS	0	NA	NA	NA	NA	NA	NA
GO_TONGUE_DEVELOPMENT	0	NA	NA	NA	NA	NA	NA
GO_CYCLIC_NUCLEOTIDE_BIOSYNTHETIC_PROCESS	0	NA	NA	NA	NA	NA	NA
GO_CELLULAR_RESPONSE_TO_INCREASED_OXYGEN_LEVELS	0	NA	NA	NA	NA	NA	NA
GO_MITOCHONDRIAL_ELECTRON_TRANSPORT_NADH_TO_UBIQUINONE	0	NA	NA	NA	NA	NA	NA
GO_GLYCINE_TRANSPORT	0	NA	NA	NA	NA	NA	NA
GO_SOMITE_ROSTRAL_CAUDAL_AXIS_SPECIFICATION	0	NA	NA	NA	NA	NA	NA
GO_CYTOPLASM_ORGANIZATION	0	NA	NA	NA	NA	NA	NA
GO_REGULATION_OF_SULFUR_METABOLIC_PROCESS	0	NA	NA	NA	NA	NA	NA
GO_POSITIVE_REGULATION_OF_GLYCOPROTEIN_METABOLIC_PROCESS	0	NA	NA	NA	NA	NA	NA
GO_PRIMARY_ALCOHOL_CATABOLIC_PROCESS	0	NA	NA	NA	NA	NA	NA
GO_SECRETORY_GRANULE_LOCALIZATION	0	NA	NA	NA	NA	NA	NA
GO_ALDITOL_PHOSPHATE_METABOLIC_PROCESS	0	NA	NA	NA	NA	NA	NA
GO_SUBSTANTIA_NIGRA_DEVELOPMENT	0	NA	NA	NA	NA	NA	NA
GO_PROTEIN_HEXAMERIZATION	0	NA	NA	NA	NA	NA	NA
GO_POSITIVE_REGULATION_OF_MITOCHONDRIAL_CALCIUM_ION_CONCENTRATION	0	NA	NA	NA	NA	NA	NA
GO_ANDROGEN_BIOSYNTHETIC_PROCESS	0	NA	NA	NA	NA	NA	NA
GO_CARDIAC_CHAMBER_FORMATION	0	NA	NA	NA	NA	NA	NA
GO_BINDING_OF_SPERM_TO_ZONA_PELLUCIDA	0	NA	NA	NA	NA	NA	NA
GO_VIRAL_LATENCY	0	NA	NA	NA	NA	NA	NA
GO_CELLULAR_ANION_HOMEOSTASIS	0	NA	NA	NA	NA	NA	NA
GO_T_HELPER_2_CELL_CYTOKINE_PRODUCTION	0	NA	NA	NA	NA	NA	NA
GO_ENGULFMENT_OF_APOPTOTIC_CELL	0	NA	NA	NA	NA	NA	NA
GO_ESCRT_COMPLEX_DISASSEMBLY	0	NA	NA	NA	NA	NA	NA
GO_MEMBRANE_DISRUPTION_IN_OTHER_ORGANISM	0	NA	NA	NA	NA	NA	NA
GO_NEGATIVE_REGULATION_OF_INTERLEUKIN_6_MEDIATED_SIGNALING_PATHWAY	0	NA	NA	NA	NA	NA	NA
GO_INDOLALKYLAMINE_METABOLIC_PROCESS	0	NA	NA	NA	NA	NA	NA
GO_NEGATIVE_REGULATION_OF_HEART_RATE	0	NA	NA	NA	NA	NA	NA
GO_HEPARIN_METABOLIC_PROCESS	0	NA	NA	NA	NA	NA	NA
GO_REGULATION_OF_NITRIC_OXIDE_MEDIATED_SIGNAL_TRANSDUCTION	0	NA	NA	NA	NA	NA	NA
GO_URETER_DEVELOPMENT	0	NA	NA	NA	NA	NA	NA
GO_TRIPARTITE_REGIONAL_SUBDIVISION	0	NA	NA	NA	NA	NA	NA
GO_POSITIVE_REGULATION_OF_HUMORAL_IMMUNE_RESPONSE	0	NA	NA	NA	NA	NA	NA
GO_MULTI_ORGANISM_MEMBRANE_ORGANIZATION	0	NA	NA	NA	NA	NA	NA
GO_POSITIVE_REGULATION_OF_MEMBRANE_DEPOLARIZATION	0	NA	NA	NA	NA	NA	NA
GO_L_PHENYLALANINE_METABOLIC_PROCESS	0	NA	NA	NA	NA	NA	NA
GO_POSITIVE_REGULATION_OF_INTERLEUKIN_2_BIOSYNTHETIC_PROCESS	0	NA	NA	NA	NA	NA	NA
GO_CARDIAC_MUSCLE_FIBER_DEVELOPMENT	0	NA	NA	NA	NA	NA	NA
GO_REGULATION_OF_RECEPTOR_CLUSTERING	0	NA	NA	NA	NA	NA	NA
GO_POSITIVE_REGULATION_OF_T_HELPER_CELL_DIFFERENTIATION	0	NA	NA	NA	NA	NA	NA
GO_MALE_SEX_DETERMINATION	0	NA	NA	NA	NA	NA	NA
GO_CELLULAR_SODIUM_ION_HOMEOSTASIS	0	NA	NA	NA	NA	NA	NA
GO_ADENYLATE_CYCLASE_INHIBITING_DOPAMINE_RECEPTOR_SIGNALING_PATHWAY	0	NA	NA	NA	NA	NA	NA
GO_NEURON_PROJECTION_MAINTENANCE	0	NA	NA	NA	NA	NA	NA
GO_POSITIVE_REGULATION_OF_METALLOPEPTIDASE_ACTIVITY	0	NA	NA	NA	NA	NA	NA
GO_REGULATION_OF_CELLULAR_AMINO_ACID_METABOLIC_PROCESS	0	NA	NA	NA	NA	NA	NA
GO_REGULATION_OF_SYSTEMIC_ARTERIAL_BLOOD_PRESSURE_BY_CIRCULATORY_RENIN_ANGIOTENSIN	0	NA	NA	NA	NA	NA	NA
GO_POSITIVE_REGULATION_OF_NATURAL_KILLER_CELL_MEDIATED_CYTOTOXICITY	0	NA	NA	NA	NA	NA	NA
GO_NEGATIVE_REGULATION_OF_PLATELET_AGGREGATION	0	NA	NA	NA	NA	NA	NA
GO_INTERLEUKIN_35_MEDIATED_SIGNALING_PATHWAY	0	NA	NA	NA	NA	NA	NA
GO_CARDIAC_CONDUCTION_SYSTEM_DEVELOPMENT	0	NA	NA	NA	NA	NA	NA
GO_REGULATION_OF_COENZYME_METABOLIC_PROCESS	0	NA	NA	NA	NA	NA	NA
GO_CATECHOLAMINE_BIOSYNTHETIC_PROCESS	0	NA	NA	NA	NA	NA	NA
GO_RESPONSE_TO_BACTERIAL_LIPOPROTEIN	0	NA	NA	NA	NA	NA	NA
GO_RESPONSE_TO_PEPTIDOGLYCAN	0	NA	NA	NA	NA	NA	NA
GO_IMMUNE_RESPONSE_TO_TUMOR_CELL	0	NA	NA	NA	NA	NA	NA
GO_INTERLEUKIN_1_BETA_BIOSYNTHETIC_PROCESS	0	NA	NA	NA	NA	NA	NA
GO_TELENCEPHALON_REGIONALIZATION	0	NA	NA	NA	NA	NA	NA
GO_ADENOHYPOPHYSIS_DEVELOPMENT	0	NA	NA	NA	NA	NA	NA
GO_RESPONSE_TO_THYROID_HORMONE	0	NA	NA	NA	NA	NA	NA
GO_NEURONAL_ION_CHANNEL_CLUSTERING	0	NA	NA	NA	NA	NA	NA
GO_HEPARAN_SULFATE_PROTEOGLYCAN_BIOSYNTHETIC_PROCESS	0	NA	NA	NA	NA	NA	NA
GO_REGULATION_OF_NUCLEAR_TRANSCRIBED_MRNA_POLY_A_TAIL_SHORTENING	0	NA	NA	NA	NA	NA	NA
GO_PHOSPHORYLATION_OF_RNA_POLYMERASE_II_C_TERMINAL_DOMAIN	0	NA	NA	NA	NA	NA	NA
GO_POSITIVE_REGULATION_OF_PROTEIN_EXIT_FROM_ENDOPLASMIC_RETICULUM	0	NA	NA	NA	NA	NA	NA
GO_BEHAVIORAL_RESPONSE_TO_COCAINE	0	NA	NA	NA	NA	NA	NA
GO_PEROXISOME_FISSION	0	NA	NA	NA	NA	NA	NA
GO_NEGATIVE_REGULATION_OF_DENDRITE_MORPHOGENESIS	0	NA	NA	NA	NA	NA	NA
GO_PROTON_TRANSPORTING_TWO_SECTOR_ATPASE_COMPLEX_ASSEMBLY	0	NA	NA	NA	NA	NA	NA
GO_CARDIAC_RIGHT_VENTRICLE_MORPHOGENESIS	0	NA	NA	NA	NA	NA	NA
GO_POSITIVE_REGULATION_OF_ACROSOME_REACTION	0	NA	NA	NA	NA	NA	NA
GO_NOTCH_RECEPTOR_PROCESSING	0	NA	NA	NA	NA	NA	NA
GO_REGULATION_OF_NUCLEAR_TRANSCRIBED_MRNA_CATABOLIC_PROCESS_DEADENYLATION_DEPENDENT_DECAY	0	NA	NA	NA	NA	NA	NA
GO_GABAERGIC_NEURON_DIFFERENTIATION	0	NA	NA	NA	NA	NA	NA
GO_NEGATIVE_T_CELL_SELECTION	0	NA	NA	NA	NA	NA	NA
GO_NEGATIVE_REGULATION_OF_CYTOKINE_PRODUCTION_INVOLVED_IN_INFLAMMATORY_RESPONSE	0	NA	NA	NA	NA	NA	NA
GO_CALCIUM_IMPORT_INTO_THE_MITOCHONDRION	0	NA	NA	NA	NA	NA	NA
GO_GLUCOCORTICOID_SECRETION	0	NA	NA	NA	NA	NA	NA
GO_PROTEIN_LOCALIZATION_TO_NON_MOTILE_CILIUM	0	NA	NA	NA	NA	NA	NA
GO_RESPONSE_TO_SELENIUM_ION	0	NA	NA	NA	NA	NA	NA
GO_CHEMOKINE_C_C_MOTIF_LIGAND_5_PRODUCTION	0	NA	NA	NA	NA	NA	NA
GO_INTERLEUKIN_1_BIOSYNTHETIC_PROCESS	0	NA	NA	NA	NA	NA	NA
GO_LABYRINTHINE_LAYER_MORPHOGENESIS	0	NA	NA	NA	NA	NA	NA
GO_PHENOL_CONTAINING_COMPOUND_CATABOLIC_PROCESS	0	NA	NA	NA	NA	NA	NA
GO_MESENCHYMAL_TO_EPITHELIAL_TRANSITION	0	NA	NA	NA	NA	NA	NA
GO_FOREGUT_MORPHOGENESIS	0	NA	NA	NA	NA	NA	NA
GO_REGULATION_OF_SPINDLE_CHECKPOINT	0	NA	NA	NA	NA	NA	NA
GO_MODIFICATION_OF_POSTSYNAPTIC_ACTIN_CYTOSKELETON	0	NA	NA	NA	NA	NA	NA
GO_CELLULAR_COPPER_ION_HOMEOSTASIS	0	NA	NA	NA	NA	NA	NA
GO_G_PROTEIN_COUPLED_RECEPTOR_SIGNALING_PATHWAY_INVOLVED_IN_HEART_PROCESS	0	NA	NA	NA	NA	NA	NA
GO_POSITIVE_REGULATION_OF_TUMOR_NECROSIS_FACTOR_BIOSYNTHETIC_PROCESS	0	NA	NA	NA	NA	NA	NA
GO_MITOCHONDRION_MORPHOGENESIS	0	NA	NA	NA	NA	NA	NA
GO_REGULATION_OF_RAC_PROTEIN_SIGNAL_TRANSDUCTION	0	NA	NA	NA	NA	NA	NA
GO_NATURAL_KILLER_CELL_DIFFERENTIATION	0	NA	NA	NA	NA	NA	NA
GO_AV_NODE_CELL_TO_BUNDLE_OF_HIS_CELL_COMMUNICATION	0	NA	NA	NA	NA	NA	NA
GO_POSITIVE_REGULATION_OF_ESTABLISHMENT_OF_PROTEIN_LOCALIZATION_TO_TELOMERE	0	NA	NA	NA	NA	NA	NA
GO_PROTEIN_DENEDDYLATION	0	NA	NA	NA	NA	NA	NA
GO_CARDIAC_VENTRICLE_FORMATION	0	NA	NA	NA	NA	NA	NA
GO_INHIBITORY_SYNAPSE_ASSEMBLY	0	NA	NA	NA	NA	NA	NA
GO_EPITHELIAL_CELL_FATE_COMMITMENT	0	NA	NA	NA	NA	NA	NA
GO_MYELIN_ASSEMBLY	0	NA	NA	NA	NA	NA	NA
GO_REGULATION_OF_ARTERY_MORPHOGENESIS	0	NA	NA	NA	NA	NA	NA
GO_RESPONSE_TO_MUSCLE_INACTIVITY	0	NA	NA	NA	NA	NA	NA
GO_REGULATION_OF_HISTONE_H3_K9_ACETYLATION	0	NA	NA	NA	NA	NA	NA
GO_GROWTH_HORMONE_RECEPTOR_SIGNALING_PATHWAY_VIA_JAK_STAT	0	NA	NA	NA	NA	NA	NA
GO_SYNAPTIC_GROWTH_AT_NEUROMUSCULAR_JUNCTION	0	NA	NA	NA	NA	NA	NA
GO_NEGATIVE_REGULATION_OF_SMOOTH_MUSCLE_CELL_APOPTOTIC_PROCESS	0	NA	NA	NA	NA	NA	NA
GO_TRANSCYTOSIS	0	NA	NA	NA	NA	NA	NA
GO_CATECHOLAMINE_CATABOLIC_PROCESS	0	NA	NA	NA	NA	NA	NA
GO_REGULATION_OF_ORGANELLE_TRANSPORT_ALONG_MICROTUBULE	0	NA	NA	NA	NA	NA	NA
GO_POSITIVE_REGULATION_OF_GLYCOPROTEIN_BIOSYNTHETIC_PROCESS	0	NA	NA	NA	NA	NA	NA
GO_REGULATION_OF_HEPATOCYTE_PROLIFERATION	0	NA	NA	NA	NA	NA	NA
GO_ATRIAL_SEPTUM_DEVELOPMENT	0	NA	NA	NA	NA	NA	NA
GO_RELAXATION_OF_SMOOTH_MUSCLE	0	NA	NA	NA	NA	NA	NA
GO_TERTIARY_ALCOHOL_METABOLIC_PROCESS	0	NA	NA	NA	NA	NA	NA
GO_PHENOTYPIC_SWITCHING	0	NA	NA	NA	NA	NA	NA
GO_RESPONSE_TO_INACTIVITY	0	NA	NA	NA	NA	NA	NA
GO_FUSION_OF_SPERM_TO_EGG_PLASMA_MEMBRANE_INVOLVED_IN_SINGLE_FERTILIZATION	0	NA	NA	NA	NA	NA	NA
[truncated: 3,546 more rows]

## Sheet: Liver
Set ID	Set N	Kuiper p-value (vs. background)	Kuiper q-value (vs. background)	Kuiper p-value (vs. uniform)	Kuiper q-value (vs. uniform)	Vector-average magnitude	Vector-average value
GO_HORMONE_BIOSYNTHETIC_PROCESS	10	1	1	0	0	0.855307	9.17548
GO_PEPTIDYL_LYSINE_METHYLATION	10	0.6	0.905825	0	0	0.829165	9.3419
GO_MESENCHYMAL_CELL_PROLIFERATION	10	0.2	0.668549	0	0	0.789408	10.1418
GO_BONE_REMODELING	10	0.2	0.668549	0	0	0.796058	9.30622
GO_NEGATIVE_REGULATION_OF_STRESS_ACTIVATED_PROTEIN_KINASE_SIGNALING_CASCADE	10	0.1	0.533143	0	0	0.830816	6.36088
GO_ADHERENS_JUNCTION_ORGANIZATION	10	0.1	0.533143	0	0	0.755407	10.3054
GO_CELLULAR_COMPONENT_ASSEMBLY_INVOLVED_IN_MORPHOGENESIS	10	0.6	0.905825	0	0	0.759998	8.04135
GO_REGULATION_OF_MITOCHONDRIAL_FISSION	10	0.3	0.738522	0	0	0.868328	9.03051
GO_REGULATION_OF_MACROPHAGE_ACTIVATION	10	0.2	0.668549	0	0	0.834223	8.38751
GO_ASSOCIATIVE_LEARNING	10	0.8	0.949856	0	0	0.844327	8.5856
GO_NECROTIC_CELL_DEATH	10	0.2	0.668549	0	0	0.863123	9.93123
GO_REGULATION_OF_BEHAVIOR	10	0.2	0.668549	0	0	0.905129	10.1529
GO_VISUAL_BEHAVIOR	10	0.2	0.668549	0	0	0.83945	9.05509
GO_SYNAPTIC_TRANSMISSION_GLUTAMATERGIC	10	0.2	0.668549	0	0	0.787608	9.16547
GO_NERVE_DEVELOPMENT	10	0.5	0.854396	0	0	0.825759	9.43962
GO_REGULATION_OF_PROTEIN_LOCALIZATION_TO_CELL_SURFACE	10	0.7	0.921887	0	0	0.797611	8.6773
GO_WATER_HOMEOSTASIS	10	0.5	0.854396	0	0	0.821618	8.78327
GO_HOMOTYPIC_CELL_CELL_ADHESION	10	0.9	0.972171	0	0	0.832823	9.25161
GO_LONG_CHAIN_FATTY_ACID_TRANSPORT	10	0.5	0.854396	0	0	0.858809	9.70035
GO_NEPHRON_MORPHOGENESIS	10	0.2	0.668549	0	0	0.889175	10.1334
GO_CELLULAR_RESPONSE_TO_MECHANICAL_STIMULUS	10	0.5	0.854396	0	0	0.900779	9.65422
GO_PYRIMIDINE_CONTAINING_COMPOUND_CATABOLIC_PROCESS	10	0.5	0.854396	0	0	0.794868	9.77597
GO_POSITIVE_REGULATION_OF_CHROMATIN_ORGANIZATION	10	0.6	0.905825	0	0	0.873506	9.52955
GO_CELLULAR_RESPONSE_TO_RETINOIC_ACID	10	0.5	0.854396	0	0	0.864078	9.57211
GO_MESONEPHROS_DEVELOPMENT	10	0.0169	0.36886	0	0	0.965831	10.7066
GO_REGULATION_OF_STEROL_TRANSPORT	10	0.4117	0.796327	0	0	0.879785	9.80528
GO_REGULATION_OF_HEART_RATE	10	0.3166	0.739885	0	0	0.800965	9.2386
GO_MYOBLAST_DIFFERENTIATION	11	0.4716	0.83492	0	0	0.80357	9.32831
GO_REGULATION_OF_DENDRITIC_SPINE_DEVELOPMENT	11	0.2514	0.708629	0	0	0.780628	10.0308
GO_HISTONE_H3_ACETYLATION	11	0.2831	0.731319	0	0	0.839187	9.09981
GO_REGULATION_OF_GLUCONEOGENESIS	11	0.6491	0.92038	0	0	0.835888	9.71331
GO_EXCRETION	11	0.0775	0.507755	0	0	0.940935	10.2102
GO_KIDNEY_MORPHOGENESIS	11	0.3206	0.74155	0	0	0.833509	9.72672
GO_RNA_PHOSPHODIESTER_BOND_HYDROLYSIS_ENDONUCLEOLYTIC	11	0.1303	0.564983	0	0	0.865122	8.13987
GO_INTRACILIARY_TRANSPORT_INVOLVED_IN_CILIUM_ASSEMBLY	11	0.3313	0.753177	0	0	0.86261	8.71214
GO_SELECTIVE_AUTOPHAGY	11	0.1692	0.624927	0	0	0.818902	8.21213
GO_HISTONE_METHYLATION	11	0.4131	0.796327	0	0	0.825617	9.61175
GO_NEGATIVE_REGULATION_OF_RNA_CATABOLIC_PROCESS	11	0.2831	0.731319	0	0	0.858854	8.71384
GO_ADIPOSE_TISSUE_DEVELOPMENT	11	0.0775	0.507755	0	0	0.840103	10.1138
GO_REGULATION_OF_GLUCAN_BIOSYNTHETIC_PROCESS	11	0.0086	0.294948	0	0	0.952706	9.84299
GO_CELL_REDOX_HOMEOSTASIS	11	0.4716	0.83492	0	0	0.890807	9.37714
GO_REGULATION_OF_PROTEIN_IMPORT	11	0.0703	0.492762	0	0	0.861362	7.79834
GO_INTRINSIC_APOPTOTIC_SIGNALING_PATHWAY_IN_RESPONSE_TO_OXIDATIVE_STRESS	11	0.0591	0.48809	0	0	0.804005	7.52616
GO_NEURON_PROJECTION_ORGANIZATION	11	0.6078	0.906259	0	0	0.76298	9.24162
GO_GLUTAMATE_RECEPTOR_SIGNALING_PATHWAY	11	0.2334	0.686947	0	0	0.837492	9.26464
GO_MITOCHONDRIAL_OUTER_MEMBRANE_PERMEABILIZATION	11	0.3639	0.773542	0	0	0.779218	9.09062
GO_NEUROMUSCULAR_JUNCTION_DEVELOPMENT	11	0.3139	0.739885	0	0	0.835888	9.71331
GO_REGULATION_OF_SODIUM_ION_TRANSMEMBRANE_TRANSPORTER_ACTIVITY	11	0.6688	0.921887	0	0	0.788783	8.96223
GO_RENAL_TUBULE_DEVELOPMENT	11	0.3206	0.74155	0	0	0.894462	9.88481
GO_NEPHRON_EPITHELIUM_DEVELOPMENT	11	0.3206	0.74155	0	0	0.894462	9.88481
GO_NEGATIVE_REGULATION_OF_PEPTIDE_SECRETION	11	0.5127	0.866574	0	0	0.771896	8.77323
GO_PHOSPHOLIPASE_C_ACTIVATING_G_PROTEIN_COUPLED_RECEPTOR_SIGNALING_PATHWAY	11	0.4131	0.796327	0	0	0.864994	9.74378
GO_POSITIVE_REGULATION_OF_PROTEIN_IMPORT	11	0.0703	0.492762	0	0	0.861362	7.79834
GO_REGULATION_OF_HUMORAL_IMMUNE_RESPONSE	11	0.0001	0.0311	0	0	0.751129	1.96034
GO_TRNA_MODIFICATION	11	0.661	0.921887	0	0	0.834194	9.32899
GO_INTRACILIARY_TRANSPORT	11	0.3313	0.753177	0	0	0.86261	8.71214
GO_MODIFIED_AMINO_ACID_TRANSPORT	12	1	1	0	0	0.801231	9.12199
GO_NEGATIVE_REGULATION_OF_OSSIFICATION	12	0.7	0.921887	0	0	0.795275	9.42891
GO_NEGATIVE_REGULATION_OF_EXTRINSIC_APOPTOTIC_SIGNALING_PATHWAY	12	0.0253	0.439843	0	0	0.760059	6.84973
GO_POSITIVE_REGULATION_OF_BLOOD_CIRCULATION	12	0.151	0.604648	0	0	0.8216	9.41511
GO_REGULATION_OF_VACUOLE_ORGANIZATION	12	0.0626	0.48809	0	0	0.704351	8.20015
GO_REGULATION_OF_GLYCOGEN_METABOLIC_PROCESS	12	0.0245	0.439843	0	0	0.944762	10.0234
GO_POSITIVE_REGULATION_OF_GLUCOSE_METABOLIC_PROCESS	12	0.5602	0.885876	0	0	0.78217	9.72587
GO_DNA_METHYLATION	12	0.4437	0.819457	0	0	0.809783	9.61819
GO_IRE1_MEDIATED_UNFOLDED_PROTEIN_RESPONSE	12	0.029	0.445174	0	0	0.894075	9.93622
GO_AMINO_ACID_ACTIVATION	12	0.8289	0.964294	0	0	0.800872	9.28833
GO_POSITIVE_REGULATION_OF_B_CELL_ACTIVATION	12	0.1879	0.657974	0	0	0.91578	9.6264
GO_THIOESTER_BIOSYNTHETIC_PROCESS	12	0.1213	0.562109	0	0	0.729607	9.95476
GO_REGULATION_OF_PROTEIN_TYROSINE_KINASE_ACTIVITY	12	0.5742	0.890536	0	0	0.710433	9.06172
GO_REGULATION_OF_RESPONSE_TO_OXIDATIVE_STRESS	12	0.4202	0.803374	0	0	0.830041	8.47586
GO_POSITIVE_REGULATION_OF_CELL_CYCLE_ARREST	12	0.151	0.604648	0	0	0.787658	9.3208
GO_CELLULAR_MODIFIED_AMINO_ACID_BIOSYNTHETIC_PROCESS	12	0.2166	0.668549	0	0	0.776292	9.38068
GO_ANAPHASE_PROMOTING_COMPLEX_DEPENDENT_CATABOLIC_PROCESS	12	0.0069	0.294828	0	0	0.889095	7.2719
GO_EPHRIN_RECEPTOR_SIGNALING_PATHWAY	12	0.3428	0.760583	0	0	0.795145	9.09656
GO_POSITIVE_REGULATION_OF_DNA_BINDING	12	0.1292	0.564983	0	0	0.796545	6.96572
GO_POSITIVE_REGULATION_OF_MUSCLE_CELL_DIFFERENTIATION	12	0.2858	0.731319	0	0	0.761137	6.84689
GO_CELLULAR_RESPONSE_TO_HYDROGEN_PEROXIDE	12	0.3419	0.760583	0	0	0.791016	8.16625
GO_TORC1_SIGNALING	12	0.2383	0.692629	0	0	0.766205	9.45951
GO_CELLULAR_ALDEHYDE_METABOLIC_PROCESS	12	0.1763	0.640031	0	0	0.905199	8.69514
GO_PROTEIN_LOCALIZATION_TO_CELL_SURFACE	12	0.5206	0.872022	0	0	0.812743	8.45765
GO_REGULATION_OF_SODIUM_ION_TRANSMEMBRANE_TRANSPORT	12	0.7593	0.939179	0	0	0.784728	8.678
GO_ANATOMICAL_STRUCTURE_MATURATION	12	0.0489	0.48809	0	0	0.739075	9.66405
GO_PANCREAS_DEVELOPMENT	12	0.8289	0.964294	0	0	0.82772	9.30524
GO_REGULATION_OF_MRNA_SPLICING_VIA_SPLICEOSOME	12	0.0334	0.445174	0	0	0.882577	8.20417
GO_REGULATION_OF_SMOOTHENED_SIGNALING_PATHWAY	12	0.6225	0.907488	0	0	0.766041	8.65383
GO_CELL_DEATH_IN_RESPONSE_TO_OXIDATIVE_STRESS	12	0.1089	0.549209	0	0	0.790925	7.84413
GO_REGULATION_OF_PEPTIDYL_THREONINE_PHOSPHORYLATION	12	0.772	0.941515	0	0	0.718994	8.19073
GO_POSITIVE_REGULATION_OF_MEMBRANE_PERMEABILITY	12	0.2355	0.688782	0	0	0.795509	9.18499
GO_REGULATION_OF_DNA_REPAIR	12	0.2333	0.686947	0	0	0.675059	9.33817
GO_REGULATION_OF_MITOCHONDRIAL_MEMBRANE_PERMEABILITY_INVOLVED_IN_APOPTOTIC_PROCESS	12	0.4202	0.803374	0	0	0.78664	8.87993
GO_CELLULAR_RESPONSE_TO_LIGHT_STIMULUS	12	0.4327	0.809036	0	0	0.80059	8.3142
GO_MACROPHAGE_ACTIVATION	12	0.6157	0.906259	0	0	0.830161	8.76026
GO_VASCULAR_ENDOTHELIAL_GROWTH_FACTOR_RECEPTOR_SIGNALING_PATHWAY	12	0.3896	0.789508	0	0	0.863719	9.40002
GO_NEGATIVE_REGULATION_OF_SUPRAMOLECULAR_FIBER_ORGANIZATION	13	0.1	0.533143	0	0	0.770944	9.24987
GO_REGULATION_OF_POLYSACCHARIDE_METABOLIC_PROCESS	13	0.0589	0.48809	0	0	0.912593	9.7433
GO_EXECUTION_PHASE_OF_APOPTOSIS	13	0.3432	0.760583	0	0	0.838638	8.9398
GO_INNATE_IMMUNE_RESPONSE_ACTIVATING_CELL_SURFACE_RECEPTOR_SIGNALING_PATHWAY	13	0.0938	0.524044	0	0	0.838418	7.74945
GO_KIDNEY_EPITHELIUM_DEVELOPMENT	13	0.1397	0.579704	0	0	0.900185	10.0664
GO_CHROMATIN_ASSEMBLY	13	0.3686	0.779255	0	0	0.855521	9.32608
GO_NEGATIVE_REGULATION_OF_MRNA_METABOLIC_PROCESS	13	0.1488	0.600997	0	0	0.868371	8.92992
GO_EMBRYONIC_APPENDAGE_MORPHOGENESIS	13	0.1556	0.605095	0	0	0.822084	9.57398
GO_RRNA_METABOLIC_PROCESS	13	0.0564	0.48809	0	0	0.813461	9.36174
GO_ENDOCRINE_PROCESS	13	0.1263	0.564983	0	0	0.866965	9.51341
GO_SPECIFICATION_OF_SYMMETRY	13	0.3499	0.761986	0	0	0.827268	9.18392
GO_CELLULAR_RESPONSE_TO_NUTRIENT	13	0.1488	0.600997	0	0	0.893048	9.45935
GO_CARDIAC_MUSCLE_CONTRACTION	13	0.3432	0.760583	0	0	0.831932	9.19494
GO_NEGATIVE_REGULATION_OF_LIPID_LOCALIZATION	13	0.2762	0.731319	0	0	0.843458	9.77155
GO_DENDRITIC_SPINE_DEVELOPMENT	13	0.1703	0.624927	0	0	0.805242	10.2079
GO_REGULATION_OF_ANION_TRANSPORT	14	0.1	0.533143	0	0	0.780281	9.71542
GO_POSITIVE_REGULATION_OF_LEUKOCYTE_CHEMOTAXIS	14	0.1	0.533143	0	0	0.63762	9.2331
GO_REGULATION_OF_TRANSCRIPTION_FROM_RNA_POLYMERASE_II_PROMOTER_IN_RESPONSE_TO_HYPOXIA	14	0.0115	0.311	0	0	0.870282	7.55333
GO_CARDIAC_CELL_DEVELOPMENT	14	0.7999	0.949856	0	0	0.774572	8.84527
GO_REGULATION_OF_REPRODUCTIVE_PROCESS	14	0.5807	0.890536	0	0	0.841385	9.27297
GO_REGULATION_OF_GLUCOSE_TRANSMEMBRANE_TRANSPORT	14	0.0333	0.445174	0	0	0.91721	9.39088
GO_NEURON_MIGRATION	14	0.4108	0.796327	0	0	0.802668	9.54739
GO_PROTEIN_METHYLATION	14	0.7083	0.921887	0	0	0.7599	9
GO_POSITIVE_REGULATION_OF_NUCLEOCYTOPLASMIC_TRANSPORT	14	0.1563	0.605095	0	0	0.859975	8.30678
GO_TUBE_FORMATION	14	0.681	0.921887	0	0	0.724593	8.64586
GO_GLUCOSE_IMPORT	14	0.0333	0.445174	0	0	0.843812	8.88316
GO_NEGATIVE_REGULATION_OF_AUTOPHAGY	14	0.8582	0.968783	0	0	0.782675	9.14884
GO_REGULATION_OF_MUSCLE_CONTRACTION	14	0.5213	0.872022	0	0	0.660039	7.86432
GO_DIGESTIVE_SYSTEM_PROCESS	14	0.1537	0.605095	0	0	0.734183	9.83335
GO_HISTONE_DEACETYLATION	14	0.2036	0.668549	0	0	0.849025	8.78125
GO_REGULATION_OF_FATTY_ACID_BIOSYNTHETIC_PROCESS	14	0.3899	0.789508	0	0	0.824397	9.51942
GO_DNA_METHYLATION_OR_DEMETHYLATION	14	0.5807	0.890536	0	0	0.817916	9.26942
GO_ACIDIC_AMINO_ACID_TRANSPORT	14	0.0361	0.461388	0	0	0.882151	8.34064
GO_PALLIUM_DEVELOPMENT	15	0.2	0.668549	0	0	0.722797	7.63961
GO_LOCALIZATION_WITHIN_MEMBRANE	15	0.7	0.921887	0	0	0.739383	8.02955
GO_FEMALE_GAMETE_GENERATION	15	0.6	0.905825	0	0	0.699069	7.43734
GO_MITOCHONDRIAL_TRANSLATION	15	0.4	0.792357	0	0	0.861047	9.37288
GO_STRIATED_MUSCLE_CONTRACTION	15	0.6	0.905825	0	0	0.762988	8.69455
GO_REGULATION_OF_CATION_CHANNEL_ACTIVITY	15	0.6	0.905825	0	0	0.749728	8.98244
GO_REGULATION_OF_CELL_CYCLE_ARREST	15	0.6	0.905825	0	0	0.773178	9.12358
GO_ODONTOGENESIS_OF_DENTIN_CONTAINING_TOOTH	15	0.0668	0.490743	0	0	0.783303	9.45425
GO_INTERLEUKIN_1_MEDIATED_SIGNALING_PATHWAY	15	0.1557	0.605095	0	0	0.787575	7.51131
GO_POSITIVE_REGULATION_OF_NEURON_DEATH	15	0.9018	0.972171	0	0	0.756545	8.80106
GO_POSITIVE_REGULATION_OF_PHOSPHATIDYLINOSITOL_3_KINASE_SIGNALING	15	0.0994	0.533143	0	0	0.849721	9.90685
GO_CELLULAR_SENESCENCE	15	0.2567	0.712801	0	0	0.693963	9.30628
GO_MEIOTIC_CELL_CYCLE_PROCESS	15	0.6762	0.921887	0	0	0.805696	9.33171
GO_NEGATIVE_REGULATION_OF_MITOCHONDRION_ORGANIZATION	15	0.1681	0.624927	0	0	0.757998	9.39946
GO_DEVELOPMENT_OF_PRIMARY_FEMALE_SEXUAL_CHARACTERISTICS	15	0.2194	0.668549	0	0	0.629921	6.54994
GO_REGULATION_OF_CELL_JUNCTION_ASSEMBLY	15	0.5799	0.890536	0	0	0.722797	9.00943
GO_NEGATIVE_REGULATION_OF_CARBOHYDRATE_METABOLIC_PROCESS	15	0.4679	0.831703	0	0	0.729773	9.1926
GO_DNA_PACKAGING	15	0.4099	0.796327	0	0	0.820608	8.9142
GO_POSITIVE_REGULATION_OF_ENDOCYTOSIS	15	0.1681	0.624927	0	0	0.7799	8.89199
GO_PHOSPHATIDIC_ACID_METABOLIC_PROCESS	15	0.211	0.668549	0	0	0.825073	9.92439
GO_STEROL_TRANSPORT	15	0.5365	0.877639	0	0	0.832483	9.29856
GO_PHOSPHOLIPID_TRANSPORT	15	0.5667	0.888624	0	0	0.727516	7.56461
GO_MITOTIC_DNA_INTEGRITY_CHECKPOINT	15	0.6737	0.921887	0	0	0.752117	8.12107
GO_POSITIVE_REGULATION_OF_PROTEIN_BINDING	15	0.375	0.780925	0	0	0.688722	8.90767
GO_NUCLEOSIDE_PHOSPHATE_CATABOLIC_PROCESS	15	0.1158	0.551232	0	0	0.894085	9.89206
GO_OSTEOCLAST_DIFFERENTIATION	15	0.1681	0.624927	0	0	0.864116	9.39696
GO_ACTION_POTENTIAL	15	0.7009	0.921887	0	0	0.772207	8.34855
GO_NEUROTRANSMITTER_BIOSYNTHETIC_PROCESS	15	0.3778	0.780925	0	0	0.606301	8.08551
GO_NEGATIVE_REGULATION_OF_CYTOSKELETON_ORGANIZATION	16	0.2	0.668549	0	0	0.77314	9.08928
GO_REGULATION_OF_MRNA_PROCESSING	16	0.1	0.533143	0	0	0.734058	7.28842
GO_POSITIVE_REGULATION_OF_PEPTIDYL_SERINE_PHOSPHORYLATION	16	0.4	0.792357	0	0	0.7931	9.13914
GO_POSITIVE_REGULATION_OF_LEUKOCYTE_MIGRATION	16	0.1	0.533143	0	0	0.585169	9.11653
GO_SCF_DEPENDENT_PROTEASOMAL_UBIQUITIN_DEPENDENT_PROTEIN_CATABOLIC_PROCESS	16	0.3	0.738522	0	0	0.863104	8.4639
GO_ACTIN_FILAMENT_BASED_MOVEMENT	16	0.3	0.738522	0	0	0.832998	8.25309
GO_ODONTOGENESIS	16	0.3	0.738522	0	0	0.792181	9.57292
GO_NEGATIVE_REGULATION_OF_HEMOPOIESIS	16	0.3	0.738522	0	0	0.736812	7.87728
GO_POSITIVE_REGULATION_OF_COLD_INDUCED_THERMOGENESIS	16	0.8	0.949856	0	0	0.742533	8.40092
GO_REGULATION_OF_MYELOID_LEUKOCYTE_DIFFERENTIATION	16	0.9	0.972171	0	0	0.74895	7.99888
GO_GLUTATHIONE_METABOLIC_PROCESS	16	0.9	0.972171	0	0	0.711851	8.5233
GO_SUBSTRATE_ADHESION_DEPENDENT_CELL_SPREADING	16	0.4	0.792357	0	0	0.768222	7.94339
GO_APPENDAGE_MORPHOGENESIS	16	0.2	0.668549	0	0	0.827296	9.80095
GO_HEMATOPOIETIC_STEM_CELL_DIFFERENTIATION	16	0.4	0.792357	0	0	0.791479	7.81571
GO_INTERLEUKIN_6_PRODUCTION	16	0.3	0.738522	0	0	0.719549	9.1085
GO_NEGATIVE_REGULATION_OF_TOR_SIGNALING	16	0.4	0.792357	0	0	0.672153	9.06595
GO_MONOSACCHARIDE_CATABOLIC_PROCESS	16	0.2	0.668549	0	0	0.762962	7.12236
GO_SPERMATID_DIFFERENTIATION	16	0.5	0.854396	0	0	0.758611	8.10735
GO_REGULATION_OF_SODIUM_ION_TRANSPORT	16	0.8	0.949856	0	0	0.736738	8.44488
GO_PROTEIN_TARGETING_TO_MEMBRANE	16	0.1	0.533143	0	0	0.845306	7.80984
GO_POSITIVE_REGULATION_OF_MYELOID_CELL_DIFFERENTIATION	16	0.4	0.792357	0	0	0.740232	7.06641
GO_MYELOID_LEUKOCYTE_MIGRATION	16	0.5	0.854396	0	0	0.815429	8.89799
GO_AMINE_TRANSPORT	16	0.3	0.738522	0	0	0.786198	9.22404
GO_NUCLEOSIDE_BISPHOSPHATE_BIOSYNTHETIC_PROCESS	16	0.3	0.738522	0	0	0.728547	9.5808
GO_REGULATION_OF_RNA_SPLICING	16	0.1	0.533143	0	0	0.832183	7.87542
GO_POSITIVE_REGULATION_OF_PEPTIDE_HORMONE_SECRETION	17	1	1	0	0	0.731568	8.90345
GO_POSITIVE_REGULATION_OF_MITOTIC_CELL_CYCLE	17	0.188	0.657974	0	0	0.795017	9.32379
GO_CARDIAC_SEPTUM_DEVELOPMENT	17	0.591	0.89805	0	0	0.66676	7.16547
GO_SYNAPSE_ASSEMBLY	17	0.026	0.439843	0	0	0.678992	9.80356
GO_REGULATION_OF_MUSCLE_ADAPTATION	17	0.015	0.366202	0	0	0.643208	9.99294
GO_TRNA_PROCESSING	17	0.539	0.877639	0	0	0.800907	9.07163
GO_CELL_MATURATION	17	0.219	0.668549	0	0	0.697474	9.20433
GO_FATTY_ACID_BETA_OXIDATION	17	0.687	0.921887	0	0	0.714677	9.32439
GO_TOLL_LIKE_RECEPTOR_SIGNALING_PATHWAY	17	0.799	0.949856	0	0	0.815	8.88968
GO_CELLULAR_RESPONSE_TO_ANTIBIOTIC	17	0.643	0.918712	0	0	0.661926	8.13424
GO_REGULATION_OF_CELLULAR_AMINE_METABOLIC_PROCESS	17	0.011	0.311	0	0	0.811387	7.94062
GO_PLASMA_MEMBRANE_ORGANIZATION	17	0.113	0.551232	0	0	0.738761	6.84825
GO_WATER_SOLUBLE_VITAMIN_METABOLIC_PROCESS	17	0.795	0.948987	0	0	0.781778	8.99493
GO_LEUKOCYTE_APOPTOTIC_PROCESS	17	0.755	0.937969	0	0	0.671991	8.14993
GO_POSITIVE_REGULATION_OF_CARBOHYDRATE_METABOLIC_PROCESS	17	0.23	0.683705	0	0	0.624195	9.41408
GO_NEURAL_TUBE_DEVELOPMENT	17	0.21	0.668549	0	0	0.77641	8.17367
GO_ICOSANOID_METABOLIC_PROCESS	17	0.363	0.773542	0	0	0.678778	7.17141
GO_REGULATION_OF_LIPID_TRANSPORT	17	0.022	0.438709	0	0	0.914902	10.0763
GO_TYPE_I_INTERFERON_PRODUCTION	17	0.35	0.761986	0	0	0.704945	8.35793
GO_ARTERY_DEVELOPMENT	17	0.113	0.551232	0	0	0.666035	5.60852
GO_DIGESTION	17	0.242	0.69687	0	0	0.605725	9.39607
GO_NUCLEOSOME_ORGANIZATION	17	0.774	0.941515	0	0	0.751669	8.31587
GO_NEPHRON_DEVELOPMENT	17	0.337	0.757641	0	0	0.866541	9.42455
GO_POSITIVE_REGULATION_OF_MACROAUTOPHAGY	17	0.838	0.966445	0	0	0.718632	8.61967
GO_REGULATION_OF_MEMBRANE_PERMEABILITY	17	0.188	0.657974	0	0	0.823992	9.46111
GO_POSITIVE_REGULATION_OF_PEPTIDYL_TYROSINE_PHOSPHORYLATION	17	0.194	0.662634	0	0	0.654344	9.51665
GO_REGULATION_OF_VIRAL_LIFE_CYCLE	17	0.871	0.968783	0	0	0.643926	7.79827
GO_LEARNING	17	0.87	0.968783	0	0	0.734399	8.46945
GO_RECOMBINATIONAL_REPAIR	17	0.054	0.48809	0	0	0.604634	9.38878
GO_OXIDATIVE_PHOSPHORYLATION	17	0	0	0	0	0.723518	2.50726
GO_GLYCOGEN_BIOSYNTHETIC_PROCESS	17	0.0049	0.294828	0	0	0.907548	9.96589
GO_FIBROBLAST_PROLIFERATION	17	0.7229	0.926464	0	0	0.685928	7.81921
GO_MUSCLE_ADAPTATION	17	0.012	0.311	0	0	0.643208	9.99294
GO_HINDBRAIN_DEVELOPMENT	17	0.9034	0.972171	0	0	0.720352	8.26255
GO_REGULATION_OF_SYNAPTIC_VESICLE_EXOCYTOSIS	17	0.9537	0.989756	0	0	0.7296	8.63595
GO_REGULATION_OF_MUSCLE_CELL_DIFFERENTIATION	17	0.7612	0.939286	0	0	0.741293	7.94648
GO_LIPID_STORAGE	17	0.7448	0.93526	0	0	0.761353	8.69198
GO_VESICLE_TARGETING_TO_FROM_OR_WITHIN_GOLGI	18	0.4	0.792357	0	0	0.73966	7.58841
GO_REGULATION_OF_ESTABLISHMENT_OF_PLANAR_POLARITY	18	0.1483	0.600997	0	0	0.842294	8.20341
GO_REGULATION_OF_CHOLESTEROL_BIOSYNTHETIC_PROCESS	18	0.0541	0.48809	0	0	0.826788	9.66646
GO_INTRINSIC_APOPTOTIC_SIGNALING_PATHWAY_IN_RESPONSE_TO_DNA_DAMAGE	18	0.3646	0.773542	0	0	0.642633	8.36804
GO_REGULATION_OF_CHOLESTEROL_METABOLIC_PROCESS	18	0.0541	0.48809	0	0	0.826788	9.66646
GO_POSITIVE_REGULATION_OF_JNK_CASCADE	18	0.6559	0.921887	0	0	0.748721	8.32185
GO_REGULATION_OF_NOTCH_SIGNALING_PATHWAY	18	0.1269	0.564983	0	0	0.695398	6.52092
GO_BRANCHING_MORPHOGENESIS_OF_AN_EPITHELIAL_TUBE	18	0.0302	0.445174	0	0	0.743513	9.80817
GO_POSITIVE_REGULATION_OF_LEUKOCYTE_PROLIFERATION	18	0.5836	0.890536	0	0	0.715226	8.8722
GO_POSITIVE_REGULATION_OF_CELL_GROWTH	18	0.0917	0.518522	0	0	0.70019	8.94143
GO_REGULATION_OF_DNA_BINDING	18	0.203	0.668549	0	0	0.765057	7.7855
GO_REGULATION_OF_PHOSPHOPROTEIN_PHOSPHATASE_ACTIVITY	18	0.9027	0.972171	0	0	0.721125	8.69911
GO_REGULATION_OF_HISTONE_MODIFICATION	18	0.304	0.739885	0	0	0.841076	9.52703
GO_REGULATION_OF_STEM_CELL_DIFFERENTIATION	18	0.3164	0.739885	0	0	0.767117	7.97627
GO_GLAND_MORPHOGENESIS	18	0.8953	0.972171	0	0	0.703684	8.68097
GO_CHROMATIN_ASSEMBLY_OR_DISASSEMBLY	18	0.4257	0.805515	0	0	0.822968	8.98667
GO_REGULATION_OF_PROTEIN_LOCALIZATION_TO_PLASMA_MEMBRANE	18	0.7761	0.941857	0	0	0.78301	8.88773
GO_NEGATIVE_REGULATION_OF_PROTEIN_MODIFICATION_BY_SMALL_PROTEIN_CONJUGATION_OR_REMOVAL	18	0.7832	0.946536	0	0	0.754631	8.69434
GO_DETOXIFICATION	18	0.6942	0.921887	0	0	0.718232	8.11467
GO_CARDIAC_VENTRICLE_DEVELOPMENT	19	0.7	0.921887	0	0	0.62833	7.34323
GO_SMOOTHENED_SIGNALING_PATHWAY	19	0.8	0.949856	0	0	0.710391	8.58693
GO_CELLULAR_GLUCAN_METABOLIC_PROCESS	19	0.1	0.533143	0	0	0.817486	9.9068
GO_REGULATION_OF_RESPONSE_TO_ENDOPLASMIC_RETICULUM_STRESS	19	0.5	0.854396	0	0	0.604131	7.3208
GO_FC_RECEPTOR_SIGNALING_PATHWAY	19	0.5	0.854396	0	0	0.767316	8.15722
GO_NEGATIVE_REGULATION_OF_INFLAMMATORY_RESPONSE	19	1	1	0	0	0.66264	8.12791
GO_CELLULAR_RESPONSE_TO_RADIATION	19	0.6	0.905825	0	0	0.741721	8.25243
GO_NEGATIVE_REGULATION_OF_CELL_CYCLE_G2_M_PHASE_TRANSITION	19	0.5	0.854396	0	0	0.867166	8.6947
GO_RNA_MODIFICATION	19	1	1	0	0	0.693713	8.38152
GO_CYTOKINE_SECRETION	19	0.7	0.921887	0	0	0.744958	8.121
GO_CILIARY_BASAL_BODY_PLASMA_MEMBRANE_DOCKING	19	1	1	0	0	0.733373	8.55609
GO_AMINOGLYCAN_METABOLIC_PROCESS	19	0.4	0.792357	0	0	0.737993	7.10901
GO_ANTIBIOTIC_METABOLIC_PROCESS	19	0.6	0.905825	0	0	0.782176	8.15423
GO_FATTY_ACID_TRANSPORT	19	0.4	0.792357	0	0	0.852314	9.74336
GO_CONTRACTILE_ACTIN_FILAMENT_BUNDLE_ASSEMBLY	19	1	1	0	0	0.728489	8.40531
GO_ACID_SECRETION	19	0.6	0.905825	0	0	0.832176	9.09916
GO_SIGNAL_TRANSDUCTION_IN_RESPONSE_TO_DNA_DAMAGE	19	0.8	0.949856	0	0	0.662399	8.26046
GO_CIRCADIAN_REGULATION_OF_GENE_EXPRESSION	19	0.1	0.533143	0	0	0.800542	10.687
GO_REGULATION_OF_HEMATOPOIETIC_PROGENITOR_CELL_DIFFERENTIATION	19	0.6	0.905825	0	0	0.700057	7.36008
GO_REGULATION_OF_ACTIN_FILAMENT_BUNDLE_ASSEMBLY	19	1	1	0	0	0.718142	8.61092
GO_RESPONSE_TO_CALCIUM_ION	19	0.6	0.905825	0	0	0.617542	7.41123
GO_RESPONSE_TO_HYDROGEN_PEROXIDE	19	0.3	0.738522	0	0	0.784278	7.60121
GO_REGULATION_OF_NEUROTRANSMITTER_SECRETION	19	0.7	0.921887	0	0	0.752322	8.82285
GO_POLYSACCHARIDE_BIOSYNTHETIC_PROCESS	19	0.1	0.533143	0	0	0.870199	9.5671
GO_POSITIVE_REGULATION_OF_LEUKOCYTE_DIFFERENTIATION	19	0.9	0.972171	0	0	0.765542	8.10416
GO_MACROMOLECULE_DEACYLATION	19	1	1	0	0	0.668241	7.5829
GO_CARDIAC_MUSCLE_CELL_DIFFERENTIATION	19	0.9	0.972171	0	0	0.744556	8.74623
GO_COPII_COATED_VESICLE_BUDDING	19	0.6	0.905825	0	0	0.738536	7.72371
GO_CENTRAL_NERVOUS_SYSTEM_NEURON_DIFFERENTIATION	19	1	1	0	0	0.685888	8.03307
GO_CELLULAR_RESPONSE_TO_ALCOHOL	19	0.6	0.905825	0	0	0.590932	8.16415
GO_REGULATION_OF_PROTEIN_LOCALIZATION_TO_NUCLEUS	19	0.6	0.905825	0	0	0.786965	8.15516
GO_DNA_MODIFICATION	19	0.9	0.972171	0	0	0.717055	8.91088
GO_REGULATION_OF_G_PROTEIN_COUPLED_RECEPTOR_SIGNALING_PATHWAY	20	0.4	0.792357	0	0	0.761069	8.52513
GO_MITOCHONDRIAL_GENE_EXPRESSION	20	0.3	0.738522	0	0	0.80327	9.15497
GO_NEGATIVE_REGULATION_OF_SECRETION	20	0.2	0.668549	0	0	0.758817	9.30764
GO_ENSHEATHMENT_OF_NEURONS	20	0.2	0.668549	0	0	0.769098	9.31113
GO_RENAL_SYSTEM_PROCESS	20	0.3149	0.739885	0	0	0.817161	9.33805
GO_VESICLE_TARGETING	20	0.2097	0.668549	0	0	0.754804	7.45696
GO_NUCLEOBASE_CONTAINING_SMALL_MOLECULE_BIOSYNTHETIC_PROCESS	20	0.1251	0.564983	0	0	0.880694	9.72979
GO_SECONDARY_METABOLIC_PROCESS	20	0.0772	0.507755	0	0	0.757188	7.23608
GO_ORGANOPHOSPHATE_ESTER_TRANSPORT	20	0.5448	0.879001	0	0	0.749506	7.93854
GO_RNA_PHOSPHODIESTER_BOND_HYDROLYSIS	20	0.0835	0.512536	0	0	0.880099	8.80459
GO_CELLULAR_RESPONSE_TO_REACTIVE_OXYGEN_SPECIES	20	0.4364	0.814322	0	0	0.77209	8.27294
GO_POSTSYNAPSE_ORGANIZATION	20	0.4982	0.852882	0	0	0.729601	9.1617
GO_ANTIGEN_PROCESSING_AND_PRESENTATION_OF_PEPTIDE_ANTIGEN	21	0.1	0.533143	0	0	0.795589	8.32452
GO_REGULATION_OF_SYNAPTIC_VESICLE_CYCLE	21	0.5	0.854396	0	0	0.685603	8.84597
GO_PEROXISOME_ORGANIZATION	21	0.8	0.949856	0	0	0.703153	8.73008
GO_AMMONIUM_TRANSPORT	21	0.7	0.921887	0	0	0.738388	8.64091
GO_POLYOL_METABOLIC_PROCESS	21	0.1	0.533143	0	0	0.63495	9.13207
GO_POSITIVE_REGULATION_OF_PROTEIN_LOCALIZATION_TO_MEMBRANE	21	0.1	0.533143	0	0	0.836048	8.70168
GO_REGULATION_OF_SYNAPSE_STRUCTURE_OR_ACTIVITY	21	0.0401	0.473586	0	0	0.740914	9.94419
GO_ESTABLISHMENT_OF_RNA_LOCALIZATION	21	0.6197	0.906677	0	0	0.664846	8.89439
GO_POLYSACCHARIDE_METABOLIC_PROCESS	21	0.0256	0.439843	0	0	0.793423	9.51475
GO_REGULATION_OF_ALCOHOL_BIOSYNTHETIC_PROCESS	21	0.0521	0.48809	0	0	0.843563	9.61167
GO_MAMMARY_GLAND_DEVELOPMENT	21	0.5848	0.890536	0	0	0.728725	8.32751
GO_NEGATIVE_REGULATION_OF_NEURON_APOPTOTIC_PROCESS	21	0.3327	0.753177	0	0	0.785287	9.4161
GO_SENSORY_PERCEPTION_OF_LIGHT_STIMULUS	21	0.1858	0.657974	0	0	0.709869	7.86999
GO_STEROL_HOMEOSTASIS	21	0.6471	0.919793	0	0	0.723732	9.1378
GO_AMINO_ACID_TRANSMEMBRANE_TRANSPORT	21	0.5196	0.872022	0	0	0.692061	7.14875
GO_GENE_SILENCING_BY_RNA	21	0.3995	0.792357	0	0	0.709054	8.15768
GO_POSITIVE_REGULATION_OF_MITOCHONDRION_ORGANIZATION	21	0.4427	0.819457	0	0	0.660725	8.52578
GO_POSITIVE_REGULATION_OF_HORMONE_SECRETION	21	0.3984	0.792357	0	0	0.763367	9.21284
GO_AUTOPHAGY_OF_MITOCHONDRION	21	0.4925	0.850525	0	0	0.654114	8.29379
GO_NUCLEAR_CHROMOSOME_SEGREGATION	21	0.9224	0.98276	0	0	0.768617	8.39663
GO_NEGATIVE_REGULATION_OF_CELL_CYCLE_G1_S_PHASE_TRANSITION	21	0.5619	0.88706	0	0	0.631497	7.53558
GO_MEMBRANE_FUSION	21	0.8686	0.968783	0	0	0.688389	7.91887
GO_RIBOSOME_BIOGENESIS	21	0.2149	0.668549	0	0	0.731943	9.15759
GO_CELLULAR_CARBOHYDRATE_BIOSYNTHETIC_PROCESS	21	0.0096	0.294948	0	0	0.899345	9.79689
GO_MORPHOGENESIS_OF_A_POLARIZED_EPITHELIUM	21	0.1937	0.662634	0	0	0.833782	8.52084
GO_APOPTOTIC_MITOCHONDRIAL_CHANGES	21	0.4702	0.834024	0	0	0.697502	8.06718
GO_REGULATION_OF_ATP_METABOLIC_PROCESS	21	0.2694	0.726503	0	0	0.609154	9.09968
GO_REGULATION_OF_PHOSPHATIDYLINOSITOL_3_KINASE_SIGNALING	21	0.134	0.568666	0	0	0.727234	9.75376
GO_ENERGY_RESERVE_METABOLIC_PROCESS	21	0.0062	0.294828	0	0	0.801915	9.69463
GO_ORGANELLE_FUSION	22	0.4	0.792357	0	0	0.757122	8.39298
GO_IMPORT_ACROSS_PLASMA_MEMBRANE	22	0.2	0.668549	0	0	0.749274	8.25506
GO_PROTON_TRANSMEMBRANE_TRANSPORT	22	0.2	0.668549	0	0	0.581506	6.06289
GO_DICARBOXYLIC_ACID_TRANSPORT	22	0.2	0.668549	0	0	0.844499	8.65557
GO_PLATELET_ACTIVATION	22	0.5	0.854396	0	0	0.605875	8.08764
GO_RESPONSE_TO_ORGANOPHOSPHORUS	22	0.5	0.854396	0	0	0.562263	8.15335
GO_REGULATION_OF_WOUND_HEALING	22	0.2	0.668549	0	0	0.567883	8.17924
GO_NEURON_PROJECTION_EXTENSION	22	0.2	0.668549	0	0	0.709363	8.677
GO_REGULATION_OF_DNA_TEMPLATED_TRANSCRIPTION_IN_RESPONSE_TO_STRESS	22	0.3	0.738522	0	0	0.765966	7.9133
GO_INTRACELLULAR_STEROID_HORMONE_RECEPTOR_SIGNALING_PATHWAY	22	0.8002	0.949856	0	0	0.669542	8.75171
GO_REGULATION_OF_CELL_SHAPE	22	0.5845	0.890536	0	0	0.726788	8.21823
GO_PROTEIN_TETRAMERIZATION	22	0.4648	0.831703	0	0	0.550845	6.70757
GO_SPINDLE_ORGANIZATION	22	0.8822	0.968783	0	0	0.648075	7.64264
GO_CELLULAR_AMINO_ACID_BIOSYNTHETIC_PROCESS	22	0.0264	0.439843	0	0	0.633002	5.77063
GO_MORPHOGENESIS_OF_A_BRANCHING_STRUCTURE	22	0.0854	0.517665	0	0	0.721083	9.50796
GO_REGULATION_OF_CHROMATIN_ORGANIZATION	22	0.545	0.879001	0	0	0.79251	8.96878
GO_CELLULAR_RESPONSE_TO_HEAT	22	0.3648	0.773542	0	0	0.585771	8.67413
GO_INORGANIC_ANION_TRANSMEMBRANE_TRANSPORT	22	0.9524	0.989756	0	0	0.672037	7.91423
GO_GOLGI_VESICLE_BUDDING	22	0.3172	0.739885	0	0	0.700551	7.55962
GO_REGULATION_OF_ORGANELLE_ASSEMBLY	22	0.22	0.668549	0	0	0.619212	7.78456
GO_NEGATIVE_REGULATION_OF_NEURON_PROJECTION_DEVELOPMENT	22	0.9603	0.989756	0	0	0.622658	8.15782
GO_T_CELL_DIFFERENTIATION	22	0.7047	0.921887	0	0	0.646112	8.41344
GO_NEGATIVE_REGULATION_OF_DNA_BINDING_TRANSCRIPTION_FACTOR_ACTIVITY	22	0.2107	0.668549	0	0	0.676124	7.17101
GO_GASTRULATION	22	0.3871	0.789508	0	0	0.609563	8.59905
GO_REGULATION_OF_EXTRINSIC_APOPTOTIC_SIGNALING_PATHWAY	22	0.3419	0.760583	0	0	0.629325	7.44188
GO_GERM_CELL_DEVELOPMENT	23	0.5	0.854396	0	0	0.734215	8.58962
GO_CELL_FATE_COMMITMENT	23	0.4	0.792357	0	0	0.667983	7.88005
GO_POSITIVE_REGULATION_OF_IMMUNE_EFFECTOR_PROCESS	23	1	1	0	0	0.676852	8.3721
GO_G_PROTEIN_COUPLED_RECEPTOR_SIGNALING_PATHWAY_COUPLED_TO_CYCLIC_NUCLEOTIDE_SECOND_MESSENGER	23	0.6	0.905825	0	0	0.665683	8.70524
GO_ESTABLISHMENT_OF_CELL_POLARITY	23	0.075	0.503417	0	0	0.608146	8.16491
GO_REGULATION_OF_NUCLEOTIDE_METABOLIC_PROCESS	23	0.2056	0.668549	0	0	0.558599	8.95547
GO_POSITIVE_REGULATION_OF_CANONICAL_WNT_SIGNALING_PATHWAY	23	0.1397	0.579704	0	0	0.778201	7.99468
GO_MITOTIC_CELL_CYCLE_CHECKPOINT	23	0.9232	0.98276	0	0	0.717817	8.26344
GO_VITAMIN_METABOLIC_PROCESS	23	0.6783	0.921887	0	0	0.719694	9.17109
GO_RESPONSE_TO_INTERFERON_GAMMA	23	0.1702	0.624927	0	0	0.686408	6.84138
GO_REGULATION_OF_CARBOHYDRATE_BIOSYNTHETIC_PROCESS	23	0.0119	0.311	0	0	0.881603	9.76866
GO_PROTEIN_STABILIZATION	23	0.4562	0.828083	0	0	0.626015	8.66611
GO_RESPONSE_TO_ANTINEOPLASTIC_AGENT	23	0.07	0.492762	0	0	0.51755	7.84526
GO_POSITIVE_REGULATION_OF_TRANSMEMBRANE_RECEPTOR_PROTEIN_SERINE_THREONINE_KINASE_SIGNALING_PATHWAY	23	0.6962	0.921887	0	0	0.607414	6.87658
GO_CELLULAR_RESPONSE_TO_KETONE	23	0.8661	0.968783	0	0	0.679915	8.44329
GO_DNA_INTEGRITY_CHECKPOINT	23	0.2722	0.729778	0	0	0.774177	8.68714
GO_POSITIVE_REGULATION_OF_SYNAPTIC_TRANSMISSION	23	0.7501	0.935744	0	0	0.629427	7.52634
GO_MUSCLE_CELL_DEVELOPMENT	23	0.9429	0.989756	0	0	0.704872	8.06901
GO_POSITIVE_REGULATION_OF_CELL_CELL_ADHESION	23	0.621	0.906718	0	0	0.618122	8.44101
GO_POSITIVE_REGULATION_OF_LIPID_BIOSYNTHETIC_PROCESS	23	0.2154	0.668549	0	0	0.609465	8.95335
GO_NUCLEUS_ORGANIZATION	23	0.9025	0.972171	0	0	0.690904	7.44914
GO_NON_CANONICAL_WNT_SIGNALING_PATHWAY	23	0.1045	0.538666	0	0	0.81667	7.91504
GO_CARBOHYDRATE_TRANSMEMBRANE_TRANSPORT	23	0.0016	0.1866	0	0	0.874737	9.49275
GO_REGULATION_OF_PEPTIDYL_SERINE_PHOSPHORYLATION	23	0.6334	0.913388	0	0	0.720298	8.8393
GO_RESPONSE_TO_VITAMIN	23	0.7106	0.921887	0	0	0.635796	8.19368
GO_POSITIVE_REGULATION_OF_I_KAPPAB_KINASE_NF_KAPPAB_SIGNALING	23	0.3786	0.780925	0	0	0.698732	8.30258
GO_MYELOID_CELL_HOMEOSTASIS	23	0.7646	0.939884	0	0	0.604097	7.97358
GO_REGULATION_OF_RESPONSE_TO_CYTOKINE_STIMULUS	23	0.5529	0.879277	0	0	0.674001	8.55856
GO_NEUROTRANSMITTER_SECRETION	23	0.6087	0.906259	0	0	0.748913	8.38678
GO_NEGATIVE_REGULATION_OF_BINDING	23	0.2534	0.709977	0	0	0.729195	8.76476
GO_DICARBOXYLIC_ACID_METABOLIC_PROCESS	24	0.17	0.624927	0	0	0.674254	7.42408
GO_REGULATION_OF_CELL_PROJECTION_ASSEMBLY	24	0.37	0.779255	0	0	0.725622	8.82571
GO_POSITIVE_REGULATION_OF_HEMOPOIESIS	24	0.38	0.780925	0	0	0.765858	7.83151
GO_REGULATION_OF_NEUROTRANSMITTER_TRANSPORT	24	0.71	0.921887	0	0	0.765423	8.76518
GO_TRANSITION_METAL_ION_TRANSPORT	24	0.25	0.708629	0	0	0.601137	7.68246
GO_REGULATION_OF_OSTEOBLAST_DIFFERENTIATION	24	0.08	0.507755	0	0	0.520699	7.70771
GO_SMOOTH_MUSCLE_CELL_PROLIFERATION	24	0.09	0.517701	0	0	0.621528	7.55469
GO_DENDRITE_MORPHOGENESIS	24	0.21	0.668549	0	0	0.655056	8.95441
GO_CHROMATIN_REMODELING	24	0.7	0.921887	0	0	0.738765	8.30499
GO_POSITIVE_REGULATION_OF_TRANSLATION	24	0.7	0.921887	0	0	0.667928	7.42169
GO_REGULATION_OF_RESPONSE_TO_DNA_DAMAGE_STIMULUS	24	0.61	0.906259	0	0	0.671818	8.29349
GO_ACTIVATION_OF_GTPASE_ACTIVITY	24	0.28	0.731319	0	0	0.595769	8.08153
GO_AUTOPHAGOSOME_ORGANIZATION	24	0.2	0.668549	0	0	0.622279	7.42742
GO_ANTERIOR_POSTERIOR_PATTERN_SPECIFICATION	24	0.62	0.906677	0	0	0.659521	8.37421
GO_APPENDAGE_DEVELOPMENT	24	0.05	0.48809	0	0	0.742864	9.62175
GO_EAR_DEVELOPMENT	24	0.61	0.906259	0	0	0.726632	8.12942
GO_REGULATION_OF_LEUKOCYTE_MIGRATION	24	0.32	0.74155	0	0	0.576629	8.48135
GO_RESPONSE_TO_AMMONIUM_ION	24	0.26	0.713471	0	0	0.593918	8.22471
GO_SODIUM_ION_TRANSMEMBRANE_TRANSPORT	24	0.58	0.890536	0	0	0.758574	8.4511
GO_REGULATION_OF_PHOSPHATASE_ACTIVITY	25	0.8	0.949856	0	0	0.657292	8.56826
GO_RNA_LOCALIZATION	25	0.3	0.738522	0	0	0.678394	8.74595
GO_DNA_CONFORMATION_CHANGE	25	0.1	0.533143	0	0	0.804361	8.23663
GO_FATTY_ACID_DERIVATIVE_METABOLIC_PROCESS	25	1	1	0	0	0.689367	8.57408
GO_NEGATIVE_REGULATION_OF_PROTEIN_SERINE_THREONINE_KINASE_ACTIVITY	25	0.6	0.905825	0	0	0.635239	7.69867
GO_DEVELOPMENTAL_MATURATION	25	0.2	0.668549	0	0	0.709513	9.0539
GO_REGULATION_OF_TOR_SIGNALING	25	0.2	0.668549	0	0	0.638242	8.59184
GO_VESICLE_BUDDING_FROM_MEMBRANE	25	0.6	0.905825	0	0	0.71406	7.93431
GO_REGULATION_OF_TUBE_SIZE	25	0.3	0.738522	0	0	0.596209	7.73116
GO_PHOSPHATIDYLINOSITOL_3_KINASE_SIGNALING	25	0.1	0.533143	0	0	0.637446	9.4857
GO_CARDIOCYTE_DIFFERENTIATION	25	0.6	0.905825	0	0	0.707294	8.48269
GO_RECEPTOR_MEDIATED_ENDOCYTOSIS	25	1	1	0	0	0.697914	8.58521
GO_POSITIVE_REGULATION_OF_ERK1_AND_ERK2_CASCADE	25	0.8	0.949856	0	0	0.640811	7.34113
GO_NIK_NF_KAPPAB_SIGNALING	25	0.2	0.668549	0	0	0.734143	7.81817
GO_PATTERN_RECOGNITION_RECEPTOR_SIGNALING_PATHWAY	25	1	1	0	0	0.726225	8.37514
GO_NEUROTRANSMITTER_METABOLIC_PROCESS	25	0.2	0.668549	0	0	0.634815	7.75746
GO_RESPONSE_TO_MECHANICAL_STIMULUS	25	0.1	0.533143	0	0	0.784729	8.98182
GO_REGULATION_OF_REGULATED_SECRETORY_PATHWAY	25	0.8	0.949856	0	0	0.645969	7.92237
GO_LOCOMOTORY_BEHAVIOR	25	0.6	0.905825	0	0	0.619429	8.32515
GO_ISOPRENOID_METABOLIC_PROCESS	25	0.7	0.921887	0	0	0.636363	7.48488
GO_REGULATION_OF_LIPID_LOCALIZATION	25	0.1	0.533143	0	0	0.812932	9.60391
GO_NEGATIVE_REGULATION_OF_CELL_CELL_ADHESION	25	0.6	0.905825	0	0	0.737372	9.04632
GO_PROTEIN_DNA_COMPLEX_SUBUNIT_ORGANIZATION	25	0.6	0.905825	0	0	0.750583	8.25721
GO_ANTIGEN_PROCESSING_AND_PRESENTATION	25	0.2	0.668549	0	0	0.71921	7.956
GO_REGULATION_OF_DENDRITE_DEVELOPMENT	25	0.3	0.738522	0	0	0.695946	9.27861
GO_HEART_PROCESS	25	0.2	0.668549	0	0	0.670197	8.70295
GO_POSITIVE_REGULATION_OF_TRANSMEMBRANE_TRANSPORT	25	0.6	0.905825	0	0	0.737819	8.56342
GO_XENOBIOTIC_METABOLIC_PROCESS	25	0.2	0.668549	0	0	0.661873	6.54423
GO_CARDIAC_CHAMBER_DEVELOPMENT	26	0.8	0.949856	0	0	0.618884	7.19295
GO_CYTOKINESIS	26	0.082	0.512536	0	0	0.706627	6.79909
GO_ORGANELLE_DISASSEMBLY	26	0.5787	0.890536	0	0	0.651817	7.81725
GO_REGULATION_OF_PROTEIN_DEPHOSPHORYLATION	26	0.7274	0.92678	0	0	0.683885	7.62079
GO_MONOSACCHARIDE_BIOSYNTHETIC_PROCESS	26	0.7106	0.921887	0	0	0.713776	8.76028
GO_REGULATION_OF_BLOOD_CIRCULATION	26	0.6112	0.906259	0	0	0.586532	7.74816
GO_PEPTIDYL_LYSINE_ACETYLATION	26	0.7882	0.947271	0	0	0.664289	8.49627
GO_EPITHELIAL_CELL_DEVELOPMENT	26	0.9287	0.98276	0	0	0.727788	8.6875
GO_POSITIVE_REGULATION_OF_PROTEIN_MODIFICATION_BY_SMALL_PROTEIN_CONJUGATION_OR_REMOVAL	26	0.6104	0.906259	0	0	0.661148	7.90879
GO_REGULATION_OF_AXONOGENESIS	26	0.9689	0.989756	0	0	0.625237	7.74179
GO_LONG_CHAIN_FATTY_ACID_METABOLIC_PROCESS	26	0.6917	0.921887	0	0	0.658981	8.73749
GO_REGULATION_OF_CELL_CYCLE_G1_S_PHASE_TRANSITION	26	0.4504	0.822355	0	0	0.627736	7.85758
GO_NUCLEOTIDE_PHOSPHORYLATION	26	0.1696	0.624927	0	0	0.584554	8.38575
GO_TUMOR_NECROSIS_FACTOR_MEDIATED_SIGNALING_PATHWAY	26	0.0064	0.294828	0	0	0.821499	8.26084
GO_RNA_SPLICING_VIA_TRANSESTERIFICATION_REACTIONS	26	0.0088	0.294948	0	0	0.784357	8.22248
GO_EMBRYONIC_ORGAN_MORPHOGENESIS	26	0.9915	0.999125	0	0	0.673052	8.13642
GO_SKELETAL_SYSTEM_MORPHOGENESIS	26	0.9671	0.989756	0	0	0.625629	8.23082
GO_LEUKOCYTE_CHEMOTAXIS	26	0.4293	0.807534	0	0	0.647064	8.72237
GO_NUCLEAR_EXPORT	26	0.2963	0.737986	0	0	0.555214	8.44758
GO_REGULATION_OF_RESPONSE_TO_WOUNDING	26	0.6907	0.921887	0	0	0.619229	8.31944
GO_CELL_CELL_JUNCTION_ORGANIZATION	26	0.4906	0.850525	0	0	0.720441	8.81201
GO_NEGATIVE_REGULATION_OF_SMALL_MOLECULE_METABOLIC_PROCESS	26	0.4453	0.819457	0	0	0.683008	9.06654
GO_ERBB_SIGNALING_PATHWAY	26	0.875	0.968783	0	0	0.617848	8.29717
GO_VACUOLAR_TRANSPORT	26	0.6993	0.921887	0	0	0.704842	7.49904
GO_NEGATIVE_REGULATION_OF_NEURON_DEATH	27	0.1	0.533143	0	0	0.772743	9.47158
GO_REGULATION_OF_BLOOD_PRESSURE	27	0.5	0.854396	0	0	0.598448	8.02707
GO_DNA_REPLICATION	27	0.3	0.738522	0	0	0.655229	8.32349
GO_REGULATION_OF_CIRCADIAN_RHYTHM	27	0.5	0.854396	0	0	0.757481	9.48955
GO_POSITIVE_REGULATION_OF_EPITHELIAL_CELL_PROLIFERATION	27	0.6	0.905825	0	0	0.530439	7.66628
GO_NEGATIVE_REGULATION_OF_DEFENSE_RESPONSE	27	0.5	0.854396	0	0	0.671751	7.59691
GO_MITOTIC_NUCLEAR_DIVISION	27	0.9	0.972171	0	0	0.62972	7.70158
GO_POSITIVE_REGULATION_OF_CYTOSKELETON_ORGANIZATION	27	0.0098	0.294948	0	0	0.561672	7.8853
GO_NEGATIVE_REGULATION_OF_CELL_PROJECTION_ORGANIZATION	27	0.9972	1	0	0	0.638278	8.11397
GO_POSITIVE_REGULATION_OF_STRESS_ACTIVATED_PROTEIN_KINASE_SIGNALING_CASCADE	27	0.8343	0.966445	0	0	0.675097	7.79077
GO_REGULATION_OF_MORPHOGENESIS_OF_AN_EPITHELIUM	27	0.3105	0.739885	0	0	0.791455	8.54507
GO_FATTY_ACID_CATABOLIC_PROCESS	27	0.3468	0.761986	0	0	0.718485	9.40335
GO_ENDOPLASMIC_RETICULUM_UNFOLDED_PROTEIN_RESPONSE	27	0.1304	0.564983	0	0	0.606714	8.48891
GO_POSITIVE_REGULATION_OF_CELL_MORPHOGENESIS_INVOLVED_IN_DIFFERENTIATION	27	0.4939	0.850525	0	0	0.672577	8.89031
GO_REGULATION_OF_INTRINSIC_APOPTOTIC_SIGNALING_PATHWAY	27	0.285	0.731319	0	0	0.637672	8.28716
GO_REGULATION_OF_STEROID_BIOSYNTHETIC_PROCESS	27	0.2978	0.737986	0	0	0.81558	9.19087
GO_ORGANOPHOSPHATE_CATABOLIC_PROCESS	27	0.0881	0.517701	0	0	0.787796	9.44935
GO_CYTOSOLIC_TRANSPORT	27	0.2692	0.726503	0	0	0.647284	6.91414
GO_REGULATION_OF_ENDOCYTOSIS	27	0.8648	0.968783	0	0	0.758718	8.71539
GO_NEGATIVE_REGULATION_OF_CYTOKINE_PRODUCTION	27	0.1801	0.643806	0	0	0.70233	7.23003
GO_REGULATION_OF_FATTY_ACID_METABOLIC_PROCESS	27	0.1673	0.624927	0	0	0.791059	9.44913
GO_INOSITOL_LIPID_MEDIATED_SIGNALING	27	0.0663	0.490743	0	0	0.633932	9.41636
GO_LIPID_OXIDATION	27	0.6399	0.917402	0	0	0.654656	8.90051
GO_ADAPTIVE_THERMOGENESIS	27	0.4318	0.809036	0	0	0.71134	8.62608
GO_DEFENSE_RESPONSE_TO_VIRUS	27	0.3918	0.789524	0	0	0.7282	7.55353
GO_REGULATION_OF_CELL_DIVISION	27	0.5517	0.879277	0	0	0.685887	7.28279
GO_T_CELL_RECEPTOR_SIGNALING_PATHWAY	28	0.0459	0.48809	0	0	0.787542	7.49063
GO_ELECTRON_TRANSPORT_CHAIN	28	0.0934	0.524044	0	0	0.483967	6.21898
GO_RESPONSE_TO_HEAT	28	0.3543	0.7645	0	0	0.631999	8.47765
GO_POSITIVE_REGULATION_OF_AUTOPHAGY	28	0.6616	0.921887	0	0	0.675283	8.02931
GO_REGULATION_OF_FAT_CELL_DIFFERENTIATION	28	0.9252	0.98276	0	0	0.670762	8.6614
GO_REGULATION_OF_PROTEASOMAL_UBIQUITIN_DEPENDENT_PROTEIN_CATABOLIC_PROCESS	28	0.5292	0.874646	0	0	0.718605	7.79896
GO_MESENCHYMAL_CELL_DIFFERENTIATION	28	0.2577	0.713454	0	0	0.490945	7.72836
GO_DEVELOPMENTAL_GROWTH_INVOLVED_IN_MORPHOGENESIS	28	0.1971	0.666236	0	0	0.743081	9.16326
GO_TISSUE_HOMEOSTASIS	28	0.2132	0.668549	0	0	0.645437	8.98722
GO_POSITIVE_REGULATION_OF_CELLULAR_AMIDE_METABOLIC_PROCESS	28	0.7658	0.94012	0	0	0.67651	7.88802
GO_PYRIMIDINE_CONTAINING_COMPOUND_METABOLIC_PROCESS	28	0.0713	0.492762	0	0	0.56967	8.67219
GO_DOUBLE_STRAND_BREAK_REPAIR	28	0.1127	0.551232	0	0	0.633766	9.12758
GO_CARBOHYDRATE_TRANSPORT	28	0.0079	0.294828	0	0	0.77203	9.09102
GO_PEPTIDYL_THREONINE_MODIFICATION	28	0.4648	0.831703	0	0	0.626902	8.39834
GO_RECEPTOR_METABOLIC_PROCESS	28	0.627	0.912105	0	0	0.692556	8.58447
GO_TRNA_METABOLIC_PROCESS	28	0.1683	0.624927	0	0	0.839461	9.2491
GO_REGULATION_OF_SYMBIOSIS_ENCOMPASSING_MUTUALISM_THROUGH_PARASITISM	28	0.8543	0.967267	0	0	0.67762	7.75439
GO_RESPONSE_TO_INTERLEUKIN_1	28	0.1217	0.562109	0	0	0.757758	7.77028
GO_VASCULAR_PROCESS_IN_CIRCULATORY_SYSTEM	29	0.5	0.854396	0	0	0.611005	7.55748
GO_GENE_SILENCING	29	0.2	0.668549	0	0	0.6858	7.6405
GO_THIOESTER_METABOLIC_PROCESS	29	0.2	0.668549	0	0	0.545029	8.29127
GO_BONE_DEVELOPMENT	29	0.4	0.792357	0	0	0.644965	8.33773
GO_MICROTUBULE_BASED_TRANSPORT	29	0.4	0.792357	0	0	0.70307	8.10976
GO_STEROL_BIOSYNTHETIC_PROCESS	29	0.2	0.668549	0	0	0.769236	9.02169
GO_POSITIVE_REGULATION_OF_MAP_KINASE_ACTIVITY	29	0.7	0.921887	0	0	0.693699	7.68443
GO_DEVELOPMENT_OF_PRIMARY_SEXUAL_CHARACTERISTICS	29	0.1	0.533143	0	0	0.63629	7.01441
GO_POSITIVE_REGULATION_OF_ION_TRANSPORT	29	0.1	0.533143	0	0	0.691696	8.95312
GO_PHAGOCYTOSIS	29	1	1	0	0	0.681282	8.34784
GO_DNA_RECOMBINATION	29	0.6	0.905825	0	0	0.641732	8.38267
GO_INTERACTION_WITH_HOST	29	0.0616	0.48809	0	0	0.526824	7.19823
GO_REGULATION_OF_PEPTIDYL_TYROSINE_PHOSPHORYLATION	29	0.2511	0.708629	0	0	0.681028	9.32054
GO_MITOCHONDRIAL_MEMBRANE_ORGANIZATION	29	0.6347	0.91385	0	0	0.636693	7.36256
GO_TRIGLYCERIDE_METABOLIC_PROCESS	29	0.49	0.850525	0	0	0.67152	8.7912
GO_NEGATIVE_REGULATION_OF_APOPTOTIC_SIGNALING_PATHWAY	29	0.0264	0.439843	0	0	0.689327	6.41636
GO_REGULATION_OF_MICROTUBULE_BASED_PROCESS	29	0.0776	0.507755	0	0	0.526225	7.24514
GO_POSITIVE_REGULATION_OF_WNT_SIGNALING_PATHWAY	29	0.3558	0.764888	0	0	0.738082	8.03251
GO_NEGATIVE_REGULATION_OF_MULTI_ORGANISM_PROCESS	29	0.0307	0.445174	0	0	0.718654	7.12795
GO_CELLULAR_RESPONSE_TO_CARBOHYDRATE_STIMULUS	29	0.9284	0.98276	0	0	0.693451	8.19918
GO_REGULATION_OF_RHO_PROTEIN_SIGNAL_TRANSDUCTION	29	0.6016	0.906063	0	0	0.659755	8.05501
GO_POSITIVE_REGULATION_OF_SMALL_MOLECULE_METABOLIC_PROCESS	29	0.352	0.761986	0	0	0.672662	9.18612
GO_NEGATIVE_REGULATION_OF_NEURON_DIFFERENTIATION	29	0.6657	0.921887	0	0	0.642908	8.28664
GO_TRANSFORMING_GROWTH_FACTOR_BETA_RECEPTOR_SIGNALING_PATHWAY	30	0.0093	0.294948	0	0	0.628749	5.83248
GO_DEVELOPMENTAL_CELL_GROWTH	30	0.0425	0.48809	0	0	0.692265	9.25566
GO_POSITIVE_REGULATION_OF_DEVELOPMENTAL_GROWTH	30	0.0664	0.490743	0	0	0.659232	8.47334
GO_VESICLE_MEDIATED_TRANSPORT_IN_SYNAPSE	30	0.8248	0.964294	0	0	0.654948	8.31531
GO_CELL_CYCLE_CHECKPOINT	30	0.5306	0.874646	0	0	0.733944	8.53961
GO_POSITIVE_REGULATION_OF_BINDING	30	0.4011	0.792852	0	0	0.726276	8.08766
GO_MEMBRANE_DOCKING	30	0.7475	0.935744	0	0	0.685968	7.7988
GO_PROTEIN_POLYMERIZATION	30	0.5435	0.879001	0	0	0.654318	7.47408
GO_GLIAL_CELL_DIFFERENTIATION	30	0.6953	0.921887	0	0	0.702677	8.75162
GO_NEGATIVE_REGULATION_OF_CANONICAL_WNT_SIGNALING_PATHWAY	30	0.6935	0.921887	0	0	0.765266	8.89896
GO_ORGAN_GROWTH	30	0.7385	0.932369	0	0	0.657588	8.7263
GO_TEMPERATURE_HOMEOSTASIS	30	0.6323	0.913388	0	0	0.728068	8.58347
GO_PROTEIN_ACETYLATION	30	0.6781	0.921887	0	0	0.696803	8.49215
GO_CELLULAR_AMINO_ACID_CATABOLIC_PROCESS	30	0.1776	0.642251	0	0	0.567544	6.25168
GO_REGENERATION	30	0.3211	0.74155	0	0	0.599112	7.95288
GO_CELLULAR_RESPIRATION	30	0.0074	0.294828	0	0	0.517735	5.4092
GO_GOLGI_ORGANIZATION	30	0.0298	0.445174	0	0	0.620102	6.41587
GO_SENSORY_ORGAN_MORPHOGENESIS	30	0.9968	1	0	0	0.682013	8.21718
GO_REGULATION_OF_UBIQUITIN_DEPENDENT_PROTEIN_CATABOLIC_PROCESS	30	0.7264	0.92678	0	0	0.651637	7.43315
GO_MULTICELLULAR_ORGANISM_GROWTH	30	0.7935	0.948987	0	0	0.690676	8.16789
GO_ACTOMYOSIN_STRUCTURE_ORGANIZATION	30	0.8313	0.965882	0	0	0.726906	8.26233
GO_MACROMOLECULE_METHYLATION	30	0.772	0.941515	0	0	0.715022	8.69124
GO_REGULATION_OF_CYSTEINE_TYPE_ENDOPEPTIDASE_ACTIVITY	30	0.728	0.92678	0	0	0.631407	7.87658
GO_CHROMOSOME_SEGREGATION	30	0.8375	0.966445	0	0	0.760966	8.58002
GO_REGULATION_OF_PROTEIN_LOCALIZATION_TO_MEMBRANE	30	0.5475	0.879001	0	0	0.779785	8.70284
GO_POSITIVE_REGULATION_OF_EPITHELIAL_CELL_MIGRATION	30	0.0023	0.21459	0	0	0.385868	6.97575
GO_POSITIVE_REGULATION_OF_PROTEIN_CONTAINING_COMPLEX_ASSEMBLY	30	0.2375	0.692461	0	0	0.713646	7.75995
GO_REGULATION_OF_ENDOTHELIAL_CELL_MIGRATION	31	0.0018	0.1866	0	0	0.442325	6.22762
GO_TELENCEPHALON_DEVELOPMENT	31	0.1065	0.540024	0	0	0.784853	8.2969
GO_REGULATION_OF_REACTIVE_OXYGEN_SPECIES_METABOLIC_PROCESS	31	0.6991	0.921887	0	0	0.677533	7.71535
GO_ADAPTIVE_IMMUNE_RESPONSE_BASED_ON_SOMATIC_RECOMBINATION_OF_IMMUNE_RECEPTORS_BUILT_FROM_IMMUNOGLOBULIN_SUPERFAMILY_DOMAINS	31	0.7013	0.921887	0	0	0.552504	7.31218
GO_INSULIN_RECEPTOR_SIGNALING_PATHWAY	31	0.235	0.688782	0	0	0.589349	7.70046
GO_MUSCLE_CELL_PROLIFERATION	31	0.0574	0.48809	0	0	0.632553	7.56022
GO_STEM_CELL_DIFFERENTIATION	31	0.266	0.723551	0	0	0.720068	7.56701
GO_HEMATOPOIETIC_PROGENITOR_CELL_DIFFERENTIATION	31	0.4918	0.850525	0	0	0.663191	7.14111
GO_REGULATION_OF_LEUKOCYTE_PROLIFERATION	31	0.7192	0.926464	0	0	0.628713	8.34447
GO_IMPORT_INTO_NUCLEUS	31	0.7436	0.935012	0	0	0.672813	8.10799
GO_REGULATION_OF_EXOCYTOSIS	31	0.6671	0.921887	0	0	0.629631	7.46335
GO_JNK_CASCADE	31	0.1972	0.666236	0	0	0.745713	7.72487
GO_POSITIVE_REGULATION_OF_INTRACELLULAR_PROTEIN_TRANSPORT	31	0.0787	0.507755	0	0	0.76038	7.8944
GO_REGULATION_OF_LEUKOCYTE_DIFFERENTIATION	31	0.9009	0.972171	0	0	0.69455	8.22663
GO_AMINO_ACID_TRANSPORT	31	0.3159	0.739885	0	0	0.706614	7.41896
GO_SKIN_DEVELOPMENT	31	0.3736	0.780925	0	0	0.680946	7.71444
GO_ESTABLISHMENT_OR_MAINTENANCE_OF_CELL_POLARITY	31	0.0693	0.492762	0	0	0.62002	7.77212
GO_RESPONSE_TO_CORTICOSTEROID	31	0.0796	0.507755	0	0	0.573662	8.33986
GO_REGULATION_OF_T_CELL_ACTIVATION	31	0.5373	0.877639	0	0	0.597464	7.63673
GO_MYELOID_LEUKOCYTE_DIFFERENTIATION	32	0.2	0.668549	0	0	0.77646	8.43249
GO_RESPONSE_TO_REACTIVE_OXYGEN_SPECIES	32	0.4	0.792357	0	0	0.738897	7.77962
GO_CELLULAR_GLUCOSE_HOMEOSTASIS	32	1	1	0	0	0.677936	7.92644
GO_AMINE_METABOLIC_PROCESS	32	0.1	0.533143	0	0	0.763789	8.31656
GO_CARDIAC_MUSCLE_TISSUE_DEVELOPMENT	32	0.2	0.668549	0	0	0.611644	8.62273
GO_ACTIN_FILAMENT_BUNDLE_ORGANIZATION	32	0.8	0.949856	0	0	0.734352	8.21256
GO_RIBONUCLEOPROTEIN_COMPLEX_BIOGENESIS	32	0.4	0.792357	0	0	0.670489	8.60233
GO_MESENCHYME_DEVELOPMENT	32	0.4	0.792357	0	0	0.49063	7.62841
GO_DRUG_CATABOLIC_PROCESS	32	0.2	0.668549	0	0	0.640498	6.65572
GO_MUSCLE_CONTRACTION	32	0.5	0.854396	0	0	0.681643	8.23566
GO_PROTEIN_PROCESSING	32	0.2	0.668549	0	0	0.538201	7.31601
GO_SIGNAL_TRANSDUCTION_BY_P53_CLASS_MEDIATOR	32	0.1	0.533143	0	0	0.689	8.86944
GO_REGULATION_OF_STEROID_METABOLIC_PROCESS	32	0.1	0.533143	0	0	0.815816	9.21094
GO_REGULATION_OF_ACTIN_FILAMENT_ORGANIZATION	32	0.6	0.905825	0	0	0.645962	8.0904
GO_FATTY_ACID_BIOSYNTHETIC_PROCESS	32	0.5	0.854396	0	0	0.633005	8.78884
GO_EPIDERMIS_DEVELOPMENT	32	0.4	0.792357	0	0	0.61797	8.74453
GO_POSITIVE_REGULATION_OF_APOPTOTIC_SIGNALING_PATHWAY	33	0.1	0.533143	0	0	0.630824	8.81483
GO_CELLULAR_RESPONSE_TO_INORGANIC_SUBSTANCE	33	0.8	0.949856	0	0	0.673899	8.48998
GO_FEMALE_PREGNANCY	33	0.2	0.668549	0	0	0.753913	9.25593
GO_PROTEIN_FOLDING	33	0.1	0.533143	0	0	0.594471	8.10749
GO_NEGATIVE_REGULATION_OF_MAPK_CASCADE	33	0.1	0.533143	0	0	0.652293	6.81773
GO_TOR_SIGNALING	33	0.1	0.533143	0	0	0.694218	9.01245
GO_REGULATION_OF_GENERATION_OF_PRECURSOR_METABOLITES_AND_ENERGY	33	0.1	0.533143	0	0	0.725848	9.49191
GO_NEGATIVE_REGULATION_OF_CELL_GROWTH	33	1	1	0	0	0.630626	7.86237
GO_REGULATION_OF_CELL_SUBSTRATE_ADHESION	33	1	1	0	0	0.678893	8.54776
GO_LEUKOCYTE_CELL_CELL_ADHESION	33	0.4	0.792357	0	0	0.608794	8.2293
GO_REGULATION_OF_CATION_TRANSMEMBRANE_TRANSPORT	33	0.4	0.792357	0	0	0.675644	8.35455
GO_REGULATION_OF_GLUCOSE_METABOLIC_PROCESS	33	0.1	0.533143	0	0	0.758408	9.3468
GO_PHOSPHATIDYLINOSITOL_METABOLIC_PROCESS	33	0.7	0.921887	0	0	0.571265	7.76079
GO_CELLULAR_RESPONSE_TO_BIOTIC_STIMULUS	33	0.7	0.921887	0	0	0.635114	7.71828
GO_NUCLEOSIDE_DIPHOSPHATE_METABOLIC_PROCESS	33	0.1	0.533143	0	0	0.584536	8.75022
GO_REGULATION_OF_MYELOID_CELL_DIFFERENTIATION	33	0.3	0.738522	0	0	0.713137	7.4512
GO_PROTEIN_ACYLATION	33	1	1	0	0	0.692177	8.16078
GO_EPITHELIAL_TUBE_MORPHOGENESIS	33	0.2	0.668549	0	0	0.716902	9.08828
GO_ANTIGEN_RECEPTOR_MEDIATED_SIGNALING_PATHWAY	33	0.1	0.533143	0	0	0.735512	7.3255
GO_NEGATIVE_REGULATION_OF_WNT_SIGNALING_PATHWAY	33	0.9	0.972171	0	0	0.760538	8.83663
GO_NEUTRAL_LIPID_METABOLIC_PROCESS	33	0.2	0.668549	0	0	0.703326	9.03497
GO_COENZYME_BIOSYNTHETIC_PROCESS	34	0.8	0.949856	0	0	0.627583	8.53079
GO_RESPONSE_TO_LIGHT_STIMULUS	34	0.3	0.738522	0	0	0.760107	8.6731
GO_PROTEIN_IMPORT	34	0.7	0.921887	0	0	0.681936	8.07947
GO_REGULATION_OF_TRANSPORTER_ACTIVITY	34	0.8	0.949856	0	0	0.676026	8.4749
GO_POSITIVE_REGULATION_OF_CELLULAR_PROTEIN_CATABOLIC_PROCESS	34	0.8	0.949856	0	0	0.658463	7.67647
GO_POSITIVE_REGULATION_OF_LIPID_METABOLIC_PROCESS	34	0.3	0.738522	0	0	0.589434	8.50105
GO_POSITIVE_REGULATION_OF_CELL_ACTIVATION	34	0.8	0.949856	0	0	0.683498	8.50076
GO_DENDRITE_DEVELOPMENT	34	0.0443	0.48809	0	0	0.701245	9.32676
GO_INORGANIC_ANION_TRANSPORT	34	0.9546	0.989756	0	0	0.667225	7.87498
GO_POSITIVE_REGULATION_OF_PROTEIN_KINASE_B_SIGNALING	34	0.8484	0.967134	0	0	0.620109	7.82984
GO_REGULATION_OF_DEPHOSPHORYLATION	34	0.7529	0.937354	0	0	0.649379	7.79416
GO_I_KAPPAB_KINASE_NF_KAPPAB_SIGNALING	34	0.2919	0.737574	0	0	0.7211	8.33711
GO_REGULATION_OF_INSULIN_SECRETION	34	0.0794	0.507755	0	0	0.632766	8.85885
GO_HEART_MORPHOGENESIS	34	0.9514	0.989756	0	0	0.594931	7.81548
GO_HEPATICOBILIARY_SYSTEM_DEVELOPMENT	34	0.6852	0.921887	0	0	0.700083	7.78781
GO_TRANSCRIPTION_INITIATION_FROM_RNA_POLYMERASE_II_PROMOTER	34	0.3793	0.780925	0	0	0.689686	8.73933
GO_ORGANIC_ACID_TRANSMEMBRANE_TRANSPORT	34	0.57	0.890536	0	0	0.728635	8.4407
GO_CELLULAR_RESPONSE_TO_TOXIC_SUBSTANCE	35	0.7	0.921887	0	0	0.661544	7.99902
GO_REGULATION_OF_CHROMOSOME_ORGANIZATION	35	0.7	0.921887	0	0	0.679658	8.40359
GO_POSITIVE_REGULATION_OF_GROWTH	35	0.1347	0.568666	0	0	0.68176	8.44693
GO_STEROID_HORMONE_MEDIATED_SIGNALING_PATHWAY	35	0.3174	0.739885	0	0	0.683324	9.06968
GO_NEGATIVE_REGULATION_OF_PROTEOLYSIS	35	0.0296	0.445174	0	0	0.685571	6.57925
GO_REGULATION_OF_CHEMOTAXIS	35	0.9671	0.989756	0	0	0.613861	8.0889
GO_POSITIVE_REGULATION_OF_PEPTIDE_SECRETION	35	0.7015	0.921887	0	0	0.739273	8.56199
GO_NEGATIVE_REGULATION_OF_NERVOUS_SYSTEM_DEVELOPMENT	35	0.8686	0.968783	0	0	0.64979	8.35403
GO_CELL_MATRIX_ADHESION	35	0.9878	0.999125	0	0	0.648003	7.85772
GO_CYTOSKELETON_DEPENDENT_INTRACELLULAR_TRANSPORT	35	0.3334	0.753177	0	0	0.723356	8.50935
GO_CALCIUM_ION_TRANSMEMBRANE_TRANSPORT	35	0.8419	0.967134	0	0	0.596427	8.06311
GO_PYRUVATE_METABOLIC_PROCESS	35	0.1183	0.557444	0	0	0.582126	8.43287
GO_REGULATION_OF_CELL_CYCLE_G2_M_PHASE_TRANSITION	35	0.0339	0.445475	0	0	0.836005	8.89702
GO_MONOCARBOXYLIC_ACID_CATABOLIC_PROCESS	35	0.3298	0.753177	0	0	0.660669	8.94691
GO_NOTCH_SIGNALING_PATHWAY	35	0.0625	0.48809	0	0	0.71193	7.42875
GO_CELL_CYCLE_ARREST	35	0.6108	0.906259	0	0	0.715216	8.37635
GO_NEURON_APOPTOTIC_PROCESS	36	0.5	0.854396	0	0	0.750385	8.95107
GO_PROTEIN_CONTAINING_COMPLEX_LOCALIZATION	36	0.5	0.854396	0	0	0.683663	8.58957
GO_REGULATION_OF_MRNA_CATABOLIC_PROCESS	36	0.2	0.668549	0	0	0.782865	8.05977
GO_RESPONSE_TO_TEMPERATURE_STIMULUS	36	0.5	0.854396	0	0	0.618864	8.10996
GO_REGULATION_OF_CYTOSOLIC_CALCIUM_ION_CONCENTRATION	36	0.5	0.854396	0	0	0.651339	8.25799
GO_SPHINGOLIPID_METABOLIC_PROCESS	36	0.5	0.854396	0	0	0.593213	8.0032
GO_RHO_PROTEIN_SIGNAL_TRANSDUCTION	36	0.5	0.854396	0	0	0.633503	7.44153
GO_SEX_DIFFERENTIATION	36	0.3	0.738522	0	0	0.626582	7.29144
GO_REGULATION_OF_ANIMAL_ORGAN_MORPHOGENESIS	36	0.5	0.854396	0	0	0.716726	8.06529
GO_REGULATION_OF_PROTEIN_BINDING	36	0.5	0.854396	0	0	0.643311	8.49053
GO_REGULATION_OF_PROTEASOMAL_PROTEIN_CATABOLIC_PROCESS	36	0.5	0.854396	0	0	0.692666	7.67637
GO_LEUKOCYTE_PROLIFERATION	37	0.6	0.905825	0	0	0.562728	7.66911
GO_EXTRINSIC_APOPTOTIC_SIGNALING_PATHWAY	37	0.4	0.792357	0	0	0.619887	7.90904
GO_REGULATION_OF_MACROAUTOPHAGY	37	0.4	0.792357	0	0	0.710079	8.27019
GO_RIBOSE_PHOSPHATE_BIOSYNTHETIC_PROCESS	37	0.4	0.792357	0	0	0.555473	8.14186
GO_POSITIVE_REGULATION_OF_DNA_BINDING_TRANSCRIPTION_FACTOR_ACTIVITY	37	0.9	0.972171	0	0	0.646657	7.72987
GO_COGNITION	37	0.8	0.949856	0	0	0.662109	7.75771
GO_RESPIRATORY_SYSTEM_DEVELOPMENT	37	0.4	0.792357	0	0	0.501592	6.75241
GO_REGULATION_OF_CELLULAR_CARBOHYDRATE_METABOLIC_PROCESS	37	0.4	0.792357	0	0	0.741971	9.20006
GO_ESTABLISHMENT_OF_PROTEIN_LOCALIZATION_TO_MEMBRANE	37	0.4	0.792357	0	0	0.723133	8.04642
GO_ENDOSOMAL_TRANSPORT	37	0.3	0.738522	0	0	0.708196	7.2704
GO_SULFUR_COMPOUND_BIOSYNTHETIC_PROCESS	37	0.4	0.792357	0	0	0.686321	8.404
GO_RESPONSE_TO_TRANSFORMING_GROWTH_FACTOR_BETA	37	0.4	0.792357	0	0	0.581463	6.67784
GO_CELLULAR_RESPONSE_TO_TOPOLOGICALLY_INCORRECT_PROTEIN	37	0.4	0.792357	0	0	0.545719	7.76176
GO_POSITIVE_REGULATION_OF_PROTEIN_SERINE_THREONINE_KINASE_ACTIVITY	37	0.5	0.854396	0	0	0.670746	7.57046
GO_POSITIVE_REGULATION_OF_INTRACELLULAR_TRANSPORT	37	0.4	0.792357	0	0	0.776064	8.20013
GO_REGIONALIZATION	37	0.4	0.792357	0	0	0.680471	8.72053
GO_ADAPTIVE_IMMUNE_RESPONSE	37	0.4	0.792357	0	0	0.494685	7.20282
GO_NEUROTRANSMITTER_TRANSPORT	37	0.4	0.792357	0	0	0.777789	8.37771
GO_RNA_SPLICING	37	0.0356	0.461317	0	0	0.751081	8.19273
GO_STRIATED_MUSCLE_CELL_DIFFERENTIATION	38	0.6	0.905825	0	0	0.720601	8.32569
GO_PROTEIN_CONTAINING_COMPLEX_DISASSEMBLY	38	1	1	0	0	0.65135	7.82966
GO_DNA_TEMPLATED_TRANSCRIPTION_INITIATION	38	0.3	0.738522	0	0	0.702568	8.84271
GO_NCRNA_PROCESSING	38	0.2	0.668549	0	0	0.80128	9.40485
GO_CELL_CYCLE_G1_S_PHASE_TRANSITION	38	0.4	0.792357	0	0	0.628253	8.1235
GO_MONOCARBOXYLIC_ACID_TRANSPORT	38	0.3	0.738522	0	0	0.774214	8.97857
GO_LYMPHOCYTE_DIFFERENTIATION	38	0.5	0.854396	0	0	0.578414	7.87648
GO_CELLULAR_RESPONSE_TO_STARVATION	38	0.6	0.905825	0	0	0.654525	7.5161
GO_DRUG_TRANSPORT	38	0.6	0.905825	0	0	0.674486	8.36067
GO_REGULATION_OF_TRANSMEMBRANE_RECEPTOR_PROTEIN_SERINE_THREONINE_KINASE_SIGNALING_PATHWAY	38	0.4	0.792357	0	0	0.546802	6.8812
GO_CELL_CHEMOTAXIS	38	0.5	0.854396	0	0	0.561478	7.62937
GO_ORGANIC_HYDROXY_COMPOUND_TRANSPORT	38	0.3	0.738522	0	0	0.791084	8.92143
GO_VESICLE_LOCALIZATION	38	0.3	0.738522	0	0	0.705766	7.51966
GO_LIPID_HOMEOSTASIS	38	0.3	0.738522	0	0	0.715735	9.21404
GO_POSITIVE_REGULATION_OF_CELL_CYCLE_PROCESS	38	0.2	0.668549	0	0	0.70547	8.65379
GO_REGULATION_OF_PEPTIDE_HORMONE_SECRETION	39	0.2	0.668549	0	0	0.667273	8.8529
GO_CELLULAR_RESPONSE_TO_XENOBIOTIC_STIMULUS	39	0.6	0.905825	0	0	0.635632	7.39246
GO_CONNECTIVE_TISSUE_DEVELOPMENT	39	0.6	0.905825	0	0	0.516203	7.96209
GO_ACTIVATION_OF_INNATE_IMMUNE_RESPONSE	39	0.7	0.921887	0	0	0.761646	8.22812
GO_REGULATION_OF_SUPRAMOLECULAR_FIBER_ORGANIZATION	39	0.7	0.921887	0	0	0.620262	7.93232
GO_NUCLEOSIDE_BISPHOSPHATE_METABOLIC_PROCESS	39	0.1	0.533143	0	0	0.616659	8.12888
GO_INSULIN_SECRETION	39	0.1	0.533143	0	0	0.652016	8.83334
GO_NUCLEIC_ACID_PHOSPHODIESTER_BOND_HYDROLYSIS	39	0.1	0.533143	0	0	0.726842	8.14448
GO_PURINE_CONTAINING_COMPOUND_BIOSYNTHETIC_PROCESS	39	0.7	0.921887	0	0	0.581019	7.70032
GO_CELLULAR_PROCESS_INVOLVED_IN_REPRODUCTION_IN_MULTICELLULAR_ORGANISM	39	0.7	0.921887	0	0	0.686355	8.30921
GO_RESPONSE_TO_VIRUS	39	0.2	0.668549	0	0	0.740022	7.79921
GO_SYNAPSE_ORGANIZATION	39	0.1	0.533143	0	0	0.816918	9.61408
GO_REGULATION_OF_GENE_EXPRESSION_EPIGENETIC	39	1	1	0	0	0.675179	8.3801
GO_HORMONE_MEDIATED_SIGNALING_PATHWAY	39	0.7	0.921887	0	0	0.693262	8.99581
GO_ENDOPLASMIC_RETICULUM_TO_GOLGI_VESICLE_MEDIATED_TRANSPORT	39	0.9	0.972171	0	0	0.625559	7.26245
GO_OSTEOBLAST_DIFFERENTIATION	39	0.1	0.533143	0	0	0.476167	7.16104
GO_ACTIVATION_OF_PROTEIN_KINASE_ACTIVITY	40	0.9	0.972171	0	0	0.694432	8.44057
GO_REGULATION_OF_MITOCHONDRION_ORGANIZATION	40	0.3	0.738522	0	0	0.663577	8.3862
GO_ERK1_AND_ERK2_CASCADE	40	0.1	0.533143	0	0	0.559368	7.24836
GO_METHYLATION	40	0.4	0.792357	0	0	0.617741	8.03155
GO_VACUOLE_ORGANIZATION	40	0.3	0.738522	0	0	0.670168	7.48959
GO_REGULATION_OF_INFLAMMATORY_RESPONSE	40	0.1	0.533143	0	0	0.688204	7.7586
GO_REGULATION_OF_CELLULAR_RESPONSE_TO_GROWTH_FACTOR_STIMULUS	40	0.1	0.533143	0	0	0.511287	7.39292
GO_MULTI_MULTICELLULAR_ORGANISM_PROCESS	40	0.0231	0.439843	0	0	0.784192	9.50459
GO_NEGATIVE_REGULATION_OF_CELLULAR_CATABOLIC_PROCESS	40	0.6411	0.917402	0	0	0.712721	8.16588
GO_CELL_JUNCTION_ASSEMBLY	40	0.9561	0.989756	0	0	0.654218	8.02508
GO_NEGATIVE_REGULATION_OF_CELL_DEVELOPMENT	40	0.9018	0.972171	0	0	0.630934	8.24823
GO_MEMBRANE_LIPID_METABOLIC_PROCESS	40	0.6805	0.921887	0	0	0.579173	7.68407
GO_GLIOGENESIS	40	0.3726	0.780925	0	0	0.687105	8.66725
GO_ENDOTHELIAL_CELL_MIGRATION	40	0.0003	0.05598	0	0	0.480705	6.01825
GO_REGULATION_OF_STRESS_ACTIVATED_PROTEIN_KINASE_SIGNALING_CASCADE	40	0.1856	0.657974	0	0	0.702149	7.48218
GO_REGULATION_OF_INTRACELLULAR_PROTEIN_TRANSPORT	41	0.1	0.533143	0	0	0.734498	7.98285
GO_NEGATIVE_REGULATION_OF_GROWTH	41	1	1	0	0	0.64229	8.18761
GO_PROTEIN_MODIFICATION_BY_SMALL_PROTEIN_REMOVAL	41	0.3	0.738522	0	0	0.676055	7.13188
GO_REGULATION_OF_METAL_ION_TRANSPORT	41	0.9	0.972171	0	0	0.673286	8.30009
GO_HOMEOSTASIS_OF_NUMBER_OF_CELLS	41	0.9	0.972171	0	0	0.616468	8.01944
GO_SODIUM_ION_TRANSPORT	41	0.3	0.738522	0	0	0.735855	8.68443
GO_AMMONIUM_ION_METABOLIC_PROCESS	41	0.1531	0.605095	0	0	0.575524	8.37261
GO_HORMONE_METABOLIC_PROCESS	41	0.8354	0.966445	0	0	0.647802	7.59246
GO_CELLULAR_RESPONSE_TO_ABIOTIC_STIMULUS	41	0.9125	0.976127	0	0	0.682233	8.27612
GO_CARBOHYDRATE_DERIVATIVE_CATABOLIC_PROCESS	41	0.2882	0.732963	0	0	0.721018	8.27106
GO_PROTEIN_AUTOPHOSPHORYLATION	41	0.6279	0.912105	0	0	0.710651	8.70444
GO_REGULATION_OF_OSSIFICATION	41	0.7349	0.930342	0	0	0.617624	8.15358
GO_ALCOHOL_BIOSYNTHETIC_PROCESS	42	0.4	0.792357	0	0	0.751836	9.08406
GO_MICROTUBULE_BASED_MOVEMENT	42	0.5	0.854396	0	0	0.706764	7.97562
GO_MRNA_PROCESSING	42	0.1	0.533143	0	0	0.70547	8.04738
GO_CELLULAR_RESPONSE_TO_ACID_CHEMICAL	42	0.4	0.792357	0	0	0.744956	8.9333
GO_NEGATIVE_REGULATION_OF_CELL_ADHESION	42	0.4	0.792357	0	0	0.601049	8.3479
GO_REGULATION_OF_CELLULAR_COMPONENT_SIZE	42	0.7	0.921887	0	0	0.637206	8.18053
GO_REGULATION_OF_ACTIN_FILAMENT_BASED_PROCESS	43	0.3	0.738522	0	0	0.648863	7.94792
GO_REGULATION_OF_EPITHELIAL_CELL_MIGRATION	43	0.0012	0.159943	0	0	0.413136	6.41091
GO_PROTEIN_HOMOOLIGOMERIZATION	43	0.4028	0.794121	0	0	0.65191	7.88569
GO_REGULATION_OF_RAS_PROTEIN_SIGNAL_TRANSDUCTION	43	0.6031	0.906107	0	0	0.64188	8.26548
GO_NEGATIVE_REGULATION_OF_CELL_MOTILITY	43	0.1946	0.662634	0	0	0.596105	8.2464
GO_FOREBRAIN_DEVELOPMENT	43	0.4437	0.819457	0	0	0.67864	8.41383
GO_REGULATION_OF_HORMONE_SECRETION	43	0.1036	0.538666	0	0	0.684929	9.09146
GO_RESPONSE_TO_KETONE	43	0.3398	0.760583	0	0	0.634285	8.31975
GO_RESPONSE_TO_TOPOLOGICALLY_INCORRECT_PROTEIN	43	0.0269	0.440311	0	0	0.575262	8.31199
GO_T_CELL_ACTIVATION	44	0.9	0.972171	0	0	0.640234	8.11697
GO_STRESS_ACTIVATED_PROTEIN_KINASE_SIGNALING_CASCADE	44	0.0324	0.445174	0	0	0.710294	7.23373
GO_RESPONSE_TO_CARBOHYDRATE	44	0.8594	0.968783	0	0	0.68631	8.43713
GO_NEGATIVE_REGULATION_OF_CELL_CYCLE_PHASE_TRANSITION	44	0.6674	0.921887	0	0	0.71451	8.25579
GO_REACTIVE_OXYGEN_SPECIES_METABOLIC_PROCESS	44	0.5101	0.865315	0	0	0.652226	7.86026
GO_CELLULAR_MODIFIED_AMINO_ACID_METABOLIC_PROCESS	44	0.4287	0.807534	0	0	0.615367	8.40182
GO_IMMUNE_RESPONSE_REGULATING_CELL_SURFACE_RECEPTOR_SIGNALING_PATHWAY	44	0.4674	0.831703	0	0	0.683026	7.5
GO_REGULATION_OF_DNA_METABOLIC_PROCESS	44	0.4077	0.794121	0	0	0.603142	8.31736
GO_PROTEIN_MATURATION	44	0.3117	0.739885	0	0	0.581787	7.98085
GO_REGULATION_OF_VASCULATURE_DEVELOPMENT	44	0.0957	0.531477	0	0	0.48769	6.44145
GO_RESPONSE_TO_ALCOHOL	44	0.2073	0.668549	0	0	0.583489	7.88131
GO_SECOND_MESSENGER_MEDIATED_SIGNALING	44	0.2435	0.699032	0	0	0.583497	7.7513
GO_CARBOHYDRATE_BIOSYNTHETIC_PROCESS	45	0.071	0.492762	0	0	0.770176	9.19076
GO_MAINTENANCE_OF_LOCATION	45	0.889	0.972171	0	0	0.631619	8.28633
GO_REGULATION_OF_MAP_KINASE_ACTIVITY	45	0.214	0.668549	0	0	0.68664	7.60957
GO_PEPTIDE_HORMONE_SECRETION	45	0.121	0.562109	0	0	0.66864	8.85916
GO_STEROL_METABOLIC_PROCESS	45	0.85	0.967134	0	0	0.700484	8.59875
GO_PATTERN_SPECIFICATION_PROCESS	45	0.347	0.761986	0	0	0.695091	8.75194
GO_NEGATIVE_REGULATION_OF_KINASE_ACTIVITY	45	0.819	0.961798	0	0	0.657522	8.25636
GO_POSITIVE_REGULATION_OF_RESPONSE_TO_BIOTIC_STIMULUS	45	0.302	0.739885	0	0	0.751252	8.08734
GO_EXTRACELLULAR_STRUCTURE_ORGANIZATION	45	0.426	0.805515	0	0	0.554703	7.05434
GO_REGULATION_OF_IMMUNE_EFFECTOR_PROCESS	46	0.2	0.668549	0	0	0.562432	6.72559
GO_NEGATIVE_REGULATION_OF_HYDROLASE_ACTIVITY	46	0.2	0.668549	0	0	0.601112	6.80658
GO_RESPONSE_TO_ANTIBIOTIC	46	0.7	0.921887	0	0	0.689463	7.86591
GO_REGULATION_OF_CELLULAR_KETONE_METABOLIC_PROCESS	46	0.2	0.668549	0	0	0.778845	8.6728
GO_MUSCLE_ORGAN_DEVELOPMENT	46	0.0157	0.366202	0	0	0.540389	7.87854
GO_CELLULAR_RESPONSE_TO_OXYGEN_LEVELS	46	0.3504	0.761986	0	0	0.69253	7.4838
GO_CARBOHYDRATE_CATABOLIC_PROCESS	46	0.1978	0.666236	0	0	0.597683	8.36202
GO_POSITIVE_REGULATION_OF_CYTOKINE_PRODUCTION	46	0.7722	0.941515	0	0	0.61235	8.05984
GO_CELL_CYCLE_G2_M_PHASE_TRANSITION	46	0.0727	0.495103	0	0	0.793876	8.92647
GO_RENAL_SYSTEM_DEVELOPMENT	46	0.2628	0.716937	0	0	0.706825	8.63862
GO_REGULATION_OF_CARBOHYDRATE_METABOLIC_PROCESS	47	0.1259	0.564983	0	0	0.705747	9.15875
GO_POSITIVE_REGULATION_OF_NEURON_PROJECTION_DEVELOPMENT	47	0.3543	0.7645	0	0	0.685753	8.79251
GO_REGULATION_OF_PROTEIN_MODIFICATION_BY_SMALL_PROTEIN_CONJUGATION_OR_REMOVAL	47	0.9489	0.989756	0	0	0.701122	8.28846
GO_SENSORY_SYSTEM_DEVELOPMENT	47	0.4973	0.852882	0	0	0.677549	7.48144
GO_POSITIVE_REGULATION_OF_CELL_ADHESION	47	0.318	0.739885	0	0	0.70979	8.91025
GO_CIRCADIAN_RHYTHM	47	0.0047	0.294828	0	0	0.657145	9.49854
GO_PROTEIN_LOCALIZATION_TO_NUCLEUS	47	0.96	0.989756	0	0	0.680243	8.50756
GO_MONOCARBOXYLIC_ACID_BIOSYNTHETIC_PROCESS	47	0.615	0.906259	0	0	0.644291	8.54879
GO_EMBRYONIC_ORGAN_DEVELOPMENT	47	0.8211	0.961798	0	0	0.658002	8.68718
GO_REGULATION_OF_CELL_CELL_ADHESION	47	0.2843	0.731319	0	0	0.671305	8.86578
GO_VIRAL_LIFE_CYCLE	47	0.7208	0.926464	0	0	0.617205	7.83779
GO_REGULATION_OF_LYMPHOCYTE_ACTIVATION	47	0.2838	0.731319	0	0	0.586164	8.23785
GO_POSITIVE_REGULATION_OF_PROTEIN_CATABOLIC_PROCESS	48	0.7	0.921887	0	0	0.654925	7.69147
GO_MUSCLE_SYSTEM_PROCESS	48	0.12	0.562109	0	0	0.652384	8.69164
GO_GLYCOSYLATION	48	0.114	0.551232	0	0	0.601427	6.72927
GO_TRANSMEMBRANE_RECEPTOR_PROTEIN_SERINE_THREONINE_KINASE_SIGNALING_PATHWAY	48	0.114	0.551232	0	0	0.577002	6.66201
GO_PEPTIDYL_TYROSINE_MODIFICATION	48	0.248	0.706577	0	0	0.629805	8.6718
GO_RESPONSE_TO_MOLECULE_OF_BACTERIAL_ORIGIN	48	0.281	0.731319	0	0	0.639134	7.97644
GO_STEROID_BIOSYNTHETIC_PROCESS	48	0.527	0.874646	0	0	0.745087	8.75728
GO_ALPHA_AMINO_ACID_METABOLIC_PROCESS	48	0.091	0.517701	0	0	0.598662	6.46369
GO_CELL_SUBSTRATE_ADHESION	48	0.998	1	0	0	0.666378	8.18263
GO_PEPTIDYL_SERINE_MODIFICATION	48	0.806	0.952132	0	0	0.655785	7.75988
GO_CELL_JUNCTION_ORGANIZATION	48	0.881	0.968783	0	0	0.663665	8.26319
GO_MUSCLE_CELL_DIFFERENTIATION	48	0.894	0.972171	0	0	0.714746	8.12866
GO_SENSORY_PERCEPTION	48	0.899	0.972171	0	0	0.696964	8.32723
GO_REGULATION_OF_MEMBRANE_POTENTIAL	48	0.932	0.98276	0	0	0.662315	8.2558
GO_LEUKOCYTE_MIGRATION	49	0.2	0.668549	0	0	0.570405	7.98352
GO_REGULATION_OF_PEPTIDASE_ACTIVITY	49	0.5	0.854396	0	0	0.635183	7.11992
GO_REGULATION_OF_CELLULAR_PROTEIN_CATABOLIC_PROCESS	49	0.9	0.972171	0	0	0.671319	8.0148
GO_RESPONSE_TO_RADIATION	49	0.2	0.668549	0	0	0.726933	8.70842
GO_REGULATION_OF_CELL_MORPHOGENESIS_INVOLVED_IN_DIFFERENTIATION	49	1	1	0	0	0.689105	8.26118
GO_NEGATIVE_REGULATION_OF_CELL_CYCLE_PROCESS	49	1	1	0	0	0.695535	8.1856
GO_CELLULAR_RESPONSE_TO_CHEMICAL_STRESS	49	0.5	0.854396	0	0	0.716818	7.82822
GO_PROTEIN_KINASE_B_SIGNALING	49	1	1	0	0	0.62909	8.40976
GO_NEGATIVE_REGULATION_OF_MITOTIC_CELL_CYCLE	49	1	1	0	0	0.721695	8.27258
GO_NEGATIVE_REGULATION_OF_ORGANELLE_ORGANIZATION	50	0.7	0.921887	0	0	0.668995	8.68115
GO_RESPONSE_TO_NUTRIENT	50	0.7	0.921887	0	0	0.603041	8.16339
GO_ATP_METABOLIC_PROCESS	50	0.0232	0.439843	0	0	0.474053	6.65706
GO_NEURON_DEATH	50	0.0515	0.48809	0	0	0.735105	9.20572
GO_REGULATION_OF_MRNA_METABOLIC_PROCESS	50	0.0441	0.48809	0	0	0.765442	7.88749
GO_CANONICAL_WNT_SIGNALING_PATHWAY	50	0.5482	0.879001	0	0	0.724711	8.68797
GO_INTRINSIC_APOPTOTIC_SIGNALING_PATHWAY	50	0.2117	0.668549	0	0	0.65151	8.41843
GO_POSITIVE_REGULATION_OF_CELL_CYCLE	50	0.0647	0.490743	0	0	0.738016	9.00408
GO_RESPONSE_TO_STARVATION	51	0.7	0.921887	0	0	0.629872	8.09642
GO_FAT_CELL_DIFFERENTIATION	51	1	1	0	0	0.651123	8.10047
GO_MITOCHONDRIAL_TRANSPORT	51	0.8	0.949856	0	0	0.656713	7.88747
GO_CELLULAR_LIPID_CATABOLIC_PROCESS	51	0.0616	0.48809	0	0	0.627546	9.01862
GO_REGULATION_OF_DEVELOPMENTAL_GROWTH	51	0.1929	0.662634	0	0	0.665907	8.49359
GO_PROTEIN_LOCALIZATION_TO_PLASMA_MEMBRANE	51	0.4816	0.846165	0	0	0.750086	8.48947
GO_NEGATIVE_REGULATION_OF_LOCOMOTION	51	0.2188	0.668549	0	0	0.597731	8.00253
GO_ANATOMICAL_STRUCTURE_HOMEOSTASIS	51	0.5569	0.882152	0	0	0.584692	8.32636
GO_RESPONSE_TO_TUMOR_NECROSIS_FACTOR	51	0.0551	0.48809	0	0	0.773437	8.48379
GO_ENERGY_DERIVATION_BY_OXIDATION_OF_ORGANIC_COMPOUNDS	51	0.1155	0.551232	0	0	0.537644	7.64887
GO_REGULATION_OF_ION_TRANSMEMBRANE_TRANSPORT	51	0.3945	0.789754	0	0	0.693273	8.27714
GO_NEGATIVE_REGULATION_OF_TRANSFERASE_ACTIVITY	51	0.7815	0.945706	0	0	0.642314	8.38529
GO_IN_UTERO_EMBRYONIC_DEVELOPMENT	51	0.2816	0.731319	0	0	0.750178	8.83054
GO_REGULATION_OF_PROTEIN_CONTAINING_COMPLEX_ASSEMBLY	51	0.4826	0.846165	0	0	0.688133	7.94791
GO_ACTIN_FILAMENT_ORGANIZATION	52	0.8	0.949856	0	0	0.676611	7.94375
GO_PROTEIN_DEPHOSPHORYLATION	52	0.6	0.905825	0	0	0.686066	8.47833
GO_CILIUM_ORGANIZATION	52	0.2	0.668549	0	0	0.785136	8.48609
GO_CARBOHYDRATE_HOMEOSTASIS	52	0.4	0.792357	0	0	0.730727	8.24555
GO_REGULATION_OF_TRANS_SYNAPTIC_SIGNALING	52	1	1	0	0	0.672791	8.37752
GO_NUCLEAR_TRANSPORT	52	0.9	0.972171	0	0	0.628462	8.28773
GO_RNA_CATABOLIC_PROCESS	52	0.045	0.48809	0	0	0.769339	8.0503
GO_POSITIVE_REGULATION_OF_CELLULAR_PROTEIN_LOCALIZATION	52	0.2289	0.683705	0	0	0.757643	8.12574
GO_NEGATIVE_REGULATION_OF_IMMUNE_SYSTEM_PROCESS	52	0.115	0.551232	0	0	0.702756	7.63847
GO_COFACTOR_BIOSYNTHETIC_PROCESS	52	0.6624	0.921887	0	0	0.612875	8.26308
GO_CELLULAR_RESPONSE_TO_INSULIN_STIMULUS	52	0.6915	0.921887	0	0	0.627783	7.51697
GO_GLYCOPROTEIN_BIOSYNTHETIC_PROCESS	52	0.061	0.48809	0	0	0.57083	6.67005
GO_REGULATION_OF_PROTEIN_STABILITY	52	0.5833	0.890536	0	0	0.608335	7.39615
GO_RESPONSE_TO_METAL_ION	52	0.1248	0.564983	0	0	0.631067	8.53449
GO_UROGENITAL_SYSTEM_DEVELOPMENT	53	0.7	0.921887	0	0	0.683696	8.38922
GO_REGULATION_OF_WNT_SIGNALING_PATHWAY	53	0.7	0.921887	0	0	0.718478	8.51566
GO_NEGATIVE_REGULATION_OF_CATABOLIC_PROCESS	53	0.8	0.949856	0	0	0.669191	8.162
GO_COAGULATION	53	0.7	0.921887	0	0	0.6059	8.04364
GO_PROTEIN_POLYUBIQUITINATION	53	0.7	0.921887	0	0	0.699368	8.07105
GO_MUSCLE_TISSUE_DEVELOPMENT	53	0.0079	0.294828	0	0	0.563387	8.59153
GO_ORGANELLE_FISSION	53	0.7856	0.947271	0	0	0.708213	8.55199
GO_PEPTIDYL_LYSINE_MODIFICATION	53	0.1637	0.624927	0	0	0.636425	8.80784
GO_CELLULAR_RESPONSE_TO_STEROID_HORMONE_STIMULUS	54	0.4	0.792357	0	0	0.659189	8.87092
GO_HORMONE_TRANSPORT	54	0.0573	0.48809	0	0	0.697524	9.04142
GO_REGULATION_OF_NEUROTRANSMITTER_LEVELS	54	0.8275	0.964294	0	0	0.688484	8.0626
GO_TISSUE_MIGRATION	54	0.0002	0.04665	0	0	0.455703	6.73749
GO_POSITIVE_REGULATION_OF_SECRETION	54	0.9054	0.972725	0	0	0.696455	8.51466
GO_INTRACELLULAR_RECEPTOR_SIGNALING_PATHWAY	54	0.3124	0.739885	0	0	0.658259	8.46609
GO_NCRNA_METABOLIC_PROCESS	55	0.0329	0.445174	0	0	0.800831	9.22683
GO_MALE_GAMETE_GENERATION	55	0.2124	0.668549	0	0	0.732428	8.78477
GO_NEGATIVE_REGULATION_OF_RESPONSE_TO_EXTERNAL_STIMULUS	55	0.7056	0.921887	0	0	0.647597	7.5339
GO_REGULATION_OF_SMALL_GTPASE_MEDIATED_SIGNAL_TRANSDUCTION	55	0.7095	0.921887	0	0	0.640175	8.22902
GO_PROTEIN_LOCALIZATION_TO_CELL_PERIPHERY	56	0.1	0.533143	0	0	0.753441	8.59204
GO_POSITIVE_REGULATION_OF_NEURON_DIFFERENTIATION	56	0.4	0.792357	0	0	0.635792	8.37055
GO_REGULATION_OF_LIPID_BIOSYNTHETIC_PROCESS	56	0.0539	0.48809	0	0	0.738329	9.05744
GO_GLUCOSE_METABOLIC_PROCESS	56	0.241	0.696139	0	0	0.656329	8.77625
GO_EMBRYONIC_MORPHOGENESIS	57	0.8	0.949856	0	0	0.662287	8.4573
GO_LIPID_MODIFICATION	57	0.4	0.792357	0	0	0.587833	8.36297
GO_DIVALENT_INORGANIC_CATION_TRANSPORT	57	0.8	0.949856	0	0	0.628242	8.18529
GO_RESPONSE_TO_XENOBIOTIC_STIMULUS	57	0.3	0.738522	0	0	0.583999	7.17092
GO_POST_TRANSLATIONAL_PROTEIN_MODIFICATION	58	0.5	0.854396	0	0	0.688388	7.80141
GO_REPRODUCTIVE_SYSTEM_DEVELOPMENT	58	0.4	0.792357	0	0	0.623464	7.42201
GO_REGULATION_OF_RESPONSE_TO_BIOTIC_STIMULUS	58	0.1	0.533143	0	0	0.748808	7.77512
GO_RESPONSE_TO_ENDOPLASMIC_RETICULUM_STRESS	58	0.3	0.738522	0	0	0.562895	7.65613
GO_NEGATIVE_REGULATION_OF_TRANSPORT	59	0.6	0.905825	0	0	0.694841	8.64226
GO_POSITIVE_REGULATION_OF_PROTEOLYSIS	59	0.2	0.668549	0	0	0.616923	7.17942
GO_REGULATION_OF_DNA_BINDING_TRANSCRIPTION_FACTOR_ACTIVITY	59	0.2	0.668549	0	0	0.654027	7.33818
GO_NUCLEOSIDE_PHOSPHATE_BIOSYNTHETIC_PROCESS	59	0.0249	0.439843	0	0	0.5309	7.69735
GO_REGULATION_OF_INTRACELLULAR_TRANSPORT	59	0.3113	0.739885	0	0	0.700158	8.40602
GO_PROTEIN_TARGETING	59	0.2565	0.712801	0	0	0.715672	7.7461
GO_DIVALENT_INORGANIC_CATION_HOMEOSTASIS	59	0.7046	0.921887	0	0	0.633406	8.08588
GO_CELLULAR_KETONE_METABOLIC_PROCESS	60	0.1	0.533143	0	0	0.766508	8.48401
GO_POSITIVE_REGULATION_OF_CELL_PROJECTION_ORGANIZATION	60	0.1	0.533143	0	0	0.691919	8.6273
GO_COVALENT_CHROMATIN_MODIFICATION	60	0.9	0.972171	0	0	0.668693	7.95735
GO_REGULATION_OF_BINDING	60	0.9	0.972171	0	0	0.6766	8.21821
GO_EPITHELIAL_CELL_PROLIFERATION	61	0.25	0.708629	0	0	0.570798	6.99393
GO_VESICLE_ORGANIZATION	61	0.25	0.708629	0	0	0.709164	7.73385
GO_CELLULAR_RESPONSE_TO_EXTRACELLULAR_STIMULUS	61	0.77	0.941515	0	0	0.680809	8.11896
GO_ORGANIC_HYDROXY_COMPOUND_BIOSYNTHETIC_PROCESS	61	0.5	0.854396	0	0	0.741068	8.64103
GO_AGING	62	1	1	0	0	0.661927	8.38613
GO_REGULATION_OF_APOPTOTIC_SIGNALING_PATHWAY	62	0.2	0.668549	0	0	0.625839	7.7878
GO_REGULATION_OF_HEMOPOIESIS	62	0.1	0.533143	0	0	0.722702	7.7947
GO_POSITIVE_REGULATION_OF_DEFENSE_RESPONSE	62	0.3	0.738522	0	0	0.734227	7.98923
GO_RHYTHMIC_PROCESS	62	0.1	0.533143	0	0	0.656058	9.13353
GO_RESPONSE_TO_INSULIN	63	0.7	0.921887	0	0	0.589232	7.81587
GO_GLYCEROLIPID_BIOSYNTHETIC_PROCESS	63	0.7	0.921887	0	0	0.630513	8.30309
GO_POSITIVE_REGULATION_OF_MULTI_ORGANISM_PROCESS	63	0.7	0.921887	0	0	0.713259	8.19449
GO_CELLULAR_CARBOHYDRATE_METABOLIC_PROCESS	63	0.4	0.792357	0	0	0.720874	8.94728
GO_REGULATION_OF_CYTOSKELETON_ORGANIZATION	63	0.0319	0.445174	0	0	0.598766	7.75177
GO_MACROAUTOPHAGY	64	0.5	0.854396	0	0	0.681633	8.01455
GO_ANION_TRANSMEMBRANE_TRANSPORT	64	0.5	0.854396	0	0	0.667517	8.17255
GO_CIRCULATORY_SYSTEM_PROCESS	64	0.8	0.949856	0	0	0.619822	7.71692
GO_REGULATION_OF_ANATOMICAL_STRUCTURE_SIZE	64	0.8	0.949856	0	0	0.641069	8.15665
GO_CELLULAR_RESPONSE_TO_PEPTIDE_HORMONE_STIMULUS	64	0.7	0.921887	0	0	0.626838	7.37172
GO_OSSIFICATION	64	0.4	0.792357	0	0	0.517899	7.33156
GO_COENZYME_METABOLIC_PROCESS	64	0.5	0.854396	0	0	0.581566	7.99694
GO_ESTABLISHMENT_OF_ORGANELLE_LOCALIZATION	65	0.2	0.668549	0	0	0.718186	8.14455
GO_MYELOID_CELL_DIFFERENTIATION	65	0.8	0.949856	0	0	0.699894	8.07531
GO_POSITIVE_REGULATION_OF_CELLULAR_COMPONENT_BIOGENESIS	65	0.4	0.792357	0	0	0.695151	8.55074
GO_LEUKOCYTE_DIFFERENTIATION	65	0.8	0.949856	0	0	0.667565	8.1041
GO_SENSORY_ORGAN_DEVELOPMENT	65	0.7	0.921887	0	0	0.689485	7.7254
GO_REGULATION_OF_CELL_ACTIVATION	65	0.7	0.921887	0	0	0.630708	8.28377
GO_REGULATION_OF_PEPTIDE_SECRETION	65	0.3	0.738522	0	0	0.699128	8.5222
GO_LIPID_CATABOLIC_PROCESS	66	0.0493	0.48809	0	0	0.605772	8.68925
GO_DNA_REPAIR	66	0.3884	0.789508	0	0	0.64845	7.60353
GO_POSITIVE_REGULATION_OF_ESTABLISHMENT_OF_PROTEIN_LOCALIZATION	66	0.3517	0.761986	0	0	0.738122	8.39333
GO_REGULATION_OF_CELL_CYCLE_PHASE_TRANSITION	66	0.038	0.470183	0	0	0.734882	8.68129
GO_GOLGI_VESICLE_TRANSPORT	66	0.0092	0.294948	0	0	0.61016	6.70008
GO_AXON_DEVELOPMENT	67	0.3	0.738522	0	0	0.679295	8.44612
GO_PHOSPHOLIPID_BIOSYNTHETIC_PROCESS	67	0.2	0.668549	0	0	0.640686	8.50551
GO_RESPONSE_TO_ACID_CHEMICAL	67	0.9	0.972171	0	0	0.654483	8.21461
GO_GLYCOPROTEIN_METABOLIC_PROCESS	67	0.0058	0.294828	0	0	0.552144	6.41529
GO_PROTEIN_COMPLEX_OLIGOMERIZATION	67	0.7954	0.948987	0	0	0.633596	7.93999
GO_REGULATION_OF_SYSTEM_PROCESS	67	0.1027	0.538666	0	0	0.636681	8.92293
GO_MORPHOGENESIS_OF_AN_EPITHELIUM	67	0.245	0.701181	0	0	0.722403	8.8087
GO_REGULATION_OF_PROTEIN_SERINE_THREONINE_KINASE_ACTIVITY	67	0.6319	0.913388	0	0	0.661344	7.78307
GO_IMMUNE_RESPONSE_REGULATING_SIGNALING_PATHWAY	67	0.4841	0.846165	0	0	0.678352	7.59242
GO_CELL_GROWTH	68	0.9	0.972171	0	0	0.648055	8.26522
GO_REGULATION_OF_TRANSMEMBRANE_TRANSPORT	68	0.1	0.533143	0	0	0.729099	8.54769
GO_POSITIVE_REGULATION_OF_MAPK_CASCADE	68	0.5	0.854396	0	0	0.661968	7.59779
GO_RAS_PROTEIN_SIGNAL_TRANSDUCTION	68	0.1	0.533143	0	0	0.62234	7.86872
GO_MONOVALENT_INORGANIC_CATION_TRANSPORT	69	0.5	0.854396	0	0	0.623786	7.61105
GO_GLYCEROPHOSPHOLIPID_METABOLIC_PROCESS	69	0.5	0.854396	0	0	0.6193	8.05579
GO_RESPONSE_TO_OXIDATIVE_STRESS	69	0.0481	0.48809	0	0	0.765224	8.16352
GO_ORGANIC_ACID_CATABOLIC_PROCESS	69	0.1253	0.564983	0	0	0.589448	7.75814
GO_REGULATION_OF_AUTOPHAGY	69	0.3935	0.789754	0	0	0.648344	8.23053
GO_CELLULAR_RESPONSE_TO_DRUG	69	0.072	0.493941	0	0	0.656828	8.85233
GO_RESPONSE_TO_BACTERIUM	70	0.3	0.738522	0	0	0.689295	7.91674
GO_CELLULAR_RESPONSE_TO_EXTERNAL_STIMULUS	70	0.5	0.854396	0	0	0.700149	8.4164
GO_CELL_DIVISION	70	0.6	0.905825	0	0	0.675438	7.99888
GO_SKELETAL_SYSTEM_DEVELOPMENT	70	0.5	0.854396	0	0	0.593691	8.11723
GO_POSITIVE_REGULATION_OF_GTPASE_ACTIVITY	71	0.2	0.668549	0	0	0.64773	8.1754
GO_SIGNAL_RELEASE	71	0.088	0.517701	0	0	0.716271	8.95758
GO_POSITIVE_REGULATION_OF_KINASE_ACTIVITY	72	0.7	0.921887	0	0	0.642036	8.2941
GO_MULTICELLULAR_ORGANISMAL_HOMEOSTASIS	72	0.1	0.533143	0	0	0.679452	8.75429
GO_ENDOCYTOSIS	72	0.9	0.972171	0	0	0.623582	8.21364
GO_REGULATION_OF_NEURON_PROJECTION_DEVELOPMENT	72	0.3	0.738522	0	0	0.686759	8.62323
GO_ORGANIC_ACID_TRANSPORT	72	0.5	0.854396	0	0	0.741806	8.496
GO_REGULATION_OF_CELLULAR_AMIDE_METABOLIC_PROCESS	73	0.9	0.972171	0	0	0.651618	8.1
GO_GLAND_DEVELOPMENT	73	0.4	0.792357	0	0	0.681416	7.88259
GO_CELL_CELL_SIGNALING_BY_WNT	73	0.6	0.905825	0	0	0.702134	8.04875
GO_SYNAPTIC_SIGNALING	73	0.6	0.905825	0	0	0.651459	8.08825
GO_MICROTUBULE_CYTOSKELETON_ORGANIZATION	74	0.0833	0.512536	0	0	0.671334	8.65077
GO_LYMPHOCYTE_ACTIVATION	74	0.6124	0.906259	0	0	0.600636	7.96766
GO_ACTIVATION_OF_IMMUNE_RESPONSE	74	0.3028	0.739885	0	0	0.658341	7.26269
GO_HEART_DEVELOPMENT	75	0.8	0.949856	0	0	0.637363	8.27467
GO_ORGANIC_ACID_BIOSYNTHETIC_PROCESS	75	0.3	0.738522	0	0	0.616958	7.79092
GO_MONOSACCHARIDE_METABOLIC_PROCESS	75	0.7	0.921887	0	0	0.642996	8.2972
GO_AMEBOIDAL_TYPE_CELL_MIGRATION	75	0.017	0.36886	0	0	0.508677	7.15268
GO_POSITIVE_REGULATION_OF_ORGANELLE_ORGANIZATION	75	0.1341	0.568666	0	0	0.632266	8.60885
GO_LIPID_LOCALIZATION	75	0.3262	0.747775	0	0	0.743835	8.63423
GO_POSITIVE_REGULATION_OF_NERVOUS_SYSTEM_DEVELOPMENT	75	0.8758	0.968783	0	0	0.62863	7.96158
GO_ESTABLISHMENT_OF_LOCALIZATION_IN_CELL	76	0.5	0.854396	0	0	0.66886	7.98152
GO_REGULATION_OF_PROTEIN_CATABOLIC_PROCESS	76	0.9	0.972171	0	0	0.676399	8.12453
GO_EPITHELIAL_CELL_DIFFERENTIATION	76	0.9	0.972171	0	0	0.65278	8.43496
GO_RESPONSE_TO_OXYGEN_LEVELS	76	0.9	0.972171	0	0	0.650721	7.74102
GO_RESPONSE_TO_STEROID_HORMONE	76	0.2	0.668549	0	0	0.640243	8.71512
GO_REGULATION_OF_BODY_FLUID_LEVELS	76	0.8	0.949856	0	0	0.643844	8.02864
GO_GAMETE_GENERATION	76	0.6	0.905825	0	0	0.672385	8.32534
GO_RESPONSE_TO_INORGANIC_SUBSTANCE	76	0.6	0.905825	0	0	0.670688	8.25273
GO_CELLULAR_RESPONSE_TO_PEPTIDE	76	0.6	0.905825	0	0	0.63322	7.67181
GO_MYELOID_LEUKOCYTE_MEDIATED_IMMUNITY	76	0.6	0.905825	0	0	0.627964	7.43371
GO_BEHAVIOR	77	0.2	0.668549	0	0	0.667687	8.72724
GO_CELLULAR_AMINO_ACID_METABOLIC_PROCESS	77	0.1415	0.581584	0	0	0.648817	7.22699
GO_RESPONSE_TO_TOXIC_SUBSTANCE	77	0.3977	0.792357	0	0	0.651415	8.12879
GO_REGULATION_OF_CELL_MORPHOGENESIS	78	0.6	0.905825	0	0	0.691429	8.27904
GO_EMBRYO_DEVELOPMENT_ENDING_IN_BIRTH_OR_EGG_HATCHING	79	0.1	0.533143	0	0	0.743594	8.74065
GO_ESTABLISHMENT_OF_PROTEIN_LOCALIZATION_TO_ORGANELLE	79	0.8	0.949856	0	0	0.678881	8.08476
GO_CELL_MORPHOGENESIS_INVOLVED_IN_NEURON_DIFFERENTIATION	79	0.5	0.854396	0	0	0.651597	8.45945
GO_REGULATION_OF_ION_TRANSPORT	79	0.1	0.533143	0	0	0.723302	8.85685
GO_CELLULAR_COMPONENT_DISASSEMBLY	79	0.8	0.949856	0	0	0.656658	7.62551
GO_CELL_PROJECTION_ASSEMBLY	79	0.3	0.738522	0	0	0.734487	8.60446
GO_SUPRAMOLECULAR_FIBER_ORGANIZATION	80	0.8	0.949856	0	0	0.645993	7.71003
GO_REGULATION_OF_VESICLE_MEDIATED_TRANSPORT	80	0.9	0.972171	0	0	0.640551	8.01734
GO_DEPHOSPHORYLATION	80	0.4	0.792357	0	0	0.643731	8.37229
GO_TAXIS	80	0.9	0.972171	0	0	0.620929	7.77696
GO_TISSUE_MORPHOGENESIS	80	0.4	0.792357	0	0	0.67742	8.5223
GO_REGULATION_OF_GTPASE_ACTIVITY	80	0.1	0.533143	0	0	0.636982	7.9129
GO_POSITIVE_REGULATION_OF_CELLULAR_CATABOLIC_PROCESS	80	0.4	0.792357	0	0	0.645739	8.00735
GO_INFLAMMATORY_RESPONSE	81	0.1302	0.564983	0	0	0.698613	7.67081
GO_POSITIVE_REGULATION_OF_CELL_DEVELOPMENT	81	0.9927	0.999125	0	0	0.651993	8.03803
GO_CYTOKINE_PRODUCTION	81	0.8095	0.954821	0	0	0.65984	7.69824
GO_SMALL_GTPASE_MEDIATED_SIGNAL_TRANSDUCTION	82	0.3	0.738522	0	0	0.62345	8.03518
GO_PROTEIN_LOCALIZATION_TO_MEMBRANE	82	0.1	0.533143	0	0	0.761348	8.49928
GO_WOUND_HEALING	82	0.0689	0.492762	0	0	0.614044	8.21979
GO_NEGATIVE_REGULATION_OF_PHOSPHORYLATION	82	0.1908	0.661771	0	0	0.63799	7.96449
GO_SULFUR_COMPOUND_METABOLIC_PROCESS	82	0.0905	0.517701	0	0	0.630222	7.83543
GO_ALCOHOL_METABOLIC_PROCESS	82	0.3548	0.7645	0	0	0.684903	8.69693
GO_ENDOMEMBRANE_SYSTEM_ORGANIZATION	83	0.2	0.668549	0	0	0.66507	7.23721
GO_REGULATION_OF_CELLULAR_PROTEIN_LOCALIZATION	83	0.5	0.854396	0	0	0.730698	8.38146
GO_STEROID_METABOLIC_PROCESS	84	0.6	0.905825	0	0	0.682368	8.28428
GO_RESPONSE_TO_PEPTIDE_HORMONE	84	0.4	0.792357	0	0	0.606986	7.86703
GO_POSITIVE_REGULATION_OF_RESPONSE_TO_EXTERNAL_STIMULUS	84	0.4	0.792357	0	0	0.690418	8.01308
GO_METAL_ION_HOMEOSTASIS	84	0.8	0.949856	0	0	0.629305	7.85732
GO_BLOOD_VESSEL_MORPHOGENESIS	84	0.2	0.668549	0	0	0.525984	7.04672
GO_PEPTIDE_SECRETION	84	0.4	0.792357	0	0	0.678503	8.41963
GO_POSITIVE_REGULATION_OF_TRANSFERASE_ACTIVITY	85	0.8	0.949856	0	0	0.653712	8.29001
GO_NEGATIVE_REGULATION_OF_INTRACELLULAR_SIGNAL_TRANSDUCTION	85	0.5	0.854396	0	0	0.640264	7.62399
GO_CELL_SURFACE_RECEPTOR_SIGNALING_PATHWAY_INVOLVED_IN_CELL_CELL_SIGNALING	86	0.7	0.921887	0	0	0.697638	8.25443
GO_RNA_PROCESSING	86	0.2	0.668549	0	0	0.735673	8.5539
GO_REGULATION_OF_MITOTIC_CELL_CYCLE	86	0.1	0.533143	0	0	0.701323	8.55174
GO_MRNA_METABOLIC_PROCESS	86	0.5	0.854396	0	0	0.715359	8.24783
GO_POSITIVE_REGULATION_OF_LOCOMOTION	86	0.0455	0.48809	0	0	0.536447	7.97333
GO_MUSCLE_STRUCTURE_DEVELOPMENT	87	0.6	0.905825	0	0	0.652901	8.35261
GO_PROTEASOMAL_PROTEIN_CATABOLIC_PROCESS	87	0.1	0.533143	0	0	0.677126	7.35453
GO_CELL_CYCLE_PHASE_TRANSITION	87	0.1	0.533143	0	0	0.697126	8.66347
GO_REGULATION_OF_DEFENSE_RESPONSE	87	0.2	0.668549	0	0	0.709515	7.8121
GO_SEXUAL_REPRODUCTION	88	0.7	0.921887	0	0	0.680631	8.35141
GO_POSITIVE_REGULATION_OF_IMMUNE_RESPONSE	88	0.2126	0.668549	0	0	0.638668	7.19644
GO_CELL_CELL_ADHESION	88	0.5851	0.890536	0	0	0.670941	8.72684
GO_NEGATIVE_REGULATION_OF_CELL_CYCLE	88	0.2327	0.686947	0	0	0.700306	8.37903
GO_REGULATION_OF_NEURON_DIFFERENTIATION	89	0.9	0.972171	0	0	0.676562	8.43854
GO_POSITIVE_REGULATION_OF_CATABOLIC_PROCESS	89	0.8	0.949856	0	0	0.653301	8.12575
GO_MYELOID_LEUKOCYTE_ACTIVATION	90	0.6	0.905825	0	0	0.648207	7.89208
GO_GLYCEROLIPID_METABOLIC_PROCESS	90	0.3	0.738522	0	0	0.64278	8.31828
GO_DEVELOPMENTAL_GROWTH	90	0.1	0.533143	0	0	0.669542	8.63759
GO_CELL_PART_MORPHOGENESIS	90	0.1	0.533143	0	0	0.679087	8.6235
GO_REGULATION_OF_MULTI_ORGANISM_PROCESS	90	0.1	0.533143	0	0	0.715097	7.88364
GO_REGULATION_OF_CELL_ADHESION	91	0.1	0.533143	0	0	0.641802	8.84095
GO_FATTY_ACID_METABOLIC_PROCESS	91	0.2	0.668549	0	0	0.676489	8.79121
GO_PEPTIDE_BIOSYNTHETIC_PROCESS	92	0.9	0.972171	0	0	0.694384	8.26898
GO_RIBOSE_PHOSPHATE_METABOLIC_PROCESS	92	0.1	0.533143	0	0	0.592868	7.96631
GO_REGULATION_OF_HORMONE_LEVELS	92	0.8	0.949856	0	0	0.667148	8.44632
GO_CELLULAR_ION_HOMEOSTASIS	93	0.6	0.905825	0	0	0.632172	7.57529
GO_CELLULAR_NITROGEN_COMPOUND_CATABOLIC_PROCESS	93	0.3	0.738522	0	0	0.736045	8.32543
GO_CHROMATIN_ORGANIZATION	93	0.3	0.738522	0	0	0.694402	8.21371
GO_CELL_ACTIVATION_INVOLVED_IN_IMMUNE_RESPONSE	93	0.3	0.738522	0	0	0.621156	7.59011
GO_REGULATION_OF_GROWTH	94	0.3	0.738522	0	0	0.657259	7.8979
GO_RESPONSE_TO_WOUNDING	94	0.2	0.668549	0	0	0.641185	8.41824
GO_PHOSPHOLIPID_METABOLIC_PROCESS	95	0.5	0.854396	0	0	0.624573	8.27767
GO_NEGATIVE_REGULATION_OF_CELL_DIFFERENTIATION	95	1	1	0	0	0.673301	8.16926
GO_REGULATION_OF_LIPID_METABOLIC_PROCESS	95	0.1	0.533143	0	0	0.715136	8.74069
GO_GENERATION_OF_PRECURSOR_METABOLITES_AND_ENERGY	96	0.1379	0.576954	0	0	0.569136	8.02057
GO_REGULATION_OF_CELL_PROJECTION_ORGANIZATION	96	0.2938	0.737986	0	0	0.696393	8.57699
GO_COFACTOR_METABOLIC_PROCESS	96	0.1279	0.564983	0	0	0.596926	8.08077
GO_NEGATIVE_REGULATION_OF_PHOSPHORUS_METABOLIC_PROCESS	97	0.2	0.668549	0	0	0.634345	8.09509
GO_G_PROTEIN_COUPLED_RECEPTOR_SIGNALING_PATHWAY	97	0.3	0.738522	0	0	0.627309	7.42922
GO_HEAD_DEVELOPMENT	97	0.3	0.738522	0	0	0.622239	8.31263
GO_RESPONSE_TO_PEPTIDE	97	0.8	0.949856	0	0	0.621576	7.99514
GO_INNATE_IMMUNE_RESPONSE	97	0.1	0.533143	0	0	0.657785	7.07281
GO_MITOCHONDRION_ORGANIZATION	97	0.2	0.668549	0	0	0.590512	7.08428
GO_REGULATION_OF_PROTEOLYSIS	99	0.062	0.48809	0	0	0.641751	7.11488
GO_ORGANIC_CYCLIC_COMPOUND_CATABOLIC_PROCESS	99	0.5717	0.890536	0	0	0.72019	8.21347
GO_LEUKOCYTE_MEDIATED_IMMUNITY	99	0.3326	0.753177	0	0	0.596539	7.22318
GO_ORGANIC_ANION_TRANSPORT	99	0.2785	0.731319	0	0	0.725858	8.34864
GO_PURINE_CONTAINING_COMPOUND_METABOLIC_PROCESS	99	0.0652	0.490743	0	0	0.592669	7.5404
GO_REGULATION_OF_SMALL_MOLECULE_METABOLIC_PROCESS	100	0.0568	0.48809	0	0	0.764905	8.98743
GO_NEGATIVE_REGULATION_OF_CELL_POPULATION_PROLIFERATION	100	0.5458	0.879001	0	0	0.597472	8.00391
GO_MULTICELLULAR_ORGANISM_REPRODUCTION	100	0.6477	0.919793	0	0	0.664722	8.33862
GO_IMPORT_INTO_CELL	100	0.8815	0.968783	0	0	0.653096	8.35912
GO_APOPTOTIC_SIGNALING_PATHWAY	100	0.1889	0.657974	0	0	0.619693	7.85224
GO_POSTTRANSCRIPTIONAL_REGULATION_OF_GENE_EXPRESSION	100	0.5234	0.872022	0	0	0.700065	8.13614
GO_NEGATIVE_REGULATION_OF_CELLULAR_COMPONENT_ORGANIZATION	101	0.8	0.949856	0	0	0.669576	8.30722
GO_ORGANELLE_LOCALIZATION	101	0.4	0.792357	0	0	0.704189	8.03166
GO_CELLULAR_RESPONSE_TO_LIPID	102	0.5	0.854396	0	0	0.682339	8.73061
GO_REGULATION_OF_SECRETION	102	0.4	0.792357	0	0	0.670493	8.49118
GO_CELL_MORPHOGENESIS_INVOLVED_IN_DIFFERENTIATION	102	0.6	0.905825	0	0	0.667892	8.16899
GO_ACTIN_FILAMENT_BASED_PROCESS	103	0.5	0.854396	0	0	0.680504	8.36002
GO_PROCESS_UTILIZING_AUTOPHAGIC_MECHANISM	104	0.4	0.792357	0	0	0.65953	8.16833
GO_SMALL_MOLECULE_CATABOLIC_PROCESS	104	0.8	0.949856	0	0	0.626219	7.92917
GO_REGULATION_OF_MAPK_CASCADE	104	0.2	0.668549	0	0	0.65518	7.63272
GO_CELLULAR_PROTEIN_CONTAINING_COMPLEX_ASSEMBLY	104	0.3	0.738522	0	0	0.6355	7.60711
GO_CYTOKINE_MEDIATED_SIGNALING_PATHWAY	105	0.9	0.972171	0	0	0.649446	7.75661
GO_RESPONSE_TO_GROWTH_FACTOR	105	0.1	0.533143	0	0	0.560602	7.2771
GO_CELLULAR_RESPONSE_TO_ORGANIC_CYCLIC_COMPOUND	105	0.1	0.533143	0	0	0.682959	8.85476
GO_REGULATION_OF_ESTABLISHMENT_OF_PROTEIN_LOCALIZATION	105	0.3	0.738522	0	0	0.691443	8.23037
GO_NEGATIVE_REGULATION_OF_PROTEIN_MODIFICATION_PROCESS	105	0.1	0.533143	0	0	0.639096	8.04318
GO_MICROTUBULE_BASED_PROCESS	105	0.0383	0.470183	0	0	0.662856	8.47771
GO_CARDIOVASCULAR_SYSTEM_DEVELOPMENT	106	0.1	0.533143	0	0	0.553899	7.03608
GO_INORGANIC_ION_TRANSMEMBRANE_TRANSPORT	108	0.6	0.905825	0	0	0.617001	7.52765
GO_REGULATION_OF_IMMUNE_RESPONSE	108	0.0887	0.517701	0	0	0.621447	7.04492
GO_NEGATIVE_REGULATION_OF_CATALYTIC_ACTIVITY	108	0.3431	0.760583	0	0	0.62254	7.77004
GO_REGULATION_OF_CELL_CYCLE_PROCESS	108	0.8109	0.955265	0	0	0.681978	8.23287
GO_CARBOHYDRATE_DERIVATIVE_BIOSYNTHETIC_PROCESS	108	0.017	0.36886	0	0	0.585099	7.26471
GO_NERVOUS_SYSTEM_PROCESS	108	0.9957	1	0	0	0.659729	8.08478
GO_ORGANELLE_ASSEMBLY	109	0.1	0.533143	0	0	0.711912	8.05864
GO_TUBE_MORPHOGENESIS	109	0.1	0.533143	0	0	0.567519	7.8407
GO_DRUG_METABOLIC_PROCESS	110	0.4	0.792357	0	0	0.619863	7.46353
GO_CATION_TRANSMEMBRANE_TRANSPORT	112	0.9	0.972171	0	0	0.615817	7.88734
GO_MODIFICATION_DEPENDENT_MACROMOLECULE_CATABOLIC_PROCESS	112	0.2	0.668549	0	0	0.663754	7.17104
GO_REGULATION_OF_CELLULAR_LOCALIZATION	112	0.5	0.854396	0	0	0.686317	8.409
GO_DEFENSE_RESPONSE_TO_OTHER_ORGANISM	112	0.1	0.533143	0	0	0.681592	7.21149
GO_DEVELOPMENTAL_PROCESS_INVOLVED_IN_REPRODUCTION	114	0.3	0.738522	0	0	0.65643	8.13015
GO_CENTRAL_NERVOUS_SYSTEM_DEVELOPMENT	115	0.5	0.854396	0	0	0.658443	8.49284
GO_CELLULAR_RESPONSE_TO_DNA_DAMAGE_STIMULUS	115	0.1	0.533143	0	0	0.675893	7.85836
GO_ORGANIC_HYDROXY_COMPOUND_METABOLIC_PROCESS	115	0.5	0.854396	0	0	0.661976	8.29776
GO_ION_HOMEOSTASIS	116	1	1	0	0	0.627591	7.63836
GO_TRANSMEMBRANE_RECEPTOR_PROTEIN_TYROSINE_KINASE_SIGNALING_PATHWAY	117	0.2	0.668549	0	0	0.589819	7.82816
GO_MULTI_ORGANISM_REPRODUCTIVE_PROCESS	117	0.7	0.921887	0	0	0.693372	8.50794
GO_NEGATIVE_REGULATION_OF_TRANSCRIPTION_BY_RNA_POLYMERASE_II	117	0.2	0.668549	0	0	0.741792	8.79056
GO_REGULATION_OF_CELLULAR_RESPONSE_TO_STRESS	117	0.6	0.905825	0	0	0.652923	8.12016
GO_RESPONSE_TO_EXTRACELLULAR_STIMULUS	118	0.5	0.854396	0	0	0.629601	8.15502
GO_PEPTIDE_METABOLIC_PROCESS	118	0.7	0.921887	0	0	0.671072	8.16608
GO_METAL_ION_TRANSPORT	118	0.9	0.972171	0	0	0.650743	8.14267
GO_CELLULAR_RESPONSE_TO_NITROGEN_COMPOUND	120	0.2	0.668549	0	0	0.644075	8.17934
GO_EMBRYO_DEVELOPMENT	120	0.1	0.533143	0	0	0.702296	8.75963
GO_DNA_METABOLIC_PROCESS	121	0.1	0.533143	0	0	0.680243	8.01078
GO_POSITIVE_REGULATION_OF_CELL_DEATH	121	0.2	0.668549	0	0	0.673868	8.09125
GO_REGULATION_OF_NERVOUS_SYSTEM_DEVELOPMENT	122	0.9	0.972171	0	0	0.678588	8.40959
GO_REGULATION_OF_KINASE_ACTIVITY	123	0.2	0.668549	0	0	0.649213	8.45683
GO_POSITIVE_REGULATION_OF_CELL_POPULATION_PROLIFERATION	124	0.8	0.949856	0	0	0.598326	7.82119
GO_REGULATION_OF_CELLULAR_COMPONENT_BIOGENESIS	125	0.3	0.738522	0	0	0.684489	8.56306
GO_ANION_TRANSPORT	125	0.2	0.668549	0	0	0.708999	8.19613
GO_POSITIVE_REGULATION_OF_HYDROLASE_ACTIVITY	125	0.1	0.533143	0	0	0.648779	8.14374
GO_PROTEIN_LOCALIZATION_TO_ORGANELLE	125	0.9	0.972171	0	0	0.689609	8.27429
GO_AMIDE_BIOSYNTHETIC_PROCESS	126	0.8	0.949856	0	0	0.64304	8.04559
GO_INTERSPECIES_INTERACTION_BETWEEN_ORGANISMS	126	0.3	0.738522	0	0	0.655663	7.55074
GO_CARBOHYDRATE_METABOLIC_PROCESS	127	0.7	0.921887	0	0	0.667382	8.44247
GO_CELLULAR_RESPONSE_TO_HORMONE_STIMULUS	127	0.7	0.921887	0	0	0.640533	8.36908
GO_ORGANOPHOSPHATE_BIOSYNTHETIC_PROCESS	128	0.3	0.738522	0	0	0.597643	8.0829
GO_REGULATION_OF_CELL_DEVELOPMENT	128	0.9	0.972171	0	0	0.682001	8.24943
GO_ANIMAL_ORGAN_MORPHOGENESIS	128	0.6	0.905825	0	0	0.653485	8.14528
GO_POSITIVE_REGULATION_OF_IMMUNE_SYSTEM_PROCESS	128	0.9	0.972171	0	0	0.640438	7.6871
GO_CHROMOSOME_ORGANIZATION	128	0.4	0.792357	0	0	0.68614	8.08655
GO_EXOCYTOSIS	130	0.4	0.792357	0	0	0.61723	7.46981
GO_ANATOMICAL_STRUCTURE_FORMATION_INVOLVED_IN_MORPHOGENESIS	131	0.9	0.972171	0	0	0.603484	7.66566
GO_NEGATIVE_REGULATION_OF_CELL_DEATH	131	0.3	0.738522	0	0	0.646606	8.0817
GO_NEGATIVE_REGULATION_OF_DEVELOPMENTAL_PROCESS	133	1	1	0	0	0.650826	8.15259
GO_GROWTH	133	0.7	0.921887	0	0	0.658602	8.1738
GO_POSITIVE_REGULATION_OF_TRANSPORT	135	0.3	0.738522	0	0	0.699513	8.53014
GO_SIGNAL_TRANSDUCTION_BY_PROTEIN_PHOSPHORYLATION	136	0.5	0.854396	0	0	0.646397	7.62189
GO_NEURON_DEVELOPMENT	136	0.0046	0.294828	0	0	0.679656	8.837
GO_CELLULAR_PROTEIN_CATABOLIC_PROCESS	138	0.2	0.668549	0	0	0.659845	7.43626
GO_POSITIVE_REGULATION_OF_CELL_DIFFERENTIATION	138	0.7	0.921887	0	0	0.621134	8.02059
GO_REGULATION_OF_TRANSFERASE_ACTIVITY	139	0.1577	0.607992	0	0	0.659574	8.50562
GO_REGULATION_OF_PROTEIN_LOCALIZATION	139	0.2243	0.6729	0	0	0.705999	8.39741
GO_MEMBRANE_ORGANIZATION	140	0.7	0.921887	0	0	0.678669	7.86967
GO_NUCLEOBASE_CONTAINING_SMALL_MOLECULE_METABOLIC_PROCESS	140	0.2	0.668549	0	0	0.591563	7.91573
GO_IMMUNE_SYSTEM_DEVELOPMENT	142	0.5	0.854396	0	0	0.646437	7.70804
GO_MITOTIC_CELL_CYCLE	142	0.1	0.533143	0	0	0.682091	8.48034
GO_POSITIVE_REGULATION_OF_INTRACELLULAR_SIGNAL_TRANSDUCTION	142	0.1143	0.551232	0	0	0.627133	7.86173
GO_CELLULAR_HOMEOSTASIS	142	0.9824	0.997366	0	0	0.644394	7.86944
GO_EPITHELIUM_DEVELOPMENT	143	0.2	0.668549	0	0	0.682283	8.53523
GO_REGULATION_OF_RESPONSE_TO_EXTERNAL_STIMULUS	144	0.3	0.738522	0	0	0.683063	7.83771
GO_IMMUNE_EFFECTOR_PROCESS	146	0.3	0.738522	0	0	0.622725	7.41125
GO_TUBE_DEVELOPMENT	147	0.3	0.738522	0	0	0.569743	7.65439
GO_REGULATION_OF_CELLULAR_COMPONENT_MOVEMENT	147	0.0891	0.517701	0	0	0.570344	8.04505
GO_CIRCULATORY_SYSTEM_DEVELOPMENT	148	0.5	0.854396	0	0	0.577238	7.72417
GO_CELLULAR_COMPONENT_MORPHOGENESIS	149	0.1	0.533143	0	0	0.685467	8.2795
GO_RESPONSE_TO_LIPID	149	0.1	0.533143	0	0	0.638231	8.47567
GO_POSITIVE_REGULATION_OF_PHOSPHORUS_METABOLIC_PROCESS	151	0.2	0.668549	0	0	0.603287	7.98156
GO_NEGATIVE_REGULATION_OF_MOLECULAR_FUNCTION	152	0.5	0.854396	0	0	0.63088	7.7368
GO_PROTEIN_MODIFICATION_BY_SMALL_PROTEIN_CONJUGATION	153	0.8	0.949856	0	0	0.644699	8.11552
GO_REGULATION_OF_ORGANELLE_ORGANIZATION	153	0.8	0.949856	0	0	0.650691	8.13268
GO_POSITIVE_REGULATION_OF_TRANSCRIPTION_BY_RNA_POLYMERASE_II	154	0.1	0.533143	0	0	0.723135	8.84753
GO_SMALL_MOLECULE_BIOSYNTHETIC_PROCESS	154	0.9	0.972171	0	0	0.680189	8.37487
GO_MONOCARBOXYLIC_ACID_METABOLIC_PROCESS	154	0.4	0.792357	0	0	0.63358	8.33449
GO_NEGATIVE_REGULATION_OF_MULTICELLULAR_ORGANISMAL_PROCESS	155	0.8	0.949856	0	0	0.649637	7.93408
GO_BIOLOGICAL_ADHESION	157	0.3	0.738522	0	0	0.629974	8.43193
GO_REGULATION_OF_CELLULAR_CATABOLIC_PROCESS	158	0.4	0.792357	0	0	0.657798	7.94976
GO_RESPONSE_TO_ORGANIC_CYCLIC_COMPOUND	158	0.0528	0.48809	0	0	0.650393	8.69026
GO_POSITIVE_REGULATION_OF_CELLULAR_COMPONENT_ORGANIZATION	159	0.7	0.921887	0	0	0.67771	8.49046
GO_CATION_TRANSPORT	159	0.7	0.921887	0	0	0.629988	8.02195
GO_LIPID_BIOSYNTHETIC_PROCESS	159	0.4	0.792357	0	0	0.642487	8.4461
GO_ENZYME_LINKED_RECEPTOR_PROTEIN_SIGNALING_PATHWAY	160	0.1	0.533143	0	0	0.577727	7.58207
GO_REPRODUCTION	160	0.5	0.854396	0	0	0.671809	8.28662
GO_NEGATIVE_REGULATION_OF_PROTEIN_METABOLIC_PROCESS	163	0.2	0.668549	0	0	0.654031	7.80734
GO_PROTEIN_CATABOLIC_PROCESS	165	0.1	0.533143	0	0	0.645874	7.42891
GO_REGULATION_OF_ANATOMICAL_STRUCTURE_MORPHOGENESIS	166	1	1	0	0	0.653161	7.92425
GO_NEGATIVE_REGULATION_OF_RNA_BIOSYNTHETIC_PROCESS	169	0.1	0.533143	0	0	0.748467	8.6917
GO_NEURON_DIFFERENTIATION	169	0.0169	0.36886	0	0	0.664662	8.68993
GO_POSITIVE_REGULATION_OF_PROTEIN_MODIFICATION_PROCESS	169	0.4658	0.831703	0	0	0.639821	8.07233
GO_PEPTIDYL_AMINO_ACID_MODIFICATION	170	0.1	0.533143	0	0	0.635528	8.35274
GO_REGULATION_OF_CELL_CYCLE	172	0.1061	0.540024	0	0	0.699988	8.53037
GO_ION_TRANSMEMBRANE_TRANSPORT	172	0.9322	0.98276	0	0	0.646813	8.01326
GO_DEFENSE_RESPONSE	174	0.0184	0.390164	0	0	0.669702	7.46145
GO_RESPONSE_TO_HORMONE	174	0.4068	0.794121	0	0	0.624127	8.21208
GO_RESPONSE_TO_BIOTIC_STIMULUS	175	0.0043	0.294828	0	0	0.680769	7.48964
GO_PROTEIN_MODIFICATION_BY_SMALL_PROTEIN_CONJUGATION_OR_REMOVAL	175	0.8648	0.968783	0	0	0.63996	7.97897
GO_INTRACELLULAR_PROTEIN_TRANSPORT	176	0.2	0.668549	0	0	0.669838	7.86463
GO_RESPONSE_TO_CYTOKINE	177	1	1	0	0	0.645489	7.8854
GO_REGULATION_OF_HYDROLASE_ACTIVITY	177	0.2	0.668549	0	0	0.642179	7.78296
GO_RESPONSE_TO_ABIOTIC_STIMULUS	178	0.9	0.972171	0	0	0.658763	8.11718
GO_CELL_ACTIVATION	179	0.9	0.972171	0	0	0.631899	7.88012
GO_RESPONSE_TO_DRUG	180	0.1131	0.551232	0	0	0.637952	8.30628
GO_REGULATION_OF_IMMUNE_SYSTEM_PROCESS	180	0.4224	0.805427	0	0	0.635761	7.5959
GO_CELLULAR_MACROMOLECULE_CATABOLIC_PROCESS	186	0.1439	0.588854	0	0	0.679264	7.62626
GO_REGULATION_OF_CATABOLIC_PROCESS	187	1	1	0	0	0.665427	8.17253
GO_CYTOSKELETON_ORGANIZATION	188	0.4	0.792357	0	0	0.679101	8.43659
GO_POSITIVE_REGULATION_OF_DEVELOPMENTAL_PROCESS	188	0.2	0.668549	0	0	0.602937	7.91186
GO_CELLULAR_AMIDE_METABOLIC_PROCESS	188	0.5	0.854396	0	0	0.631842	7.99679
GO_OXIDATION_REDUCTION_PROCESS	189	0.3	0.738522	0	0	0.600307	7.77635
GO_RESPONSE_TO_NITROGEN_COMPOUND	189	0.3	0.738522	0	0	0.605201	7.98096
GO_CELL_CYCLE_PROCESS	189	0.4	0.792357	0	0	0.679311	8.15721
GO_CELLULAR_RESPONSE_TO_OXYGEN_CONTAINING_COMPOUND	195	0.2	0.668549	0	0	0.692038	8.48553
GO_CELL_CELL_SIGNALING	196	0.4	0.792357	0	0	0.683133	8.37514
GO_CHEMICAL_HOMEOSTASIS	197	0.9	0.972171	0	0	0.656923	7.99719
GO_NEGATIVE_REGULATION_OF_SIGNALING	198	0.9	0.972171	0	0	0.672844	8.1276
GO_NEGATIVE_REGULATION_OF_NUCLEOBASE_CONTAINING_COMPOUND_METABOLIC_PROCESS	201	0.0987	0.533143	0	0	0.726113	8.62295
GO_CELL_MOTILITY	201	0.069	0.492762	0	0	0.576028	8.0147
GO_CELL_PROJECTION_ORGANIZATION	202	0.1	0.533143	0	0	0.689906	8.56633
GO_REGULATION_OF_RESPONSE_TO_STRESS	210	0.9	0.972171	0	0	0.665999	8.04886
GO_CARBOHYDRATE_DERIVATIVE_METABOLIC_PROCESS	211	0.0073	0.294828	0	0	0.594646	7.40544
GO_NEUROGENESIS	213	0.0067	0.294828	0	0	0.659486	8.61006
GO_POSITIVE_REGULATION_OF_CATALYTIC_ACTIVITY	213	0.2861	0.731319	0	0	0.657373	8.164
GO_PROTEIN_CONTAINING_COMPLEX_ASSEMBLY	216	0.9	0.972171	0	0	0.640595	7.84483
GO_ORGANOPHOSPHATE_METABOLIC_PROCESS	217	0.3	0.738522	0	0	0.606233	8.10403
GO_NEGATIVE_REGULATION_OF_BIOSYNTHETIC_PROCESS	218	0.5	0.854396	0	0	0.704324	8.46313
GO_REGULATION_OF_PHOSPHORYLATION	221	0.3	0.738522	0	0	0.627128	8.27451
GO_CELLULAR_LIPID_METABOLIC_PROCESS	223	0.1	0.533143	0	0	0.644188	8.35474
GO_MACROMOLECULE_CATABOLIC_PROCESS	223	0.128	0.564983	0	0	0.667854	7.52968
GO_REGULATION_OF_CELL_POPULATION_PROLIFERATION	226	0.5	0.854396	0	0	0.615701	7.99338
GO_POSITIVE_REGULATION_OF_RNA_METABOLIC_PROCESS	227	0.061	0.48809	0	0	0.712922	8.65609
GO_LOCOMOTION	227	0.08	0.507755	0	0	0.591105	8.06107
GO_CELLULAR_RESPONSE_TO_ENDOGENOUS_STIMULUS	232	0.1	0.533143	0	0	0.621611	8.19643
GO_NEGATIVE_REGULATION_OF_RESPONSE_TO_STIMULUS	232	0.9	0.972171	0	0	0.656226	7.95416
GO_SECRETION	234	0.9	0.972171	0	0	0.640026	8.01192
GO_POSITIVE_REGULATION_OF_MULTICELLULAR_ORGANISMAL_PROCESS	237	0.086	0.517665	0	0	0.598548	8.0645
GO_PROTEOLYSIS	238	0.0002	0.04665	0	0	0.634162	7.01751
GO_ORGANONITROGEN_COMPOUND_CATABOLIC_PROCESS	240	0.0109	0.311	0	0	0.629713	7.34885
GO_REGULATION_OF_TRANSPORT	245	0.6	0.905825	0	0	0.676706	8.39875
GO_POSITIVE_REGULATION_OF_PROTEIN_METABOLIC_PROCESS	246	0.5	0.854396	0	0	0.637424	7.89573
GO_POSITIVE_REGULATION_OF_NUCLEOBASE_CONTAINING_COMPOUND_METABOLIC_PROCESS	247	0.2	0.668549	0	0	0.69874	8.59727
GO_TRANSMEMBRANE_TRANSPORT	248	0.4	0.792357	0	0	0.67557	8.00257
GO_REGULATION_OF_PHOSPHORUS_METABOLIC_PROCESS	250	0.1	0.533143	0	0	0.627037	8.27457
GO_REGULATION_OF_CELL_DEATH	251	0.1	0.533143	0	0	0.665053	8.23796
GO_REGULATION_OF_CELL_DIFFERENTIATION	251	0.9	0.972171	0	0	0.649309	8.04588
GO_ION_TRANSPORT	252	0.9	0.972171	0	0	0.674712	8.14648
GO_REGULATION_OF_PROTEIN_MODIFICATION_PROCESS	259	0.5	0.854396	0	0	0.649855	8.18576
GO_POSITIVE_REGULATION_OF_MOLECULAR_FUNCTION	261	0.6	0.905825	0	0	0.654546	8.10398
GO_CELL_CYCLE	261	0.1	0.533143	0	0	0.699317	8.54342
GO_REGULATION_OF_INTRACELLULAR_SIGNAL_TRANSDUCTION	263	0.4	0.792357	0	0	0.638646	8.03366
GO_ORGANIC_ACID_METABOLIC_PROCESS	264	0.2	0.668549	0	0	0.648885	7.92348
GO_RESPONSE_TO_ENDOGENOUS_STIMULUS	267	0.1051	0.538782	0	0	0.614868	8.16313
GO_POSITIVE_REGULATION_OF_SIGNALING	268	0.7	0.921887	0	0	0.637481	7.96084
GO_RESPONSE_TO_OXYGEN_CONTAINING_COMPOUND	270	0.1308	0.564983	0	0	0.6662	8.39276
GO_POSITIVE_REGULATION_OF_CELLULAR_BIOSYNTHETIC_PROCESS	274	0.5	0.854396	0	0	0.699611	8.43534
GO_INTRACELLULAR_TRANSPORT	280	0.6	0.905825	0	0	0.666646	7.94756
GO_CELLULAR_MACROMOLECULE_LOCALIZATION	281	0.7	0.921887	0	0	0.683683	8.21617
GO_HOMEOSTATIC_PROCESS	288	1	1	0	0	0.639805	8.06522
GO_LIPID_METABOLIC_PROCESS	288	0.6	0.905825	0	0	0.647958	8.30459
GO_PROTEIN_PHOSPHORYLATION	288	0.6	0.905825	0	0	0.643615	8.17121
GO_ORGANONITROGEN_COMPOUND_BIOSYNTHETIC_PROCESS	295	0.1398	0.579704	0	0	0.618796	7.80811
GO_SMALL_MOLECULE_METABOLIC_PROCESS	413	0.4	0.792357	0	0	0.652129	8.07933
GO_POLYOL_BIOSYNTHETIC_PROCESS	11	0.3577	0.767205	0.0001	0.0021	0.667524	9.4311
GO_REGULATION_OF_NERVOUS_SYSTEM_PROCESS	14	0.3462	0.761986	0.0001	0.0021	0.702767	9.51537
GO_POSITIVE_REGULATION_OF_CELLULAR_CARBOHYDRATE_METABOLIC_PROCESS	14	0.332	0.753177	0.0001	0.0021	0.678989	9.63207
GO_TRANSLATIONAL_ELONGATION	14	0.926	0.98276	0.0001	0.0021	0.764824	8.78327
GO_POSITIVE_REGULATION_OF_DENDRITE_DEVELOPMENT	14	0.3462	0.761986	0.0001	0.0021	0.728585	9.38126
GO_GLIAL_CELL_DEVELOPMENT	14	0.6279	0.912105	0.0001	0.0021	0.762322	8.81331
GO_REGULATION_OF_RESPONSE_TO_DRUG	15	0.5	0.854396	0.0001	0.0021	0.72119	7.96795
GO_NEGATIVE_REGULATION_OF_LEUKOCYTE_CELL_CELL_ADHESION	15	0.5779	0.890536	0.0001	0.0021	0.664726	8.70225
GO_CELL_CELL_JUNCTION_ASSEMBLY	15	0.6021	0.906063	0.0001	0.0021	0.6898	8.20854
GO_ENDOSOME_ORGANIZATION	15	0.4074	0.794121	0.0001	0.0021	0.74806	7.81643
GO_REGULATION_OF_PLASMA_LIPOPROTEIN_PARTICLE_LEVELS	15	0.4443	0.819457	0.0001	0.0021	0.643168	9.41583
GO_RESPONSE_TO_ISCHEMIA	15	0.7397	0.932622	0.0001	0.0021	0.71994	8.20605
GO_CELLULAR_BIOGENIC_AMINE_METABOLIC_PROCESS	15	0.8786	0.968783	0.0001	0.0021	0.648265	8.22747
GO_PHENOL_CONTAINING_COMPOUND_METABOLIC_PROCESS	15	0.2855	0.731319	0.0001	0.0021	0.629376	7.00867
GO_RNA_EXPORT_FROM_NUCLEUS	15	0.3953	0.789754	0.0001	0.0021	0.669803	9.29415
GO_ORGANELLE_MEMBRANE_FUSION	16	0.5	0.854396	0.0001	0.0021	0.707575	7.64584
GO_DNA_DAMAGE_RESPONSE_SIGNAL_TRANSDUCTION_BY_P53_CLASS_MEDIATOR	16	0.9	0.972171	0.0001	0.0021	0.665133	7.99695
GO_VIRAL_GENOME_REPLICATION	16	0.8	0.949856	0.0001	0.0021	0.741689	7.64271
GO_CELLULAR_DETOXIFICATION	16	0.9	0.972171	0.0001	0.0021	0.711171	7.72482
GO_ANTIGEN_PROCESSING_AND_PRESENTATION_OF_PEPTIDE_ANTIGEN_VIA_MHC_CLASS_I	16	0.4	0.792357	0.0001	0.0021	0.765129	7.99047
GO_REGULATION_OF_LYMPHOCYTE_DIFFERENTIATION	16	0.7	0.921887	0.0001	0.0021	0.661728	8.46301
GO_REGULATION_OF_DENDRITE_MORPHOGENESIS	16	0.8	0.949856	0.0001	0.0021	0.720012	9.17472
GO_REGULATION_OF_GLIOGENESIS	16	1	1	0.0001	0.0021	0.68269	7.85388
GO_MESODERM_DEVELOPMENT	17	0.276	0.731319	0.0001	0.0021	0.652593	9.09834
GO_POSITIVE_REGULATION_OF_CHROMOSOME_ORGANIZATION	17	0.611	0.906259	0.0001	0.0021	0.64382	8.83735
GO_REGULATION_OF_LEUKOCYTE_CHEMOTAXIS	17	0.276	0.731319	0.0001	0.0021	0.646106	8.96018
GO_EYE_MORPHOGENESIS	17	0.838	0.966445	0.0001	0.0021	0.657795	8.38931
GO_ENDOTHELIUM_DEVELOPMENT	17	0.217	0.668549	0.0001	0.0021	0.688181	8.67764
GO_CYCLIC_NUCLEOTIDE_MEDIATED_SIGNALING	17	0.445	0.819457	0.0001	0.0021	0.611758	8.57346
GO_PEROXISOMAL_TRANSPORT	17	0.8495	0.967134	0.0001	0.0021	0.667051	8.79973
GO_REGULATION_OF_CARBOHYDRATE_CATABOLIC_PROCESS	19	0.2	0.668549	0.0001	0.0021	0.575028	9.43106
GO_CELL_AGING	20	0.2	0.668549	0.0001	0.0021	0.649401	9.17703
GO_POSITIVE_REGULATION_OF_CELL_SUBSTRATE_ADHESION	20	0.8	0.949856	0.0001	0.0021	0.751958	9.0735
GO_PROTEIN_LOCALIZATION_TO_MITOCHONDRION	20	0.4	0.792357	0.0001	0.0021	0.706932	8.42556
GO_REGULATION_OF_PROTEIN_LOCALIZATION_TO_CELL_PERIPHERY	20	0.9	0.972171	0.0001	0.0021	0.77369	8.80732
GO_RESPONSE_TO_ETHANOL	20	0.2	0.668549	0.0001	0.0021	0.535628	6.81084
GO_TRANSLATIONAL_INITIATION	20	0.8	0.949856	0.0001	0.0021	0.694563	8.51858
GO_MICROTUBULE_ORGANIZING_CENTER_ORGANIZATION	20	0.6	0.905825	0.0001	0.0021	0.695961	8.48297
GO_UNSATURATED_FATTY_ACID_METABOLIC_PROCESS	20	0.5362	0.877639	0.0001	0.0021	0.675642	7.39181
GO_NEGATIVE_REGULATION_OF_PROTEIN_CATABOLIC_PROCESS	20	0.1248	0.564983	0.0001	0.0021	0.713018	7.78845
GO_DRUG_TRANSMEMBRANE_TRANSPORT	20	0.7645	0.939884	0.0001	0.0021	0.706114	8.17153
GO_LIPOSACCHARIDE_METABOLIC_PROCESS	20	0.749	0.935744	0.0001	0.0021	0.588656	7.18267
GO_NUCLEAR_TRANSCRIBED_MRNA_CATABOLIC_PROCESS	20	0.4943	0.850525	0.0001	0.0021	0.726198	8.30046
GO_NEGATIVE_REGULATION_OF_ESTABLISHMENT_OF_PROTEIN_LOCALIZATION	20	0.2998	0.738522	0.0001	0.0021	0.760658	8.21756
GO_DETECTION_OF_STIMULUS	20	0.1751	0.638157	0.0001	0.0021	0.765876	7.77189
GO_PRODUCTION_OF_MOLECULAR_MEDIATOR_OF_IMMUNE_RESPONSE	20	0.5639	0.887764	0.0001	0.0021	0.756117	8.24831
GO_MEIOTIC_CELL_CYCLE	20	0.9086	0.973276	0.0001	0.0021	0.692337	8.54127
GO_ADULT_BEHAVIOR	20	0.3901	0.789508	0.0001	0.0021	0.647905	9.15948
GO_REGULATION_OF_CALCIUM_ION_TRANSPORT	20	0.9617	0.989756	0.0001	0.0021	0.688476	8.4903
GO_SYNAPTIC_VESICLE_EXOCYTOSIS	20	0.5639	0.887764	0.0001	0.0021	0.722342	8.12756
GO_RNA_3_END_PROCESSING	20	0.7122	0.921887	0.0001	0.0021	0.665711	8.85652
GO_TISSUE_REMODELING	20	0.3162	0.739885	0.0001	0.0021	0.674086	8.47423
GO_RESPONSE_TO_RETINOIC_ACID	20	0.8517	0.967267	0.0001	0.0021	0.634771	8.36153
GO_TRANSITION_METAL_ION_HOMEOSTASIS	21	0.7	0.921887	0.0001	0.0021	0.654388	7.28312
GO_NEGATIVE_REGULATION_OF_CELL_ACTIVATION	21	0.5	0.854396	0.0001	0.0021	0.671374	8.05842
GO_RESPONSE_TO_FIBROBLAST_GROWTH_FACTOR	21	0.7	0.921887	0.0001	0.0021	0.578799	7.49576
GO_NUCLEOSIDE_METABOLIC_PROCESS	21	0.1	0.533143	0.0001	0.0021	0.672803	6.91884
GO_RESPONSE_TO_AMINO_ACID	21	0.5	0.854396	0.0001	0.0021	0.630451	8.12054
GO_PLACENTA_DEVELOPMENT	21	0.5	0.854396	0.0001	0.0021	0.611708	7.35568
GO_RESPONSE_TO_FATTY_ACID	21	0.9497	0.989756	0.0001	0.0021	0.641086	8.19311
GO_MALE_SEX_DIFFERENTIATION	21	0.846	0.967134	0.0001	0.0021	0.641226	7.65713
GO_REGULATION_OF_PH	21	0.129	0.564983	0.0001	0.0021	0.67337	6.13065
GO_RETINA_DEVELOPMENT_IN_CAMERA_TYPE_EYE	21	0.3403	0.760583	0.0001	0.0021	0.704864	7.60828
GO_ERYTHROCYTE_HOMEOSTASIS	21	0.7899	0.947271	0.0001	0.0021	0.618102	8.34261
GO_MODIFICATION_OF_MORPHOLOGY_OR_PHYSIOLOGY_OF_OTHER_ORGANISM_INVOLVED_IN_SYMBIOTIC_INTERACTION	21	0.7763	0.941857	0.0001	0.0021	0.690472	7.48957
GO_TERPENOID_METABOLIC_PROCESS	21	0.9813	0.997334	0.0001	0.0021	0.640878	7.76373
GO_REGULATION_OF_MUSCLE_ORGAN_DEVELOPMENT	21	0.0833	0.512536	0.0001	0.0021	0.474563	8.22891
GO_NEGATIVE_REGULATION_OF_PEPTIDASE_ACTIVITY	24	0.25	0.708629	0.0001	0.0021	0.639456	6.16405
GO_ERAD_PATHWAY	24	0.22	0.668549	0.0001	0.0021	0.614062	6.69426
GO_CARTILAGE_DEVELOPMENT	24	0.15	0.603233	0.0001	0.0021	0.460026	6.45325
GO_NEGATIVE_REGULATION_OF_CELLULAR_AMIDE_METABOLIC_PROCESS	24	0.89	0.972171	0.0001	0.0021	0.609625	7.77015
GO_POSITIVE_REGULATION_OF_UBIQUITIN_DEPENDENT_PROTEIN_CATABOLIC_PROCESS	24	0.76	0.939179	0.0001	0.0021	0.624183	7.16297
GO_POSITIVE_REGULATION_OF_PEPTIDASE_ACTIVITY	24	0.61	0.906259	0.0001	0.0021	0.621428	7.67866
GO_NEGATIVE_REGULATION_OF_EPITHELIAL_CELL_PROLIFERATION	24	0.07	0.492762	0.0001	0.0021	0.491211	6.14291
GO_POSITIVE_REGULATION_OF_SUPRAMOLECULAR_FIBER_ORGANIZATION	25	0.1	0.533143	0.0001	0.0021	0.570861	7.30657
GO_ADP_METABOLIC_PROCESS	25	0.1	0.533143	0.0001	0.0021	0.512325	8.34828
GO_MEMBRANE_LIPID_BIOSYNTHETIC_PROCESS	25	0.1	0.533143	0.0001	0.0021	0.500242	7.40875
GO_CELLULAR_HORMONE_METABOLIC_PROCESS	25	1	1	0.0001	0.0021	0.625358	7.85161
GO_POSITIVE_REGULATION_OF_DNA_METABOLIC_PROCESS	25	0.6	0.905825	0.0001	0.0021	0.573674	8.24804
GO_REGULATION_OF_CELL_SIZE	25	0.6	0.905825	0.0001	0.0021	0.628736	8.39779
GO_POSITIVE_REGULATION_OF_CHEMOTAXIS	25	0.2	0.668549	0.0001	0.0021	0.571745	8.69139
GO_ALPHA_AMINO_ACID_CATABOLIC_PROCESS	25	0.2	0.668549	0.0001	0.0021	0.548928	6.17293
GO_GLYCOSYL_COMPOUND_METABOLIC_PROCESS	25	0.2	0.668549	0.0001	0.0021	0.64589	6.73788
GO_CELLULAR_MONOVALENT_INORGANIC_CATION_HOMEOSTASIS	25	0.1	0.533143	0.0001	0.0021	0.701274	6.37638
GO_RESPONSE_TO_BMP	26	0.5825	0.890536	0.0001	0.0021	0.490752	7.1386
GO_NUCLEOBASE_CONTAINING_COMPOUND_TRANSPORT	29	0.2	0.668549	0.0001	0.0021	0.606433	8.57746
GO_MONOVALENT_INORGANIC_CATION_HOMEOSTASIS	29	0.1	0.533143	0.0001	0.0021	0.663203	6.67837
GO_LYMPHOCYTE_MEDIATED_IMMUNITY	29	0.2	0.668549	0.0001	0.0021	0.506089	6.38537
GO_REGULATION_OF_MUSCLE_SYSTEM_PROCESS	29	0.1	0.533143	0.0001	0.0021	0.610102	8.80636
GO_ENDOTHELIAL_CELL_PROLIFERATION	29	0.3146	0.739885	0.0001	0.0021	0.548785	6.69287
GO_RESPONSE_TO_PURINE_CONTAINING_COMPOUND	29	0.2566	0.712801	0.0001	0.0021	0.570453	8.41185
GO_DNA_BIOSYNTHETIC_PROCESS	29	0.7495	0.935744	0.0001	0.0021	0.633112	7.09798
GO_POSITIVE_REGULATION_OF_VASCULATURE_DEVELOPMENT	29	0.0147	0.366202	0.0001	0.0021	0.397344	6.06135
GO_BIOMINERALIZATION	29	0.8487	0.967134	0.0001	0.0021	0.58907	7.90506
GO_POSITIVE_REGULATION_OF_PROTEOLYSIS_INVOLVED_IN_CELLULAR_PROTEIN_CATABOLIC_PROCESS	29	0.4657	0.831703	0.0001	0.0021	0.643628	7.11033
GO_B_CELL_ACTIVATION	33	0.9	0.972171	0.0001	0.0021	0.586682	7.84746
GO_NEURON_PROJECTION_GUIDANCE	33	1	1	0.0001	0.0021	0.614423	8.11613
GO_GRANULOCYTE_MIGRATION	10	0.9	0.972171	0.0002	0.00315	0.784851	9.12599
GO_PLASMA_LIPOPROTEIN_PARTICLE_CLEARANCE	10	0.4	0.792357	0.0002	0.00315	0.759646	10.052
GO_COMPLEMENT_ACTIVATION	10	0.0004	0.0622	0.0002	0.00315	0.719102	2.59806
GO_REGULATION_OF_B_CELL_PROLIFERATION	10	0.4325	0.809036	0.0002	0.00315	0.80124	9.61112
GO_TRANSCRIPTION_BY_RNA_POLYMERASE_III	13	0.0164	0.36886	0.0002	0.00315	0.80592	10.1685
GO_LYMPHOCYTE_APOPTOTIC_PROCESS	13	0.4073	0.794121	0.0002	0.00315	0.75646	8.86465
GO_REGULATION_OF_CELLULAR_AMINO_ACID_METABOLIC_PROCESS	13	0.052	0.48809	0.0002	0.00315	0.79992	7.5529
GO_DEFENSE_RESPONSE_TO_BACTERIUM	13	0.1886	0.657974	0.0002	0.00315	0.829882	7.64544
GO_STEM_CELL_PROLIFERATION	13	0.7502	0.935744	0.0002	0.00315	0.789202	8.94214
GO_POSITIVE_REGULATION_OF_AXONOGENESIS	14	0.1116	0.551232	0.0002	0.00315	0.618815	9.31044
GO_NUCLEAR_ENVELOPE_ORGANIZATION	14	0.5066	0.863876	0.0002	0.00315	0.669475	7.4413
GO_NUCLEOBASE_CONTAINING_SMALL_MOLECULE_CATABOLIC_PROCESS	14	0.4672	0.831703	0.0002	0.00315	0.766541	8.53237
GO_CHLORIDE_TRANSPORT	16	0.7	0.921887	0.0002	0.00315	0.666793	7.6955
GO_GLYCOSPHINGOLIPID_METABOLIC_PROCESS	16	0.8	0.949856	0.0002	0.00315	0.611817	7.77818
GO_POSITIVE_REGULATION_OF_SMOOTH_MUSCLE_CELL_PROLIFERATION	16	0.4	0.792357	0.0002	0.00315	0.643283	7.81053
GO_REGULATION_OF_SIGNAL_TRANSDUCTION_BY_P53_CLASS_MEDIATOR	16	0.9	0.972171	0.0002	0.00315	0.636683	8.1213
GO_NEGATIVE_REGULATION_OF_DEVELOPMENTAL_GROWTH	16	0.4	0.792357	0.0002	0.00315	0.658972	9.15469
GO_POSITIVE_REGULATION_OF_PROTEIN_LOCALIZATION_TO_NUCLEUS	16	0.4	0.792357	0.0002	0.00315	0.775352	7.89497
GO_CELLULAR_RESPONSE_TO_CORTICOSTEROID_STIMULUS	16	0.7	0.921887	0.0002	0.00315	0.592212	8.22976
GO_POSITIVE_REGULATION_OF_VIRAL_PROCESS	16	0.9	0.972171	0.0002	0.00315	0.651311	8.20103
GO_REGULATION_OF_PROTEIN_TARGETING	16	0.4	0.792357	0.0002	0.00315	0.675585	7.61649
GO_EAR_MORPHOGENESIS	16	1	1	0.0002	0.00315	0.689642	8.2536
GO_NCRNA_TRANSCRIPTION	16	0.7	0.921887	0.0002	0.00315	0.657436	9.0688
GO_SISTER_CHROMATID_SEGREGATION	16	1	1	0.0002	0.00315	0.753924	8.34026
GO_COLUMNAR_CUBOIDAL_EPITHELIAL_CELL_DIFFERENTIATION	18	0.6	0.905825	0.0002	0.00315	0.640563	8.5
GO_POTASSIUM_ION_TRANSPORT	18	0.0582	0.48809	0.0002	0.00315	0.67074	6.61223
GO_FEMALE_SEX_DIFFERENTIATION	18	0.3833	0.785976	0.0002	0.00315	0.651474	7.16752
GO_REGULATION_OF_NUCLEOCYTOPLASMIC_TRANSPORT	18	0.7301	0.92678	0.0002	0.00315	0.666343	7.60928
GO_REGULATION_OF_POSTSYNAPTIC_MEMBRANE_POTENTIAL	18	0.2204	0.668549	0.0002	0.00315	0.537727	8.87455
GO_NEGATIVE_REGULATION_OF_CELLULAR_PROTEIN_LOCALIZATION	18	0.9683	0.989756	0.0002	0.00315	0.710449	8.38834
GO_ENDOCRINE_SYSTEM_DEVELOPMENT	18	0.5786	0.890536	0.0002	0.00315	0.624413	8.14639
GO_MICROTUBULE_CYTOSKELETON_ORGANIZATION_INVOLVED_IN_MITOSIS	18	0.7227	0.926464	0.0002	0.00315	0.644856	7.38326
GO_NEGATIVE_REGULATION_OF_BLOOD_VESSEL_DIAMETER	18	0.4905	0.850525	0.0002	0.00315	0.61445	7.68391
GO_REGULATION_OF_ACTOMYOSIN_STRUCTURE_ORGANIZATION	18	0.882	0.968783	0.0002	0.00315	0.688768	8.03078
GO_SENSORY_PERCEPTION_OF_MECHANICAL_STIMULUS	18	0.8216	0.961798	0.0002	0.00315	0.69678	8.92932
GO_REGULATION_OF_CYTOKINESIS	18	0.1344	0.568666	0.0002	0.00315	0.674301	6.92084
GO_POSITIVE_REGULATION_OF_NF_KAPPAB_TRANSCRIPTION_FACTOR_ACTIVITY	18	0.881	0.968783	0.0002	0.00315	0.666138	7.8669
GO_REGULATION_OF_B_CELL_ACTIVATION	18	0.523	0.872022	0.0002	0.00315	0.653516	9.1333
GO_PROTEIN_O_LINKED_GLYCOSYLATION	18	0.882	0.968783	0.0002	0.00315	0.734183	7.99015
GO_POSITIVE_REGULATION_OF_INFLAMMATORY_RESPONSE	18	0.376	0.780925	0.0002	0.00315	0.710898	7.50835
GO_CELL_CELL_ADHESION_VIA_PLASMA_MEMBRANE_ADHESION_MOLECULES	19	0.5	0.854396	0.0002	0.00315	0.583241	9.1415
GO_REGULATION_OF_ORGAN_GROWTH	19	0.6	0.905825	0.0002	0.00315	0.631243	8.93171
GO_EPIDERMAL_CELL_DIFFERENTIATION	19	1	1	0.0002	0.00315	0.643957	8.21802
GO_EPIDERMAL_GROWTH_FACTOR_RECEPTOR_SIGNALING_PATHWAY	20	0.8	0.949856	0.0002	0.00315	0.629682	8.52161
GO_PYRIMIDINE_NUCLEOTIDE_METABOLIC_PROCESS	20	0.0366	0.461457	0.0002	0.00315	0.581501	9.21373
GO_NEGATIVE_REGULATION_OF_TRANSMEMBRANE_TRANSPORT	20	0.4265	0.805515	0.0002	0.00315	0.70823	8.4145
GO_REGULATION_OF_SIGNALING_RECEPTOR_ACTIVITY	20	0.468	0.831703	0.0002	0.00315	0.59862	8.9328
GO_REGULATION_OF_CELL_MATRIX_ADHESION	21	0.8628	0.968783	0.0002	0.00315	0.628314	8.44656
GO_MODIFICATION_OF_MORPHOLOGY_OR_PHYSIOLOGY_OF_OTHER_ORGANISM	22	0.9	0.972171	0.0002	0.00315	0.643182	7.23972
GO_PHOSPHATIDYLINOSITOL_BIOSYNTHETIC_PROCESS	22	0.4	0.792357	0.0002	0.00315	0.566256	8.25599
GO_SPHINGOLIPID_BIOSYNTHETIC_PROCESS	22	0.0708	0.492762	0.0002	0.00315	0.473192	7.64647
GO_POSITIVE_REGULATION_OF_ENDOTHELIAL_CELL_MIGRATION	22	0.0109	0.311	0.0002	0.00315	0.391641	6.14823
GO_CALCIUM_MEDIATED_SIGNALING	23	0.6165	0.906259	0.0002	0.00315	0.599852	7.36189
GO_NUCLEOSIDE_TRIPHOSPHATE_METABOLIC_PROCESS	23	0.27	0.726503	0.0002	0.00315	0.634288	6.90706
GO_MAINTENANCE_OF_CELL_NUMBER	23	0.7428	0.935012	0.0002	0.00315	0.592956	7.59963
GO_MONOAMINE_TRANSPORT	13	0.2484	0.706577	0.0003	0.00378	0.813043	9.43581
GO_NEGATIVE_REGULATION_OF_RESPONSE_TO_BIOTIC_STIMULUS	13	0.1373	0.576954	0.0003	0.00378	0.774746	6.91129
GO_POSITIVE_REGULATION_OF_ION_TRANSMEMBRANE_TRANSPORT	14	0.4042	0.794121	0.0003	0.00378	0.65732	8.40325
GO_MAINTENANCE_OF_PROTEIN_LOCATION	14	0.7535	0.937354	0.0003	0.00378	0.702196	8.33693
GO_RESPONSE_TO_AMINO_ACID_STARVATION	14	0.8062	0.952132	0.0003	0.00378	0.715465	7.93267
GO_PROTEIN_TRANSPORT_ALONG_MICROTUBULE	14	0.8977	0.972171	0.0003	0.00378	0.717542	8.20317
GO_NUCLEAR_TRANSCRIBED_MRNA_CATABOLIC_PROCESS_DEADENYLATION_DEPENDENT_DECAY	14	0.6405	0.917402	0.0003	0.00378	0.71169	8.7937
GO_REGULATION_OF_TRANSLATIONAL_INITIATION	14	0.4843	0.846165	0.0003	0.00378	0.699305	9.44342
GO_PROTEIN_HOMOTETRAMERIZATION	15	0.4	0.792357	0.0003	0.00378	0.596971	6.2959
GO_REGULATION_OF_SYSTEMIC_ARTERIAL_BLOOD_PRESSURE	15	0.8248	0.964294	0.0003	0.00378	0.679516	8.78236
GO_DNA_DEPENDENT_DNA_REPLICATION	15	0.3083	0.739885	0.0003	0.00378	0.741761	7.98346
GO_NEGATIVE_REGULATION_OF_PROTEIN_CONTAINING_COMPLEX_ASSEMBLY	15	0.6586	0.921887	0.0003	0.00378	0.702206	7.50323
GO_ACTIN_FILAMENT_POLYMERIZATION	15	0.3698	0.779255	0.0003	0.00378	0.628223	7.0955
GO_ORGANELLE_TRANSPORT_ALONG_MICROTUBULE	15	0.572	0.890536	0.0003	0.00378	0.689957	8.01909
GO_RESPONSE_TO_DEXAMETHASONE	15	0.5074	0.863876	0.0003	0.00378	0.576048	7.71793
GO_POSITIVE_REGULATION_OF_LEUKOCYTE_CELL_CELL_ADHESION	17	0.755	0.937969	0.0003	0.00378	0.637967	7.90262
GO_AEROBIC_RESPIRATION	18	0.2	0.668549	0.0003	0.00378	0.487143	5.10905
GO_ENTRY_INTO_HOST	18	0.097	0.532359	0.0003	0.00378	0.414395	6.86531
GO_ALPHA_AMINO_ACID_BIOSYNTHETIC_PROCESS	18	0.0652	0.490743	0.0003	0.00378	0.613018	5.81079
GO_REGULATION_OF_DNA_BIOSYNTHETIC_PROCESS	18	0.9651	0.989756	0.0003	0.00378	0.579543	7.33182
GO_MULTICELLULAR_ORGANISMAL_SIGNALING	18	0.9524	0.989756	0.0003	0.00378	0.606998	7.64867
GO_POST_GOLGI_VESICLE_MEDIATED_TRANSPORT	18	0.0633	0.48809	0.0003	0.00378	0.604031	5.7302
GO_ANIMAL_ORGAN_REGENERATION	18	0.3614	0.773363	0.0003	0.00378	0.56753	6.93462
GO_CERAMIDE_METABOLIC_PROCESS	19	0.5	0.854396	0.0003	0.00378	0.516413	7.5884
GO_ACTIN_POLYMERIZATION_OR_DEPOLYMERIZATION	19	0.6	0.905825	0.0003	0.00378	0.572246	7.10351
GO_MITOCHONDRIAL_TRANSMEMBRANE_TRANSPORT	19	0.6	0.905825	0.0003	0.00378	0.604913	7.18812
GO_REGULATION_OF_NUCLEAR_DIVISION	19	0.2	0.668549	0.0003	0.00378	0.584896	8.53814
GO_REGULATION_OF_SYNAPTIC_PLASTICITY	19	0.8	0.949856	0.0003	0.00378	0.654916	7.40458
GO_HUMORAL_IMMUNE_RESPONSE	19	0.2	0.668549	0.0003	0.00378	0.549156	4.80525
GO_SKELETAL_MUSCLE_ORGAN_DEVELOPMENT	19	0.8	0.949856	0.0003	0.00378	0.546062	7.8363
GO_UBIQUITIN_DEPENDENT_ERAD_PATHWAY	19	0.1	0.533143	0.0003	0.00378	0.696629	5.99017
GO_NEGATIVE_REGULATION_OF_LIPID_METABOLIC_PROCESS	19	1	1	0.0003	0.00378	0.627819	8.37056
GO_REGULATION_OF_CELLULAR_RESPONSE_TO_TRANSFORMING_GROWTH_FACTOR_BETA_STIMULUS	19	0.5	0.854396	0.0003	0.00378	0.595148	6.29761
GO_CARDIAC_CHAMBER_MORPHOGENESIS	19	1	1	0.0003	0.00378	0.58115	7.16629
GO_L_AMINO_ACID_TRANSPORT	19	0.5	0.854396	0.0003	0.00378	0.644541	6.5365
GO_DIGESTIVE_SYSTEM_DEVELOPMENT	19	0.8	0.949856	0.0003	0.00378	0.627667	8.35514
GO_NEUTRAL_LIPID_BIOSYNTHETIC_PROCESS	17	0.6	0.905825	0.0004	0.0042	0.66201	8.60426
GO_AXON_EXTENSION	17	0.732	0.927929	0.0004	0.0042	0.673494	8.62286
GO_NEGATIVE_REGULATION_OF_IMMUNE_RESPONSE	17	0.311	0.739885	0.0004	0.0042	0.657212	6.5773
GO_PLATELET_DERIVED_GROWTH_FACTOR_RECEPTOR_SIGNALING_PATHWAY	17	0.104	0.538666	0.0004	0.0042	0.437218	6.56759
GO_PLATELET_DEGRANULATION	17	0.737	0.931736	0.0004	0.0042	0.570544	6.85371
GO_RESPONSE_TO_IONIZING_RADIATION	17	0.53	0.874646	0.0004	0.0042	0.592186	8.23678
GO_LIPOPROTEIN_METABOLIC_PROCESS	17	0.06	0.48809	0.0004	0.0042	0.52047	5.75393
GO_HEART_GROWTH	17	0.154	0.605095	0.0004	0.0042	0.573	8.52905
GO_FOCAL_ADHESION_ASSEMBLY	17	0.968	0.989756	0.0004	0.0042	0.645036	7.53168
GO_CELLULAR_RESPONSE_TO_AMMONIUM_ION	17	0.215	0.668549	0.0004	0.0042	0.560396	7.82972
GO_POSITIVE_REGULATION_OF_DEPHOSPHORYLATION	17	0.7033	0.921887	0.0004	0.0042	0.624949	7.51527
GO_PYRIMIDINE_CONTAINING_COMPOUND_BIOSYNTHETIC_PROCESS	17	0.2167	0.668549	0.0004	0.0042	0.571334	8.58361
GO_REGULATION_OF_PROTEIN_POLYMERIZATION	20	0.8	0.949856	0.0004	0.0042	0.632925	7.91055
GO_LYSOSOMAL_TRANSPORT	20	0.4429	0.819457	0.0004	0.0042	0.683246	6.98061
GO_VIRAL_GENE_EXPRESSION	20	0.7621	0.939286	0.0004	0.0042	0.606121	7.42054
GO_FATTY_ACID_DERIVATIVE_BIOSYNTHETIC_PROCESS	13	0.2807	0.731319	0.0005	0.0045	0.731219	9.63207
GO_CELLULAR_RESPONSE_TO_AMINO_ACID_STIMULUS	13	0.2952	0.737986	0.0005	0.0045	0.77308	8.65878
GO_CELL_SUBSTRATE_JUNCTION_ORGANIZATION	21	0.9924	0.999125	0.0005	0.0045	0.607749	7.67041
GO_T_CELL_PROLIFERATION	21	0.8802	0.968783	0.0005	0.0045	0.587838	7.70519
GO_RESPONSE_TO_ESTRADIOL	21	0.0383	0.470183	0.0005	0.0045	0.503039	6.53133
GO_REGULATION_OF_FATTY_ACID_OXIDATION	11	0.6491	0.92038	0.0006	0.004725	0.773729	9.58891
GO_INNER_MITOCHONDRIAL_MEMBRANE_ORGANIZATION	11	0.0027	0.229009	0.0006	0.004725	0.765835	4
GO_ARACHIDONIC_ACID_METABOLIC_PROCESS	11	0.0597	0.48809	0.0006	0.004725	0.754806	5.80936
GO_DNA_GEOMETRIC_CHANGE	11	0.0209	0.433327	0.0006	0.004725	0.842228	7.30641
GO_MEIOSIS_I_CELL_CYCLE_PROCESS	11	0.711	0.921887	0.0006	0.004725	0.801334	8.73667
GO_MAMMARY_GLAND_EPITHELIUM_DEVELOPMENT	11	0.7737	0.941515	0.0006	0.004725	0.79588	8.35415
GO_REGULATION_OF_LIPID_STORAGE	11	0.4265	0.805515	0.0006	0.004725	0.678546	8.20485
GO_ANTIGEN_PROCESSING_AND_PRESENTATION_OF_EXOGENOUS_PEPTIDE_ANTIGEN_VIA_MHC_CLASS_I	11	0.2982	0.737986	0.0006	0.004725	0.8364	8.57664
GO_MITOCHONDRIAL_FISSION	11	0.5384	0.877639	0.0006	0.004725	0.816969	8.61828
GO_POSITIVE_REGULATION_OF_FATTY_ACID_METABOLIC_PROCESS	11	0.8369	0.966445	0.0006	0.004725	0.732289	9.20084
GO_POSITIVE_REGULATION_OF_PROTEIN_LOCALIZATION_TO_CELL_PERIPHERY	11	0.5419	0.879001	0.0006	0.004725	0.841977	8.70809
GO_REGULATION_OF_AUTOPHAGY_OF_MITOCHONDRION	12	0.391	0.789524	0.0006	0.004725	0.684374	8.32106
GO_RESPONSE_TO_LEUKEMIA_INHIBITORY_FACTOR	12	0.4553	0.82806	0.0006	0.004725	0.66869	7.58031
GO_MOLTING_CYCLE	12	0.7228	0.926464	0.0006	0.004725	0.735735	9.05797
GO_REGULATION_OF_MITOCHONDRIAL_MEMBRANE_POTENTIAL	12	0.4631	0.831703	0.0006	0.004725	0.727007	7.78497
GO_COFACTOR_TRANSPORT	12	0.9138	0.976127	0.0006	0.004725	0.772404	8.98596
GO_BILE_ACID_METABOLIC_PROCESS	12	0.3792	0.780925	0.0006	0.004725	0.753107	8.04222
GO_MRNA_EXPORT_FROM_NUCLEUS	12	0.4127	0.796327	0.0006	0.004725	0.684247	9.83131
GO_PURINE_NUCLEOSIDE_METABOLIC_PROCESS	12	0.0794	0.507755	0.0006	0.004725	0.763604	6.3832
GO_REGULATION_OF_ATPASE_ACTIVITY	13	0.6	0.905825	0.0006	0.004725	0.655091	8.83408
GO_SULFUR_COMPOUND_TRANSPORT	13	1	1	0.0006	0.004725	0.734307	8.92277
GO_SPINDLE_ASSEMBLY	13	0.7798	0.944875	0.0006	0.004725	0.689085	7.21331
GO_REACTIVE_OXYGEN_SPECIES_BIOSYNTHETIC_PROCESS	13	0.583	0.890536	0.0006	0.004725	0.619783	8.33398
GO_BODY_FLUID_SECRETION	13	0.9144	0.976127	0.0006	0.004725	0.712352	7.82764
GO_REGULATION_OF_STRIATED_MUSCLE_CELL_DIFFERENTIATION	13	0.986	0.999125	0.0006	0.004725	0.77383	8.73129
GO_METENCEPHALON_DEVELOPMENT	13	0.5532	0.879277	0.0006	0.004725	0.68277	7.64145
GO_POSITIVE_REGULATION_OF_MRNA_METABOLIC_PROCESS	13	0.1175	0.556485	0.0006	0.004725	0.760489	8.22839
GO_NEGATIVE_REGULATION_OF_INTRINSIC_APOPTOTIC_SIGNALING_PATHWAY	13	0.423	0.805427	0.0006	0.004725	0.672711	6.74795
GO_POSITIVE_REGULATION_OF_PLASMA_MEMBRANE_BOUNDED_CELL_PROJECTION_ASSEMBLY	13	0.6363	0.914743	0.0006	0.004725	0.729777	8.46338
GO_NEGATIVE_REGULATION_OF_PROTEIN_KINASE_B_SIGNALING	13	0.8768	0.968783	0.0006	0.004725	0.704037	9.10656
GO_FC_EPSILON_RECEPTOR_SIGNALING_PATHWAY	13	0.2155	0.668549	0.0006	0.004725	0.759901	7.2453
GO_MRNA_TRANSPORT	13	0.6691	0.921887	0.0006	0.004725	0.690311	9.54365
GO_REGULATION_OF_UBIQUITIN_PROTEIN_TRANSFERASE_ACTIVITY	13	0.7123	0.921887	0.0006	0.004725	0.684029	8.24028
GO_POSITIVE_REGULATION_OF_REACTIVE_OXYGEN_SPECIES_METABOLIC_PROCESS	13	0.5488	0.879001	0.0006	0.004725	0.726725	7.33977
GO_PH_REDUCTION	14	0.18	0.643806	0.0006	0.004725	0.745906	6.69805
GO_RETROGRADE_TRANSPORT_ENDOSOME_TO_GOLGI	14	0.2301	0.683705	0.0006	0.004725	0.648377	6.71119
GO_POSITIVE_REGULATION_OF_INSULIN_SECRETION	14	0.8621	0.968783	0.0006	0.004725	0.704296	8.95847
GO_CHEMICAL_SYNAPTIC_TRANSMISSION_POSTSYNAPTIC	15	0.4443	0.819457	0.0006	0.004725	0.570467	8.83499
GO_PROTEIN_HETEROOLIGOMERIZATION	15	0.5967	0.903768	0.0006	0.004725	0.642625	8.88242
GO_PROTEIN_N_LINKED_GLYCOSYLATION	16	0.4	0.792357	0.0006	0.004725	0.636921	7.12444
GO_OLIGODENDROCYTE_DIFFERENTIATION	16	0.8	0.949856	0.0006	0.004725	0.691371	8.92596
GO_IRON_ION_TRANSPORT	16	0.4	0.792357	0.0006	0.004725	0.614003	7.58192
GO_LIPID_PHOSPHORYLATION	16	0.9	0.972171	0.0006	0.004725	0.625483	8.26751
GO_NEURAL_PRECURSOR_CELL_PROLIFERATION	16	1	1	0.0006	0.004725	0.669071	8.44894
GO_G1_DNA_DAMAGE_CHECKPOINT	10	0.9	0.972171	0.0007	0.0049	0.675659	7.51842
GO_BILE_ACID_BIOSYNTHETIC_PROCESS	10	0.4	0.792357	0.0007	0.0049	0.763987	7.48601
GO_REGULATION_OF_JUN_KINASE_ACTIVITY	10	0.5	0.854396	0.0007	0.0049	0.750079	7.36062
GO_POSITIVE_REGULATION_OF_CELL_DIVISION	10	0.2	0.668549	0.0007	0.0049	0.752332	6.26674
GO_POSITIVE_REGULATION_OF_LIPID_LOCALIZATION	10	1	1	0.0007	0.0049	0.762401	8.88738
GO_DOPAMINE_TRANSPORT	10	0.5	0.854396	0.0007	0.0049	0.777145	9.09995
GO_EPITHELIAL_TUBE_FORMATION	10	0.9	0.972171	0.0007	0.0049	0.688975	8.39272
GO_SIGNAL_TRANSDUCTION_INVOLVED_IN_CELL_CYCLE_CHECKPOINT	10	0.2	0.668549	0.0007	0.0049	0.712091	8.97023
GO_POSITIVE_REGULATION_OF_TYPE_I_INTERFERON_PRODUCTION	10	0.5	0.854396	0.0007	0.0049	0.717561	8.68516
GO_NEGATIVE_REGULATION_OF_RESPONSE_TO_CYTOKINE_STIMULUS	10	0.4051	0.794121	0.0007	0.0049	0.716118	7.94281
GO_CRISTAE_FORMATION	10	0.0076	0.294828	0.0007	0.0049	0.746274	3.8675
GO_MORPHOGENESIS_OF_EMBRYONIC_EPITHELIUM	10	0.8778	0.968783	0.0007	0.0049	0.751116	9.06813
GO_POSITIVE_REGULATION_OF_INTRINSIC_APOPTOTIC_SIGNALING_PATHWAY	13	0.0396	0.473586	0.0007	0.0049	0.644966	9.41503
GO_ROOF_OF_MOUTH_DEVELOPMENT	18	0.789	0.947271	0.0007	0.0049	0.615741	7.9748
GO_MAINTENANCE_OF_PROTEIN_LOCATION_IN_CELL	11	0.68	0.921887	0.0008	0.00504	0.773729	9.06013
GO_NEGATIVE_REGULATION_OF_FAT_CELL_DIFFERENTIATION	11	0.6465	0.919793	0.0008	0.00504	0.730075	8.66324
GO_MAINTENANCE_OF_LOCATION_IN_CELL	11	0.68	0.921887	0.0008	0.00504	0.773729	9.06013
GO_ATP_SYNTHESIS_COUPLED_ELECTRON_TRANSPORT	11	0.0003	0.05598	0.0008	0.00504	0.735703	2.14839
GO_REGULATION_OF_OXIDOREDUCTASE_ACTIVITY	13	0.2523	0.709024	0.0008	0.00504	0.661074	8.99048
GO_MULTI_ORGANISM_BEHAVIOR	13	0.481	0.846165	0.0008	0.00504	0.657352	9.19088
GO_INTERACTION_WITH_SYMBIONT	13	0.7567	0.938831	0.0008	0.00504	0.681471	8.05016
GO_RECEPTOR_SIGNALING_PATHWAY_VIA_STAT	13	0.4471	0.819576	0.0008	0.00504	0.692148	9.41786
GO_REGULATION_OF_LEUKOCYTE_APOPTOTIC_PROCESS	13	0.6286	0.912105	0.0008	0.00504	0.660431	8.09215
GO_REGULATION_OF_EPITHELIAL_CELL_DIFFERENTIATION	17	0.9304	0.98276	0.0008	0.00504	0.621136	8.1686
GO_REGULATION_OF_LEUKOCYTE_MEDIATED_IMMUNITY	20	0.8215	0.961798	0.0008	0.00504	0.560695	7.28364
GO_POSITIVE_REGULATION_OF_OSSIFICATION	20	0.671	0.921887	0.0008	0.00504	0.519751	7.27191
GO_SPROUTING_ANGIOGENESIS	20	0.0156	0.366202	0.0008	0.00504	0.458361	5.2255
GO_POSITIVE_REGULATION_OF_CELL_MATRIX_ADHESION	11	0.7585	0.939179	0.0009	0.00515455	0.762321	9.03747
GO_ACTIN_CYTOSKELETON_REORGANIZATION	11	0.2042	0.668549	0.0009	0.00515455	0.738385	9.82173
GO_MYOTUBE_DIFFERENTIATION	11	0.4655	0.831703	0.0009	0.00515455	0.71398	8.10074
GO_PEPTIDYL_TYROSINE_DEPHOSPHORYLATION	11	0.207	0.668549	0.0009	0.00515455	0.664321	9.39352
GO_NEGATIVE_REGULATION_OF_MYELOID_CELL_DIFFERENTIATION	11	0.4655	0.831703	0.0009	0.00515455	0.743622	8.08081
GO_DORSAL_VENTRAL_PATTERN_FORMATION	11	0.3951	0.789754	0.0009	0.00515455	0.746298	8.58804
GO_MEMORY	13	1	1	0.0009	0.00515455	0.73363	8.66637
GO_REGULATION_OF_CALCIUM_ION_TRANSMEMBRANE_TRANSPORT	13	0.5117	0.866454	0.0009	0.00515455	0.695798	8.06562
GO_IMMUNOGLOBULIN_PRODUCTION	13	0.1793	0.643806	0.0009	0.00515455	0.739431	8.03559
GO_CYTOKINE_METABOLIC_PROCESS	14	0.1563	0.605095	0.0009	0.00515455	0.71798	7.43463
GO_KERATINOCYTE_DIFFERENTIATION	14	0.855	0.967267	0.0009	0.00515455	0.654145	7.3919
GO_MRNA_3_END_PROCESSING	14	0.755	0.937969	0.0009	0.00515455	0.614817	7.67236
GO_MUCOPOLYSACCHARIDE_METABOLIC_PROCESS	14	0.0506	0.48809	0.0009	0.00515455	0.71266	6.72906
GO_PIGMENT_BIOSYNTHETIC_PROCESS	14	0.297	0.737986	0.0009	0.00515455	0.562265	7.05114
GO_ALPHA_BETA_T_CELL_ACTIVATION	14	0.8963	0.972171	0.0009	0.00515455	0.639135	7.81017
GO_LYTIC_VACUOLE_ORGANIZATION	14	0.0999	0.533143	0.0009	0.00515455	0.724469	7.11032
GO_SMOOTH_MUSCLE_CONTRACTION	14	0.448	0.819576	0.0009	0.00515455	0.581404	7.5212
GO_L_ALPHA_AMINO_ACID_TRANSMEMBRANE_TRANSPORT	15	0.6988	0.921887	0.0009	0.00515455	0.647978	7.08833
GO_REGULATION_OF_PHOSPHOLIPID_METABOLIC_PROCESS	17	0.96	0.989756	0.0009	0.00515455	0.612012	7.6323
GO_POSITIVE_REGULATION_OF_CYSTEINE_TYPE_ENDOPEPTIDASE_ACTIVITY	19	1	1	0.0009	0.00515455	0.57391	7.86434
GO_POSITIVE_REGULATION_OF_ENDOTHELIAL_CELL_PROLIFERATION	19	0.6	0.905825	0.0009	0.00515455	0.474972	7.40134
GO_BONE_MINERALIZATION	19	0.8	0.949856	0.0009	0.00515455	0.533448	6.95483
GO_CELLULAR_PROTEIN_COMPLEX_DISASSEMBLY	19	0.9	0.972171	0.0009	0.00515455	0.559952	7.96287
GO_POSITIVE_REGULATION_OF_CELL_CYCLE_PHASE_TRANSITION	11	0.3639	0.773542	0.001	0.00525	0.659027	8.77777
GO_REGULATION_OF_VASOCONSTRICTION	11	0.2148	0.668549	0.001	0.00525	0.633603	8.81866
GO_REGULATION_OF_DNA_RECOMBINATION	10	1	1	0.0013	0.0063	0.728669	9.206
GO_STRIATED_MUSCLE_CELL_APOPTOTIC_PROCESS	10	1	1	0.0013	0.0063	0.735838	7.99084
GO_BROWN_FAT_CELL_DIFFERENTIATION	10	1	1	0.0013	0.0063	0.712841	8.7855
GO_SOMATIC_DIVERSIFICATION_OF_IMMUNE_RECEPTORS	10	0.2	0.668549	0.0013	0.0063	0.751382	7.92292
GO_REGULATION_OF_TOLL_LIKE_RECEPTOR_SIGNALING_PATHWAY	10	1	1	0.0013	0.0063	0.779073	8.85636
GO_POSITIVE_REGULATION_OF_TRANSPORTER_ACTIVITY	10	0.5	0.854396	0.0013	0.0063	0.72493	8.22223
GO_MYELOID_CELL_DEVELOPMENT	11	0.7715	0.941515	0.0017	0.0063	0.675185	8.17548
GO_RESPONSE_TO_TYPE_I_INTERFERON	11	0.7914	0.947851	0.0017	0.0063	0.686046	7.25326
GO_POSITIVE_REGULATION_OF_EXOCYTOSIS	11	0.3262	0.747775	0.0017	0.0063	0.674646	5.82814
GO_NEGATIVE_REGULATION_OF_CYSTEINE_TYPE_ENDOPEPTIDASE_ACTIVITY	11	0.7898	0.947271	0.0017	0.0063	0.648607	7.48128
GO_FERTILIZATION	11	0.848	0.967134	0.0017	0.0063	0.73065	9.09005
GO_AORTA_DEVELOPMENT	11	0.0239	0.439843	0.0017	0.0063	0.721534	5.01119
GO_NUCLEOTIDE_EXCISION_REPAIR	11	0.0566	0.48809	0.0017	0.0063	0.76154	6.83049
GO_ATP_DEPENDENT_CHROMATIN_REMODELING	11	0.8608	0.968783	0.0017	0.0063	0.679865	8.74443
GO_REACTIVE_NITROGEN_SPECIES_METABOLIC_PROCESS	11	0.3518	0.761986	0.0017	0.0063	0.613247	8.60823
GO_CHROMATIN_ORGANIZATION_INVOLVED_IN_REGULATION_OF_TRANSCRIPTION	11	0.8958	0.972171	0.0017	0.0063	0.667973	7.57778
GO_GLUTAMINE_FAMILY_AMINO_ACID_METABOLIC_PROCESS	11	0.0896	0.517701	0.0017	0.0063	0.717194	6.1218
GO_INTERLEUKIN_1_PRODUCTION	11	0.7084	0.921887	0.0017	0.0063	0.600869	7.14364
GO_TOXIN_METABOLIC_PROCESS	11	0.7066	0.921887	0.0017	0.0063	0.709163	7.37215
GO_ACTIVATION_OF_MAPK_ACTIVITY	13	0.7	0.921887	0.0015	0.0063	0.663165	6.82591
GO_CELLULAR_RESPONSE_TO_CALCIUM_ION	13	0.7	0.921887	0.0018	0.0063	0.591752	7.35069
GO_MITOTIC_SPINDLE_ORGANIZATION	13	0.9519	0.989756	0.0018	0.0063	0.631329	7.12388
GO_CYTOSKELETON_DEPENDENT_CYTOKINESIS	13	0.3108	0.739885	0.0018	0.0063	0.681993	6.54418
GO_REGULATION_OF_MULTICELLULAR_ORGANISM_GROWTH	13	0.2978	0.737986	0.0015	0.0063	0.729177	7.8976
GO_NEGATIVE_REGULATION_OF_MAP_KINASE_ACTIVITY	13	0.0855	0.517665	0.0018	0.0063	0.673229	6.84791
GO_POSITIVE_REGULATION_OF_GLIOGENESIS	13	0.8284	0.964294	0.0015	0.0063	0.675944	7.08237
GO_REGULATION_OF_PRODUCTION_OF_MOLECULAR_MEDIATOR_OF_IMMUNE_RESPONSE	13	0.9881	0.999125	0.0015	0.0063	0.697697	8.24538
GO_INNER_EAR_MORPHOGENESIS	13	0.8819	0.968783	0.0015	0.0063	0.695183	8.61842
GO_REGULATION_OF_EXTENT_OF_CELL_GROWTH	14	0.8409	0.967134	0.0013	0.0063	0.651751	8.01121
GO_REGULATION_OF_ESTABLISHMENT_OF_PROTEIN_LOCALIZATION_TO_MITOCHONDRION	14	0.7128	0.921887	0.0013	0.0063	0.648485	8.13919
GO_PROTEIN_TARGETING_TO_MITOCHONDRION	14	0.4198	0.803374	0.0013	0.0063	0.645436	7.73128
GO_REGULATION_OF_CELLULAR_RESPONSE_TO_HEAT	15	0.1251	0.564983	0.0019	0.0063	0.529298	8.87194
GO_NUCLEOSIDE_TRIPHOSPHATE_BIOSYNTHETIC_PROCESS	15	0.103	0.538666	0.0019	0.0063	0.586209	6.78433
GO_POSITIVE_REGULATION_OF_OSTEOBLAST_DIFFERENTIATION	15	0.517	0.870688	0.0019	0.0063	0.478773	6.87947
GO_REGULATION_OF_CARDIAC_MUSCLE_TISSUE_DEVELOPMENT	15	0.1251	0.564983	0.0019	0.0063	0.505788	8.48239
GO_POST_EMBRYONIC_DEVELOPMENT	15	0.6933	0.921887	0.0019	0.0063	0.513022	6.42622
GO_NEUROMUSCULAR_PROCESS	15	0.8701	0.968783	0.0019	0.0063	0.602293	7.28095
GO_ACETYL_COA_METABOLIC_PROCESS	15	0.0965	0.532359	0.0019	0.0063	0.439641	7.87403
GO_REGULATION_OF_BONE_MINERALIZATION	15	0.9078	0.973276	0.0019	0.0063	0.575363	7.48248
GO_VESICLE_MEDIATED_TRANSPORT_TO_THE_PLASMA_MEMBRANE	15	0.0221	0.438709	0.0019	0.0063	0.583558	6.59478
GO_NEGATIVE_REGULATION_OF_ION_TRANSMEMBRANE_TRANSPORT	15	0.7213	0.926464	0.0019	0.0063	0.647454	7.93194
GO_ANION_HOMEOSTASIS	15	0.3123	0.739885	0.0014	0.0063	0.588291	8.75786
GO_REGULATION_OF_CYCLIN_DEPENDENT_PROTEIN_KINASE_ACTIVITY	15	0.2891	0.732963	0.0019	0.0063	0.608175	8.69699
GO_PIGMENT_METABOLIC_PROCESS	15	0.2207	0.668549	0.0019	0.0063	0.546674	7.50046
GO_RESPIRATORY_ELECTRON_TRANSPORT_CHAIN	15	0.0023	0.21459	0.0014	0.0063	0.545843	3.5609
GO_RESPONSE_TO_ESTROGEN	16	0.7	0.921887	0.0013	0.0063	0.658972	6.84531
GO_B_CELL_DIFFERENTIATION	16	0.5	0.854396	0.002	0.0063	0.552192	6.62498
GO_NEGATIVE_REGULATION_OF_ION_TRANSPORT	16	0.5	0.854396	0.0013	0.0063	0.661334	8.11805
GO_NEGATIVE_REGULATION_OF_PROTEIN_BINDING	16	0.9	0.972171	0.0013	0.0063	0.660518	8.08845
GO_RESPONSE_TO_CAMP	16	0.8	0.949856	0.0013	0.0063	0.526167	7.79491
GO_CELLULAR_RESPONSE_TO_FATTY_ACID	16	0.9	0.972171	0.0013	0.0063	0.615926	8.37784
GO_ACUTE_INFLAMMATORY_RESPONSE	16	0.1	0.533143	0.0013	0.0063	0.5873	5.19042
GO_CELLULAR_TRANSITION_METAL_ION_HOMEOSTASIS	16	0.9	0.972171	0.002	0.0063	0.623974	7.27212
GO_PRIMARY_ALCOHOL_METABOLIC_PROCESS	16	1	1	0.002	0.0063	0.635788	7.24759
GO_REGULATION_OF_BIOMINERALIZATION	16	1	1	0.0013	0.0063	0.590055	7.73043
GO_MUSCLE_CELL_MIGRATION	16	0.5	0.854396	0.0013	0.0063	0.6176	7.99601
GO_PHOSPHATIDYLCHOLINE_METABOLIC_PROCESS	16	0.8	0.949856	0.0013	0.0063	0.560136	7.39788
GO_PATHWAY_RESTRICTED_SMAD_PROTEIN_PHOSPHORYLATION	16	0.2	0.668549	0.0013	0.0063	0.484212	5.00984
GO_NEGATIVE_REGULATION_OF_IMMUNE_EFFECTOR_PROCESS	16	0.4	0.792357	0.0013	0.0063	0.63652	6.45104
GO_POSITIVE_REGULATION_OF_RESPONSE_TO_DNA_DAMAGE_STIMULUS	16	0.9	0.972171	0.0013	0.0063	0.611948	8.16806
GO_EPITHELIAL_CELL_APOPTOTIC_PROCESS	18	0.7881	0.947271	0.0016	0.0063	0.549248	7.06286
GO_LYMPHOCYTE_ACTIVATION_INVOLVED_IN_IMMUNE_RESPONSE	18	0.484	0.846165	0.0016	0.0063	0.575174	7.50863
GO_BLOOD_VESSEL_ENDOTHELIAL_CELL_MIGRATION	18	0.0633	0.48809	0.0016	0.0063	0.485893	5.6692
GO_NEGATIVE_REGULATION_OF_CELLULAR_RESPONSE_TO_GROWTH_FACTOR_STIMULUS	18	0.0818	0.512536	0.0016	0.0063	0.464852	7.32569
GO_NEGATIVE_REGULATION_OF_CELL_MORPHOGENESIS_INVOLVED_IN_DIFFERENTIATION	18	0.6458	0.919793	0.0016	0.0063	0.648227	6.61234
GO_CYTOSOLIC_CALCIUM_ION_TRANSPORT	18	0.6667	0.921887	0.0016	0.0063	0.537745	7.79424
GO_HISTONE_H4_ACETYLATION	11	0.5945	0.9019	0.0022	0.0066	0.736883	7.72969
GO_CARDIAC_VENTRICLE_MORPHOGENESIS	11	0.3348	0.754513	0.0022	0.0066	0.681303	7.19036
GO_POSITIVE_REGULATION_OF_NOTCH_SIGNALING_PATHWAY	11	0.2619	0.716577	0.0022	0.0066	0.727188	6.61398
GO_NEGATIVE_REGULATION_OF_CELLULAR_PROTEIN_CATABOLIC_PROCESS	11	0.4476	0.819576	0.0022	0.0066	0.733352	7.61724
GO_COLUMNAR_CUBOIDAL_EPITHELIAL_CELL_DEVELOPMENT	11	0.4131	0.796327	0.0022	0.0066	0.710624	9.30149
GO_CARDIAC_MUSCLE_TISSUE_MORPHOGENESIS	11	0.6328	0.913388	0.0022	0.0066	0.663018	7.67976
GO_NEGATIVE_REGULATION_OF_COLD_INDUCED_THERMOGENESIS	11	0.2746	0.731319	0.0022	0.0066	0.670868	8.98891
GO_INTRACELLULAR_LIPID_TRANSPORT	11	0.9773	0.994352	0.0022	0.0066	0.741671	9.15974
GO_REGULATION_OF_INTRACELLULAR_STEROID_HORMONE_RECEPTOR_SIGNALING_PATHWAY	14	0.9992	1	0.0024	0.00687273	0.671109	8.09806
GO_RESPONSE_TO_CATECHOLAMINE	14	0.385	0.78773	0.0024	0.00687273	0.594831	8.57482
GO_FIBROBLAST_MIGRATION	14	0.975	0.993095	0.0024	0.00687273	0.667133	7.44662
GO_RIBONUCLEOPROTEIN_COMPLEX_SUBUNIT_ORGANIZATION	14	0.8826	0.968783	0.0024	0.00687273	0.615184	7.3418
GO_PHOSPHATIDYLINOSITOL_PHOSPHORYLATION	14	0.495	0.850525	0.0024	0.00687273	0.601809	7.77009
GO_MATERNAL_PROCESS_INVOLVED_IN_FEMALE_PREGNANCY	14	0.8826	0.968783	0.0024	0.00687273	0.603615	8.14954
GO_CENTRAL_NERVOUS_SYSTEM_NEURON_DEVELOPMENT	10	0.5	0.854396	0.0027	0.00702692	0.672876	8.93914
GO_POSITIVE_REGULATION_OF_NERVOUS_SYSTEM_PROCESS	10	0.4	0.792357	0.0027	0.00702692	0.620612	9.50831
GO_PROTEIN_MONOUBIQUITINATION	10	0.5	0.854396	0.0027	0.00702692	0.672206	8.79191
GO_PTERIDINE_CONTAINING_COMPOUND_METABOLIC_PROCESS	10	0.5	0.854396	0.0027	0.00702692	0.658929	8.77747
GO_INTRASPECIES_INTERACTION_BETWEEN_ORGANISMS	10	0.4869	0.849117	0.0027	0.00702692	0.647525	9.37458
GO_SERINE_FAMILY_AMINO_ACID_METABOLIC_PROCESS	12	0.8	0.949856	0.0026	0.00702692	0.65616	7.26786
GO_REGULATION_OF_VIRAL_TRANSCRIPTION	12	0.8	0.949856	0.0026	0.00702692	0.63316	6.72417
GO_SULFUR_AMINO_ACID_METABOLIC_PROCESS	12	0.2598	0.713471	0.0026	0.00702692	0.676352	6.89908
GO_TUMOR_NECROSIS_FACTOR_SUPERFAMILY_CYTOKINE_PRODUCTION	12	0.8936	0.972171	0.0026	0.00702692	0.628756	7.06321
GO_RESPONSE_TO_FOOD	12	0.6773	0.921887	0.0026	0.00702692	0.639703	8.6905
GO_NUCLEOBASE_METABOLIC_PROCESS	12	0.1041	0.538666	0.0026	0.00702692	0.544954	5.52312
GO_INORGANIC_ION_IMPORT_ACROSS_PLASMA_MEMBRANE	12	0.7695	0.941515	0.0026	0.00702692	0.690077	7.20688
GO_REGULATION_OF_POSTSYNAPSE_ORGANIZATION	12	0.6734	0.921887	0.0026	0.00702692	0.619697	8.67867
GO_MITOTIC_SISTER_CHROMATID_SEGREGATION	12	0.6607	0.921887	0.0026	0.00702692	0.732341	7.74674
GO_NEGATIVE_REGULATION_OF_VIRAL_PROCESS	12	0.2858	0.731319	0.0026	0.00702692	0.704053	6.26891
GO_REGULATION_OF_LIPASE_ACTIVITY	12	0.8982	0.972171	0.0026	0.00702692	0.669838	7.73762
GO_MUSCLE_ORGAN_MORPHOGENESIS	12	0.5278	0.874646	0.0026	0.00702692	0.640814	7.21124
GO_NEGATIVE_REGULATION_OF_REACTIVE_OXYGEN_SPECIES_METABOLIC_PROCESS	12	0.3237	0.744332	0.0026	0.00702692	0.546983	7.21737
GO_POSITIVE_REGULATION_OF_PROTEIN_DEPHOSPHORYLATION	12	0.4548	0.82806	0.0026	0.00702692	0.642427	7.22587
GO_REGULATION_OF_VIRAL_GENOME_REPLICATION	12	0.8894	0.972171	0.0026	0.00702692	0.702995	7.7008
GO_MUSCLE_CELL_APOPTOTIC_PROCESS	12	0.6168	0.906259	0.0026	0.00702692	0.707853	7.23462
GO_REGULATION_OF_MUSCLE_HYPERTROPHY	12	0.0559	0.48809	0.0026	0.00702692	0.518308	9.52031
GO_NAD_METABOLIC_PROCESS	12	0.1292	0.564983	0.0026	0.00702692	0.712627	6.84026
GO_SULFUR_COMPOUND_CATABOLIC_PROCESS	12	0.5091	0.865192	0.0026	0.00702692	0.639295	6.69735
GO_REGULATION_OF_T_CELL_DIFFERENTIATION	12	0.6824	0.921887	0.0026	0.00702692	0.641914	7.52681
GO_CARDIAC_SEPTUM_MORPHOGENESIS	12	0.8553	0.967267	0.0026	0.00702692	0.639103	7.26166
GO_REGULATION_OF_CELLULAR_RESPONSE_TO_INSULIN_STIMULUS	12	0.7695	0.941515	0.0026	0.00702692	0.563966	6.99286
GO_POSITIVE_REGULATION_OF_PATHWAY_RESTRICTED_SMAD_PROTEIN_PHOSPHORYLATION	12	0.2396	0.694245	0.0026	0.00702692	0.602491	4.97454
GO_CELLULAR_RESPONSE_TO_DEXAMETHASONE_STIMULUS	12	0.9696	0.989756	0.0026	0.00702692	0.649916	8.42329
GO_NEGATIVE_REGULATION_OF_LIPID_BIOSYNTHETIC_PROCESS	12	0.5501	0.879001	0.0026	0.00702692	0.694416	9.28278
GO_MUSCLE_HYPERTROPHY	13	0.1332	0.568666	0.0028	0.00702692	0.554747	9.44838
GO_PURINE_NUCLEOSIDE_TRIPHOSPHATE_METABOLIC_PROCESS	17	0.224	0.6729	0.0029	0.00702692	0.629316	6.08612
GO_REGULATION_OF_ADAPTIVE_IMMUNE_RESPONSE	17	0.967	0.989756	0.0029	0.00702692	0.567146	7.38623
GO_RIBONUCLEOSIDE_TRIPHOSPHATE_METABOLIC_PROCESS	17	0.078	0.507755	0.0029	0.00702692	0.604957	6.08959
GO_PIGMENTATION	13	0.7	0.921887	0.0033	0.0077	0.642051	7.67775
GO_NEGATIVE_REGULATION_OF_LYMPHOCYTE_ACTIVATION	13	0.3899	0.789508	0.0033	0.0077	0.668163	7.83497
GO_REGULATION_OF_EMBRYONIC_DEVELOPMENT	11	0.207	0.668549	0.0035	0.007875	0.612765	9.23273
GO_POSITIVE_REGULATION_OF_GENE_EXPRESSION_EPIGENETIC	11	0.848	0.967134	0.0035	0.007875	0.727562	9.00784
GO_REGULATION_OF_SPROUTING_ANGIOGENESIS	14	0.0629	0.48809	0.0035	0.007875	0.523139	5.4742
GO_POSITIVE_REGULATION_OF_PROTEIN_POLYMERIZATION	14	0.2998	0.738522	0.0035	0.007875	0.62264	7.93975
GO_PYRIMIDINE_NUCLEOTIDE_BIOSYNTHETIC_PROCESS	14	0.3462	0.761986	0.0035	0.007875	0.576391	8.72011
GO_REGULATION_OF_COAGULATION	14	0.514	0.867201	0.0035	0.007875	0.5941	7.43385
GO_REGULATION_OF_GENE_SILENCING	14	0.5994	0.905825	0.0035	0.007875	0.639073	7.07388
GO_FILOPODIUM_ASSEMBLY	10	0.6	0.905825	0.0037	0.00798	0.613933	7.64069
GO_HIPPOCAMPUS_DEVELOPMENT	10	0.2	0.668549	0.0037	0.00798	0.662789	6.66929
GO_BLASTOCYST_DEVELOPMENT	10	1	1	0.0037	0.00798	0.736643	8.86577
GO_POSITIVE_REGULATION_OF_ACTIN_FILAMENT_BUNDLE_ASSEMBLY	10	0.6	0.905825	0.0037	0.00798	0.676028	8
GO_ARTERY_MORPHOGENESIS	10	0.2	0.668549	0.0037	0.00798	0.715195	5.34661
GO_POSITIVE_REGULATION_OF_STRESS_FIBER_ASSEMBLY	10	0.6	0.905825	0.0037	0.00798	0.676028	8
GO_INTERFERON_GAMMA_MEDIATED_SIGNALING_PATHWAY	10	0.5	0.854396	0.0037	0.00798	0.703945	6.8013
GO_EMBRYO_IMPLANTATION	10	0.9	0.972171	0.0037	0.00798	0.721032	9.31817
GO_REGULATION_OF_RECEPTOR_MEDIATED_ENDOCYTOSIS	10	1	1	0.0037	0.00798	0.771334	8.80178
GO_CYTOPLASMIC_PATTERN_RECOGNITION_RECEPTOR_SIGNALING_PATHWAY	10	0.2	0.668549	0.0037	0.00798	0.616664	7.1139
GO_INTERLEUKIN_1_BETA_PRODUCTION	10	0.5	0.854396	0.0037	0.00798	0.591558	6.70357
GO_POSITIVE_REGULATION_OF_MYELOID_LEUKOCYTE_DIFFERENTIATION	10	0.5	0.854396	0.0037	0.00798	0.69719	6.9356
GO_REGULATION_OF_TISSUE_REMODELING	10	0.5	0.854396	0.0037	0.00798	0.595084	7.65446
GO_AMINOGLYCAN_CATABOLIC_PROCESS	10	0.2	0.668549	0.0037	0.00798	0.715004	6.37445
GO_BONE_MORPHOGENESIS	13	0.7253	0.92678	0.0038	0.00798	0.624227	8.79319
GO_RIBONUCLEOSIDE_METABOLIC_PROCESS	13	0.1677	0.624927	0.0038	0.00798	0.716668	6.79191
GO_INTEGRIN_MEDIATED_SIGNALING_PATHWAY	13	0.5338	0.877639	0.0038	0.00798	0.736002	7.46948
GO_TELOMERE_ORGANIZATION	16	1	1	0.004	0.00812903	0.58053	7.65742
GO_DEMETHYLATION	16	0.1	0.533143	0.004	0.00812903	0.600111	5.05621
GO_NEGATIVE_REGULATION_OF_CHROMOSOME_ORGANIZATION	16	0.8	0.949856	0.004	0.00812903	0.54874	7.74496
GO_CHONDROCYTE_DIFFERENTIATION	16	0.2	0.668549	0.004	0.00812903	0.409437	6.64438
GO_EPITHELIAL_TO_MESENCHYMAL_TRANSITION	16	0.3	0.738522	0.004	0.00812903	0.49146	8.28998
GO_NEGATIVE_REGULATION_OF_DNA_METABOLIC_PROCESS	16	0.4	0.792357	0.004	0.00812903	0.460634	7.10262
GO_DNA_TEMPLATED_TRANSCRIPTION_ELONGATION	11	0.161	0.61816	0.0042	0.00826875	0.62621	9.34223
GO_RESPIRATORY_GASEOUS_EXCHANGE_BY_RESPIRATORY_SYSTEM	11	0.1269	0.564983	0.0042	0.00826875	0.522678	9.3671
GO_CAMERA_TYPE_EYE_MORPHOGENESIS	13	0.583	0.890536	0.0046	0.00878182	0.641739	8.95091
GO_SIGNAL_TRANSDUCTION_INVOLVED_IN_CELLULAR_RESPONSE_TO_AMMONIUM_ION	13	0.4625	0.831703	0.0046	0.00878182	0.58045	8.27428
GO_POSITIVE_REGULATION_OF_RESPONSE_TO_WOUNDING	13	0.583	0.890536	0.0046	0.00878182	0.592106	8.21382
GO_RHYTHMIC_BEHAVIOR	10	0.4	0.792357	0.005	0.00926471	0.628158	9.77945
GO_SYNAPTIC_VESICLE_RECYCLING	10	0.4	0.792357	0.005	0.00926471	0.710882	9.40456
GO_NEGATIVE_REGULATION_OF_RESPONSE_TO_WOUNDING	13	1	1	0.0053	0.009275	0.646785	8.41614
GO_POSITIVE_REGULATION_OF_MUSCLE_TISSUE_DEVELOPMENT	13	0.1	0.533143	0.0053	0.009275	0.479197	8.21822
GO_RIBONUCLEOSIDE_TRIPHOSPHATE_BIOSYNTHETIC_PROCESS	13	0.4	0.792357	0.0053	0.009275	0.588432	6.39663
GO_SMAD_PROTEIN_SIGNAL_TRANSDUCTION	13	0.9596	0.989756	0.0053	0.009275	0.598864	6.99493
GO_FORMATION_OF_PRIMARY_GERM_LAYER	13	0.4166	0.801418	0.0053	0.009275	0.503664	7.69236
GO_REGULATION_OF_HEART_GROWTH	13	0.066	0.490743	0.0053	0.009275	0.492605	8.1025
GO_REGULATION_OF_CELL_AGING	13	0.4381	0.815863	0.0053	0.009275	0.569791	8.35788
GO_SMOOTH_MUSCLE_CELL_MIGRATION	13	0.3239	0.744332	0.0053	0.009275	0.559698	8.36635
GO_CARBOHYDRATE_DERIVATIVE_TRANSPORT	13	0.6913	0.921887	0.0053	0.009275	0.614228	8.08039
GO_RESPONSE_TO_ALKALOID	15	0.2597	0.713471	0.0052	0.009275	0.530942	8.6733
GO_FIBROBLAST_GROWTH_FACTOR_RECEPTOR_SIGNALING_PATHWAY	15	0.8057	0.952132	0.0052	0.009275	0.556599	7.20519
GO_NEGATIVE_REGULATION_OF_VASCULATURE_DEVELOPMENT	15	0.0827	0.512536	0.0052	0.009275	0.639807	5.56492
GO_REGULATION_OF_NIK_NF_KAPPAB_SIGNALING	14	0.7134	0.921887	0.0056	0.00953514	0.602394	7.53463
GO_IRON_ION_HOMEOSTASIS	14	0.9894	0.999125	0.0056	0.00953514	0.631772	7.55637
GO_T_CELL_MEDIATED_IMMUNITY	10	0.9	0.972171	0.0063	0.0104447	0.697827	7.46554
GO_POSITIVE_REGULATION_OF_PHOSPHATASE_ACTIVITY	10	0.8	0.949856	0.0063	0.0104447	0.686448	9.29341
GO_MOLTING_CYCLE_PROCESS	10	1	1	0.0063	0.0104447	0.699668	8.94147
GO_REGULATION_OF_CHROMOSOME_SEGREGATION	10	1	1	0.0063	0.0104447	0.750427	8.68158
GO_REGULATION_OF_PROTEIN_ACETYLATION	10	0.2	0.668549	0.0063	0.0104447	0.697178	9.53597
GO_INSULIN_SECRETION_INVOLVED_IN_CELLULAR_RESPONSE_TO_GLUCOSE_STIMULUS	10	0.6	0.905825	0.0063	0.0104447	0.654705	7.75612
GO_REGULATION_OF_TRIGLYCERIDE_METABOLIC_PROCESS	10	1	1	0.0063	0.0104447	0.667496	8.25253
GO_REGULATION_OF_COFACTOR_METABOLIC_PROCESS	10	0.2	0.668549	0.0063	0.0104447	0.665464	6.80833
GO_RESPONSE_TO_UV	10	0.8582	0.968783	0.0063	0.0104447	0.685235	7.5351
GO_VENTRICULAR_CARDIAC_MUSCLE_TISSUE_DEVELOPMENT	10	0.223	0.6729	0.0063	0.0104447	0.710661	6.49274
GO_CORONARY_VASCULATURE_DEVELOPMENT	10	0.6179	0.906448	0.0063	0.0104447	0.706001	7.81078
GO_MICROTUBULE_POLYMERIZATION_OR_DEPOLYMERIZATION	11	0.5649	0.887764	0.0067	0.0108231	0.595984	6.38457
GO_POSITIVE_REGULATION_OF_NIK_NF_KAPPAB_SIGNALING	11	0.9687	0.989756	0.0067	0.0108231	0.673168	8.36531
GO_OUTFLOW_TRACT_MORPHOGENESIS	11	0.6866	0.921887	0.0067	0.0108231	0.581543	8.14405
GO_CYTOPLASMIC_TRANSLATION	11	0.089	0.517701	0.0067	0.0108231	0.603171	6.14904
GO_GLYCOSYL_COMPOUND_CATABOLIC_PROCESS	11	0.3491	0.761986	0.0067	0.0108231	0.631588	6.82713
GO_RESPONSE_TO_OSMOTIC_STRESS	11	0.2944	0.737986	0.0067	0.0108231	0.566356	5.97045
GO_MITOTIC_CYTOKINESIS	11	0.1524	0.605095	0.0067	0.0108231	0.654831	6.02742
GO_POSITIVE_REGULATION_OF_RESPONSE_TO_ENDOPLASMIC_RETICULUM_STRESS	11	0.0611	0.48809	0.0067	0.0108231	0.644616	5.99606
GO_TRANSLATIONAL_TERMINATION	11	0.9659	0.989756	0.0067	0.0108231	0.686405	8.64176
GO_INTERFERON_GAMMA_PRODUCTION	11	0.8608	0.968783	0.0067	0.0108231	0.580741	7.43868
GO_RESPONSE_TO_EPIDERMAL_GROWTH_FACTOR	11	0.8608	0.968783	0.0067	0.0108231	0.651038	8.7331
GO_INTRINSIC_APOPTOTIC_SIGNALING_PATHWAY_BY_P53_CLASS_MEDIATOR	11	0.189	0.657974	0.0067	0.0108231	0.560579	8.16838
GO_MEMBRANE_PROTEIN_PROTEOLYSIS	11	0.0465	0.48809	0.0067	0.0108231	0.656342	3.96131
GO_REGULATION_OF_ALPHA_BETA_T_CELL_ACTIVATION	11	0.7066	0.921887	0.0067	0.0108231	0.665534	7.39663
GO_NON_RECOMBINATIONAL_REPAIR	13	0.0738	0.498952	0.0067	0.0108231	0.447226	9.23583
GO_EXOCYTIC_PROCESS	11	0.0576	0.48809	0.0078	0.012139	0.740917	6.76608
GO_REGULATION_OF_POTASSIUM_ION_TRANSPORT	11	0.1414	0.581584	0.0078	0.012139	0.680047	6.68118
GO_REGULATION_OF_GLIAL_CELL_DIFFERENTIATION	11	0.9242	0.98276	0.0078	0.012139	0.687249	7.56146
GO_PROTEIN_K48_LINKED_UBIQUITINATION	11	0.5304	0.874646	0.0078	0.012139	0.737847	8.12183
GO_NEGATIVE_REGULATION_OF_TRANSMEMBRANE_RECEPTOR_PROTEIN_SERINE_THREONINE_KINASE_SIGNALING_PATHWAY	15	0.0601	0.48809	0.0079	0.012139	0.458121	7.05858
GO_ER_NUCLEUS_SIGNALING_PATHWAY	10	0.4	0.792357	0.0088	0.0128864	0.61827	9.26627
GO_CELLULAR_PIGMENTATION	10	1	1	0.0088	0.0128864	0.643684	8.48452
GO_REGULATION_OF_LIPID_CATABOLIC_PROCESS	12	0.8	0.949856	0.009	0.0128864	0.527572	8.2309
GO_PHOSPHATIDYLCHOLINE_BIOSYNTHETIC_PROCESS	12	0.5425	0.879001	0.009	0.0128864	0.531812	7.43473
GO_LIMBIC_SYSTEM_DEVELOPMENT	12	0.2774	0.731319	0.009	0.0128864	0.648275	7.43934
GO_ESTABLISHMENT_OF_PROTEIN_LOCALIZATION_TO_PLASMA_MEMBRANE	12	0.1464	0.596468	0.009	0.0128864	0.62552	6.677
GO_EXTRINSIC_APOPTOTIC_SIGNALING_PATHWAY_VIA_DEATH_DOMAIN_RECEPTORS	12	0.4247	0.805515	0.009	0.0128864	0.558294	5.96114
GO_RESPONSE_TO_ACTIVITY	12	0.0321	0.445174	0.009	0.0128864	0.3844	9.06207
GO_MULTI_ORGANISM_LOCALIZATION	12	0.1942	0.662634	0.009	0.0128864	0.536597	8.23959
GO_VASCULOGENESIS	12	0.5652	0.887764	0.009	0.0128864	0.523027	7.71172
GO_LYMPHOCYTE_MIGRATION	12	0.1549	0.605095	0.009	0.0128864	0.474296	8.82133
GO_REGULATION_OF_LIPID_KINASE_ACTIVITY	12	0.8476	0.967134	0.009	0.0128864	0.596204	6.58464
GO_NEGATIVE_REGULATION_OF_AXONOGENESIS	12	0.4793	0.846165	0.009	0.0128864	0.639552	5.72517
GO_POSITIVE_REGULATION_OF_FAT_CELL_DIFFERENTIATION	12	0.9675	0.989756	0.009	0.0128864	0.692536	7.96974
GO_ASPARTATE_FAMILY_AMINO_ACID_METABOLIC_PROCESS	12	0.3114	0.739885	0.009	0.0128864	0.624237	6.09469
GO_RESPONSE_TO_DOPAMINE	12	0.5687	0.890264	0.009	0.0128864	0.586158	7.82364
GO_GLYCEROLIPID_CATABOLIC_PROCESS	12	0.679	0.921887	0.009	0.0128864	0.523014	7.80018
GO_ACTIVATION_OF_CYSTEINE_TYPE_ENDOPEPTIDASE_ACTIVITY_INVOLVED_IN_APOPTOTIC_PROCESS	12	0.3765	0.780925	0.009	0.0128864	0.458238	7.24725
GO_B_CELL_PROLIFERATION	12	0.2702	0.726503	0.009	0.0128864	0.559127	8.83105
GO_REGULATION_OF_ERBB_SIGNALING_PATHWAY	13	0.6153	0.906259	0.0086	0.0128864	0.632579	7.9536
GO_XENOBIOTIC_TRANSPORT	11	0.9731	0.992243	0.0096	0.01344	0.675771	8.30327
GO_MITOCHONDRIAL_RNA_METABOLIC_PROCESS	11	0.9397	0.989549	0.0096	0.01344	0.665315	8.1819
GO_REGULATION_OF_CALCIUM_MEDIATED_SIGNALING	11	0.5502	0.879001	0.0096	0.01344	0.643534	7.94419
GO_PROTEIN_AUTOUBIQUITINATION	14	0.3	0.738522	0.01	0.0136957	0.446188	6.43331
GO_REGULATION_OF_LYMPHOCYTE_MEDIATED_IMMUNITY	14	0.9594	0.989756	0.01	0.0136957	0.535984	7.21096
GO_REGULATION_OF_PHAGOCYTOSIS	14	0.906	0.972725	0.01	0.0136957	0.556252	7.90706
GO_B_CELL_MEDIATED_IMMUNITY	14	0.2886	0.732963	0.01	0.0136957	0.424481	5.89197
GO_NEGATIVE_REGULATION_OF_EPITHELIAL_CELL_MIGRATION	14	0.0057	0.294828	0.01	0.0136957	0.569381	5.03942
GO_CALCIUM_ION_TRANSMEMBRANE_IMPORT_INTO_CYTOSOL	14	0.6062	0.906259	0.01	0.0136957	0.472073	6.8648
GO_COLLAGEN_METABOLIC_PROCESS	14	0.0318	0.445174	0.01	0.0136957	0.619906	4.95281
GO_NEGATIVE_REGULATION_OF_LEUKOCYTE_PROLIFERATION	10	1	1	0.0105	0.0140745	0.624856	8.10579
GO_CELLULAR_CARBOHYDRATE_CATABOLIC_PROCESS	10	0.6	0.905825	0.0105	0.0140745	0.63677	7.96898
GO_DETECTION_OF_ABIOTIC_STIMULUS	10	0.9	0.972171	0.0105	0.0140745	0.654904	6.70809
GO_SNRNA_TRANSCRIPTION	10	0.5	0.854396	0.0105	0.0140745	0.59535	8.96682
GO_AXO_DENDRITIC_TRANSPORT	10	0.3	0.738522	0.0105	0.0140745	0.525747	6.74945
GO_RECEPTOR_RECYCLING	10	1	1	0.0105	0.0140745	0.670662	8.3045
GO_LIPOPROTEIN_BIOSYNTHETIC_PROCESS	10	0.3	0.738522	0.0105	0.0140745	0.636378	5.98166
GO_MICROTUBULE_POLYMERIZATION	10	1	1	0.0105	0.0140745	0.621268	6.94725
GO_ORGANIC_HYDROXY_COMPOUND_CATABOLIC_PROCESS	10	0.2	0.668549	0.0105	0.0140745	0.488144	5.97609
GO_PORPHYRIN_CONTAINING_COMPOUND_METABOLIC_PROCESS	10	0.2	0.668549	0.0105	0.0140745	0.537283	8.35346
GO_CERAMIDE_BIOSYNTHETIC_PROCESS	10	0.2	0.668549	0.0105	0.0140745	0.505378	5.05932
GO_PROTEIN_LOCALIZATION_TO_CHROMOSOME	10	1	1	0.0105	0.0140745	0.688737	7.46253
GO_NEGATIVE_REGULATION_OF_GENE_EXPRESSION_EPIGENETIC	10	0.3742	0.780925	0.0105	0.0140745	0.602141	6.28223
GO_NUCLEOSIDE_MONOPHOSPHATE_METABOLIC_PROCESS	13	0.6	0.905825	0.0105	0.0140745	0.538417	7.70261
GO_REGULATION_OF_CELL_SUBSTRATE_JUNCTION_ASSEMBLY	11	0.8703	0.968783	0.0114	0.0149625	0.653417	8.33248
GO_POSITIVE_REGULATION_OF_ANIMAL_ORGAN_MORPHOGENESIS	10	0.8	0.949856	0.0133	0.016758	0.657354	8.88989
GO_MIDBRAIN_DEVELOPMENT	11	0.1644	0.624927	0.0131	0.016758	0.591437	9.10904
GO_TETRAPYRROLE_METABOLIC_PROCESS	11	0.1124	0.551232	0.0131	0.016758	0.546038	8.87408
GO_REGULATION_OF_POTASSIUM_ION_TRANSMEMBRANE_TRANSPORT	10	0.2	0.668549	0.0153	0.0189	0.654828	6.48367
GO_GOLGI_TO_PLASMA_MEMBRANE_TRANSPORT	11	0.0543	0.48809	0.0161	0.0195058	0.584748	5.7923
GO_NEGATIVE_REGULATION_OF_WOUND_HEALING	11	0.9296	0.98276	0.0161	0.0195058	0.593478	8.09093
GO_POSITIVE_REGULATION_OF_ESTABLISHMENT_OF_PROTEIN_LOCALIZATION_TO_MITOCHONDRION	11	0.844	0.967134	0.0161	0.0195058	0.596621	7.64005
GO_RESPONSE_TO_STEROL	11	0.5357	0.877639	0.0161	0.0195058	0.583784	8.10503
GO_CARDIAC_CONDUCTION	11	0.729	0.92678	0.0161	0.0195058	0.563814	6.66427
GO_PROTEIN_DESTABILIZATION	11	0.7298	0.92678	0.0161	0.0195058	0.539537	6.24483
GO_MESODERM_MORPHOGENESIS	11	0.8751	0.968783	0.0161	0.0195058	0.549017	7.75139
GO_PURINE_CONTAINING_COMPOUND_CATABOLIC_PROCESS	11	0.8402	0.967134	0.0161	0.0195058	0.648334	7.66883
GO_POSITIVE_REGULATION_OF_WOUND_HEALING	11	0.189	0.657974	0.0161	0.0195058	0.542621	8.27583
GO_NEURAL_CREST_CELL_DIFFERENTIATION	11	0.853	0.967267	0.0161	0.0195058	0.618611	6.91079
GO_CELL_KILLING	11	0.2925	0.737574	0.0161	0.0195058	0.499486	5.44684
GO_REGULATION_OF_POSTTRANSCRIPTIONAL_GENE_SILENCING	11	0.6708	0.921887	0.0161	0.0195058	0.616181	7.49741
GO_NEGATIVE_REGULATION_OF_TRANSPORTER_ACTIVITY	11	0.8258	0.964294	0.0161	0.0195058	0.622421	7.43214
GO_RESPONSE_TO_GLUCAGON	11	0.8751	0.968783	0.0161	0.0195058	0.540588	7.45088
GO_OXIDOREDUCTION_COENZYME_METABOLIC_PROCESS	13	0.2738	0.731319	0.0174	0.020683	0.563939	6.78223
GO_NEGATIVE_REGULATION_OF_ERK1_AND_ERK2_CASCADE	13	0.0393	0.473586	0.0174	0.020683	0.51284	6.08904
GO_ADENYLATE_CYCLASE_ACTIVATING_G_PROTEIN_COUPLED_RECEPTOR_SIGNALING_PATHWAY	11	0.695	0.921887	0.0192	0.0224	0.560387	8.31017
GO_PEPTIDYL_ASPARAGINE_MODIFICATION	11	0.5551	0.880796	0.0192	0.0224	0.581814	7.73995
GO_EMBRYONIC_PLACENTA_DEVELOPMENT	10	0.7	0.921887	0.0233	0.0266891	0.620318	9.03184
GO_ASTROCYTE_DIFFERENTIATION	10	1	1	0.0233	0.0266891	0.663488	8.14904
GO_RIBONUCLEOSIDE_MONOPHOSPHATE_METABOLIC_PROCESS	10	0.9	0.972171	0.0233	0.0266891	0.56129	8.06096
GO_LEUKOCYTE_HOMEOSTASIS	11	0.8168	0.961002	0.0268	0.03015	0.584091	7.68212
GO_CELL_MIGRATION_INVOLVED_IN_SPROUTING_ANGIOGENESIS	10	0.2	0.668549	0.0285	0.0309569	0.433121	6.32524
GO_RAB_PROTEIN_SIGNAL_TRANSDUCTION	10	0.8	0.949856	0.0285	0.0309569	0.563109	6.68698
GO_MEMBRANE_LIPID_CATABOLIC_PROCESS	10	0.4	0.792357	0.0285	0.0309569	0.471177	7.67239
GO_PROTEOGLYCAN_METABOLIC_PROCESS	10	0.6	0.905825	0.0285	0.0309569	0.539595	8.51981
GO_POSITIVE_REGULATION_OF_ORGAN_GROWTH	10	1	1	0.0285	0.0309569	0.609723	8.3025
GO_NEUTRAL_LIPID_CATABOLIC_PROCESS	10	0.5	0.854396	0.0285	0.0309569	0.46597	7.36053
GO_ORGANIC_CATION_TRANSPORT	10	1	1	0.0285	0.0309569	0.567633	7.60668
GO_LONG_TERM_SYNAPTIC_POTENTIATION	10	0.2	0.668549	0.0285	0.0309569	0.569737	5.12215
GO_STRIATED_MUSCLE_CELL_PROLIFERATION	10	0.4	0.792357	0.0285	0.0309569	0.490868	6.74538
GO_TRANSEPITHELIAL_TRANSPORT	10	0.3	0.738522	0.0285	0.0309569	0.508171	5.02012
GO_ATP_BIOSYNTHETIC_PROCESS	10	0.2	0.668549	0.0285	0.0309569	0.552471	5.53351
GO_LEUKOCYTE_MEDIATED_CYTOTOXICITY	10	0.5	0.854396	0.0285	0.0309569	0.544078	6.14544
GO_ONE_CARBON_METABOLIC_PROCESS	10	0.2	0.668549	0.0285	0.0309569	0.484792	6.10557
GO_NEGATIVE_REGULATION_OF_CELLULAR_RESPONSE_TO_TRANSFORMING_GROWTH_FACTOR_BETA_STIMULUS	10	0.1	0.533143	0.0285	0.0309569	0.519945	5.222
GO_ENDOPLASMIC_RETICULUM_ORGANIZATION	10	1	1	0.0285	0.0309569	0.517814	7.28327
GO_REGULATION_OF_PROTEIN_TARGETING_TO_MITOCHONDRION	10	0.6683	0.921887	0.0285	0.0309569	0.583378	7.42402
GO_MATERNAL_PLACENTA_DEVELOPMENT	10	0.42	0.803374	0.0285	0.0309569	0.513071	7.38339
GO_MEGAKARYOCYTE_DIFFERENTIATION	10	0.7105	0.921887	0.0285	0.0309569	0.66639	7
GO_REGULATION_OF_CARTILAGE_DEVELOPMENT	12	0.2	0.668549	0.0281	0.0309569	0.42648	7.39249
GO_NEGATIVE_REGULATION_OF_DEPHOSPHORYLATION	12	1	1	0.0281	0.0309569	0.579621	8.2179
GO_REGULATION_OF_EPITHELIAL_TO_MESENCHYMAL_TRANSITION	12	0.1708	0.624927	0.0281	0.0309569	0.4593	6.44382
GO_PYRIDINE_CONTAINING_COMPOUND_METABOLIC_PROCESS	12	0.6862	0.921887	0.0281	0.0309569	0.524574	7.62022
GO_REGULATION_OF_BMP_SIGNALING_PATHWAY	12	0.1115	0.551232	0.0281	0.0309569	0.434293	7.46447
GO_RETINOL_METABOLIC_PROCESS	12	0.6544	0.921887	0.0281	0.0309569	0.573947	6.46253
GO_MITOCHONDRIAL_RESPIRATORY_CHAIN_COMPLEX_ASSEMBLY	12	0.098	0.533143	0.0281	0.0309569	0.535364	4.59699
GO_NEGATIVE_REGULATION_OF_CELL_SUBSTRATE_ADHESION	12	0.8338	0.966445	0.0281	0.0309569	0.569996	6.88644
GO_HEART_VALVE_DEVELOPMENT	12	0.8013	0.949953	0.0281	0.0309569	0.558195	7.29764
GO_BRAIN_MORPHOGENESIS	10	0.5	0.854396	0.0344	0.0367322	0.505817	8.16977
GO_RESPONSE_TO_INTERLEUKIN_6	10	1	1	0.0402	0.04221	0.566992	7.54552
GO_REGULATION_OF_EPITHELIAL_CELL_APOPTOTIC_PROCESS	11	0.9451	0.989756	0.0441	0.0455459	0.546059	7.08985
GO_POSITIVE_REGULATION_OF_LEUKOCYTE_MEDIATED_IMMUNITY	11	0.9547	0.989756	0.0441	0.0455459	0.574553	6.93962
GO_POSITIVE_REGULATION_OF_ADAPTIVE_IMMUNE_RESPONSE	11	0.932	0.98276	0.0441	0.0455459	0.553311	7.80044
GO_POSITIVE_REGULATION_OF_PHAGOCYTOSIS	11	0.9907	0.999125	0.0441	0.0455459	0.598849	7.79789
GO_POSITIVE_REGULATION_OF_SMALL_GTPASE_MEDIATED_SIGNAL_TRANSDUCTION	11	0.4612	0.831703	0.0441	0.0455459	0.547383	7.70413
GO_AROMATIC_AMINO_ACID_FAMILY_METABOLIC_PROCESS	11	0.2198	0.668549	0.0441	0.0455459	0.513248	5.28669
GO_CELLULAR_IRON_ION_HOMEOSTASIS	11	0.9528	0.989756	0.0441	0.0455459	0.569609	7.5
GO_INTRINSIC_APOPTOTIC_SIGNALING_PATHWAY_IN_RESPONSE_TO_ENDOPLASMIC_RETICULUM_STRESS	11	0.5228	0.872022	0.0441	0.0455459	0.471045	7.37458
GO_NEGATIVE_REGULATION_OF_ENDOTHELIAL_CELL_PROLIFERATION	10	0.1	0.533143	0.0551	0.0559887	0.611767	4.16165
GO_AROMATIC_AMINO_ACID_FAMILY_CATABOLIC_PROCESS	10	0.5	0.854396	0.0638	0.0638	0.528939	5.94059
GO_T_CELL_DIFFERENTIATION_IN_THYMUS	10	1	1	0.0638	0.0638	0.532204	7.76518
GO_REGULATION_OF_AXON_GUIDANCE	10	1	1	0.0638	0.0638	0.552443	7.74674
GO_POSITIVE_REGULATION_OF_CARTILAGE_DEVELOPMENT	10	0.0314	0.445174	0.0638	0.0638	0.360099	8.33383
GO_REGULATION_OF_DNA_REPLICATION	10	0.9449	0.989756	0.0638	0.0638	0.517814	7.28327
GO_DENDRITE_SELF_AVOIDANCE	0	NA	NA	NA	NA	NA	NA
GO_NEURON_CELL_CELL_ADHESION	0	NA	NA	NA	NA	NA	NA
GO_ACTIVATION_OF_MAPKKK_ACTIVITY	0	NA	NA	NA	NA	NA	NA
GO_LEUKOTRIENE_D4_METABOLIC_PROCESS	0	NA	NA	NA	NA	NA	NA
GO_REGULATION_OF_RESPIRATORY_GASEOUS_EXCHANGE_BY_NERVOUS_SYSTEM_PROCESS	0	NA	NA	NA	NA	NA	NA
GO_NEPHRON_TUBULE_EPITHELIAL_CELL_DIFFERENTIATION	0	NA	NA	NA	NA	NA	NA
GO_REGULATION_OF_RELAXATION_OF_MUSCLE	0	NA	NA	NA	NA	NA	NA
GO_POSITIVE_REGULATION_OF_LEUKOCYTE_ADHESION_TO_VASCULAR_ENDOTHELIAL_CELL	0	NA	NA	NA	NA	NA	NA
GO_REGULATION_OF_FERTILIZATION	0	NA	NA	NA	NA	NA	NA
GO_REGULATION_OF_TOOTH_MINERALIZATION	0	NA	NA	NA	NA	NA	NA
GO_NEGATIVE_REGULATION_OF_INFLAMMATORY_RESPONSE_TO_ANTIGENIC_STIMULUS	0	NA	NA	NA	NA	NA	NA
GO_NEGATIVE_REGULATION_OF_BONE_DEVELOPMENT	0	NA	NA	NA	NA	NA	NA
GO_POTASSIUM_ION_EXPORT_ACROSS_PLASMA_MEMBRANE	0	NA	NA	NA	NA	NA	NA
GO_RESPONSE_TO_AMPHETAMINE	0	NA	NA	NA	NA	NA	NA
GO_REGULATION_OF_AUTOPHAGOSOME_MATURATION	0	NA	NA	NA	NA	NA	NA
GO_POSITIVE_REGULATION_OF_PODOSOME_ASSEMBLY	0	NA	NA	NA	NA	NA	NA
GO_DNA_DEAMINATION	0	NA	NA	NA	NA	NA	NA
GO_CELL_PROLIFERATION_IN_BONE_MARROW	0	NA	NA	NA	NA	NA	NA
GO_HISTONE_ARGININE_METHYLATION	0	NA	NA	NA	NA	NA	NA
GO_POSITIVE_REGULATION_OF_CYCLASE_ACTIVITY	0	NA	NA	NA	NA	NA	NA
GO_REGULATION_OF_GASTRIC_ACID_SECRETION	0	NA	NA	NA	NA	NA	NA
GO_MITOTIC_CHROMOSOME_CONDENSATION	0	NA	NA	NA	NA	NA	NA
GO_HISTONE_H3_K36_METHYLATION	0	NA	NA	NA	NA	NA	NA
GO_FAT_SOLUBLE_VITAMIN_BIOSYNTHETIC_PROCESS	0	NA	NA	NA	NA	NA	NA
GO_REGULATION_OF_T_HELPER_2_CELL_CYTOKINE_PRODUCTION	0	NA	NA	NA	NA	NA	NA
GO_NEGATIVE_REGULATION_OF_PROTEIN_SUMOYLATION	0	NA	NA	NA	NA	NA	NA
GO_POSITIVE_REGULATION_OF_SEQUESTERING_OF_CALCIUM_ION	0	NA	NA	NA	NA	NA	NA
GO_PEPTIDYL_LYSINE_MONOMETHYLATION	0	NA	NA	NA	NA	NA	NA
GO_REGULATION_OF_INTERFERON_GAMMA_SECRETION	0	NA	NA	NA	NA	NA	NA
GO_NEGATIVE_REGULATION_OF_MYOTUBE_DIFFERENTIATION	0	NA	NA	NA	NA	NA	NA
GO_REGULATION_OF_FEMALE_GONAD_DEVELOPMENT	0	NA	NA	NA	NA	NA	NA
GO_SEQUESTERING_OF_METAL_ION	0	NA	NA	NA	NA	NA	NA
GO_DNA_CYTOSINE_DEAMINATION	0	NA	NA	NA	NA	NA	NA
GO_LEUKOCYTE_AGGREGATION	0	NA	NA	NA	NA	NA	NA
GO_POSITIVE_REGULATION_OF_SYNAPTIC_PLASTICITY	0	NA	NA	NA	NA	NA	NA
GO_REGULATION_OF_EPITHELIAL_CELL_DIFFERENTIATION_INVOLVED_IN_KIDNEY_DEVELOPMENT	0	NA	NA	NA	NA	NA	NA
GO_NUCLEAR_BODY_ORGANIZATION	0	NA	NA	NA	NA	NA	NA
GO_BRANCHING_INVOLVED_IN_LABYRINTHINE_LAYER_MORPHOGENESIS	0	NA	NA	NA	NA	NA	NA
GO_VENTRAL_SPINAL_CORD_INTERNEURON_DIFFERENTIATION	0	NA	NA	NA	NA	NA	NA
GO_REGULATION_OF_PROTEIN_LOCALIZATION_TO_CHROMOSOME_TELOMERIC_REGION	0	NA	NA	NA	NA	NA	NA
GO_PLASMA_MEMBRANE_FUSION	0	NA	NA	NA	NA	NA	NA
GO_PEPTIDYL_METHIONINE_MODIFICATION	0	NA	NA	NA	NA	NA	NA
GO_VERY_LOW_DENSITY_LIPOPROTEIN_PARTICLE_REMODELING	0	NA	NA	NA	NA	NA	NA
GO_POSITIVE_REGULATION_OF_METHYLATION_DEPENDENT_CHROMATIN_SILENCING	0	NA	NA	NA	NA	NA	NA
GO_EOSINOPHIL_CHEMOTAXIS	0	NA	NA	NA	NA	NA	NA
GO_RECEPTOR_GUANYLYL_CYCLASE_SIGNALING_PATHWAY	0	NA	NA	NA	NA	NA	NA
GO_MAINTENANCE_OF_ORGANELLE_LOCATION	0	NA	NA	NA	NA	NA	NA
GO_POSITIVE_REGULATION_OF_INTERLEUKIN_8_BIOSYNTHETIC_PROCESS	0	NA	NA	NA	NA	NA	NA
GO_HISTONE_MRNA_CATABOLIC_PROCESS	0	NA	NA	NA	NA	NA	NA
GO_REGULATION_OF_DEVELOPMENT_HETEROCHRONIC	0	NA	NA	NA	NA	NA	NA
GO_TRIGEMINAL_NERVE_DEVELOPMENT	0	NA	NA	NA	NA	NA	NA
GO_MACROPHAGE_APOPTOTIC_PROCESS	0	NA	NA	NA	NA	NA	NA
GO_TRIGLYCERIDE_RICH_LIPOPROTEIN_PARTICLE_REMODELING	0	NA	NA	NA	NA	NA	NA
GO_POSITIVE_REGULATION_OF_INSULIN_LIKE_GROWTH_FACTOR_RECEPTOR_SIGNALING_PATHWAY	0	NA	NA	NA	NA	NA	NA
GO_CELLULAR_RESPONSE_TO_DSRNA	0	NA	NA	NA	NA	NA	NA
GO_NEGATIVE_REGULATION_OF_OSTEOBLAST_PROLIFERATION	0	NA	NA	NA	NA	NA	NA
GO_POSITIVE_REGULATION_OF_GRANULOCYTE_MACROPHAGE_COLONY_STIMULATING_FACTOR_PRODUCTION	0	NA	NA	NA	NA	NA	NA
GO_DETECTION_OF_MECHANICAL_STIMULUS_INVOLVED_IN_SENSORY_PERCEPTION_OF_PAIN	0	NA	NA	NA	NA	NA	NA
GO_DETECTION_OF_EXTERNAL_BIOTIC_STIMULUS	0	NA	NA	NA	NA	NA	NA
GO_REVERSIBLE_DIFFERENTIATION	0	NA	NA	NA	NA	NA	NA
GO_RAP_PROTEIN_SIGNAL_TRANSDUCTION	0	NA	NA	NA	NA	NA	NA
GO_NEGATIVE_REGULATION_OF_STEM_CELL_PROLIFERATION	0	NA	NA	NA	NA	NA	NA
GO_NEGATIVE_REGULATION_OF_CELLULAR_RESPONSE_TO_VASCULAR_ENDOTHELIAL_GROWTH_FACTOR_STIMULUS	0	NA	NA	NA	NA	NA	NA
GO_RNA_INTERFERENCE	0	NA	NA	NA	NA	NA	NA
GO_PERISTALSIS	0	NA	NA	NA	NA	NA	NA
GO_NEPHRIC_DUCT_MORPHOGENESIS	0	NA	NA	NA	NA	NA	NA
GO_POSITIVE_REGULATION_OF_VOLTAGE_GATED_POTASSIUM_CHANNEL_ACTIVITY	0	NA	NA	NA	NA	NA	NA
GO_HISTONE_H3_K27_METHYLATION	0	NA	NA	NA	NA	NA	NA
GO_REGULATION_OF_DENDRITIC_CELL_DIFFERENTIATION	0	NA	NA	NA	NA	NA	NA
GO_REGULATION_OF_MEMBRANE_REPOLARIZATION_DURING_ACTION_POTENTIAL	0	NA	NA	NA	NA	NA	NA
GO_POSITIVE_REGULATION_OF_CARDIAC_MUSCLE_ADAPTATION	0	NA	NA	NA	NA	NA	NA
GO_CARDIOBLAST_DIFFERENTIATION	0	NA	NA	NA	NA	NA	NA
GO_INTERLEUKIN_8_BIOSYNTHETIC_PROCESS	0	NA	NA	NA	NA	NA	NA
GO_POSITIVE_REGULATION_OF_MITOCHONDRIAL_DEPOLARIZATION	0	NA	NA	NA	NA	NA	NA
GO_BRANCHING_MORPHOGENESIS_OF_A_NERVE	0	NA	NA	NA	NA	NA	NA
GO_REGULATION_OF_FLAGELLATED_SPERM_MOTILITY	0	NA	NA	NA	NA	NA	NA
GO_PRODUCTION_OF_SIRNA_INVOLVED_IN_RNA_INTERFERENCE	0	NA	NA	NA	NA	NA	NA
GO_MEMBRANE_REPOLARIZATION_DURING_VENTRICULAR_CARDIAC_MUSCLE_CELL_ACTION_POTENTIAL	0	NA	NA	NA	NA	NA	NA
GO_LOW_DENSITY_LIPOPROTEIN_PARTICLE_REMODELING	0	NA	NA	NA	NA	NA	NA
GO_DETECTION_OF_MOLECULE_OF_BACTERIAL_ORIGIN	0	NA	NA	NA	NA	NA	NA
GO_TOLERANCE_INDUCTION	0	NA	NA	NA	NA	NA	NA
GO_TRANSFORMING_GROWTH_FACTOR_BETA1_PRODUCTION	0	NA	NA	NA	NA	NA	NA
GO_CARDIAC_MUSCLE_CELL_MYOBLAST_DIFFERENTIATION	0	NA	NA	NA	NA	NA	NA
GO_EPITHELIAL_CILIUM_MOVEMENT_INVOLVED_IN_DETERMINATION_OF_LEFT_RIGHT_ASYMMETRY	0	NA	NA	NA	NA	NA	NA
GO_REGULATION_OF_ACROSOME_REACTION	0	NA	NA	NA	NA	NA	NA
GO_CRANIAL_NERVE_STRUCTURAL_ORGANIZATION	0	NA	NA	NA	NA	NA	NA
GO_TYPE_I_INTERFERON_BIOSYNTHETIC_PROCESS	0	NA	NA	NA	NA	NA	NA
GO_CELL_FATE_SPECIFICATION_INVOLVED_IN_PATTERN_SPECIFICATION	0	NA	NA	NA	NA	NA	NA
GO_REGULATORY_T_CELL_DIFFERENTIATION	0	NA	NA	NA	NA	NA	NA
GO_FORMATION_OF_CYTOPLASMIC_TRANSLATION_INITIATION_COMPLEX	0	NA	NA	NA	NA	NA	NA
GO_MICROTUBULE_ANCHORING_AT_CENTROSOME	0	NA	NA	NA	NA	NA	NA
GO_NEGATIVE_REGULATION_OF_NEURON_MIGRATION	0	NA	NA	NA	NA	NA	NA
GO_PHASIC_SMOOTH_MUSCLE_CONTRACTION	0	NA	NA	NA	NA	NA	NA
GO_ATRIAL_CARDIAC_MUSCLE_CELL_MEMBRANE_REPOLARIZATION	0	NA	NA	NA	NA	NA	NA
GO_ONE_CARBON_COMPOUND_TRANSPORT	0	NA	NA	NA	NA	NA	NA
GO_ADULT_FEEDING_BEHAVIOR	0	NA	NA	NA	NA	NA	NA
GO_REGULATION_OF_PODOSOME_ASSEMBLY	0	NA	NA	NA	NA	NA	NA
GO_MEMBRANOUS_SEPTUM_MORPHOGENESIS	0	NA	NA	NA	NA	NA	NA
GO_COMPLEMENT_DEPENDENT_CYTOTOXICITY	0	NA	NA	NA	NA	NA	NA
GO_POSITIVE_THYMIC_T_CELL_SELECTION	0	NA	NA	NA	NA	NA	NA
GO_POST_EMBRYONIC_ANIMAL_MORPHOGENESIS	0	NA	NA	NA	NA	NA	NA
GO_REGULATION_OF_SOMATIC_STEM_CELL_POPULATION_MAINTENANCE	0	NA	NA	NA	NA	NA	NA
GO_MAINTENANCE_OF_APICAL_BASAL_CELL_POLARITY	0	NA	NA	NA	NA	NA	NA
GO_CYTIDINE_TO_URIDINE_EDITING	0	NA	NA	NA	NA	NA	NA
GO_INNATE_IMMUNE_RESPONSE_IN_MUCOSA	0	NA	NA	NA	NA	NA	NA
GO_REGULATION_OF_POSTSYNAPTIC_NEUROTRANSMITTER_RECEPTOR_ACTIVITY	0	NA	NA	NA	NA	NA	NA
GO_POSITIVE_REGULATION_OF_CELL_FATE_COMMITMENT	0	NA	NA	NA	NA	NA	NA
GO_REGULATION_OF_INTERLEUKIN_6_MEDIATED_SIGNALING_PATHWAY	0	NA	NA	NA	NA	NA	NA
GO_ESTROUS_CYCLE	0	NA	NA	NA	NA	NA	NA
GO_NEGATIVE_REGULATION_OF_MEGAKARYOCYTE_DIFFERENTIATION	0	NA	NA	NA	NA	NA	NA
GO_REGULATION_OF_HISTONE_H3_K27_METHYLATION	0	NA	NA	NA	NA	NA	NA
GO_SPINAL_CORD_MOTOR_NEURON_CELL_FATE_SPECIFICATION	0	NA	NA	NA	NA	NA	NA
GO_POSITIVE_REGULATION_OF_FLAGELLATED_SPERM_MOTILITY	0	NA	NA	NA	NA	NA	NA
GO_POSITIVE_REGULATION_OF_ACTIN_NUCLEATION	0	NA	NA	NA	NA	NA	NA
GO_PEPTIDYL_HISTIDINE_MODIFICATION	0	NA	NA	NA	NA	NA	NA
GO_NEGATIVE_REGULATION_OF_LEUKOCYTE_ADHESION_TO_VASCULAR_ENDOTHELIAL_CELL	0	NA	NA	NA	NA	NA	NA
GO_POSITIVE_REGULATION_OF_TELOMERASE_RNA_LOCALIZATION_TO_CAJAL_BODY	0	NA	NA	NA	NA	NA	NA
GO_HYPOTHALAMUS_DEVELOPMENT	0	NA	NA	NA	NA	NA	NA
GO_REGULATION_OF_SERINE_TYPE_PEPTIDASE_ACTIVITY	0	NA	NA	NA	NA	NA	NA
GO_POSITIVE_REGULATION_OF_LYASE_ACTIVITY	0	NA	NA	NA	NA	NA	NA
GO_REGULATION_OF_OOGENESIS	0	NA	NA	NA	NA	NA	NA
GO_NEGATIVE_REGULATION_OF_MONOOXYGENASE_ACTIVITY	0	NA	NA	NA	NA	NA	NA
GO_NEGATIVE_REGULATION_OF_TUMOR_NECROSIS_FACTOR_SECRETION	0	NA	NA	NA	NA	NA	NA
GO_GENITALIA_MORPHOGENESIS	0	NA	NA	NA	NA	NA	NA
GO_NEGATIVE_REGULATION_OF_CALCIUM_ION_TRANSPORT_INTO_CYTOSOL	0	NA	NA	NA	NA	NA	NA
GO_REGULATION_OF_PHENOTYPIC_SWITCHING	0	NA	NA	NA	NA	NA	NA
GO_DETECTION_OF_OTHER_ORGANISM	0	NA	NA	NA	NA	NA	NA
GO_REGULATION_OF_TOLERANCE_INDUCTION	0	NA	NA	NA	NA	NA	NA
GO_GASTRIC_ACID_SECRETION	0	NA	NA	NA	NA	NA	NA
GO_CD8_POSITIVE_ALPHA_BETA_T_CELL_DIFFERENTIATION	0	NA	NA	NA	NA	NA	NA
GO_NEGATIVE_REGULATION_OF_CELL_FATE_COMMITMENT	0	NA	NA	NA	NA	NA	NA
GO_POSITIVE_REGULATION_OF_CELL_ADHESION_MEDIATED_BY_INTEGRIN	0	NA	NA	NA	NA	NA	NA
GO_NEGATIVE_REGULATION_OF_VIRAL_ENTRY_INTO_HOST_CELL	0	NA	NA	NA	NA	NA	NA
GO_REGULATION_OF_PEPTIDYL_SERINE_PHOSPHORYLATION_OF_STAT_PROTEIN	0	NA	NA	NA	NA	NA	NA
GO_LAYER_FORMATION_IN_CEREBRAL_CORTEX	0	NA	NA	NA	NA	NA	NA
GO_MAINTENANCE_OF_SYNAPSE_STRUCTURE	0	NA	NA	NA	NA	NA	NA
GO_REGULATION_OF_CONNECTIVE_TISSUE_REPLACEMENT	0	NA	NA	NA	NA	NA	NA
GO_NEURAL_PLATE_DEVELOPMENT	0	NA	NA	NA	NA	NA	NA
GO_NEURON_FATE_SPECIFICATION	0	NA	NA	NA	NA	NA	NA
GO_REGULATION_OF_CYSTEINE_TYPE_ENDOPEPTIDASE_ACTIVITY_INVOLVED_IN_APOPTOTIC_SIGNALING_PATHWAY	0	NA	NA	NA	NA	NA	NA
GO_NEGATIVE_REGULATION_OF_BONE_REMODELING	0	NA	NA	NA	NA	NA	NA
GO_REGULATION_OF_CELL_PROJECTION_SIZE	0	NA	NA	NA	NA	NA	NA
GO_NEUROTRANSMITTER_RECEPTOR_LOCALIZATION_TO_POSTSYNAPTIC_SPECIALIZATION_MEMBRANE	0	NA	NA	NA	NA	NA	NA
GO_CHEMOKINE_C_C_MOTIF_LIGAND_2_SECRETION	0	NA	NA	NA	NA	NA	NA
GO_FOREBRAIN_NEURON_FATE_COMMITMENT	0	NA	NA	NA	NA	NA	NA
GO_REGULATION_OF_RESPONSE_TO_TUMOR_CELL	0	NA	NA	NA	NA	NA	NA
GO_EMBRYONIC_DIGESTIVE_TRACT_MORPHOGENESIS	0	NA	NA	NA	NA	NA	NA
GO_ROSTROCAUDAL_NEURAL_TUBE_PATTERNING	0	NA	NA	NA	NA	NA	NA
GO_SYNAPSE_PRUNING	0	NA	NA	NA	NA	NA	NA
GO_REGULATION_OF_HELICASE_ACTIVITY	0	NA	NA	NA	NA	NA	NA
GO_REGULATION_OF_NEUROTROPHIN_TRK_RECEPTOR_SIGNALING_PATHWAY	0	NA	NA	NA	NA	NA	NA
GO_FACIAL_NERVE_MORPHOGENESIS	0	NA	NA	NA	NA	NA	NA
GO_POSITIVE_REGULATION_OF_COLLATERAL_SPROUTING	0	NA	NA	NA	NA	NA	NA
GO_NEGATIVE_REGULATION_OF_GLIAL_CELL_PROLIFERATION	0	NA	NA	NA	NA	NA	NA
GO_NETRIN_ACTIVATED_SIGNALING_PATHWAY	0	NA	NA	NA	NA	NA	NA
GO_REGULATION_OF_MEMBRANE_REPOLARIZATION_DURING_CARDIAC_MUSCLE_CELL_ACTION_POTENTIAL	0	NA	NA	NA	NA	NA	NA
GO_COLLECTING_DUCT_DEVELOPMENT	0	NA	NA	NA	NA	NA	NA
GO_RESPONSE_TO_GRAVITY	0	NA	NA	NA	NA	NA	NA
GO_POSITIVE_REGULATION_OF_CENTROSOME_CYCLE	0	NA	NA	NA	NA	NA	NA
GO_POSITIVE_REGULATION_OF_EXTRINSIC_APOPTOTIC_SIGNALING_PATHWAY_IN_ABSENCE_OF_LIGAND	0	NA	NA	NA	NA	NA	NA
GO_REGULATION_OF_ESTABLISHMENT_OF_PROTEIN_LOCALIZATION_TO_CHROMOSOME	0	NA	NA	NA	NA	NA	NA
[truncated: 3,546 more rows]

## Sheet: Kidney
Set ID	Set N	Kuiper p-value (vs. background)	Kuiper q-value (vs. background)	Kuiper p-value (vs. uniform)	Kuiper q-value (vs. uniform)	Vector-average magnitude	Vector-average value
GO_AMINO_ACID_ACTIVATION	10	0.0002	0.0479333	0	0	0.964419	9.5
GO_RNA_DEPENDENT_DNA_BIOSYNTHETIC_PROCESS	11	0.0781	0.481791	0	0	0.901942	7.92026
GO_EXECUTION_PHASE_OF_APOPTOSIS	11	0.0676	0.465389	0	0	0.860612	6.3623
GO_REGULATION_OF_TELOMERE_MAINTENANCE	11	0.0278	0.417277	0	0	0.925534	8.0905
GO_DNA_DEPENDENT_DNA_REPLICATION	11	0.0661	0.465389	0	0	0.911213	7.19735
GO_SPHINGOLIPID_METABOLIC_PROCESS	11	0.0322	0.417277	0	0	0.897375	4.70608
GO_REGULATION_OF_TELOMERE_MAINTENANCE_VIA_TELOMERE_LENGTHENING	11	0.0278	0.417277	0	0	0.925534	8.0905
GO_TELOMERE_MAINTENANCE_VIA_TELOMERE_LENGTHENING	12	0.0474	0.445052	0	0	0.907924	7.8366
GO_ORGANELLE_MEMBRANE_FUSION	13	0.04	0.435758	0	0	0.893112	6.71482
GO_B_CELL_DIFFERENTIATION	13	0.032	0.417277	0	0	0.795807	2.89966
GO_POSITIVE_REGULATION_OF_PROTEIN_MODIFICATION_BY_SMALL_PROTEIN_CONJUGATION_OR_REMOVAL	13	0.616	0.912554	0	0	0.666483	6.20954
GO_EXOCYTIC_PROCESS	13	0.037	0.426835	0	0	0.817182	7.13037
GO_MEIOTIC_CELL_CYCLE_PROCESS	13	0.572	0.897595	0	0	0.6311	6.06895
GO_POSITIVE_REGULATION_OF_SYNAPTIC_TRANSMISSION	13	0.27	0.70363	0	0	0.577307	4.99628
GO_REGULATION_OF_MICROTUBULE_BASED_PROCESS	13	0.456	0.843995	0	0	0.770783	6.35923
GO_REGULATION_OF_INTRINSIC_APOPTOTIC_SIGNALING_PATHWAY	13	0.061	0.465389	0	0	0.75725	4.16899
GO_RIBONUCLEOPROTEIN_COMPLEX_SUBUNIT_ORGANIZATION	13	0.006	0.283816	0	0	0.883988	8.68444
GO_REGULATION_OF_POSTTRANSCRIPTIONAL_GENE_SILENCING	13	0.023	0.417277	0	0	0.838573	6.60062
GO_REGULATION_OF_GLUCOSE_TRANSMEMBRANE_TRANSPORT	13	0.032	0.417277	0	0	0.760104	5.07371
GO_NEUROTRANSMITTER_SECRETION	13	0.129	0.552089	0	0	0.862938	6.94589
GO_POSITIVE_REGULATION_OF_PROTEIN_KINASE_B_SIGNALING	13	0.448	0.834487	0	0	0.757241	6.75738
GO_POSITIVE_REGULATION_OF_SMALL_MOLECULE_METABOLIC_PROCESS	13	0.335	0.757197	0	0	0.721023	6.94912
GO_MEMBRANE_LIPID_METABOLIC_PROCESS	13	0.032	0.417277	0	0	0.823929	4.90769
GO_LEUKOCYTE_APOPTOTIC_PROCESS	13	0.828	0.966798	0	0	0.70798	5.74352
GO_CHROMATIN_ASSEMBLY	13	0.378	0.787774	0	0	0.7884	7.14302
GO_VIRAL_GENOME_REPLICATION	13	0.127	0.546784	0	0	0.777955	8.17282
GO_ICOSANOID_METABOLIC_PROCESS	13	0.117	0.543859	0	0	0.726512	3.96033
GO_VIRAL_GENE_EXPRESSION	13	0.048	0.445052	0	0	0.743641	7.3893
GO_DENDRITE_MORPHOGENESIS	13	0.039	0.435758	0	0	0.827283	3.48278
GO_NEGATIVE_REGULATION_OF_IMMUNE_EFFECTOR_PROCESS	13	0.144	0.562696	0	0	0.731153	4.00294
GO_HISTONE_DEACETYLATION	13	0.219	0.665909	0	0	0.745395	6.70058
GO_REGULATION_OF_CELLULAR_RESPONSE_TO_INSULIN_STIMULUS	13	0.0003	0.053925	0	0	0.947936	3.7807
GO_REGULATION_OF_PROTEIN_LOCALIZATION_TO_NUCLEUS	13	0.6586	0.918768	0	0	0.728546	7.75077
GO_HINDBRAIN_DEVELOPMENT	13	0.1427	0.562696	0	0	0.75825	7.53795
GO_CYTOSOLIC_CALCIUM_ION_TRANSPORT	13	0.7817	0.958706	0	0	0.660159	4.35972
GO_DEVELOPMENTAL_CELL_GROWTH	14	0.3	0.733673	0	0	0.765875	4.90276
GO_POSITIVE_REGULATION_OF_DEVELOPMENTAL_GROWTH	14	0.3	0.733673	0	0	0.720244	3.96963
GO_ORGANELLE_DISASSEMBLY	14	0.3	0.733673	0	0	0.767961	7.27116
GO_NEGATIVE_REGULATION_OF_CELLULAR_AMIDE_METABOLIC_PROCESS	14	0.2663	0.703518	0	0	0.789733	5.13826
GO_REGULATION_OF_ATP_METABOLIC_PROCESS	14	0.0325	0.417277	0	0	0.840888	5.52889
GO_ORGANELLE_FUSION	15	0.0443	0.445052	0	0	0.819434	6.20524
GO_ESTABLISHMENT_OF_CELL_POLARITY	15	0.1176	0.543859	0	0	0.756326	3.8708
GO_REGULATION_OF_SIGNAL_TRANSDUCTION_BY_P53_CLASS_MEDIATOR	15	0.436	0.824958	0	0	0.676451	6.23537
GO_MITOCHONDRIAL_MEMBRANE_ORGANIZATION	15	0.2154	0.659032	0	0	0.777085	6.01001
GO_NEGATIVE_REGULATION_OF_ESTABLISHMENT_OF_PROTEIN_LOCALIZATION	15	0.5787	0.897595	0	0	0.666527	6.1939
GO_VACUOLE_ORGANIZATION	15	0.2143	0.658469	0	0	0.808997	6.78286
GO_DNA_PACKAGING	15	0.2818	0.71343	0	0	0.799416	7.43081
GO_REGULATION_OF_MEMBRANE_PERMEABILITY	15	0.5513	0.890752	0	0	0.713349	5.65346
GO_REGULATION_OF_VIRAL_LIFE_CYCLE	15	0.0784	0.481791	0	0	0.781607	8.17291
GO_NUCLEAR_TRANSCRIBED_MRNA_CATABOLIC_PROCESS	15	0.2411	0.681499	0	0	0.76748	6.76281
GO_CELLULAR_GLUCOSE_HOMEOSTASIS	15	0.4325	0.823616	0	0	0.699705	6.76603
GO_REGULATION_OF_STEROID_BIOSYNTHETIC_PROCESS	15	0.0042	0.267057	0	0	0.779735	9.18025
GO_SMOOTHENED_SIGNALING_PATHWAY	16	0.2	0.644621	0	0	0.770975	6.03376
GO_POTASSIUM_ION_TRANSPORT	16	0.7	0.937244	0	0	0.63607	5.54266
GO_REGULATION_OF_TUBE_SIZE	16	0.2	0.644621	0	0	0.804097	5.75178
GO_AMMONIUM_ION_METABOLIC_PROCESS	16	0.7	0.937244	0	0	0.673522	6.89876
GO_CELLULAR_RESPONSE_TO_RADIATION	16	0.7	0.937244	0	0	0.60318	5.1449
GO_REGULATION_OF_ENDOTHELIAL_CELL_MIGRATION	16	1	1	0	0	0.731317	6.03261
GO_REGULATION_OF_CELL_SIZE	16	0.2	0.644621	0	0	0.736244	3.76943
GO_CARBOHYDRATE_TRANSMEMBRANE_TRANSPORT	16	0.2	0.644621	0	0	0.724883	4.82986
GO_NEGATIVE_REGULATION_OF_CELL_GROWTH	16	0.1	0.513571	0	0	0.796062	4.16171
GO_CELLULAR_RESPONSE_TO_STARVATION	16	0.2	0.644621	0	0	0.783164	7.51919
GO_REGULATION_OF_RESPONSE_TO_WOUNDING	16	1	1	0	0	0.606166	4.905
GO_NEGATIVE_REGULATION_OF_PEPTIDASE_ACTIVITY	16	0.2	0.644621	0	0	0.739486	5.38228
GO_PROTEIN_LOCALIZATION_TO_MITOCHONDRION	16	0.7	0.937244	0	0	0.742166	7.03449
GO_CARBOHYDRATE_DERIVATIVE_CATABOLIC_PROCESS	16	0.2	0.644621	0	0	0.773677	5.78677
GO_NEGATIVE_REGULATION_OF_SECRETION	16	0.3	0.733673	0	0	0.695927	4.99436
GO_REGULATION_OF_CHEMOTAXIS	16	1	1	0	0	0.648128	5.51458
GO_CARBOHYDRATE_BIOSYNTHETIC_PROCESS	16	0.3	0.733673	0	0	0.724223	4.48695
GO_ADP_METABOLIC_PROCESS	16	0.3	0.733673	0	0	0.766749	4.95052
GO_NUCLEOTIDE_PHOSPHORYLATION	16	0.4	0.802516	0	0	0.751785	4.9178
GO_ANTIGEN_PROCESSING_AND_PRESENTATION_OF_PEPTIDE_ANTIGEN_VIA_MHC_CLASS_I	16	0.2	0.644621	0	0	0.754225	7.89611
GO_REGULATION_OF_MUSCLE_CONTRACTION	16	0.5	0.875357	0	0	0.723673	7.08664
GO_REGULATION_OF_DNA_TEMPLATED_TRANSCRIPTION_IN_RESPONSE_TO_STRESS	16	0.2	0.644621	0	0	0.66998	8.12919
GO_SENSORY_ORGAN_MORPHOGENESIS	16	0.2	0.644621	0	0	0.768157	5.97334
GO_CYCLIC_NUCLEOTIDE_MEDIATED_SIGNALING	16	0.4	0.802516	0	0	0.78549	6.42534
GO_EXTRINSIC_APOPTOTIC_SIGNALING_PATHWAY	16	1	1	0	0	0.686259	5.56112
GO_MEIOTIC_CELL_CYCLE	16	1	1	0	0	0.619362	6.78178
GO_RNA_EXPORT_FROM_NUCLEUS	16	0.2	0.644621	0	0	0.704164	8.35837
GO_REGULATION_OF_GENE_SILENCING	16	0.2	0.644621	0	0	0.809305	7.27616
GO_NOTCH_SIGNALING_PATHWAY	16	0.4	0.802516	0	0	0.713204	5.2195
GO_MITOCHONDRIAL_TRANSLATION	17	0.0014	0.167767	0	0	0.703647	9.38611
GO_PROTEIN_IMPORT	17	0.1195	0.546784	0	0	0.620435	6.72871
GO_EPITHELIAL_CELL_DEVELOPMENT	17	0.7347	0.947585	0	0	0.734745	5.81424
GO_CHROMATIN_REMODELING	17	0.3275	0.752308	0	0	0.664151	7.34764
GO_POSITIVE_REGULATION_OF_CHROMOSOME_ORGANIZATION	17	0.6724	0.926039	0	0	0.69777	7.09593
GO_NEGATIVE_REGULATION_OF_MAPK_CASCADE	17	0.4657	0.854179	0	0	0.71542	6.07575
GO_REGULATION_OF_REGULATED_SECRETORY_PATHWAY	17	0.2564	0.694132	0	0	0.805139	6.7137
GO_NEGATIVE_REGULATION_OF_MULTI_ORGANISM_PROCESS	17	0.0049	0.267057	0	0	0.780032	7.53855
GO_MEMBRANE_FUSION	17	0.0475	0.445052	0	0	0.838323	7.02678
GO_REGULATION_OF_RESPONSE_TO_CYTOKINE_STIMULUS	17	0.6704	0.925178	0	0	0.605725	4.71555
GO_MULTI_MULTICELLULAR_ORGANISM_PROCESS	17	0.9691	1	0	0	0.667823	5.4655
GO_NEGATIVE_REGULATION_OF_CYTOKINE_PRODUCTION	17	0.1041	0.519777	0	0	0.759365	3.53862
GO_NEGATIVE_REGULATION_OF_CHROMOSOME_ORGANIZATION	17	0.0132	0.338957	0	0	0.815126	8.61796
GO_MORPHOGENESIS_OF_A_POLARIZED_EPITHELIUM	17	0.6608	0.918768	0	0	0.70902	7.15001
GO_CIRCADIAN_REGULATION_OF_GENE_EXPRESSION	18	0.0047	0.267057	0	0	0.7201	2.67548
GO_PLACENTA_DEVELOPMENT	18	0.4305	0.823616	0	0	0.58176	4.35016
GO_POSITIVE_REGULATION_OF_HEMOPOIESIS	18	0.7666	0.956245	0	0	0.624709	5.87254
GO_PROTEIN_KINASE_B_SIGNALING	18	0.9907	1	0	0	0.669291	5.26399
GO_REGULATION_OF_CIRCADIAN_RHYTHM	18	0.0047	0.267057	0	0	0.712527	3.05223
GO_PEPTIDYL_LYSINE_ACETYLATION	18	0.0922	0.502771	0	0	0.603876	5.23491
GO_DOUBLE_STRAND_BREAK_REPAIR	18	0.2594	0.697537	0	0	0.748549	6.02625
GO_POSITIVE_REGULATION_OF_CANONICAL_WNT_SIGNALING_PATHWAY	18	0.8488	0.976163	0	0	0.647509	6.57075
GO_ALPHA_AMINO_ACID_METABOLIC_PROCESS	18	0.2279	0.668958	0	0	0.698762	5.93326
GO_RESPONSE_TO_ORGANOPHOSPHORUS	18	0.5227	0.879277	0	0	0.643124	5.96643
GO_REGULATION_OF_STEROID_METABOLIC_PROCESS	18	0.0018	0.184886	0	0	0.730502	8.98388
GO_NUCLEOSIDE_DIPHOSPHATE_METABOLIC_PROCESS	18	0.4199	0.819153	0	0	0.754026	4.68307
GO_TELOMERE_ORGANIZATION	18	0.0022	0.197725	0	0	0.890901	7.34264
GO_NEGATIVE_REGULATION_OF_INFLAMMATORY_RESPONSE	18	0.0633	0.465389	0	0	0.760881	4.59037
GO_PATTERN_RECOGNITION_RECEPTOR_SIGNALING_PATHWAY	18	0.504	0.875357	0	0	0.740582	5.17195
GO_NEGATIVE_REGULATION_OF_APOPTOTIC_SIGNALING_PATHWAY	18	0.0576	0.465389	0	0	0.729072	3.69245
GO_POSITIVE_REGULATION_OF_DNA_BINDING_TRANSCRIPTION_FACTOR_ACTIVITY	18	0.9757	1	0	0	0.667254	6.32636
GO_MUSCLE_TISSUE_DEVELOPMENT	18	0.0474	0.445052	0	0	0.740048	3.64519
GO_MYELOID_LEUKOCYTE_MIGRATION	18	0.7616	0.956245	0	0	0.677671	5.22884
GO_REGULATION_OF_DNA_BIOSYNTHETIC_PROCESS	18	0.0268	0.417277	0	0	0.841341	7.46768
GO_REGULATION_OF_CYSTEINE_TYPE_ENDOPEPTIDASE_ACTIVITY	18	0.6848	0.932521	0	0	0.714979	6.07899
GO_POSITIVE_REGULATION_OF_CELL_CYCLE_PROCESS	18	0.0065	0.283816	0	0	0.783653	4.35923
GO_NEGATIVE_REGULATION_OF_NEURON_DEATH	19	0.6	0.908211	0	0	0.778174	7.35341
GO_REGULATION_OF_REACTIVE_OXYGEN_SPECIES_METABOLIC_PROCESS	19	0.8	0.958706	0	0	0.68879	4.97084
GO_G_PROTEIN_COUPLED_RECEPTOR_SIGNALING_PATHWAY_COUPLED_TO_CYCLIC_NUCLEOTIDE_SECOND_MESSENGER	19	0.3	0.733673	0	0	0.758021	7.5738
GO_POSITIVE_REGULATION_OF_MAP_KINASE_ACTIVITY	19	0.8	0.958706	0	0	0.721861	5.43703
GO_REGULATION_OF_INSULIN_SECRETION	19	0.5	0.875357	0	0	0.666477	5.59578
GO_CARBOHYDRATE_CATABOLIC_PROCESS	19	0.5	0.875357	0	0	0.799158	5.46012
GO_GENE_SILENCING_BY_RNA	19	0.1	0.513571	0	0	0.790148	6.75078
GO_RESPONSE_TO_STARVATION	19	0.2	0.644621	0	0	0.780661	7.41045
GO_RNA_PHOSPHODIESTER_BOND_HYDROLYSIS	19	0.1	0.513571	0	0	0.819555	8.29293
GO_DNA_REPLICATION	20	0.7	0.937244	0	0	0.74172	6.80543
GO_POSITIVE_REGULATION_OF_CELL_GROWTH	20	0.7	0.937244	0	0	0.716789	5.15713
GO_DNA_CONFORMATION_CHANGE	20	0.1	0.513571	0	0	0.774442	7.03514
GO_JNK_CASCADE	20	0.8	0.958706	0	0	0.702584	6.37391
GO_POSITIVE_REGULATION_OF_NEURON_PROJECTION_DEVELOPMENT	20	0.1	0.513571	0	0	0.666019	4.18753
GO_NEGATIVE_REGULATION_OF_GROWTH	20	0.4	0.802516	0	0	0.730745	4.65795
GO_CARBOHYDRATE_TRANSPORT	20	0.1	0.513571	0	0	0.665615	4.95475
GO_PROTEIN_STABILIZATION	20	0.7	0.937244	0	0	0.639339	5.26965
GO_REGULATION_OF_STRESS_ACTIVATED_PROTEIN_KINASE_SIGNALING_CASCADE	20	0.5	0.875357	0	0	0.7001	4.9508
GO_CELLULAR_RESPONSE_TO_INORGANIC_SUBSTANCE	20	0.1	0.513571	0	0	0.744375	5.79882
GO_POSITIVE_REGULATION_OF_WNT_SIGNALING_PATHWAY	20	0.8	0.958706	0	0	0.64819	6.40414
GO_ERYTHROCYTE_HOMEOSTASIS	20	0.7	0.937244	0	0	0.687083	4.51931
GO_REGULATION_OF_LEUKOCYTE_MIGRATION	20	0.7	0.937244	0	0	0.703372	4.84817
GO_T_CELL_DIFFERENTIATION	20	0.7	0.937244	0	0	0.668418	5.05723
GO_VASCULAR_PROCESS_IN_CIRCULATORY_SYSTEM	21	0.0998	0.513571	0	0	0.803463	5.85771
GO_REGULATION_OF_PEPTIDE_HORMONE_SECRETION	21	0.1574	0.590607	0	0	0.694082	5.44871
GO_STEM_CELL_DIFFERENTIATION	21	0.6675	0.922947	0	0	0.657916	6.82076
GO_STEROL_METABOLIC_PROCESS	21	0.022	0.417277	0	0	0.696412	8.62443
GO_NON_CANONICAL_WNT_SIGNALING_PATHWAY	21	0.4189	0.819153	0	0	0.726672	7.4259
GO_PROTEIN_DNA_COMPLEX_SUBUNIT_ORGANIZATION	21	0.057	0.465389	0	0	0.792204	7.99595
GO_MEMBRANE_DOCKING	21	0.5187	0.879277	0	0	0.690084	7.13133
GO_ENDOSOMAL_TRANSPORT	21	0.1603	0.590607	0	0	0.766447	5.997
GO_DEFENSE_RESPONSE_TO_VIRUS	21	0.3102	0.736623	0	0	0.681189	5.78716
GO_CELL_CYCLE_ARREST	21	0.0741	0.479981	0	0	0.767678	4.66029
GO_INSULIN_RECEPTOR_SIGNALING_PATHWAY	22	0.1067	0.521886	0	0	0.688236	4.42166
GO_INTRINSIC_APOPTOTIC_SIGNALING_PATHWAY	22	0.0935	0.502771	0	0	0.710866	4.11066
GO_NEGATIVE_REGULATION_OF_CANONICAL_WNT_SIGNALING_PATHWAY	22	0.5196	0.879277	0	0	0.575225	6.92408
GO_REGULATION_OF_MUSCLE_SYSTEM_PROCESS	22	0.6632	0.918768	0	0	0.702916	6.27052
GO_POSITIVE_REGULATION_OF_ION_TRANSPORT	22	0.253	0.693302	0	0	0.679068	5.53133
GO_PROTEIN_ACETYLATION	22	0.0345	0.421813	0	0	0.643849	4.8546
GO_REGULATION_OF_DEPHOSPHORYLATION	22	0.7965	0.958706	0	0	0.563137	5.44755
GO_SODIUM_ION_TRANSPORT	22	0.4007	0.802516	0	0	0.670476	6.28601
GO_FC_RECEPTOR_SIGNALING_PATHWAY	22	0.0688	0.465389	0	0	0.651575	8.13476
GO_REGULATION_OF_CELL_CYCLE_G1_S_PHASE_TRANSITION	22	0.0941	0.502771	0	0	0.721312	4.06054
GO_PROTEIN_MATURATION	22	0.4772	0.859917	0	0	0.626034	5.16251
GO_ENDOTHELIAL_CELL_MIGRATION	22	0.9071	0.992853	0	0	0.718395	6.34653
GO_POSITIVE_REGULATION_OF_CELL_CYCLE	22	0.133	0.559222	0	0	0.700705	4.87877
GO_REGULATION_OF_MITOCHONDRION_ORGANIZATION	22	0.7499	0.951819	0	0	0.712464	5.9748
GO_NEGATIVE_REGULATION_OF_PROTEOLYSIS	22	0.1926	0.635281	0	0	0.750882	5.55441
GO_REGULATION_OF_ANIMAL_ORGAN_MORPHOGENESIS	22	0.7675	0.956245	0	0	0.692985	6.91637
GO_POSITIVE_REGULATION_OF_PEPTIDE_SECRETION	22	0.3548	0.780126	0	0	0.743366	6.11296
GO_INSULIN_SECRETION	22	0.2042	0.644621	0	0	0.677092	5.78512
GO_SIGNAL_TRANSDUCTION_BY_P53_CLASS_MEDIATOR	22	0.0822	0.492515	0	0	0.663568	5.44205
GO_CELLULAR_RESPONSE_TO_BIOTIC_STIMULUS	22	0.8683	0.983162	0	0	0.686239	5.62218
GO_REGULATION_OF_CELL_CYCLE_G2_M_PHASE_TRANSITION	22	0.0173	0.388709	0	0	0.684246	8.29706
GO_REGULATION_OF_SYMBIOSIS_ENCOMPASSING_MUTUALISM_THROUGH_PARASITISM	22	0.0186	0.393335	0	0	0.777406	8.18398
GO_MITOCHONDRIAL_GENE_EXPRESSION	23	0.1	0.513571	0	0	0.654723	8.55735
GO_REGULATION_OF_RESPONSE_TO_DNA_DAMAGE_STIMULUS	23	0.7	0.937244	0	0	0.728131	4.9947
GO_TRANSFORMING_GROWTH_FACTOR_BETA_RECEPTOR_SIGNALING_PATHWAY	23	0.5	0.875357	0	0	0.692352	6.08617
GO_POSITIVE_REGULATION_OF_LIPID_METABOLIC_PROCESS	23	0.7	0.937244	0	0	0.659238	6.86282
GO_MUSCLE_ORGAN_DEVELOPMENT	23	0.5	0.875357	0	0	0.680915	4.41107
GO_EMBRYONIC_ORGAN_DEVELOPMENT	23	0.7	0.937244	0	0	0.620129	4.31254
GO_REGULATION_OF_HORMONE_SECRETION	23	0.1	0.513571	0	0	0.698097	5.11925
GO_ANTIGEN_PROCESSING_AND_PRESENTATION	23	0.7	0.937244	0	0	0.695843	6.91949
GO_ALCOHOL_BIOSYNTHETIC_PROCESS	23	0.1	0.513571	0	0	0.691017	8.36104
GO_REGULATION_OF_EPITHELIAL_CELL_MIGRATION	23	0.7	0.937244	0	0	0.727688	5.35464
GO_NEGATIVE_REGULATION_OF_CELLULAR_CATABOLIC_PROCESS	23	0.1	0.513571	0	0	0.738108	5.9097
GO_RESPONSE_TO_TUMOR_NECROSIS_FACTOR	23	0.7	0.937244	0	0	0.535252	6.21441
GO_REGULATION_OF_RAS_PROTEIN_SIGNAL_TRANSDUCTION	23	1	1	0	0	0.610295	6.03742
GO_DNA_RECOMBINATION	23	0.3	0.733673	0	0	0.780614	7.99625
GO_CELL_CHEMOTAXIS	23	0.4	0.802516	0	0	0.740609	4.92556
GO_NUCLEAR_EXPORT	23	0.3	0.733673	0	0	0.721667	7.8657
GO_INTERACTION_WITH_HOST	23	0.4	0.802516	0	0	0.74529	7.63423
GO_REGULATION_OF_PEPTIDYL_TYROSINE_PHOSPHORYLATION	23	0.5	0.875357	0	0	0.641926	4.65585
GO_TRANSCRIPTION_INITIATION_FROM_RNA_POLYMERASE_II_PROMOTER	23	1	1	0	0	0.617177	5.91447
GO_NEGATIVE_REGULATION_OF_WNT_SIGNALING_PATHWAY	23	0.7	0.937244	0	0	0.582344	6.72638
GO_COENZYME_BIOSYNTHETIC_PROCESS	24	0.8	0.958706	0	0	0.608317	5.74809
GO_ATP_METABOLIC_PROCESS	24	0.0712	0.465389	0	0	0.75881	4.43577
GO_PROTEIN_FOLDING	24	0.1356	0.562696	0	0	0.717061	7.05067
GO_POSITIVE_REGULATION_OF_NEURON_DIFFERENTIATION	24	0.0852	0.495182	0	0	0.661993	4.28583
GO_CONNECTIVE_TISSUE_DEVELOPMENT	24	0.4596	0.845147	0	0	0.655444	5.01256
GO_REGULATION_OF_DEVELOPMENTAL_GROWTH	24	0.2287	0.668958	0	0	0.720778	4.57102
GO_ACTOMYOSIN_STRUCTURE_ORGANIZATION	24	0.2568	0.694132	0	0	0.639038	4.91141
GO_RESPONSE_TO_ENDOPLASMIC_RETICULUM_STRESS	24	0.471	0.8572	0	0	0.667037	6.25595
GO_POSITIVE_REGULATION_OF_SUPRAMOLECULAR_FIBER_ORGANIZATION	24	0.0031	0.247656	0	0	0.599453	4.4094
GO_REGULATION_OF_EXOCYTOSIS	24	0.1801	0.622557	0	0	0.76937	6.43202
GO_CELL_MATRIX_ADHESION	24	0.9258	0.996344	0	0	0.679231	5.45761
GO_MYELOID_CELL_HOMEOSTASIS	24	0.7767	0.956245	0	0	0.70046	4.90673
GO_CELLULAR_PROCESS_INVOLVED_IN_REPRODUCTION_IN_MULTICELLULAR_ORGANISM	24	0.9808	1	0	0	0.641852	5.80557
GO_MICROTUBULE_BASED_MOVEMENT	24	0.5323	0.881808	0	0	0.676984	5.54504
GO_ESTABLISHMENT_OR_MAINTENANCE_OF_CELL_POLARITY	24	0.1844	0.627768	0	0	0.683386	4.59587
GO_VESICLE_LOCALIZATION	24	0.873	0.984082	0	0	0.66807	6.15821
GO_I_KAPPAB_KINASE_NF_KAPPAB_SIGNALING	24	0.9793	1	0	0	0.604713	5.69466
GO_LONG_CHAIN_FATTY_ACID_METABOLIC_PROCESS	24	0.5241	0.879277	0	0	0.590482	5.9258
GO_FOREBRAIN_DEVELOPMENT	24	0.8187	0.96459	0	0	0.576461	5.77642
GO_REGULATION_OF_MYELOID_CELL_DIFFERENTIATION	24	0.5827	0.897595	0	0	0.649439	6.02311
GO_LIPID_HOMEOSTASIS	24	0.3496	0.774308	0	0	0.561592	6.81992
GO_POSITIVE_REGULATION_OF_DNA_METABOLIC_PROCESS	24	0.9726	1	0	0	0.676693	6.57412
GO_OSTEOBLAST_DIFFERENTIATION	24	0.6179	0.912554	0	0	0.672625	6.61991
GO_ORGANIC_ACID_TRANSMEMBRANE_TRANSPORT	24	0.4578	0.843995	0	0	0.649365	7.59096
GO_REGULATION_OF_CARBOHYDRATE_METABOLIC_PROCESS	25	0.3	0.733673	0	0	0.727481	5.18912
GO_RRNA_METABOLIC_PROCESS	25	0.0049	0.267057	0	0	0.838657	8.47622
GO_HOMEOSTASIS_OF_NUMBER_OF_CELLS	25	0.7016	0.93764	0	0	0.707819	4.80339
GO_RESPONSE_TO_XENOBIOTIC_STIMULUS	25	0.3596	0.78341	0	0	0.550915	4.46106
GO_DENDRITE_DEVELOPMENT	25	0.0347	0.421813	0	0	0.7312	4.58465
GO_REGULATION_OF_CELL_SUBSTRATE_ADHESION	25	0.663	0.918768	0	0	0.685987	6.34404
GO_RESPONSE_TO_MOLECULE_OF_BACTERIAL_ORIGIN	25	0.6461	0.918675	0	0	0.696054	5.3478
GO_CYTOSKELETON_DEPENDENT_INTRACELLULAR_TRANSPORT	25	0.985	1	0	0	0.604041	5.57086
GO_RESPONSE_TO_NUTRIENT	25	0.0961	0.50435	0	0	0.654726	3.84235
GO_NEGATIVE_REGULATION_OF_DEFENSE_RESPONSE	25	0.2798	0.711378	0	0	0.741596	4.92536
GO_SENSORY_SYSTEM_DEVELOPMENT	25	0.4312	0.823616	0	0	0.693476	6.11329
GO_REGULATION_OF_CELL_MORPHOGENESIS_INVOLVED_IN_DIFFERENTIATION	25	0.1092	0.526945	0	0	0.734869	4.6551
GO_GLUCOSE_METABOLIC_PROCESS	25	0.2066	0.644621	0	0	0.708904	4.76121
GO_GLIOGENESIS	25	0.2935	0.724417	0	0	0.564396	6.23013
GO_NEUROTRANSMITTER_TRANSPORT	25	0.9292	0.996344	0	0	0.6814	6.14066
GO_PROTEIN_ACYLATION	25	0.1147	0.542561	0	0	0.619165	5.3526
GO_FATTY_ACID_BIOSYNTHETIC_PROCESS	25	0.0794	0.483802	0	0	0.707009	5.78454
GO_EPITHELIAL_TUBE_MORPHOGENESIS	25	0.9186	0.996344	0	0	0.615083	5.7417
GO_GLYCEROLIPID_BIOSYNTHETIC_PROCESS	26	1	1	0	0	0.660214	6.9626
GO_GLYCOSYLATION	26	0.9	0.992853	0	0	0.623505	5.41279
GO_REGULATION_OF_MAP_KINASE_ACTIVITY	26	0.9	0.992853	0	0	0.728725	5.46984
GO_ESTABLISHMENT_OF_RNA_LOCALIZATION	26	0.9	0.992853	0	0	0.625528	7.20764
GO_POSITIVE_REGULATION_OF_GROWTH	26	0.5	0.875357	0	0	0.726077	4.64074
GO_PEPTIDE_HORMONE_SECRETION	26	0.5	0.875357	0	0	0.685759	5.97205
GO_REACTIVE_OXYGEN_SPECIES_METABOLIC_PROCESS	26	1	1	0	0	0.681617	4.80444
GO_PROTEIN_POLYMERIZATION	26	0.5	0.875357	0	0	0.635997	5.37184
GO_DNA_BIOSYNTHETIC_PROCESS	26	0.1	0.513571	0	0	0.786146	7.075
GO_NEURON_APOPTOTIC_PROCESS	26	1	1	0	0	0.662335	6.40633
GO_POSITIVE_REGULATION_OF_CYTOSKELETON_ORGANIZATION	26	0.0075	0.283816	0	0	0.606657	4.67277
GO_REGULATION_OF_ION_TRANSMEMBRANE_TRANSPORT	26	0.867	0.983162	0	0	0.634809	6.22945
GO_NEGATIVE_REGULATION_OF_CELL_CYCLE_PHASE_TRANSITION	26	0.6606	0.918768	0	0	0.589266	6.33831
GO_PHAGOCYTOSIS	26	0.7426	0.950025	0	0	0.665981	6.41354
GO_HEART_PROCESS	26	0.8842	0.984117	0	0	0.691522	5.88727
GO_POSITIVE_REGULATION_OF_PROTEIN_CONTAINING_COMPLEX_ASSEMBLY	26	0.3169	0.739776	0	0	0.717427	4.7985
GO_ADAPTIVE_IMMUNE_RESPONSE	26	0.8107	0.958706	0	0	0.660046	6.11131
GO_TRNA_METABOLIC_PROCESS	26	0.0099	0.32355	0	0	0.662106	8.05581
GO_REGULATION_OF_INFLAMMATORY_RESPONSE	27	0.1	0.513571	0	0	0.692061	4.68503
GO_ACTIVATION_OF_PROTEIN_KINASE_ACTIVITY	27	0.9	0.992853	0	0	0.637093	5.38757
GO_REGULATION_OF_CELLULAR_RESPONSE_TO_GROWTH_FACTOR_STIMULUS	27	1	1	0	0	0.595198	5.65759
GO_RESPONSE_TO_LIGHT_STIMULUS	27	0.4	0.802516	0	0	0.574027	4.97973
GO_RESPONSE_TO_CARBOHYDRATE	27	0.8	0.958706	0	0	0.616673	6.24885
GO_RESPONSE_TO_TRANSFORMING_GROWTH_FACTOR_BETA	27	0.2	0.644621	0	0	0.670805	5.9594
GO_NEGATIVE_REGULATION_OF_CATABOLIC_PROCESS	27	0.1	0.513571	0	0	0.721596	6.51873
GO_PROTEIN_CONTAINING_COMPLEX_DISASSEMBLY	27	0.0091	0.311567	0	0	0.597935	7.96545
GO_DNA_TEMPLATED_TRANSCRIPTION_INITIATION	27	0.9025	0.992853	0	0	0.638222	6.42912
GO_REGULATION_OF_ACTIN_FILAMENT_ORGANIZATION	27	0.0511	0.448725	0	0	0.621679	4.50944
GO_CELL_CYCLE_G2_M_PHASE_TRANSITION	27	0.0677	0.465389	0	0	0.689461	7.93556
GO_REGULATION_OF_BLOOD_CIRCULATION	27	0.4882	0.872717	0	0	0.74102	6.47678
GO_MACROAUTOPHAGY	28	0.6	0.908211	0	0	0.681883	5.92752
GO_PROTEIN_DEPHOSPHORYLATION	28	0.1052	0.521647	0	0	0.613128	3.91693
GO_CARBOHYDRATE_HOMEOSTASIS	28	0.5715	0.897595	0	0	0.633966	6.36436
GO_GENE_SILENCING	28	0.1242	0.546784	0	0	0.757947	7.24502
GO_PHOSPHOLIPID_BIOSYNTHETIC_PROCESS	28	0.9921	1	0	0	0.649572	6.48581
GO_DIVALENT_INORGANIC_CATION_TRANSPORT	28	0.8103	0.958706	0	0	0.607911	5.37121
GO_GOLGI_VESICLE_TRANSPORT	28	0.4269	0.823616	0	0	0.746221	6.49651
GO_RNA_SPLICING_VIA_TRANSESTERIFICATION_REACTIONS	28	0.0476	0.445052	0	0	0.753402	7.81247
GO_NEGATIVE_REGULATION_OF_CELL_CYCLE_PROCESS	28	0.7126	0.947435	0	0	0.594867	6.22698
GO_REGULATION_OF_CELLULAR_KETONE_METABOLIC_PROCESS	28	0.2301	0.668958	0	0	0.610879	7.24144
GO_STEROID_HORMONE_MEDIATED_SIGNALING_PATHWAY	28	0.3752	0.787774	0	0	0.565938	5.52146
GO_ACTIN_FILAMENT_BUNDLE_ORGANIZATION	28	0.403	0.804045	0	0	0.604252	4.84955
GO_STEROID_BIOSYNTHETIC_PROCESS	28	0.0269	0.417277	0	0	0.653381	8.17376
GO_PURINE_CONTAINING_COMPOUND_BIOSYNTHETIC_PROCESS	28	0.9629	1	0	0	0.640178	6.26772
GO_CELL_JUNCTION_ASSEMBLY	28	0.5992	0.908211	0	0	0.679563	6.7536
GO_REGULATION_OF_METAL_ION_TRANSPORT	28	0.14	0.562696	0	0	0.695822	6.15895
GO_RESPONSE_TO_VIRUS	28	0.1399	0.562696	0	0	0.685414	5.92457
GO_RIBOSOME_BIOGENESIS	28	0.0042	0.267057	0	0	0.830149	8.20526
GO_REGULATION_OF_MRNA_CATABOLIC_PROCESS	28	0.8887	0.985994	0	0	0.613988	6.33166
GO_ADAPTIVE_THERMOGENESIS	28	0.0418	0.443031	0	0	0.67375	4.78361
GO_RENAL_SYSTEM_DEVELOPMENT	28	0.0396	0.435758	0	0	0.66202	3.69902
GO_MUSCLE_CELL_DIFFERENTIATION	28	0.6242	0.91472	0	0	0.661642	6.56825
GO_NEGATIVE_REGULATION_OF_KINASE_ACTIVITY	28	0.8355	0.96891	0	0	0.668469	5.96757
GO_UROGENITAL_SYSTEM_DEVELOPMENT	29	0.0229	0.417277	0	0	0.670484	3.61448
GO_RIBOSE_PHOSPHATE_BIOSYNTHETIC_PROCESS	29	0.8608	0.980848	0	0	0.686709	6.16887
GO_CELLULAR_LIPID_CATABOLIC_PROCESS	29	0.528	0.879277	0	0	0.592251	5.58865
GO_HORMONE_TRANSPORT	29	0.1625	0.593084	0	0	0.681676	5.80738
GO_ACTIVATION_OF_INNATE_IMMUNE_RESPONSE	29	0.5657	0.897595	0	0	0.678597	6.4792
GO_MONOSACCHARIDE_METABOLIC_PROCESS	29	0.1347	0.562696	0	0	0.679909	4.6935
GO_CELLULAR_CARBOHYDRATE_METABOLIC_PROCESS	29	0.3956	0.802516	0	0	0.683853	5.04329
GO_CELLULAR_RESPONSE_TO_OXYGEN_LEVELS	29	0.1984	0.644621	0	0	0.544666	5.48804
GO_MACROMOLECULE_METHYLATION	29	0.1527	0.583996	0	0	0.570787	7.00284
GO_ESTABLISHMENT_OF_PROTEIN_LOCALIZATION_TO_MEMBRANE	29	0.2455	0.684165	0	0	0.722602	6.16738
GO_NEGATIVE_REGULATION_OF_CELL_ADHESION	29	0.9548	1	0	0	0.626861	5.63626
GO_STRESS_ACTIVATED_PROTEIN_KINASE_SIGNALING_CASCADE	29	0.58	0.897595	0	0	0.668608	5.01477
GO_MUSCLE_CONTRACTION	29	0.2324	0.668958	0	0	0.689294	6.79556
GO_NEGATIVE_REGULATION_OF_CELL_MOTILITY	29	0.039	0.435758	0	0	0.766831	4.52491
GO_TEMPERATURE_HOMEOSTASIS	29	0.061	0.465389	0	0	0.666752	4.96007
GO_REGULATION_OF_IMMUNE_EFFECTOR_PROCESS	30	0.9	0.992853	0	0	0.629879	5.57029
GO_PROTEIN_CONTAINING_COMPLEX_LOCALIZATION	30	0.6	0.908211	0	0	0.669738	7.20747
GO_POSITIVE_REGULATION_OF_CYTOKINE_PRODUCTION	30	0.6	0.908211	0	0	0.699098	5.47672
GO_CELL_CYCLE_G1_S_PHASE_TRANSITION	30	0.6	0.908211	0	0	0.684069	4.83749
GO_REGULATION_OF_CELLULAR_COMPONENT_SIZE	30	0.0352	0.421813	0	0	0.709993	4.2073
GO_NEGATIVE_REGULATION_OF_ORGANELLE_ORGANIZATION	30	0.35	0.774308	0	0	0.694244	7.19064
GO_POSITIVE_REGULATION_OF_CELL_PROJECTION_ORGANIZATION	30	0.5088	0.875357	0	0	0.624998	5.00694
GO_AXON_DEVELOPMENT	30	0.0532	0.455367	0	0	0.701265	4.43152
GO_NEGATIVE_REGULATION_OF_CELL_DEVELOPMENT	30	0.9665	1	0	0	0.633227	5.51611
GO_POSITIVE_REGULATION_OF_PROTEIN_SERINE_THREONINE_KINASE_ACTIVITY	30	0.4745	0.8572	0	0	0.744596	5.78161
GO_PEPTIDYL_SERINE_MODIFICATION	30	0.121	0.546784	0	0	0.656895	4.36996
GO_TISSUE_MIGRATION	30	0.4745	0.8572	0	0	0.705608	5.57537
GO_REGULATION_OF_VASCULATURE_DEVELOPMENT	30	0.4928	0.872717	0	0	0.603152	5.13604
GO_GLYCOPROTEIN_BIOSYNTHETIC_PROCESS	30	0.3638	0.78341	0	0	0.603695	5.13156
GO_NEGATIVE_REGULATION_OF_MITOTIC_CELL_CYCLE	30	0.5807	0.897595	0	0	0.607414	6.6165
GO_POSITIVE_REGULATION_OF_SECRETION	30	0.3967	0.802516	0	0	0.720043	6.43851
GO_REGULATION_OF_PROTEIN_CATABOLIC_PROCESS	31	1	1	0	0	0.652248	6.32622
GO_TRANSMEMBRANE_RECEPTOR_PROTEIN_SERINE_THREONINE_KINASE_SIGNALING_PATHWAY	31	0.5	0.875357	0	0	0.664094	5.82906
GO_RESPONSE_TO_TEMPERATURE_STIMULUS	31	0.9	0.992853	0	0	0.588331	5.61939
GO_REGULATION_OF_LIPID_BIOSYNTHETIC_PROCESS	31	0.1016	0.515958	0	0	0.621287	7.66562
GO_REGULATION_OF_INTRACELLULAR_TRANSPORT	31	0.6181	0.912554	0	0	0.599881	6.48469
GO_PROTEIN_LOCALIZATION_TO_PLASMA_MEMBRANE	31	0.7968	0.958706	0	0	0.600626	6.05822
GO_LYMPHOCYTE_DIFFERENTIATION	31	0.1787	0.622557	0	0	0.68883	4.23647
GO_CELLULAR_KETONE_METABOLIC_PROCESS	31	0.2483	0.686645	0	0	0.634745	7.11269
GO_REGULATION_OF_APOPTOTIC_SIGNALING_PATHWAY	31	0.1075	0.522247	0	0	0.696569	4.38588
GO_PROTEIN_LOCALIZATION_TO_NUCLEUS	31	0.5241	0.879277	0	0	0.664365	6.86513
GO_SENSORY_PERCEPTION	31	0.9998	1	0	0	0.620715	5.86736
GO_REGULATION_OF_MEMBRANE_POTENTIAL	31	0.6965	0.936041	0	0	0.658514	5.58024
GO_RNA_SPLICING	31	0.0127	0.338957	0	0	0.774428	7.91763
GO_RNA_LOCALIZATION	32	0.2	0.644621	0	0	0.674961	7.35885
GO_MAINTENANCE_OF_LOCATION	32	1	1	0	0	0.607852	5.83299
GO_GLYCOPROTEIN_METABOLIC_PROCESS	32	0.2	0.644621	0	0	0.610323	4.84534
GO_ORGANELLE_FISSION	32	0.2	0.644621	0	0	0.55321	6.70043
GO_NUCLEOBASE_CONTAINING_COMPOUND_TRANSPORT	32	1	1	0	0	0.602923	6.23984
GO_REGULATION_OF_SMALL_GTPASE_MEDIATED_SIGNAL_TRANSDUCTION	32	0.4	0.802516	0	0	0.566665	5.06506
GO_SECOND_MESSENGER_MEDIATED_SIGNALING	32	0.1	0.513571	0	0	0.756649	6.07351
GO_NUCLEIC_ACID_PHOSPHODIESTER_BOND_HYDROLYSIS	32	0.1	0.513571	0	0	0.743226	7.73312
GO_POSITIVE_REGULATION_OF_PROTEOLYSIS	32	0.4	0.802516	0	0	0.654119	6.72905
GO_AGING	32	0.7	0.937244	0	0	0.623846	5.16913
GO_SYNAPSE_ORGANIZATION	32	0.2	0.644621	0	0	0.661099	5.99253
GO_NEGATIVE_REGULATION_OF_TRANSFERASE_ACTIVITY	32	0.7	0.937244	0	0	0.694618	6.09118
GO_GLYCEROPHOSPHOLIPID_METABOLIC_PROCESS	32	0.8	0.958706	0	0	0.614253	6.22048
GO_CELL_JUNCTION_ORGANIZATION	32	0.9	0.992853	0	0	0.672596	6.73618
GO_REGULATION_OF_AUTOPHAGY	32	0.7	0.937244	0	0	0.698652	6.30146
GO_REGULATION_OF_PROTEIN_STABILITY	32	0.7	0.937244	0	0	0.597873	6.00999
GO_PROTEIN_MODIFICATION_BY_SMALL_PROTEIN_REMOVAL	33	0.1	0.513571	0	0	0.67633	7.20719
GO_COAGULATION	33	0.9	0.992853	0	0	0.670176	6.91794
GO_CIRCADIAN_RHYTHM	33	0.0082	0.29479	0	0	0.655526	3.58906
GO_MONOCARBOXYLIC_ACID_BIOSYNTHETIC_PROCESS	33	0.3641	0.78341	0	0	0.676415	5.69807
GO_REGULATION_OF_CELL_CELL_ADHESION	33	0.5619	0.897595	0	0	0.63971	5.06172
GO_ORGANIC_HYDROXY_COMPOUND_BIOSYNTHETIC_PROCESS	33	0.1897	0.632787	0	0	0.613574	7.44496
GO_REGULATION_OF_BINDING	33	0.969	1	0	0	0.640927	6.10602
GO_HORMONE_MEDIATED_SIGNALING_PATHWAY	33	0.1774	0.622198	0	0	0.5816	5.28875
GO_GLAND_DEVELOPMENT	34	0.2	0.644621	0	0	0.568539	5.64521
GO_POSITIVE_REGULATION_OF_CELL_ADHESION	34	1	1	0	0	0.651514	5.84536
GO_REGULATION_OF_CHROMOSOME_ORGANIZATION	34	0.1	0.513571	0	0	0.723137	7.6801
GO_MALE_GAMETE_GENERATION	34	1	1	0	0	0.637515	6.32604
GO_CELLULAR_RESPONSE_TO_STEROID_HORMONE_STIMULUS	34	0.1	0.513571	0	0	0.551557	5.51539
GO_REGULATION_OF_SUPRAMOLECULAR_FIBER_ORGANIZATION	34	0.1	0.513571	0	0	0.614451	5.2542
GO_CELLULAR_RESPONSE_TO_EXTRACELLULAR_STIMULUS	34	1	1	0	0	0.637726	5.73844
GO_REGULATION_OF_NEUROTRANSMITTER_LEVELS	34	0.6	0.908211	0	0	0.681373	5.51206
GO_CELLULAR_RESPONSE_TO_ABIOTIC_STIMULUS	34	0.1	0.513571	0	0	0.561494	6.32088
GO_REGULATION_OF_PEPTIDASE_ACTIVITY	35	0.4	0.802516	0	0	0.707648	6.26348
GO_NEGATIVE_REGULATION_OF_LOCOMOTION	35	0.1	0.513571	0	0	0.763709	4.66452
GO_CELL_MORPHOGENESIS_INVOLVED_IN_NEURON_DIFFERENTIATION	35	0.1	0.513571	0	0	0.712797	4.44554
GO_PROTEIN_POLYUBIQUITINATION	35	0.7	0.937244	0	0	0.686001	6.4395
GO_CELLULAR_RESPONSE_TO_INSULIN_STIMULUS	35	0.1	0.513571	0	0	0.683439	4.59869
GO_SENSORY_ORGAN_DEVELOPMENT	35	0.1	0.513571	0	0	0.712836	5.66906
GO_REGULATION_OF_TRANS_SYNAPTIC_SIGNALING	35	0.7	0.937244	0	0	0.70287	5.78143
GO_NUCLEAR_TRANSPORT	35	0.2	0.644621	0	0	0.695822	7.74112
GO_FAT_CELL_DIFFERENTIATION	36	0.0647	0.465389	0	0	0.558888	4.68917
GO_CANONICAL_WNT_SIGNALING_PATHWAY	36	0.5506	0.890752	0	0	0.64158	6.1866
GO_ORGANIC_ACID_CATABOLIC_PROCESS	36	0.6474	0.918675	0	0	0.630019	5.72016
GO_POSITIVE_REGULATION_OF_RESPONSE_TO_BIOTIC_STIMULUS	36	0.1851	0.627768	0	0	0.708188	6.78262
GO_LEUKOCYTE_MIGRATION	36	0.0943	0.502771	0	0	0.71124	4.27353
GO_LIPID_CATABOLIC_PROCESS	36	0.408	0.80528	0	0	0.598934	5.3391
GO_PROTEIN_HOMOOLIGOMERIZATION	36	0.6268	0.91472	0	0	0.646179	6.22684
GO_LIPID_MODIFICATION	36	0.408	0.80528	0	0	0.604246	5.78545
GO_NEGATIVE_REGULATION_OF_HYDROLASE_ACTIVITY	36	0.3661	0.78341	0	0	0.720866	6.24122
GO_SULFUR_COMPOUND_METABOLIC_PROCESS	36	0.2021	0.644621	0	0	0.599178	4.7617
GO_POSITIVE_REGULATION_OF_CELLULAR_PROTEIN_LOCALIZATION	36	0.5033	0.875357	0	0	0.715876	6.58769
GO_NEGATIVE_REGULATION_OF_IMMUNE_SYSTEM_PROCESS	36	0.0455	0.445052	0	0	0.686813	4.19522
GO_OSSIFICATION	36	0.6596	0.918768	0	0	0.66586	5.43456
GO_ENDOMEMBRANE_SYSTEM_ORGANIZATION	36	0.4424	0.82657	0	0	0.69148	5.29872
GO_POSITIVE_REGULATION_OF_CELLULAR_CATABOLIC_PROCESS	36	0.9284	0.996344	0	0	0.631358	6.18758
GO_IN_UTERO_EMBRYONIC_DEVELOPMENT	36	0.0113	0.338529	0	0	0.501518	7.16368
GO_DIVALENT_INORGANIC_CATION_HOMEOSTASIS	36	0.6349	0.918675	0	0	0.651772	4.85205
GO_REGULATION_OF_ACTIN_FILAMENT_BASED_PROCESS	37	0.1	0.513571	0	0	0.659512	5.01449
GO_CILIUM_ORGANIZATION	37	0.8	0.958706	0	0	0.641068	6.62965
GO_RESPONSE_TO_RADIATION	37	0.6	0.908211	0	0	0.593529	5.3124
GO_RESPONSE_TO_ACID_CHEMICAL	37	0.1	0.513571	0	0	0.583529	4.64598
GO_IMMUNE_RESPONSE_REGULATING_CELL_SURFACE_RECEPTOR_SIGNALING_PATHWAY	37	0.4	0.802516	0	0	0.609101	7.18742
GO_METHYLATION	37	0.1	0.513571	0	0	0.581782	7.05483
GO_RHYTHMIC_PROCESS	37	0.0006	0.08628	0	0	0.67965	3.35333
GO_T_CELL_ACTIVATION	37	0.4088	0.80528	0	0	0.641991	5.06552
GO_RESPONSE_TO_BACTERIUM	37	0.6126	0.91252	0	0	0.684468	4.90712
GO_CELL_SUBSTRATE_ADHESION	37	0.9839	1	0	0	0.658854	5.84718
GO_VESICLE_ORGANIZATION	37	0.0498	0.447577	0	0	0.773142	6.92249
GO_PROTEIN_TARGETING	37	0.7338	0.947585	0	0	0.640871	5.67193
GO_CELLULAR_RESPONSE_TO_CHEMICAL_STRESS	37	0.2036	0.644621	0	0	0.561519	6.00761
GO_REGULATION_OF_NEURON_PROJECTION_DEVELOPMENT	37	0.0641	0.465389	0	0	0.65537	4.38029
GO_VIRAL_LIFE_CYCLE	37	0.3052	0.735721	0	0	0.697709	7.2357
GO_RESPONSE_TO_METAL_ION	37	0.1324	0.559222	0	0	0.701527	6.13279
GO_SIGNAL_RELEASE	37	0.0937	0.502771	0	0	0.726314	6.01825
GO_STEROID_METABOLIC_PROCESS	38	0.0289	0.417277	0	0	0.575511	7.49798
GO_RNA_CATABOLIC_PROCESS	38	0.7953	0.958706	0	0	0.649247	6.57861
GO_ANION_TRANSMEMBRANE_TRANSPORT	38	0.5008	0.875357	0	0	0.574906	6.37561
GO_REGULATION_OF_DNA_BINDING_TRANSCRIPTION_FACTOR_ACTIVITY	38	0.2248	0.668958	0	0	0.600482	5.5906
GO_NCRNA_PROCESSING	38	0.0072	0.283816	0	0	0.744523	8.02919
GO_AMEBOIDAL_TYPE_CELL_MIGRATION	38	0.1703	0.615305	0	0	0.714478	5.34309
GO_PEPTIDYL_TYROSINE_MODIFICATION	38	0.7226	0.947585	0	0	0.669657	5.07961
GO_RIBONUCLEOPROTEIN_COMPLEX_BIOGENESIS	38	0	0	0	0	0.839296	8.39766
GO_CELLULAR_RESPONSE_TO_DRUG	38	0.377	0.787774	0	0	0.625276	7.03811
GO_CELLULAR_AMINO_ACID_METABOLIC_PROCESS	38	0.0323	0.417277	0	0	0.678215	7.61428
GO_MUSCLE_SYSTEM_PROCESS	39	0.5	0.875357	0	0	0.675467	6.09262
GO_NEURON_DEATH	39	0.5	0.875357	0	0	0.664536	6.63448
GO_REGULATION_OF_TRANSMEMBRANE_TRANSPORT	39	0.5	0.875357	0	0	0.663029	5.81054
GO_NEGATIVE_REGULATION_OF_RESPONSE_TO_EXTERNAL_STIMULUS	39	0.0165	0.388709	0	0	0.770293	4.47067
GO_CELLULAR_RESPONSE_TO_EXTERNAL_STIMULUS	39	0.8783	0.984082	0	0	0.632821	5.89641
GO_REGULATION_OF_PEPTIDE_SECRETION	39	0.1245	0.546784	0	0	0.71325	5.62152
GO_INTRACELLULAR_RECEPTOR_SIGNALING_PATHWAY	39	0.6442	0.918675	0	0	0.599581	5.47868
GO_ANATOMICAL_STRUCTURE_HOMEOSTASIS	39	0.3902	0.802516	0	0	0.710872	6.966
GO_REGULATION_OF_WNT_SIGNALING_PATHWAY	39	0.2013	0.644621	0	0	0.65208	5.83922
GO_COFACTOR_BIOSYNTHETIC_PROCESS	39	0.9346	0.996999	0	0	0.641844	5.91778
GO_POSITIVE_REGULATION_OF_MAPK_CASCADE	39	0.5648	0.897595	0	0	0.700542	5.39083
GO_ORGANIC_ACID_TRANSPORT	39	0.8325	0.966991	0	0	0.603353	6.70432
GO_COENZYME_METABOLIC_PROCESS	39	0.7722	0.956245	0	0	0.591243	5.79765
GO_ALCOHOL_METABOLIC_PROCESS	39	0.0474	0.445052	0	0	0.608581	7.74262
GO_POST_TRANSLATIONAL_PROTEIN_MODIFICATION	40	0.6	0.908211	0	0	0.695283	6.78632
GO_MITOCHONDRIAL_TRANSPORT	40	0.3	0.733673	0	0	0.65787	7.34596
GO_REGULATION_OF_DNA_METABOLIC_PROCESS	40	0.3	0.733673	0	0	0.716547	7.15327
GO_POSITIVE_REGULATION_OF_NERVOUS_SYSTEM_DEVELOPMENT	40	0.6	0.908211	0	0	0.607766	4.98237
GO_REGULATION_OF_PROTEIN_CONTAINING_COMPLEX_ASSEMBLY	40	0.3	0.733673	0	0	0.704017	5.538
GO_ESTABLISHMENT_OF_ORGANELLE_LOCALIZATION	41	1	1	0	0	0.620673	6.22087
GO_ACTIN_FILAMENT_ORGANIZATION	41	0.2	0.644621	0	0	0.625075	5.04204
GO_TAXIS	41	0.2	0.644621	0	0	0.683174	5.25173
GO_REPRODUCTIVE_SYSTEM_DEVELOPMENT	41	0.6	0.908211	0	0	0.617223	4.9259
GO_RESPONSE_TO_OXIDATIVE_STRESS	41	0.2	0.644621	0	0	0.592338	4.82127
GO_LEUKOCYTE_DIFFERENTIATION	41	0.6	0.908211	0	0	0.633998	4.96045
GO_POSITIVE_REGULATION_OF_CATABOLIC_PROCESS	41	0.6	0.908211	0	0	0.642485	5.80157
GO_EXTRACELLULAR_STRUCTURE_ORGANIZATION	41	0.2	0.644621	0	0	0.65613	4.48862
GO_RESPONSE_TO_TOXIC_SUBSTANCE	41	0.0254	0.417277	0	0	0.518617	4.65191
GO_REGULATION_OF_CELLULAR_AMIDE_METABOLIC_PROCESS	42	0.8	0.958706	0	0	0.667559	5.98316
GO_NEGATIVE_REGULATION_OF_TRANSPORT	42	0.8	0.958706	0	0	0.673058	5.96585
GO_HEART_DEVELOPMENT	42	0.5	0.875357	0	0	0.686215	5.28874
GO_EPITHELIAL_CELL_PROLIFERATION	42	0.3	0.733673	0	0	0.631292	4.75623
GO_MONOVALENT_INORGANIC_CATION_TRANSPORT	42	0.5	0.875357	0	0	0.643767	6.13828
GO_MYELOID_CELL_DIFFERENTIATION	42	1	1	0	0	0.649635	5.7052
GO_PROTEASOMAL_PROTEIN_CATABOLIC_PROCESS	42	1	1	0	0	0.654652	6.31163
GO_REGULATION_OF_GENE_EXPRESSION_EPIGENETIC	42	0.3	0.733673	0	0	0.725415	7.05657
GO_EMBRYONIC_MORPHOGENESIS	43	0.0609	0.465389	0	0	0.67514	4.78889
GO_PROTEIN_LOCALIZATION_TO_CELL_PERIPHERY	43	0.5384	0.887866	0	0	0.654565	6.03851
GO_POSITIVE_REGULATION_OF_ESTABLISHMENT_OF_PROTEIN_LOCALIZATION	43	0.4714	0.8572	0	0	0.716616	6.54878
GO_ENDOCYTOSIS	43	0.5467	0.890752	0	0	0.565363	6.14349
GO_POSITIVE_REGULATION_OF_GTPASE_ACTIVITY	43	0.7347	0.947585	0	0	0.592174	5.78828
GO_MRNA_PROCESSING	43	0.089	0.502771	0	0	0.680087	7.39088
GO_REGULATION_OF_NEURON_DIFFERENTIATION	43	0.0291	0.417277	0	0	0.656523	4.31658
GO_GLYCEROLIPID_METABOLIC_PROCESS	43	0.8875	0.985994	0	0	0.628804	6.65169
GO_POSITIVE_REGULATION_OF_DEFENSE_RESPONSE	43	0.4385	0.825344	0	0	0.655276	6.77158
GO_GAMETE_GENERATION	43	0.9326	0.996344	0	0	0.618882	5.89336
GO_REGULATION_OF_CELL_ACTIVATION	43	0.3483	0.774308	0	0	0.567113	5.56134
GO_MYELOID_LEUKOCYTE_MEDIATED_IMMUNITY	43	0.7885	0.958706	0	0	0.597046	5.96902
GO_ESTABLISHMENT_OF_LOCALIZATION_IN_CELL	44	0.9	0.992853	0	0	0.6595	5.60359
GO_PROCESS_UTILIZING_AUTOPHAGIC_MECHANISM	44	0.4	0.802516	0	0	0.714411	6.26888
GO_DEPHOSPHORYLATION	44	0.5	0.875357	0	0	0.62452	4.90644
GO_POSITIVE_REGULATION_OF_CELL_DEVELOPMENT	44	0.4	0.802516	0	0	0.637582	5.28085
GO_PHOSPHOLIPID_METABOLIC_PROCESS	44	0.4	0.802516	0	0	0.629152	6.40184
GO_PEPTIDYL_LYSINE_MODIFICATION	44	0.3	0.733673	0	0	0.596035	6.15943
GO_APOPTOTIC_SIGNALING_PATHWAY	44	0.1	0.513571	0	0	0.684353	4.66119
GO_REGULATION_OF_HEMOPOIESIS	44	0.3	0.733673	0	0	0.605261	6.25824
GO_LIPID_LOCALIZATION	44	0.1	0.513571	0	0	0.535577	6.43798
GO_SKELETAL_SYSTEM_DEVELOPMENT	44	0.1	0.513571	0	0	0.583178	5.25746
GO_REGULATION_OF_HORMONE_LEVELS	44	0.1	0.513571	0	0	0.64453	5.66983
GO_CELL_GROWTH	45	0.0312	0.417277	0	0	0.765409	4.84002
GO_NEGATIVE_REGULATION_OF_PHOSPHORYLATION	45	0.9822	1	0	0	0.652025	5.60646
GO_RESPONSE_TO_STEROID_HORMONE	45	0.1218	0.546784	0	0	0.544827	5.69508
GO_REGULATION_OF_MRNA_METABOLIC_PROCESS	45	0.734	0.947585	0	0	0.608709	6.68338
GO_NUCLEOSIDE_PHOSPHATE_BIOSYNTHETIC_PROCESS	45	0.8828	0.984082	0	0	0.662972	5.75478
GO_RAS_PROTEIN_SIGNAL_TRANSDUCTION	45	0.8099	0.958706	0	0	0.655199	6.16042
GO_RESPONSE_TO_INSULIN	46	0.1	0.513571	0	0	0.621886	4.72873
GO_REGULATION_OF_CELL_CYCLE_PHASE_TRANSITION	46	0.2	0.644621	0	0	0.555996	6.38297
GO_REGULATION_OF_ANATOMICAL_STRUCTURE_SIZE	46	0.1	0.513571	0	0	0.728528	4.78642
GO_CELLULAR_RESPONSE_TO_PEPTIDE_HORMONE_STIMULUS	46	0.2	0.644621	0	0	0.68603	5.1148
GO_REGULATION_OF_ION_TRANSPORT	46	0.8	0.958706	0	0	0.656598	5.81159
GO_COVALENT_CHROMATIN_MODIFICATION	46	0.3	0.733673	0	0	0.631763	6.20756
GO_REGULATION_OF_CYTOSKELETON_ORGANIZATION	46	0.2	0.644621	0	0	0.677478	5.31904
GO_REGULATION_OF_SYSTEM_PROCESS	46	0.9	0.992853	0	0	0.683836	5.89828
GO_MORPHOGENESIS_OF_AN_EPITHELIUM	46	0.9	0.992853	0	0	0.606614	6.50198
GO_CELL_PART_MORPHOGENESIS	46	0.0264	0.417277	0	0	0.697072	4.73541
GO_REGULATION_OF_CELL_MORPHOGENESIS	47	0.0179	0.390003	0	0	0.728228	5.07301
GO_ORGANIC_ACID_BIOSYNTHETIC_PROCESS	47	0.4144	0.814081	0	0	0.667988	5.52671
GO_LYMPHOCYTE_ACTIVATION	48	0.2	0.644621	0	0	0.63786	4.89065
GO_RESPONSE_TO_OXYGEN_LEVELS	48	0.1	0.513571	0	0	0.565258	6.30878
GO_REGULATION_OF_PROTEIN_SERINE_THREONINE_KINASE_ACTIVITY	48	0.2	0.644621	0	0	0.731417	5.89643
GO_NEGATIVE_REGULATION_OF_INTRACELLULAR_SIGNAL_TRANSDUCTION	48	0.7	0.937244	0	0	0.656955	5.34936
GO_CELL_CELL_SIGNALING_BY_WNT	49	0.3	0.733673	0	0	0.66949	6.02091
GO_CELLULAR_ION_HOMEOSTASIS	49	0.7	0.937244	0	0	0.606189	4.83604
GO_GENERATION_OF_PRECURSOR_METABOLITES_AND_ENERGY	49	0.8	0.958706	0	0	0.659026	5.34155
GO_TISSUE_MORPHOGENESIS	49	0.9	0.992853	0	0	0.602277	6.41608
GO_BEHAVIOR	49	0.3	0.733673	0	0	0.64849	4.77064
GO_REGULATION_OF_RESPONSE_TO_BIOTIC_STIMULUS	49	0.3	0.733673	0	0	0.666542	6.09546
GO_ESTABLISHMENT_OF_PROTEIN_LOCALIZATION_TO_ORGANELLE	50	0.4	0.802516	0	0	0.675057	6.61497
GO_MICROTUBULE_CYTOSKELETON_ORGANIZATION	50	0.6	0.908211	0	0	0.677906	6.74449
GO_DNA_REPAIR	50	0.1	0.513571	0	0	0.737397	6.23245
GO_REGULATION_OF_VESICLE_MEDIATED_TRANSPORT	50	0.7	0.937244	0	0	0.654883	6.39821
GO_SMALL_MOLECULE_CATABOLIC_PROCESS	50	0.2	0.644621	0	0	0.643659	5.48611
GO_REGULATION_OF_BODY_FLUID_LEVELS	50	0.7	0.937244	0	0	0.647606	6.63822
GO_POSITIVE_REGULATION_OF_KINASE_ACTIVITY	51	0.5	0.875357	0	0	0.728668	6.0606
GO_NCRNA_METABOLIC_PROCESS	51	0	0	0	0	0.749985	8.49138
GO_MUSCLE_STRUCTURE_DEVELOPMENT	51	0.6491	0.918706	0	0	0.625754	5.68435
GO_POSITIVE_REGULATION_OF_MULTI_ORGANISM_PROCESS	51	0.0905	0.502771	0	0	0.70321	7.01135
GO_CELLULAR_COMPONENT_DISASSEMBLY	51	0.061	0.465389	0	0	0.588804	6.86147
GO_RESPONSE_TO_INORGANIC_SUBSTANCE	51	0.7283	0.947585	0	0	0.671139	6.18441
GO_IMMUNE_RESPONSE_REGULATING_SIGNALING_PATHWAY	51	0.8824	0.984082	0	0	0.613325	6.357
GO_INFLAMMATORY_RESPONSE	52	0.1027	0.516373	0	0	0.700037	4.94119
GO_ACTIVATION_OF_IMMUNE_RESPONSE	52	0.9071	0.992853	0	0	0.608551	6.03876
GO_REGULATION_OF_MITOTIC_CELL_CYCLE	52	0.2263	0.668958	0	0	0.58867	6.69606
GO_POSITIVE_REGULATION_OF_LOCOMOTION	52	0.8959	0.991003	0	0	0.641053	5.3752
GO_METAL_ION_HOMEOSTASIS	52	0.8606	0.980848	0	0	0.595389	5.40878
GO_ORGANIC_ANION_TRANSPORT	52	0.7272	0.947585	0	0	0.615008	6.62663
GO_INORGANIC_ION_TRANSMEMBRANE_TRANSPORT	53	0.1596	0.590607	0	0	0.572071	6.03667
GO_RESPONSE_TO_EXTRACELLULAR_STIMULUS	53	0.972	1	0	0	0.615703	5.74504
GO_EPITHELIAL_CELL_DIFFERENTIATION	53	0.1389	0.562696	0	0	0.600474	5.0518
GO_REGULATION_OF_GTPASE_ACTIVITY	53	0.9726	1	0	0	0.624921	5.87269
GO_DEVELOPMENTAL_GROWTH	53	0.8253	0.966798	0	0	0.653529	5.40979
GO_NEGATIVE_REGULATION_OF_CELL_CYCLE	53	0.9808	1	0	0	0.626994	6.35144
GO_PEPTIDE_SECRETION	53	0.4299	0.823616	0	0	0.677928	5.65461
GO_NEGATIVE_REGULATION_OF_PHOSPHORUS_METABOLIC_PROCESS	54	1	1	0	0	0.630926	5.86665
GO_DRUG_METABOLIC_PROCESS	54	0.3	0.733673	0	0	0.609066	5.05602
GO_PROTEIN_COMPLEX_OLIGOMERIZATION	54	0.8	0.958706	0	0	0.659426	6.8492
GO_CELLULAR_RESPONSE_TO_PEPTIDE	54	0.1	0.513571	0	0	0.670388	5.1715
GO_CIRCULATORY_SYSTEM_PROCESS	55	0.6	0.908211	0	0	0.682106	5.43711
GO_WOUND_HEALING	55	0.6	0.908211	0	0	0.692167	6.50542
GO_REGULATION_OF_CELL_PROJECTION_ORGANIZATION	55	0.21	0.648026	0	0	0.63203	4.88994
GO_CYTOKINE_PRODUCTION	55	0.29	0.722981	0	0	0.688486	4.92817
GO_POSITIVE_REGULATION_OF_RESPONSE_TO_EXTERNAL_STIMULUS	55	0.35	0.774308	0	0	0.654056	6.5805
GO_REGULATION_OF_MAPK_CASCADE	55	0.81	0.958706	0	0	0.685463	5.84205
GO_SMALL_GTPASE_MEDIATED_SIGNAL_TRANSDUCTION	56	0.3	0.733673	0	0	0.610387	5.49275
GO_PROTEIN_LOCALIZATION_TO_MEMBRANE	56	0.2	0.644621	0	0	0.692932	6.39778
GO_EMBRYO_DEVELOPMENT_ENDING_IN_BIRTH_OR_EGG_HATCHING	56	0.0978	0.509552	0	0	0.532492	5.97693
GO_MULTICELLULAR_ORGANISM_REPRODUCTION	56	0.9292	0.996344	0	0	0.632528	5.88119
GO_LEUKOCYTE_MEDIATED_IMMUNITY	56	0.9007	0.992853	0	0	0.613114	6.30713
GO_CELL_CYCLE_PHASE_TRANSITION	56	0.3588	0.78341	0	0	0.604889	6.705
GO_MITOCHONDRION_ORGANIZATION	56	0.9993	1	0	0	0.634891	5.98737
GO_RIBOSE_PHOSPHATE_METABOLIC_PROCESS	56	0.8495	0.976163	0	0	0.648465	6.27197
GO_ORGANIC_HYDROXY_COMPOUND_METABOLIC_PROCESS	56	0.3365	0.757197	0	0	0.580716	6.64951
GO_CELL_ACTIVATION_INVOLVED_IN_IMMUNE_RESPONSE	56	0.5502	0.890752	0	0	0.578605	5.99865
GO_SEXUAL_REPRODUCTION	57	1	1	0	0	0.656323	6.02805
GO_NEGATIVE_REGULATION_OF_CELL_POPULATION_PROLIFERATION	57	0.046	0.445052	0	0	0.638929	4.78603
GO_CARBOHYDRATE_METABOLIC_PROCESS	57	0.327	0.752308	0	0	0.693987	5.28974
GO_REGULATION_OF_PROTEOLYSIS	57	0.473	0.8572	0	0	0.690849	6.24404
GO_CELL_SURFACE_RECEPTOR_SIGNALING_PATHWAY_INVOLVED_IN_CELL_CELL_SIGNALING	57	0.2831	0.714207	0	0	0.661576	5.73636
GO_MYELOID_LEUKOCYTE_ACTIVATION	57	0.7221	0.947585	0	0	0.582266	5.69583
GO_POSITIVE_REGULATION_OF_CELLULAR_COMPONENT_BIOGENESIS	57	0.159	0.590607	0	0	0.651988	5.22091
GO_CELL_PROJECTION_ASSEMBLY	57	0.8283	0.966798	0	0	0.605432	6.03851
GO_CELL_MORPHOGENESIS_INVOLVED_IN_DIFFERENTIATION	57	0.3769	0.787774	0	0	0.677447	5.29813
GO_CELL_DIVISION	57	0.6778	0.926498	0	0	0.649268	6.62439
GO_MULTICELLULAR_ORGANISMAL_HOMEOSTASIS	58	0.1	0.513571	0	0	0.619536	5.80913
GO_SYNAPTIC_SIGNALING	58	1	1	0	0	0.66764	6.06433
GO_REGULATION_OF_CELLULAR_PROTEIN_LOCALIZATION	58	1	1	0	0	0.645094	6.58449
GO_PURINE_CONTAINING_COMPOUND_METABOLIC_PROCESS	58	1	1	0	0	0.617243	5.96646
GO_REGULATION_OF_SMALL_MOLECULE_METABOLIC_PROCESS	59	0.5	0.875357	0	0	0.653857	6.86791
GO_HEAD_DEVELOPMENT	59	0.9	0.992853	0	0	0.594969	6.38023
GO_CELLULAR_RESPONSE_TO_LIPID	59	0.7	0.937244	0	0	0.589914	5.74782
GO_BLOOD_VESSEL_MORPHOGENESIS	59	0.5	0.875357	0	0	0.647211	5.15771
GO_CATION_TRANSMEMBRANE_TRANSPORT	60	0.4	0.802516	0	0	0.634582	6.26985
GO_COFACTOR_METABOLIC_PROCESS	60	1	1	0	0	0.622829	5.59262
GO_POSITIVE_REGULATION_OF_TRANSFERASE_ACTIVITY	60	0.1266	0.546784	0	0	0.742829	5.96148
GO_REGULATION_OF_LIPID_METABOLIC_PROCESS	60	0.1935	0.635281	0	0	0.598305	6.81571
GO_NEGATIVE_REGULATION_OF_PROTEIN_MODIFICATION_PROCESS	61	0.7	0.937244	0	0	0.624297	5.83698
GO_REGULATION_OF_CELL_ADHESION	61	0.7	0.937244	0	0	0.646343	5.47628
GO_REGULATION_OF_CELL_CYCLE_PROCESS	61	0.7	0.937244	0	0	0.611313	6.13111
GO_ORGANELLE_ASSEMBLY	62	0.26	0.697537	0	0	0.703437	6.86831
GO_G_PROTEIN_COUPLED_RECEPTOR_SIGNALING_PATHWAY	62	0.83	0.966991	0	0	0.663534	6.50862
GO_ION_HOMEOSTASIS	62	0.4	0.802516	0	0	0.584553	5.2971
GO_MODIFICATION_DEPENDENT_MACROMOLECULE_CATABOLIC_PROCESS	62	0.3	0.733673	0	0	0.667045	6.70034
GO_REGULATION_OF_GROWTH	62	0.11	0.527267	0	0	0.716915	5.07202
GO_IMPORT_INTO_CELL	62	0.06	0.465389	0	0	0.548388	5.58628
GO_NEGATIVE_REGULATION_OF_CELL_DIFFERENTIATION	62	0.89	0.985994	0	0	0.633411	5.89104
GO_METAL_ION_TRANSPORT	62	0.24	0.681499	0	0	0.620881	6.15649
GO_POSITIVE_REGULATION_OF_CELL_DEATH	62	0.4	0.802516	0	0	0.654494	5.63675
GO_CYTOKINE_MEDIATED_SIGNALING_PATHWAY	63	0.5	0.875357	0	0	0.672297	6.51703
GO_RESPONSE_TO_GROWTH_FACTOR	63	0.1	0.513571	0	0	0.635846	5.38442
GO_RESPONSE_TO_PEPTIDE_HORMONE	63	0.1	0.513571	0	0	0.632852	5.22938
GO_CELL_CELL_ADHESION	63	0.1	0.513571	0	0	0.59381	5.45376
GO_POSITIVE_REGULATION_OF_IMMUNE_RESPONSE	64	1	1	0	0	0.631984	6.25037
GO_CELLULAR_RESPONSE_TO_ORGANIC_CYCLIC_COMPOUND	64	0.2	0.644621	0	0	0.57034	5.64373
GO_CELLULAR_NITROGEN_COMPOUND_CATABOLIC_PROCESS	64	1	1	0	0	0.651458	6.0563
GO_TRANSMEMBRANE_RECEPTOR_PROTEIN_TYROSINE_KINASE_SIGNALING_PATHWAY	65	0.1	0.513571	0	0	0.626766	5.16879
GO_NERVOUS_SYSTEM_PROCESS	65	0.6	0.908211	0	0	0.623969	5.16501
GO_SUPRAMOLECULAR_FIBER_ORGANIZATION	66	0.5	0.875357	0	0	0.626881	5.5927
GO_REGULATION_OF_SECRETION	66	0.0362	0.426685	0	0	0.720696	5.90808
GO_ANION_TRANSPORT	66	0.6379	0.918675	0	0	0.582147	6.11044
GO_POSITIVE_REGULATION_OF_ORGANELLE_ORGANIZATION	66	0.5993	0.908211	0	0	0.667496	5.9895
GO_MULTI_ORGANISM_REPRODUCTIVE_PROCESS	66	0.9212	0.996344	0	0	0.651595	5.86962
GO_PEPTIDE_BIOSYNTHETIC_PROCESS	67	0.1	0.513571	0	0	0.647699	6.92863
GO_NEGATIVE_REGULATION_OF_CELLULAR_COMPONENT_ORGANIZATION	67	1	1	0	0	0.628415	6.43415
GO_ORGANELLE_LOCALIZATION	67	1	1	0	0	0.650384	6.42609
GO_MICROTUBULE_BASED_PROCESS	67	0.9	0.992853	0	0	0.672815	6.38122
GO_FATTY_ACID_METABOLIC_PROCESS	67	0.3	0.733673	0	0	0.61466	5.39312
GO_POSITIVE_REGULATION_OF_CELL_POPULATION_PROLIFERATION	68	0.9	0.992853	0	0	0.621331	5.83346
GO_CELLULAR_PROTEIN_CATABOLIC_PROCESS	68	0.4	0.802516	0	0	0.652412	6.5796
GO_POSTTRANSCRIPTIONAL_REGULATION_OF_GENE_EXPRESSION	68	0.8	0.958706	0	0	0.65819	6.35676
GO_REGULATION_OF_ESTABLISHMENT_OF_PROTEIN_LOCALIZATION	69	0.2	0.644621	0	0	0.673813	6.06159
GO_ORGANIC_CYCLIC_COMPOUND_CATABOLIC_PROCESS	69	0.6	0.908211	0	0	0.641443	6.05719
GO_RESPONSE_TO_WOUNDING	69	0.9	0.992853	0	0	0.671813	6.21682
GO_CHROMATIN_ORGANIZATION	69	0.2	0.644621	0	0	0.640504	6.54727
GO_REGULATION_OF_MULTI_ORGANISM_PROCESS	69	0.1	0.513571	0	0	0.668133	6.54914
GO_INNATE_IMMUNE_RESPONSE	70	0.4	0.802516	0	0	0.67598	6.49926
GO_CARBOHYDRATE_DERIVATIVE_BIOSYNTHETIC_PROCESS	71	0.8	0.958706	0	0	0.644186	5.89243
GO_DEVELOPMENTAL_PROCESS_INVOLVED_IN_REPRODUCTION	72	0.6	0.908211	0	0	0.60305	5.38742
GO_REGULATION_OF_NERVOUS_SYSTEM_DEVELOPMENT	72	0.1	0.513571	0	0	0.642686	4.96821
GO_REGULATION_OF_DEFENSE_RESPONSE	72	0.9	0.992853	0	0	0.645855	5.65119
GO_SIGNAL_TRANSDUCTION_BY_PROTEIN_PHOSPHORYLATION	73	0.8	0.958706	0	0	0.680495	6.38107
GO_ORGANOPHOSPHATE_BIOSYNTHETIC_PROCESS	73	1	1	0	0	0.647658	5.89658
GO_REGULATION_OF_CELLULAR_RESPONSE_TO_STRESS	73	0.2	0.644621	0	0	0.668113	4.72947
GO_RESPONSE_TO_PEPTIDE	74	0.2	0.644621	0	0	0.638304	5.26936
GO_EXOCYTOSIS	74	0.8	0.958706	0	0	0.660411	6.35524
GO_CARDIOVASCULAR_SYSTEM_DEVELOPMENT	75	0.2	0.644621	0	0	0.606702	5.28785
GO_AMIDE_BIOSYNTHETIC_PROCESS	76	0.8	0.958706	0	0	0.647722	6.87445
GO_REGULATION_OF_CELLULAR_LOCALIZATION	77	0.7	0.937244	0	0	0.642509	6.32569
GO_NEURON_DEVELOPMENT	77	0.0333	0.420047	0	0	0.664339	4.6783
GO_MEMBRANE_ORGANIZATION	77	0.1264	0.546784	0	0	0.724124	6.3223
GO_INTERSPECIES_INTERACTION_BETWEEN_ORGANISMS	77	0.0817	0.492515	0	0	0.714392	7.04943
GO_REGULATION_OF_CELL_DEVELOPMENT	78	0.1	0.513571	0	0	0.662612	5.10564
GO_REGULATION_OF_IMMUNE_RESPONSE	79	0.9	0.992853	0	0	0.646268	6.02629
GO_NEGATIVE_REGULATION_OF_CATALYTIC_ACTIVITY	79	0.2	0.644621	0	0	0.682438	6.30272
GO_REGULATION_OF_KINASE_ACTIVITY	79	0.3	0.733673	0	0	0.697763	5.93404
GO_PEPTIDE_METABOLIC_PROCESS	80	0.2	0.644621	0	0	0.64703	6.6674
GO_TUBE_MORPHOGENESIS	80	0.2	0.644621	0	0	0.631857	5.22512
GO_MRNA_METABOLIC_PROCESS	80	0.0766	0.481791	0	0	0.655915	7.07147
GO_PROTEIN_CATABOLIC_PROCESS	80	0.6044	0.909129	0	0	0.644955	6.44739
GO_CENTRAL_NERVOUS_SYSTEM_DEVELOPMENT	81	0.3	0.733673	0	0	0.587888	6.24272
GO_REGULATION_OF_CELLULAR_CATABOLIC_PROCESS	81	0.8	0.958706	0	0	0.64174	6.36822
GO_ACTIN_FILAMENT_BASED_PROCESS	81	0.065	0.465389	0	0	0.660735	5.49118
GO_POSITIVE_REGULATION_OF_INTRACELLULAR_SIGNAL_TRANSDUCTION	81	0.2417	0.681499	0	0	0.713585	5.75759
GO_EMBRYO_DEVELOPMENT	81	0.1329	0.559222	0	0	0.572946	5.59523
GO_CELLULAR_HOMEOSTASIS	81	0.2291	0.668958	0	0	0.613874	5.0778
GO_CELLULAR_RESPONSE_TO_DNA_DAMAGE_STIMULUS	81	0.289	0.722981	0	0	0.699675	5.59513
GO_CELLULAR_RESPONSE_TO_NITROGEN_COMPOUND	82	0.5	0.875357	0	0	0.628251	5.4184
GO_CATION_TRANSPORT	83	0.1	0.513571	0	0	0.638172	6.15125
GO_NEGATIVE_REGULATION_OF_DEVELOPMENTAL_PROCESS	83	0.5	0.875357	0	0	0.609093	5.52648
GO_DEFENSE_RESPONSE_TO_OTHER_ORGANISM	83	0.9	0.992853	0	0	0.636451	6.04788
GO_POSITIVE_REGULATION_OF_TRANSPORT	83	0.9	0.992853	0	0	0.667531	5.96221
GO_NEGATIVE_REGULATION_OF_CELL_DEATH	83	0.9	0.992853	0	0	0.653265	5.74332
GO_POSITIVE_REGULATION_OF_HYDROLASE_ACTIVITY	83	0.5	0.875357	0	0	0.619007	5.93827
GO_NEGATIVE_REGULATION_OF_TRANSCRIPTION_BY_RNA_POLYMERASE_II	83	0.1368	0.562696	0	0	0.587093	5.56515
GO_ANIMAL_ORGAN_MORPHOGENESIS	83	0.7706	0.956245	0	0	0.603206	5.94751
GO_RNA_PROCESSING	84	0.1	0.513571	0	0	0.69398	7.47978
GO_MITOTIC_CELL_CYCLE	85	0.1	0.513571	0	0	0.647468	6.97797
GO_PROTEIN_LOCALIZATION_TO_ORGANELLE	85	0.4	0.802516	0	0	0.696409	6.44718
GO_REGULATION_OF_CELLULAR_COMPONENT_BIOGENESIS	87	0.3	0.733673	0	0	0.655106	5.68773
GO_GROWTH	88	0.5	0.875357	0	0	0.676038	5.32601
GO_LIPID_BIOSYNTHETIC_PROCESS	88	0.6	0.908211	0	0	0.645703	6.40611
GO_NUCLEOBASE_CONTAINING_SMALL_MOLECULE_METABOLIC_PROCESS	88	0.9	0.992853	0	0	0.616991	5.87376
GO_POSITIVE_REGULATION_OF_CELL_DIFFERENTIATION	89	0.3	0.733673	0	0	0.631313	5.25684
GO_CELLULAR_RESPONSE_TO_HORMONE_STIMULUS	89	0.3	0.733673	0	0	0.638684	5.59778
GO_REGULATION_OF_TRANSFERASE_ACTIVITY	90	0.3	0.733673	0	0	0.713519	5.90824
GO_IMMUNE_SYSTEM_DEVELOPMENT	90	1	1	0	0	0.646925	6.26411
GO_DNA_METABOLIC_PROCESS	90	0.1	0.513571	0	0	0.710018	6.7361
GO_RESPONSE_TO_LIPID	90	0.4	0.802516	0	0	0.594724	5.44428
GO_POSITIVE_REGULATION_OF_IMMUNE_SYSTEM_PROCESS	90	0.7	0.937244	0	0	0.60387	5.95493
GO_CELLULAR_PROTEIN_CONTAINING_COMPLEX_ASSEMBLY	90	0.1	0.513571	0	0	0.713263	6.82781
GO_ION_TRANSMEMBRANE_TRANSPORT	91	0.7	0.937244	0	0	0.601612	6.28457
GO_CELLULAR_COMPONENT_MORPHOGENESIS	91	0.2	0.644621	0	0	0.670911	5.60389
GO_SMALL_MOLECULE_BIOSYNTHETIC_PROCESS	91	0.7	0.937244	0	0	0.648589	6.12591
GO_MONOCARBOXYLIC_ACID_METABOLIC_PROCESS	91	0.4	0.802516	0	0	0.637347	5.42168
GO_EPITHELIUM_DEVELOPMENT	91	0.1019	0.515958	0	0	0.590772	5.51417
GO_ANATOMICAL_STRUCTURE_FORMATION_INVOLVED_IN_MORPHOGENESIS	92	0.3	0.733673	0	0	0.626467	5.33875
GO_ENZYME_LINKED_RECEPTOR_PROTEIN_SIGNALING_PATHWAY	92	0.0457	0.445052	0	0	0.630365	5.41133
GO_RESPONSE_TO_CYTOKINE	96	1	1	0	0	0.631321	5.96895
GO_NEURON_DIFFERENTIATION	96	0.1	0.513571	0	0	0.646969	5.02537
GO_TUBE_DEVELOPMENT	96	0.5	0.875357	0	0	0.618105	5.4128
GO_REGULATION_OF_CELLULAR_COMPONENT_MOVEMENT	97	0.012	0.338957	0	0	0.718518	5.08148
GO_RESPONSE_TO_ORGANIC_CYCLIC_COMPOUND	97	0.1846	0.627768	0	0	0.575046	5.71606
GO_RESPONSE_TO_DRUG	98	0.1	0.513571	0	0	0.577318	6.11598
GO_IMMUNE_EFFECTOR_PROCESS	98	0.7	0.937244	0	0	0.619826	6.01924
GO_NEGATIVE_REGULATION_OF_PROTEIN_METABOLIC_PROCESS	98	0.3	0.733673	0	0	0.67187	5.90149
GO_PROTEIN_MODIFICATION_BY_SMALL_PROTEIN_CONJUGATION	99	0.6	0.908211	0	0	0.659157	5.93041
GO_REGULATION_OF_RESPONSE_TO_EXTERNAL_STIMULUS	99	0.5	0.875357	0	0	0.652278	5.44377
GO_CIRCULATORY_SYSTEM_DEVELOPMENT	99	0.5	0.875357	0	0	0.622545	5.41298
GO_REGULATION_OF_PROTEIN_LOCALIZATION	99	0.5	0.875357	0	0	0.669218	6.15042
GO_POSITIVE_REGULATION_OF_TRANSCRIPTION_BY_RNA_POLYMERASE_II	100	0.3	0.733673	0	0	0.60894	5.66165
GO_REGULATION_OF_CATABOLIC_PROCESS	100	0.7	0.937244	0	0	0.659659	6.17893
GO_CHROMOSOME_ORGANIZATION	101	0.3	0.733673	0	0	0.668752	6.86293
GO_REGULATION_OF_CELL_CYCLE	102	0.8	0.958706	0	0	0.638844	6.43169
GO_NEGATIVE_REGULATION_OF_MULTICELLULAR_ORGANISMAL_PROCESS	103	0.5	0.875357	0	0	0.650481	5.20339
GO_REGULATION_OF_ANATOMICAL_STRUCTURE_MORPHOGENESIS	104	0.0588	0.465389	0	0	0.670232	5.06805
GO_REPRODUCTION	105	1	1	0	0	0.607751	5.70589
GO_CELLULAR_MACROMOLECULE_CATABOLIC_PROCESS	106	0.8	0.958706	0	0	0.661728	6.40621
GO_NEGATIVE_REGULATION_OF_MOLECULAR_FUNCTION	107	1	1	0	0	0.656367	6.07219
GO_CELL_CYCLE_PROCESS	107	0.7	0.937244	0	0	0.645984	6.19381
GO_ORGANONITROGEN_COMPOUND_CATABOLIC_PROCESS	108	0.7	0.937244	0	0	0.662157	6.072
GO_POSITIVE_REGULATION_OF_PHOSPHORUS_METABOLIC_PROCESS	108	0.6	0.908211	0	0	0.685477	5.86668
GO_CELLULAR_AMIDE_METABOLIC_PROCESS	108	0.4	0.802516	0	0	0.645372	6.49262
GO_CARBOHYDRATE_DERIVATIVE_METABOLIC_PROCESS	110	0.9	0.992853	0	0	0.644936	5.75804
GO_OXIDATION_REDUCTION_PROCESS	110	0.0518	0.448725	0	0	0.559613	5.90817
GO_NEGATIVE_REGULATION_OF_RNA_BIOSYNTHETIC_PROCESS	111	0.1144	0.542561	0	0	0.599429	5.61524
GO_INTRACELLULAR_PROTEIN_TRANSPORT	111	0.7606	0.956245	0	0	0.638347	6.44359
GO_CHEMICAL_HOMEOSTASIS	112	0.2	0.644621	0	0	0.600937	5.59019
GO_RESPONSE_TO_BIOTIC_STIMULUS	113	0.8	0.958706	0	0	0.632238	5.89896
GO_POSITIVE_REGULATION_OF_CELLULAR_COMPONENT_ORGANIZATION	114	0.2	0.644621	0	0	0.662489	5.53639
GO_NEGATIVE_REGULATION_OF_SIGNALING	114	0.7	0.937244	0	0	0.621214	5.55184
GO_REGULATION_OF_ORGANELLE_ORGANIZATION	115	0.5	0.875357	0	0	0.682803	6.40861
GO_CELL_ACTIVATION	118	0.8	0.958706	0	0	0.595669	5.84977
GO_BIOLOGICAL_ADHESION	118	0.8	0.958706	0	0	0.633471	5.72962
GO_POSITIVE_REGULATION_OF_PROTEIN_MODIFICATION_PROCESS	119	0.5	0.875357	0	0	0.682792	5.75558
GO_PROTEIN_MODIFICATION_BY_SMALL_PROTEIN_CONJUGATION_OR_REMOVAL	120	0.9	0.992853	0	0	0.658119	6.06696
GO_CELLULAR_RESPONSE_TO_OXYGEN_CONTAINING_COMPOUND	120	0.7	0.937244	0	0	0.620413	5.5601
GO_ORGANOPHOSPHATE_METABOLIC_PROCESS	120	0.9	0.992853	0	0	0.630202	5.84341
GO_RESPONSE_TO_HORMONE	120	0.2	0.644621	0	0	0.613494	5.82744
GO_RESPONSE_TO_NITROGEN_COMPOUND	121	0.1429	0.562696	0	0	0.618971	5.60048
GO_POSITIVE_REGULATION_OF_DEVELOPMENTAL_PROCESS	121	0.3969	0.802516	0	0	0.630721	5.18866
GO_MACROMOLECULE_CATABOLIC_PROCESS	122	0.6	0.908211	0	0	0.657248	6.30219
GO_RESPONSE_TO_ABIOTIC_STIMULUS	123	0.1	0.513571	0	0	0.593655	5.96617
GO_CELLULAR_LIPID_METABOLIC_PROCESS	124	0.1	0.513571	0	0	0.634387	5.65366
GO_DEFENSE_RESPONSE	125	0.4	0.802516	0	0	0.628301	5.5524
GO_CELL_PROJECTION_ORGANIZATION	126	0.24	0.681499	0	0	0.62326	5.34344
GO_REGULATION_OF_CELL_POPULATION_PROLIFERATION	126	0.17	0.615305	0	0	0.625007	5.33813
GO_PEPTIDYL_AMINO_ACID_MODIFICATION	128	0.2	0.644621	0	0	0.634176	5.54511
GO_CYTOSKELETON_ORGANIZATION	130	0.1	0.513571	0	0	0.662471	5.94818
GO_REGULATION_OF_HYDROLASE_ACTIVITY	130	1	1	0	0	0.648812	6.01845
GO_SECRETION	130	0.9	0.992853	0	0	0.645013	5.94376
GO_REGULATION_OF_IMMUNE_SYSTEM_PROCESS	131	0.9	0.992853	0	0	0.623755	5.82339
GO_NEUROGENESIS	132	0.3	0.733673	0	0	0.635288	5.24557
GO_CELL_CELL_SIGNALING	132	0.3	0.733673	0	0	0.652711	5.89111
GO_NEGATIVE_REGULATION_OF_NUCLEOBASE_CONTAINING_COMPOUND_METABOLIC_PROCESS	134	0.6	0.908211	0	0	0.612906	5.82812
GO_ION_TRANSPORT	137	0.4	0.802516	0	0	0.601509	6.08353
GO_NEGATIVE_REGULATION_OF_BIOSYNTHETIC_PROCESS	138	0.9	0.992853	0	0	0.632469	5.79915
GO_CELL_MOTILITY	138	0.0303	0.417277	0	0	0.689165	5.36415
GO_PROTEOLYSIS	140	0.7	0.937244	0	0	0.654986	5.99978
GO_REGULATION_OF_RESPONSE_TO_STRESS	142	0.6	0.908211	0	0	0.655806	5.32654
GO_ORGANIC_ACID_METABOLIC_PROCESS	144	1	1	0	0	0.619571	5.89618
GO_POSITIVE_REGULATION_OF_CATALYTIC_ACTIVITY	144	0.6	0.908211	0	0	0.657733	5.92879
GO_TRANSMEMBRANE_TRANSPORT	145	0.7	0.937244	0	0	0.600799	6.08964
GO_POSITIVE_REGULATION_OF_RNA_METABOLIC_PROCESS	145	0.4	0.802516	0	0	0.603762	5.8973
GO_NEGATIVE_REGULATION_OF_RESPONSE_TO_STIMULUS	145	0.0652	0.465389	0	0	0.658995	5.18386
GO_REGULATION_OF_CELL_DEATH	148	0.9	0.992853	0	0	0.659486	5.73334
GO_REGULATION_OF_TRANSPORT	149	0.8	0.958706	0	0	0.662044	5.85908
GO_LOCOMOTION	149	0.2	0.644621	0	0	0.687584	5.38719
GO_POSITIVE_REGULATION_OF_MULTICELLULAR_ORGANISMAL_PROCESS	152	0.7	0.937244	0	0	0.64254	5.46682
GO_CELLULAR_RESPONSE_TO_ENDOGENOUS_STIMULUS	153	0.2	0.644621	0	0	0.623656	5.66943
GO_REGULATION_OF_PHOSPHORYLATION	153	0.4	0.802516	0	0	0.689048	5.87893
GO_CELL_CYCLE	156	0.7	0.937244	0	0	0.650634	6.53623
GO_REGULATION_OF_INTRACELLULAR_SIGNAL_TRANSDUCTION	160	0.8	0.958706	0	0	0.660824	5.7387
GO_LIPID_METABOLIC_PROCESS	163	0.2	0.644621	0	0	0.61226	5.76106
GO_POSITIVE_REGULATION_OF_PROTEIN_METABOLIC_PROCESS	164	0.6	0.908211	0	0	0.672851	6.02998
GO_POSITIVE_REGULATION_OF_NUCLEOBASE_CONTAINING_COMPOUND_METABOLIC_PROCESS	166	0.5	0.875357	0	0	0.616041	6.08164
GO_POSITIVE_REGULATION_OF_SIGNALING	167	0.3	0.733673	0	0	0.6815	5.75901
GO_INTRACELLULAR_TRANSPORT	169	0.1	0.513571	0	0	0.655715	6.63194
GO_REGULATION_OF_CELL_DIFFERENTIATION	169	0.3	0.733673	0	0	0.629181	5.44364
GO_REGULATION_OF_PHOSPHORUS_METABOLIC_PROCESS	170	0.8	0.958706	0	0	0.675171	5.93255
GO_RESPONSE_TO_OXYGEN_CONTAINING_COMPOUND	171	0.1	0.513571	0	0	0.60581	5.44686
GO_POSITIVE_REGULATION_OF_CELLULAR_BIOSYNTHETIC_PROCESS	172	0.7	0.937244	0	0	0.624321	6.14084
GO_POSITIVE_REGULATION_OF_MOLECULAR_FUNCTION	173	0.5	0.875357	0	0	0.660507	6.04555
GO_REGULATION_OF_PROTEIN_MODIFICATION_PROCESS	176	0.9	0.992853	0	0	0.663793	5.69606
GO_PROTEIN_CONTAINING_COMPLEX_ASSEMBLY	176	0.3	0.733673	0	0	0.685893	6.81654
GO_ORGANONITROGEN_COMPOUND_BIOSYNTHETIC_PROCESS	181	1	1	0	0	0.640433	6.175
GO_RESPONSE_TO_ENDOGENOUS_STIMULUS	182	0.1	0.513571	0	0	0.614535	5.95384
GO_PROTEIN_PHOSPHORYLATION	184	0.7	0.937244	0	0	0.661426	5.68166
GO_CELLULAR_MACROMOLECULE_LOCALIZATION	191	0.3	0.733673	0	0	0.673328	6.40771
GO_HOMEOSTATIC_PROCESS	193	0.6	0.908211	0	0	0.626092	5.62447
GO_SMALL_MOLECULE_METABOLIC_PROCESS	230	0.5	0.875357	0	0	0.612705	5.92849
GO_SYNAPTIC_VESICLE_EXOCYTOSIS	11	0.0235	0.417277	0.0001	0.00183333	0.881885	7.41354
GO_FC_EPSILON_RECEPTOR_SIGNALING_PATHWAY	11	0.0168	0.388709	0.0001	0.00183333	0.797586	9.38937
GO_INNATE_IMMUNE_RESPONSE_ACTIVATING_CELL_SURFACE_RECEPTOR_SIGNALING_PATHWAY	12	0.0548	0.463544	0.0001	0.00183333	0.779391	8.76578
GO_NEGATIVE_REGULATION_OF_DNA_METABOLIC_PROCESS	12	0.0158	0.388709	0.0001	0.00183333	0.855752	8.0258
GO_IMPORT_ACROSS_PLASMA_MEMBRANE	14	0.3	0.733673	0.0001	0.00183333	0.618954	4.00155
GO_SCF_DEPENDENT_PROTEASOMAL_UBIQUITIN_DEPENDENT_PROTEIN_CATABOLIC_PROCESS	14	0.3	0.733673	0.0001	0.00183333	0.669012	7.94392
GO_REGULATION_OF_CELL_JUNCTION_ASSEMBLY	14	1	1	0.0001	0.00183333	0.722455	6.19834
GO_APOPTOTIC_MITOCHONDRIAL_CHANGES	14	0.6	0.908211	0.0001	0.00183333	0.733048	4.62062
GO_ENDOPLASMIC_RETICULUM_TO_GOLGI_VESICLE_MEDIATED_TRANSPORT	14	0.9	0.992853	0.0001	0.00183333	0.753606	6.7924
GO_REGULATION_OF_ALCOHOL_BIOSYNTHETIC_PROCESS	14	0.0131	0.338957	0.0001	0.00183333	0.782433	9.18057
GO_IMPORT_INTO_NUCLEUS	14	0.4074	0.80528	0.0001	0.00183333	0.644753	7.50532
GO_PYRUVATE_METABOLIC_PROCESS	15	0.7967	0.958706	0.0001	0.00183333	0.719099	5.62563
GO_DETECTION_OF_STIMULUS	15	0.2411	0.681499	0.0001	0.00183333	0.726961	7.09643
GO_REGULATION_OF_CALCIUM_ION_TRANSPORT	15	0.5759	0.897595	0.0001	0.00183333	0.706533	4.70622
GO_ANTIGEN_PROCESSING_AND_PRESENTATION_OF_PEPTIDE_ANTIGEN	19	0.6	0.908211	0.0001	0.00183333	0.722233	7.57175
GO_VESICLE_MEDIATED_TRANSPORT_IN_SYNAPSE	19	0.6	0.908211	0.0001	0.00183333	0.741659	7.13213
GO_REGULATION_OF_LEUKOCYTE_DIFFERENTIATION	19	0.6	0.908211	0.0001	0.00183333	0.546731	4.73598
GO_POSITIVE_REGULATION_OF_PEPTIDASE_ACTIVITY	19	0.6	0.908211	0.0001	0.00183333	0.711724	7.03286
GO_REGULATION_OF_PHOSPHATASE_ACTIVITY	20	0.7	0.937244	0.0001	0.00183333	0.544495	5.01195
GO_REGULATION_OF_FAT_CELL_DIFFERENTIATION	20	0.1	0.513571	0.0001	0.00183333	0.649395	3.73403
GO_POSITIVE_REGULATION_OF_EPITHELIAL_CELL_PROLIFERATION	20	0.9	0.992853	0.0001	0.00183333	0.611235	5.72632
GO_REGULATION_OF_OSSIFICATION	20	0.6	0.908211	0.0001	0.00183333	0.601058	5.56088
GO_REGULATION_OF_CATION_TRANSMEMBRANE_TRANSPORT	20	0.7	0.937244	0.0001	0.00183333	0.670405	5.886
GO_RESPONSE_TO_HEAT	20	0.9	0.992853	0.0001	0.00183333	0.580779	5.26977
GO_REGULATION_OF_GENERATION_OF_PRECURSOR_METABOLITES_AND_ENERGY	20	0.6	0.908211	0.0001	0.00183333	0.696575	5.65187
GO_PROTEIN_AUTOPHOSPHORYLATION	20	0.2	0.644621	0.0001	0.00183333	0.694925	5.74022
GO_RESPONSE_TO_PURINE_CONTAINING_COMPOUND	20	0.6	0.908211	0.0001	0.00183333	0.604693	5.96787
GO_B_CELL_ACTIVATION	20	0.7	0.937244	0.0001	0.00183333	0.586245	4.57516
GO_REGULATION_OF_PROTEIN_LOCALIZATION_TO_MEMBRANE	20	0.9	0.992853	0.0001	0.00183333	0.592946	6.12815
GO_INOSITOL_LIPID_MEDIATED_SIGNALING	20	0.7	0.937244	0.0001	0.00183333	0.69358	4.90017
GO_MULTICELLULAR_ORGANISM_GROWTH	21	0.49	0.872717	0.0001	0.00183333	0.552253	5.09889
GO_REGULATION_OF_CYTOSOLIC_CALCIUM_ION_CONCENTRATION	21	0.8782	0.984082	0.0001	0.00183333	0.714417	5.63069
GO_ERK1_AND_ERK2_CASCADE	21	0.985	1	0.0001	0.00183333	0.62479	5.42766
GO_ENDOTHELIAL_CELL_PROLIFERATION	21	0.3975	0.802516	0.0001	0.00183333	0.614774	4.97941
GO_RESPONSE_TO_TOPOLOGICALLY_INCORRECT_PROTEIN	21	0.337	0.757197	0.0001	0.00183333	0.691973	6.45077
GO_GLIAL_CELL_DIFFERENTIATION	21	0.2286	0.668958	0.0001	0.00183333	0.562339	6.37471
GO_ORGANIC_HYDROXY_COMPOUND_TRANSPORT	21	0.9508	0.999873	0.0001	0.00183333	0.592905	5.88489
GO_SEX_DIFFERENTIATION	21	0.9453	0.998166	0.0001	0.00183333	0.663493	5.47559
GO_CELLULAR_RESPONSE_TO_ACID_CHEMICAL	21	0.4037	0.804045	0.0001	0.00183333	0.553279	5.8085
GO_REGULATION_OF_LYMPHOCYTE_ACTIVATION	25	0.2326	0.668958	0.0001	0.00183333	0.523027	4.93847
GO_NEGATIVE_REGULATION_OF_NERVOUS_SYSTEM_DEVELOPMENT	25	0.8479	0.976163	0.0001	0.00183333	0.588149	5.34979
GO_ENERGY_DERIVATION_BY_OXIDATION_OF_ORGANIC_COMPOUNDS	25	0.4812	0.8628	0.0001	0.00183333	0.599752	6.02282
GO_LIPID_OXIDATION	25	0.4357	0.824958	0.0001	0.00183333	0.586975	5.86615
GO_NEGATIVE_REGULATION_OF_VIRAL_PROCESS	10	0.0068	0.283816	0.0002	0.00275	0.897275	8.46941
GO_REGULATION_OF_AXONOGENESIS	11	0.0919	0.502771	0.0002	0.00275	0.805492	3.39951
GO_POSITIVE_REGULATION_OF_PROTEIN_POLYMERIZATION	11	0.0048	0.267057	0.0002	0.00275	0.782848	3.22975
GO_NEPHRON_DEVELOPMENT	11	0.0852	0.495182	0.0002	0.00275	0.84078	3.14392
GO_REGULATION_OF_SMOOTHENED_SIGNALING_PATHWAY	11	0.2195	0.665909	0.0002	0.00275	0.777123	5.1636
GO_REGULATION_OF_ESTABLISHMENT_OF_PLANAR_POLARITY	14	0.6	0.908211	0.0002	0.00275	0.724043	7.87632
GO_POSITIVE_REGULATION_OF_ERK1_AND_ERK2_CASCADE	14	0.9	0.992853	0.0002	0.00275	0.709274	6.19523
GO_ACTIN_POLYMERIZATION_OR_DEPOLYMERIZATION	14	0.1	0.513571	0.0002	0.00275	0.693474	3.86937
GO_CELL_CELL_JUNCTION_ORGANIZATION	14	0.3	0.733673	0.0002	0.00275	0.773694	6.8262
GO_GASTRULATION	14	0.5	0.875357	0.0002	0.00275	0.730717	5.39206
GO_STEROL_BIOSYNTHETIC_PROCESS	14	0.1926	0.635281	0.0002	0.00275	0.710194	8.6069
GO_SPROUTING_ANGIOGENESIS	14	0.7348	0.947585	0.0002	0.00275	0.728001	5.78377
GO_REGULATION_OF_PROTEIN_POLYMERIZATION	16	0.2	0.644621	0.0002	0.00275	0.719838	4.24598
GO_POSITIVE_REGULATION_OF_BINDING	16	0.6	0.908211	0.0002	0.00275	0.717728	6.68304
GO_TUBE_FORMATION	16	1	1	0.0002	0.00275	0.65126	5.94821
GO_POSITIVE_REGULATION_OF_MITOCHONDRION_ORGANIZATION	16	0.4	0.802516	0.0002	0.00275	0.725198	6.07824
GO_PROTEIN_PROCESSING	16	0.4	0.802516	0.0002	0.00275	0.636326	4.48061
GO_REGULATION_OF_TRANSPORTER_ACTIVITY	17	0.8784	0.984082	0.0002	0.00275	0.627737	6.30137
GO_HORMONE_METABOLIC_PROCESS	17	0.1603	0.590607	0.0002	0.00275	0.559653	6.11253
GO_PROTEIN_METHYLATION	17	0.0839	0.49446	0.0002	0.00275	0.51793	6.7232
GO_MICROTUBULE_BASED_TRANSPORT	17	0.8238	0.966798	0.0002	0.00275	0.617263	4.57211
GO_DRUG_TRANSPORT	17	0.8013	0.958706	0.0002	0.00275	0.657236	6.54528
GO_UNSATURATED_FATTY_ACID_METABOLIC_PROCESS	17	0.4786	0.860283	0.0002	0.00275	0.672254	4.91349
GO_PHOSPHATIDYLINOSITOL_3_KINASE_SIGNALING	17	0.3796	0.788822	0.0002	0.00275	0.705978	5.04376
GO_RESPONSE_TO_INTERFERON_GAMMA	17	0.721	0.947585	0.0002	0.00275	0.706994	6.03175
GO_REGULATION_OF_MORPHOGENESIS_OF_AN_EPITHELIUM	17	0.6736	0.926039	0.0002	0.00275	0.639848	7.13112
GO_POSITIVE_REGULATION_OF_PEPTIDYL_TYROSINE_PHOSPHORYLATION	17	0.9468	0.998166	0.0002	0.00275	0.668158	5.02885
GO_CELLULAR_RESPONSE_TO_TOXIC_SUBSTANCE	17	0.247	0.685687	0.0002	0.00275	0.549271	4.95411
GO_NCRNA_TRANSCRIPTION	17	0.2932	0.724417	0.0002	0.00275	0.694109	7.6464
GO_COLLAGEN_METABOLIC_PROCESS	17	0.953	1	0.0002	0.00275	0.658628	5.54453
GO_REGULATION_OF_CELLULAR_CARBOHYDRATE_METABOLIC_PROCESS	17	0.4742	0.8572	0.0002	0.00275	0.692307	4.96758
GO_SULFUR_COMPOUND_BIOSYNTHETIC_PROCESS	17	0.0701	0.465389	0.0002	0.00275	0.666653	4.06259
GO_POSITIVE_REGULATION_OF_COLD_INDUCED_THERMOGENESIS	17	0.1195	0.546784	0.0002	0.00275	0.678966	4.97745
GO_REGULATION_OF_PROTEIN_BINDING	17	0.8416	0.97354	0.0002	0.00275	0.643053	7.24149
GO_HEART_MORPHOGENESIS	17	0.3658	0.78341	0.0002	0.00275	0.685494	6.04854
GO_REGULATION_OF_MACROAUTOPHAGY	18	0.6441	0.918675	0.0002	0.00275	0.660611	5.41614
GO_STRIATED_MUSCLE_CONTRACTION	18	0.7354	0.947585	0.0002	0.00275	0.627625	6.27119
GO_REGULATION_OF_CELLULAR_PROTEIN_CATABOLIC_PROCESS	18	0.8488	0.976163	0.0002	0.00275	0.629964	6.92121
GO_MUSCLE_CELL_PROLIFERATION	18	0.5149	0.879277	0.0002	0.00275	0.634234	4.54304
GO_MULTICELLULAR_ORGANISMAL_SIGNALING	18	0.1356	0.562696	0.0002	0.00275	0.713084	6.60018
GO_MESENCHYME_DEVELOPMENT	18	0.326	0.752308	0.0002	0.00275	0.623094	4.23849
GO_RNA_MODIFICATION	18	0.8499	0.976163	0.0002	0.00275	0.612838	6.76364
GO_CYTOKINE_SECRETION	18	0.9984	1	0.0002	0.00275	0.650315	5.44677
GO_NEGATIVE_REGULATION_OF_CELL_ACTIVATION	19	0.1	0.513571	0.0002	0.00275	0.667285	3.71091
GO_SUBSTRATE_ADHESION_DEPENDENT_CELL_SPREADING	19	0.7	0.937244	0.0002	0.00275	0.697861	6.06685
GO_STRIATED_MUSCLE_CELL_DIFFERENTIATION	19	0.9	0.992853	0.0002	0.00275	0.665154	6.28832
GO_TELENCEPHALON_DEVELOPMENT	19	0.6	0.908211	0.0002	0.00275	0.567177	6.49358
GO_T_CELL_RECEPTOR_SIGNALING_PATHWAY	19	0.4	0.802516	0.0002	0.00275	0.618778	8.21304
GO_REGULATION_OF_BLOOD_PRESSURE	19	0.6	0.908211	0.0002	0.00275	0.663665	4.50212
GO_REGULATION_OF_SYNAPSE_STRUCTURE_OR_ACTIVITY	19	0.6	0.908211	0.0002	0.00275	0.656832	5.5893
GO_FATTY_ACID_DERIVATIVE_METABOLIC_PROCESS	19	0.2	0.644621	0.0002	0.00275	0.70865	4.4193
GO_BONE_DEVELOPMENT	19	0.5	0.875357	0.0002	0.00275	0.593804	5.18686
GO_MONOVALENT_INORGANIC_CATION_HOMEOSTASIS	19	0.9	0.992853	0.0002	0.00275	0.586016	5.23417
GO_CALCIUM_ION_TRANSMEMBRANE_TRANSPORT	19	0.7	0.937244	0.0002	0.00275	0.541463	5.0624
GO_DEVELOPMENT_OF_PRIMARY_SEXUAL_CHARACTERISTICS	19	0.9	0.992853	0.0002	0.00275	0.632906	5.63476
GO_POSITIVE_REGULATION_OF_INTRACELLULAR_TRANSPORT	19	0.8	0.958706	0.0002	0.00275	0.675777	6.35963
GO_CELLULAR_MODIFIED_AMINO_ACID_METABOLIC_PROCESS	19	0.8	0.958706	0.0002	0.00275	0.65521	5.7588
GO_RESPONSE_TO_INTERLEUKIN_1	19	0.6	0.908211	0.0002	0.00275	0.576396	7.30173
GO_NEUTRAL_LIPID_METABOLIC_PROCESS	19	0.6	0.908211	0.0002	0.00275	0.669262	7.95939
GO_POSITIVE_REGULATION_OF_PROTEIN_CATABOLIC_PROCESS	19	0.7	0.937244	0.0002	0.00275	0.663936	5.54473
GO_CELLULAR_RESPONSE_TO_XENOBIOTIC_STIMULUS	19	0.4	0.802516	0.0002	0.00275	0.548483	3.71625
GO_RHO_PROTEIN_SIGNAL_TRANSDUCTION	19	0.6	0.908211	0.0002	0.00275	0.59085	5.06799
GO_POSITIVE_REGULATION_OF_VASCULATURE_DEVELOPMENT	19	1	1	0.0002	0.00275	0.603643	5.54051
GO_CELLULAR_RESPONSE_TO_TOPOLOGICALLY_INCORRECT_PROTEIN	19	0.6	0.908211	0.0002	0.00275	0.716197	6.55485
GO_NEGATIVE_REGULATION_OF_DNA_BINDING_TRANSCRIPTION_FACTOR_ACTIVITY	19	0.1	0.513571	0.0002	0.00275	0.595005	4.63088
GO_POSITIVE_REGULATION_OF_TRANSMEMBRANE_TRANSPORT	19	0.9	0.992853	0.0002	0.00275	0.646796	5.77058
GO_LEUKOCYTE_CELL_CELL_ADHESION	21	0.2632	0.703497	0.0002	0.00275	0.631994	5.0498
GO_REGULATION_OF_INTRACELLULAR_PROTEIN_TRANSPORT	22	0.6406	0.918675	0.0002	0.00275	0.552569	6.26391
GO_LEUKOCYTE_PROLIFERATION	22	0.5068	0.875357	0.0002	0.00275	0.614474	5.21352
GO_POSITIVE_REGULATION_OF_CELL_ACTIVATION	22	0.9421	0.998166	0.0002	0.00275	0.615668	6.52892
GO_MONOCARBOXYLIC_ACID_TRANSPORT	22	0.174	0.616286	0.0002	0.00275	0.558424	7.21164
GO_MONOCARBOXYLIC_ACID_CATABOLIC_PROCESS	22	0.5715	0.897595	0.0002	0.00275	0.575148	6.37529
GO_SKELETAL_MUSCLE_ORGAN_DEVELOPMENT	10	0.0226	0.417277	0.0003	0.0033	0.900997	3
GO_DEVELOPMENTAL_MATURATION	18	0.9836	1	0.0003	0.0033	0.583115	5.61146
GO_POSITIVE_REGULATION_OF_CELL_CELL_ADHESION	18	0.939	0.998166	0.0003	0.0033	0.615448	5.15461
GO_LYMPHOCYTE_MEDIATED_IMMUNITY	19	0.9	0.992853	0.0003	0.0033	0.645344	7.25268
GO_TISSUE_HOMEOSTASIS	19	0.8	0.958706	0.0003	0.0033	0.615632	7.46651
GO_PLATELET_ACTIVATION	19	0.7	0.937244	0.0003	0.0033	0.635326	7.65596
GO_RNA_3_END_PROCESSING	19	0.6	0.908211	0.0003	0.0033	0.644224	7.7737
GO_REGULATION_OF_PROTEIN_MODIFICATION_BY_SMALL_PROTEIN_CONJUGATION_OR_REMOVAL	23	0.7	0.937244	0.0003	0.0033	0.590031	5.82406
GO_HEMATOPOIETIC_PROGENITOR_CELL_DIFFERENTIATION	23	0.8	0.958706	0.0003	0.0033	0.642126	7.06191
GO_REGULATION_OF_TRANSMEMBRANE_RECEPTOR_PROTEIN_SERINE_THREONINE_KINASE_SIGNALING_PATHWAY	23	0.5	0.875357	0.0003	0.0033	0.610879	6.24103
GO_REGULATION_OF_DNA_RECOMBINATION	10	0.083	0.493198	0.0004	0.00366667	0.88043	8.93105
GO_SECONDARY_METABOLIC_PROCESS	10	0.0683	0.465389	0.0004	0.00366667	0.802766	2.15799
GO_RNA_PHOSPHODIESTER_BOND_HYDROLYSIS_ENDONUCLEOLYTIC	10	0.083	0.493198	0.0004	0.00366667	0.864408	9.02129
GO_REGULATION_OF_MUSCLE_ORGAN_DEVELOPMENT	10	0.1437	0.562696	0.0004	0.00366667	0.837206	3.35003
GO_CYTOKINESIS	12	0.1	0.513571	0.0004	0.00366667	0.77486	5.26414
GO_REGULATION_OF_CARBOHYDRATE_CATABOLIC_PROCESS	12	0.1062	0.521886	0.0004	0.00366667	0.840683	5.81061
GO_ANTIGEN_PROCESSING_AND_PRESENTATION_OF_EXOGENOUS_PEPTIDE_ANTIGEN_VIA_MHC_CLASS_I	12	0.0854	0.495182	0.0004	0.00366667	0.756502	8.47999
GO_BLOOD_VESSEL_ENDOTHELIAL_CELL_MIGRATION	12	0.5608	0.897595	0.0004	0.00366667	0.751556	5.06731
GO_TYPE_I_INTERFERON_PRODUCTION	12	0.2536	0.693302	0.0004	0.00366667	0.731821	4.02249
GO_EYE_MORPHOGENESIS	12	0.2075	0.644621	0.0004	0.00366667	0.788294	6.06275
GO_NUCLEOSOME_ORGANIZATION	12	0.2411	0.681499	0.0004	0.00366667	0.804456	7.91804
GO_GLUCOSE_IMPORT	12	0.0778	0.481791	0.0004	0.00366667	0.753326	5.29212
GO_AUTOPHAGY_OF_MITOCHONDRION	12	0.2305	0.668958	0.0004	0.00366667	0.751454	7.02351
GO_EAR_DEVELOPMENT	12	0.0886	0.502771	0.0004	0.00366667	0.786706	5.1987
GO_TOLL_LIKE_RECEPTOR_SIGNALING_PATHWAY	14	0.5	0.875357	0.0004	0.00366667	0.730775	5.05661
GO_CELL_SUBSTRATE_JUNCTION_ORGANIZATION	14	0.9642	1	0.0004	0.00366667	0.714528	5.71673
GO_REGULATION_OF_WOUND_HEALING	14	0.957	1	0.0004	0.00366667	0.648379	5.67287
GO_POSITIVE_REGULATION_OF_LEUKOCYTE_DIFFERENTIATION	14	0.6478	0.918675	0.0004	0.00366667	0.582255	6.03427
GO_PROTEIN_O_LINKED_GLYCOSYLATION	14	0.7142	0.947435	0.0004	0.00366667	0.644412	5.05595
GO_AMINE_METABOLIC_PROCESS	14	0.0684	0.465389	0.0004	0.00366667	0.600197	8.21939
GO_POSTSYNAPSE_ORGANIZATION	14	0.3935	0.802516	0.0004	0.00366667	0.706025	5.54141
GO_CARTILAGE_DEVELOPMENT	15	0.2512	0.692003	0.0004	0.00366667	0.594222	5.89663
GO_REGULATION_OF_CELL_MATRIX_ADHESION	15	0.8422	0.97354	0.0004	0.00366667	0.681787	6.15607
GO_TUMOR_NECROSIS_FACTOR_MEDIATED_SIGNALING_PATHWAY	15	0.2714	0.704464	0.0004	0.00366667	0.638209	7.78631
GO_RESPIRATORY_SYSTEM_DEVELOPMENT	15	0.624	0.91472	0.0004	0.00366667	0.646489	6.12522
GO_REGULATION_OF_CELLULAR_RESPONSE_TO_TRANSFORMING_GROWTH_FACTOR_BETA_STIMULUS	15	0.7506	0.951819	0.0004	0.00366667	0.667246	5.72731
GO_POSITIVE_REGULATION_OF_STRESS_ACTIVATED_PROTEIN_KINASE_SIGNALING_CASCADE	15	0.4204	0.819153	0.0004	0.00366667	0.687598	4.8962
GO_NEUROTRANSMITTER_METABOLIC_PROCESS	15	0.2309	0.668958	0.0004	0.00366667	0.68395	4.20936
GO_CHROMATIN_ASSEMBLY_OR_DISASSEMBLY	15	0.6351	0.918675	0.0004	0.00366667	0.729967	7.03167
GO_MACROMOLECULE_DEACYLATION	15	0.6079	0.910584	0.0004	0.00366667	0.685775	5.976
GO_CELLULAR_RESPONSE_TO_CARBOHYDRATE_STIMULUS	15	0.5787	0.897595	0.0004	0.00366667	0.612742	6.2041
GO_SKELETAL_SYSTEM_MORPHOGENESIS	15	0.0419	0.443031	0.0004	0.00366667	0.593815	5.87902
GO_REGULATION_OF_T_CELL_ACTIVATION	19	0.6	0.908211	0.0004	0.00366667	0.57009	4.98176
GO_RESPONSE_TO_ANTIBIOTIC	21	0.2701	0.70363	0.0004	0.00366667	0.543816	6.91587
GO_RECEPTOR_METABOLIC_PROCESS	21	0.5031	0.875357	0.0004	0.00366667	0.520429	5.98316
GO_ANTIGEN_RECEPTOR_MEDIATED_SIGNALING_PATHWAY	21	0.2407	0.681499	0.0004	0.00366667	0.573205	7.62605
GO_ANAPHASE_PROMOTING_COMPLEX_DEPENDENT_CATABOLIC_PROCESS	10	0.0774	0.481791	0.0005	0.00392857	0.758081	9.54719
GO_AMMONIUM_TRANSPORT	10	0.1793	0.622557	0.0005	0.00392857	0.810835	6.86199
GO_CELLULAR_RESPONSE_TO_VASCULAR_ENDOTHELIAL_GROWTH_FACTOR_STIMULUS	11	0.1543	0.586993	0.0005	0.00392857	0.824117	4.42222
GO_NEGATIVE_REGULATION_OF_HEMOPOIESIS	11	0.433	0.823616	0.0005	0.00392857	0.710228	4.04379
GO_POSITIVE_REGULATION_OF_HORMONE_SECRETION	11	0.175	0.616789	0.0005	0.00392857	0.770594	5.22544
GO_REGULATION_OF_CHOLESTEROL_METABOLIC_PROCESS	11	0.0287	0.417277	0.0005	0.00392857	0.823976	9.53222
GO_NEGATIVE_REGULATION_OF_SMALL_MOLECULE_METABOLIC_PROCESS	11	0.5306	0.881066	0.0005	0.00392857	0.743562	6.06434
GO_FERTILIZATION	11	0.1899	0.632787	0.0005	0.00392857	0.846872	7.89386
GO_VESICLE_BUDDING_FROM_MEMBRANE	11	0.4971	0.875357	0.0005	0.00392857	0.78374	7.17409
GO_CELLULAR_RESPONSE_TO_NUTRIENT	11	0.3998	0.802516	0.0005	0.00392857	0.66352	4.43634
GO_MUSCLE_ADAPTATION	11	0.1737	0.616286	0.0005	0.00392857	0.797952	4.06763
GO_REGULATION_OF_STEM_CELL_DIFFERENTIATION	13	0.193	0.635281	0.0005	0.00392857	0.697975	8.22347
GO_REGULATION_OF_LIPID_LOCALIZATION	16	0.8	0.958706	0.0005	0.00392857	0.585341	6.10557
GO_REGULATION_OF_CHROMATIN_ORGANIZATION	16	0.5	0.875357	0.0005	0.00392857	0.576891	6.60845
GO_NEGATIVE_REGULATION_OF_CELL_CELL_ADHESION	16	0.5	0.875357	0.0005	0.00392857	0.64708	4.60337
GO_REGULATION_OF_ENDOCYTOSIS	16	0.3	0.733673	0.0005	0.00392857	0.563356	6.97473
GO_POSITIVE_REGULATION_OF_I_KAPPAB_KINASE_NF_KAPPAB_SIGNALING	16	1	1	0.0005	0.00392857	0.625212	5.28327
GO_POSITIVE_REGULATION_OF_INTRACELLULAR_PROTEIN_TRANSPORT	16	1	1	0.0005	0.00392857	0.65242	6.44269
GO_AMINO_ACID_TRANSPORT	16	1	1	0.0005	0.00392857	0.705868	6.49118
GO_XENOBIOTIC_METABOLIC_PROCESS	16	0.2	0.644621	0.0005	0.00392857	0.555699	3.24791
GO_TISSUE_REMODELING	16	0.5	0.875357	0.0005	0.00392857	0.581946	6.94504
GO_NEURAL_TUBE_DEVELOPMENT	16	1	1	0.0005	0.00392857	0.609102	5.36718
GO_POSITIVE_REGULATION_OF_CELL_SUBSTRATE_ADHESION	16	1	1	0.0005	0.00392857	0.678843	6.31111
GO_MALE_SEX_DIFFERENTIATION	16	1	1	0.0005	0.00392857	0.659355	5.24716
GO_COGNITION	16	0.7	0.937244	0.0005	0.00392857	0.652219	5.38225
GO_REGULATION_OF_PROTEIN_DEPHOSPHORYLATION	16	0.5	0.875357	0.0005	0.00392857	0.553204	4.3247
GO_REGULATION_OF_OSTEOBLAST_DIFFERENTIATION	16	0.9	0.992853	0.0005	0.00392857	0.605633	6.70058
GO_SPERMATID_DIFFERENTIATION	16	0.9	0.992853	0.0005	0.00392857	0.678449	6.76478
GO_ENDOPLASMIC_RETICULUM_UNFOLDED_PROTEIN_RESPONSE	16	0.8	0.958706	0.0005	0.00392857	0.678193	6.26244
GO_CELLULAR_RESPONSE_TO_HEAT	16	0.4	0.802516	0.0005	0.00392857	0.587684	4.54714
GO_REGULATION_OF_RNA_SPLICING	16	0.9	0.992853	0.0005	0.00392857	0.641194	7.26348
GO_REGULATION_OF_FATTY_ACID_METABOLIC_PROCESS	16	1	1	0.0005	0.00392857	0.636249	5.82169
GO_POSITIVE_REGULATION_OF_DNA_BIOSYNTHETIC_PROCESS	11	0.4	0.802516	0.0006	0.004125	0.80638	7.37353
GO_INTERLEUKIN_1_MEDIATED_SIGNALING_PATHWAY	11	0.0951	0.502771	0.0006	0.004125	0.747995	9.01243
GO_LONG_CHAIN_FATTY_ACID_TRANSPORT	11	0.0287	0.417277	0.0006	0.004125	0.748187	9.2146
GO_NEGATIVE_REGULATION_OF_CELL_CYCLE_G1_S_PHASE_TRANSITION	11	0.0489	0.445052	0.0006	0.004125	0.813105	4.00753
GO_CHROMATIN_ORGANIZATION_INVOLVED_IN_REGULATION_OF_TRANSCRIPTION	11	0.1429	0.562696	0.0006	0.004125	0.783381	8.2908
GO_MEMBRANE_LIPID_BIOSYNTHETIC_PROCESS	11	0.1605	0.590607	0.0006	0.004125	0.798173	4.88738
GO_REGULATION_OF_PHOSPHOLIPID_METABOLIC_PROCESS	11	0.3207	0.746224	0.0006	0.004125	0.719119	7.38092
GO_LEUKOCYTE_CHEMOTAXIS	15	0.3596	0.78341	0.0006	0.004125	0.705829	4.47275
GO_CHROMOSOME_SEGREGATION	19	0.1	0.513571	0.0006	0.004125	0.550844	8.03646
GO_REGULATION_OF_MRNA_PROCESSING	20	0.8	0.958706	0.0006	0.004125	0.582806	6.55132
GO_FATTY_ACID_CATABOLIC_PROCESS	20	0.7	0.937244	0.0006	0.004125	0.581716	5.85818
GO_MRNA_TRANSPORT	20	0.7	0.937244	0.0006	0.004125	0.617186	7.06518
GO_NUCLEOSIDE_BISPHOSPHATE_METABOLIC_PROCESS	20	0.8	0.958706	0.0006	0.004125	0.58554	6.56461
GO_CELLULAR_PROTEIN_COMPLEX_DISASSEMBLY	20	0.1	0.513571	0.0006	0.004125	0.589511	8.00418
GO_REGULATION_OF_CELL_SHAPE	17	0.8637	0.98127	0.0007	0.00427778	0.621597	5.49765
GO_PATTERN_SPECIFICATION_PROCESS	17	0.5041	0.875357	0.0007	0.00427778	0.639912	5.12722
GO_DRUG_CATABOLIC_PROCESS	13	0.117	0.543859	0.0008	0.0044	0.68648	2.98692
GO_REGULATION_OF_NUCLEOTIDE_METABOLIC_PROCESS	13	0.183	0.627768	0.0008	0.0044	0.790782	6.17974
GO_REGULATION_OF_CELL_DIVISION	13	0.433	0.823616	0.0008	0.0044	0.695456	6.03624
GO_MICROTUBULE_CYTOSKELETON_ORGANIZATION_INVOLVED_IN_MITOSIS	13	0.161	0.590607	0.0008	0.0044	0.711273	8.30505
GO_ACTIN_FILAMENT_POLYMERIZATION	13	0.0642	0.465389	0.0008	0.0044	0.709111	4.22142
GO_NIK_NF_KAPPAB_SIGNALING	14	0.5	0.875357	0.0008	0.0044	0.64702	8.02032
GO_MRNA_EXPORT_FROM_NUCLEUS	14	0.2301	0.668958	0.0008	0.0044	0.697246	8.17548
GO_GERM_CELL_DEVELOPMENT	19	1	1	0.0008	0.0044	0.660766	5.93162
GO_REGULATION_OF_CELL_PROJECTION_ASSEMBLY	19	0.7	0.937244	0.0008	0.0044	0.57129	5.78257
GO_EPIDERMIS_DEVELOPMENT	19	0.1	0.513571	0.0008	0.0044	0.526297	5.55982
GO_REGULATION_OF_RHO_PROTEIN_SIGNAL_TRANSDUCTION	13	0.2739	0.704671	0.001	0.005	0.666705	4.23149
GO_POLYSACCHARIDE_METABOLIC_PROCESS	13	0.406	0.80528	0.0011	0.00504167	0.682801	4.03692
GO_POSITIVE_REGULATION_OF_CELLULAR_PROTEIN_CATABOLIC_PROCESS	13	0.915	0.995396	0.0011	0.00504167	0.62999	6.69577
GO_CELLULAR_MONOVALENT_INORGANIC_CATION_HOMEOSTASIS	13	0.882	0.984082	0.0011	0.00504167	0.637061	4.96464
GO_RESPONSE_TO_RETINOIC_ACID	13	0.595	0.908211	0.0011	0.00504167	0.690202	4.69555
GO_CELL_AGING	13	0.208	0.644621	0.0011	0.00504167	0.653215	3.62518
GO_RESPONSE_TO_IONIZING_RADIATION	13	0.942	0.998166	0.0011	0.00504167	0.654594	5.7305
GO_FEMALE_PREGNANCY	13	0.854	0.976194	0.0011	0.00504167	0.603994	5.57279
GO_RESPONSE_TO_AMINO_ACID	13	0.046	0.445052	0.0011	0.00504167	0.665671	2.90858
GO_TRIGLYCERIDE_METABOLIC_PROCESS	13	0.126	0.546784	0.0011	0.00504167	0.59118	8.00817
GO_NEGATIVE_REGULATION_OF_GENE_EXPRESSION_EPIGENETIC	13	0.564	0.897595	0.0011	0.00504167	0.668194	7.43666
GO_REGULATION_OF_EPITHELIAL_CELL_DIFFERENTIATION	13	0.2289	0.668958	0.0011	0.00504167	0.638785	3.6471
GO_POSITIVE_REGULATION_OF_NEURON_DEATH	15	0.932	0.996344	0.0011	0.00504167	0.679461	6.78783
GO_ENTRY_INTO_HOST	15	0.7193	0.947585	0.0011	0.00504167	0.674291	7.54929
GO_REGULATION_OF_PHOSPHATIDYLINOSITOL_3_KINASE_SIGNALING	15	0.205	0.644621	0.0011	0.00504167	0.745497	5.62118
GO_MORPHOGENESIS_OF_EMBRYONIC_EPITHELIUM	15	0.4407	0.82657	0.0011	0.00504167	0.614623	5.24336
GO_MODIFICATION_OF_MORPHOLOGY_OR_PHYSIOLOGY_OF_OTHER_ORGANISM_INVOLVED_IN_SYMBIOTIC_INTERACTION	10	0.0581	0.465389	0.0012	0.00507692	0.78273	8.39625
GO_MODIFICATION_OF_MORPHOLOGY_OR_PHYSIOLOGY_OF_OTHER_ORGANISM	10	0.0581	0.465389	0.0012	0.00507692	0.78273	8.39625
GO_DNA_INTEGRITY_CHECKPOINT	10	0.0194	0.398531	0.0012	0.00507692	0.752195	4.48345
GO_POSITIVE_REGULATION_OF_PEPTIDE_HORMONE_SECRETION	10	0.2955	0.725135	0.0015	0.0055	0.76613	5.5
GO_POSITIVE_REGULATION_OF_MITOTIC_CELL_CYCLE	10	0.2753	0.704671	0.0015	0.0055	0.779721	4.73123
GO_REGULATION_OF_TOR_SIGNALING	10	0.6369	0.918675	0.0015	0.0055	0.769161	5.70633
GO_REGULATION_OF_CHOLESTEROL_BIOSYNTHETIC_PROCESS	10	0.0774	0.481791	0.0015	0.0055	0.807215	9.47442
GO_REGULATION_OF_SUBSTRATE_ADHESION_DEPENDENT_CELL_SPREADING	10	0.6569	0.918768	0.0015	0.0055	0.783214	6.78125
GO_NEGATIVE_REGULATION_OF_IMMUNE_RESPONSE	10	0.5153	0.879277	0.0015	0.0055	0.752332	4.26674
GO_POSITIVE_REGULATION_OF_CELL_CYCLE_PHASE_TRANSITION	10	0.0712	0.465389	0.0015	0.0055	0.771547	4.47946
GO_REGULATION_OF_NOTCH_SIGNALING_PATHWAY	10	0.7323	0.947585	0.0015	0.0055	0.696279	5.31477
GO_NEGATIVE_REGULATION_OF_RESPONSE_TO_DNA_DAMAGE_STIMULUS	10	0.6824	0.931016	0.0015	0.0055	0.722745	4.81967
GO_REGULATION_OF_VIRAL_GENOME_REPLICATION	10	0.6569	0.918768	0.0015	0.0055	0.757705	7.47274
GO_METENCEPHALON_DEVELOPMENT	10	0.3769	0.787774	0.0015	0.0055	0.73278	7
GO_MUSCLE_CELL_MIGRATION	10	0.2753	0.704671	0.0015	0.0055	0.782598	4.57644
GO_NEGATIVE_REGULATION_OF_CELL_MORPHOGENESIS_INVOLVED_IN_DIFFERENTIATION	10	0.172	0.616286	0.0015	0.0055	0.715938	4.81796
GO_NEGATIVE_REGULATION_OF_COLD_INDUCED_THERMOGENESIS	10	0.0488	0.445052	0.0015	0.0055	0.756181	3.97757
GO_PEROXISOME_ORGANIZATION	11	0.4	0.802516	0.0016	0.0055	0.676823	4.94031
GO_REGULATION_OF_RECEPTOR_SIGNALING_PATHWAY_VIA_STAT	11	0.8281	0.966798	0.0016	0.0055	0.706182	6.72152
GO_PROTEIN_SUMOYLATION	11	0.5924	0.908211	0.0016	0.0055	0.679865	6.25557
GO_DEVELOPMENTAL_GROWTH_INVOLVED_IN_MORPHOGENESIS	11	0.1737	0.616286	0.0016	0.0055	0.781463	5.08576
GO_GOLGI_ORGANIZATION	11	0.5239	0.879277	0.0016	0.0055	0.741134	4.28476
GO_REGULATION_OF_SYNAPTIC_PLASTICITY	11	0.8197	0.96459	0.0016	0.0055	0.668612	5.2041
GO_DNA_TEMPLATED_TRANSCRIPTION_ELONGATION	11	0.8172	0.96459	0.0016	0.0055	0.710668	7.14142
GO_PYRIDINE_CONTAINING_COMPOUND_METABOLIC_PROCESS	11	0.7431	0.950025	0.0016	0.0055	0.668289	4.53973
GO_REGULATION_OF_LIPASE_ACTIVITY	11	0.578	0.897595	0.0016	0.0055	0.745123	5.59908
GO_ALPHA_AMINO_ACID_CATABOLIC_PROCESS	11	0.3074	0.735721	0.0016	0.0055	0.74817	4.97763
GO_REGULATION_OF_POSTSYNAPTIC_MEMBRANE_POTENTIAL	11	0.6776	0.926498	0.0016	0.0055	0.682745	4.26348
GO_SIGNAL_TRANSDUCTION_IN_RESPONSE_TO_DNA_DAMAGE	11	0.0514	0.448725	0.0016	0.0055	0.72554	5.19157
GO_POSITIVE_REGULATION_OF_PROTEIN_LOCALIZATION_TO_MEMBRANE	11	0.9296	0.996344	0.0016	0.0055	0.724324	6.4875
GO_ADENYLATE_CYCLASE_ACTIVATING_G_PROTEIN_COUPLED_RECEPTOR_SIGNALING_PATHWAY	11	0.753	0.952138	0.0016	0.0055	0.740406	6.75707
GO_REGULATION_OF_PROTEIN_TARGETING	11	0.6167	0.912554	0.0016	0.0055	0.766428	7.26734
GO_CELLULAR_AMINO_ACID_CATABOLIC_PROCESS	11	0.3074	0.735721	0.0016	0.0055	0.74817	4.97763
GO_PROTEIN_TARGETING_TO_MEMBRANE	11	0.6167	0.912554	0.0016	0.0055	0.746116	6.72055
GO_POST_GOLGI_VESICLE_MEDIATED_TRANSPORT	11	0.5496	0.890752	0.0016	0.0055	0.745016	6.17548
GO_HEPATICOBILIARY_SYSTEM_DEVELOPMENT	11	0.3632	0.78341	0.0016	0.0055	0.629346	5.9812
GO_REGULATION_OF_CYCLIN_DEPENDENT_PROTEIN_KINASE_ACTIVITY	11	0.6541	0.918768	0.0016	0.0055	0.70027	6.007
GO_REGULATION_OF_DNA_REPAIR	11	0.8089	0.958706	0.0016	0.0055	0.726961	4.43765
GO_REGULATION_OF_MITOCHONDRIAL_MEMBRANE_PERMEABILITY_INVOLVED_IN_APOPTOTIC_PROCESS	11	0.6535	0.918768	0.0016	0.0055	0.749373	5.33146
GO_RESPONSE_TO_UV	11	0.9467	0.998166	0.0016	0.0055	0.661203	5.61875
GO_REGULATION_OF_CELL_SUBSTRATE_JUNCTION_ASSEMBLY	11	0.5924	0.908211	0.0016	0.0055	0.777292	6.50397
GO_POSITIVE_REGULATION_OF_CYSTEINE_TYPE_ENDOPEPTIDASE_ACTIVITY	12	0.583	0.897595	0.0014	0.0055	0.737198	6.72998
GO_OXIDOREDUCTION_COENZYME_METABOLIC_PROCESS	12	0.2906	0.722981	0.0014	0.0055	0.728068	4.30062
GO_PLASMA_MEMBRANE_ORGANIZATION	12	0.797	0.958706	0.0014	0.0055	0.732987	5.5
GO_SPINDLE_ORGANIZATION	12	0.1395	0.562696	0.0014	0.0055	0.771588	8.68661
GO_LOCOMOTORY_BEHAVIOR	12	0.0776	0.481791	0.0014	0.0055	0.701836	3.25842
GO_INTRINSIC_APOPTOTIC_SIGNALING_PATHWAY_IN_RESPONSE_TO_DNA_DAMAGE	12	0.0699	0.465389	0.0014	0.0055	0.760646	3.43366
GO_PYRIMIDINE_CONTAINING_COMPOUND_METABOLIC_PROCESS	12	0.5089	0.875357	0.0014	0.0055	0.769946	5.08563
GO_CHONDROCYTE_DIFFERENTIATION	12	0.4253	0.823616	0.0014	0.0055	0.641619	6.23129
GO_HEMATOPOIETIC_STEM_CELL_DIFFERENTIATION	12	0.3327	0.75529	0.0014	0.0055	0.720439	8.12788
GO_REGULATION_OF_NEUROTRANSMITTER_TRANSPORT	12	0.7058	0.941503	0.0014	0.0055	0.695363	6.16114
GO_NEURON_PROJECTION_GUIDANCE	12	0.7761	0.956245	0.0014	0.0055	0.721684	5.76585
GO_FOCAL_ADHESION_ASSEMBLY	12	0.5702	0.897595	0.0014	0.0055	0.795202	6.45131
GO_NEGATIVE_REGULATION_OF_AUTOPHAGY	12	0.2664	0.703518	0.0014	0.0055	0.725279	6.0361
GO_POSITIVE_REGULATION_OF_APOPTOTIC_SIGNALING_PATHWAY	12	0.5736	0.897595	0.0014	0.0055	0.683926	5.49261
GO_RECEPTOR_SIGNALING_PATHWAY_VIA_STAT	12	0.6261	0.91472	0.0014	0.0055	0.730471	6.75326
GO_REGULATION_OF_LYMPHOCYTE_DIFFERENTIATION	12	0.308	0.735721	0.0014	0.0055	0.638195	3.23429
GO_REGULATION_OF_ORGANELLE_ASSEMBLY	12	0.3127	0.736623	0.0014	0.0055	0.770948	6.02668
GO_PEPTIDYL_THREONINE_MODIFICATION	12	0.28	0.711378	0.0014	0.0055	0.730811	6.87803
GO_ALPHA_BETA_T_CELL_ACTIVATION	12	0.3207	0.746224	0.0014	0.0055	0.671848	5.80199
GO_CELL_CELL_ADHESION_VIA_PLASMA_MEMBRANE_ADHESION_MOLECULES	14	0.9	0.992853	0.0016	0.0055	0.667832	5.88549
GO_POSITIVE_REGULATION_OF_CELL_MORPHOGENESIS_INVOLVED_IN_DIFFERENTIATION	14	0.6	0.908211	0.0016	0.0055	0.66595	4.7578
GO_REGULATION_OF_PROTEIN_LOCALIZATION_TO_CELL_PERIPHERY	15	0.6517	0.918768	0.0018	0.0055	0.558471	5.67774
GO_MESENCHYMAL_CELL_DIFFERENTIATION	15	0.1407	0.562696	0.0018	0.0055	0.637967	4.03988
GO_SMOOTH_MUSCLE_CELL_PROLIFERATION	15	0.4911	0.872717	0.0018	0.0055	0.621176	4.58043
GO_REGENERATION	15	0.726	0.947585	0.0018	0.0055	0.59145	5.76231
GO_SENSORY_PERCEPTION_OF_LIGHT_STIMULUS	15	0.8842	0.984117	0.0018	0.0055	0.603711	6.43925
GO_STEROL_HOMEOSTASIS	15	0.1016	0.515958	0.0018	0.0055	0.54227	7.35198
GO_REGULATION_OF_GLUCOSE_METABOLIC_PROCESS	15	0.523	0.879277	0.0018	0.0055	0.694213	4.82903
GO_POSITIVE_REGULATION_OF_IMMUNE_EFFECTOR_PROCESS	15	0.9434	0.998166	0.0018	0.0055	0.625383	6.71458
GO_RESPONSE_TO_CALCIUM_ION	15	0.5491	0.890752	0.0017	0.0055	0.733998	6.84443
GO_NEURON_MIGRATION	15	0.5608	0.897595	0.0018	0.0055	0.647658	5.93105
GO_CELL_CYCLE_CHECKPOINT	15	0.118	0.543859	0.0018	0.0055	0.625651	5.23188
GO_REGULATION_OF_PHOSPHOPROTEIN_PHOSPHATASE_ACTIVITY	15	0.3566	0.781693	0.0018	0.0055	0.554672	3.94743
GO_ORGANOPHOSPHATE_CATABOLIC_PROCESS	15	0.9087	0.992853	0.0018	0.0055	0.651297	4.95523
GO_POSITIVE_REGULATION_OF_EPITHELIAL_CELL_MIGRATION	15	0.9774	1	0.0018	0.0055	0.664518	5.34258
GO_NEGATIVE_REGULATION_OF_NEURON_DIFFERENTIATION	15	0.349	0.774308	0.0018	0.0055	0.57619	4.29451
GO_NEGATIVE_REGULATION_OF_BINDING	15	0.3286	0.752431	0.0018	0.0055	0.577042	5.12149
GO_THIOESTER_METABOLIC_PROCESS	16	0.5	0.875357	0.0015	0.0055	0.574088	6.46588
GO_CELL_FATE_COMMITMENT	16	0.5	0.875357	0.0015	0.0055	0.511254	5.64087
GO_POSITIVE_REGULATION_OF_CELLULAR_AMIDE_METABOLIC_PROCESS	16	0.9	0.992853	0.0015	0.0055	0.657211	6.33113
GO_MITOTIC_NUCLEAR_DIVISION	16	0.2	0.644621	0.0015	0.0055	0.580164	8.31465
GO_ADAPTIVE_IMMUNE_RESPONSE_BASED_ON_SOMATIC_RECOMBINATION_OF_IMMUNE_RECEPTORS_BUILT_FROM_IMMUNOGLOBULIN_SUPERFAMILY_DOMAINS	18	0.9079	0.992853	0.0017	0.0055	0.576134	6.18424
GO_NEGATIVE_REGULATION_OF_CELL_CYCLE_G2_M_PHASE_TRANSITION	10	0.3135	0.736623	0.0022	0.00573913	0.710489	8.35285
GO_VESICLE_DOCKING	10	0.1157	0.543714	0.0022	0.00573913	0.816978	6.17119
GO_PROTEIN_HETEROOLIGOMERIZATION	10	0.4384	0.825344	0.0022	0.00573913	0.800685	7.40549
GO_REGULATION_OF_STRIATED_MUSCLE_CELL_DIFFERENTIATION	11	0.3713	0.786882	0.0021	0.00573913	0.680689	4.64342
GO_PHOSPHATIDYLCHOLINE_METABOLIC_PROCESS	11	0.6077	0.910584	0.0021	0.00573913	0.709163	6.75859
GO_NUCLEOSIDE_PHOSPHATE_CATABOLIC_PROCESS	11	0.6092	0.910634	0.0021	0.00573913	0.689588	5.16813
GO_CARDIAC_MUSCLE_TISSUE_DEVELOPMENT	11	0.3365	0.757197	0.0021	0.00573913	0.692879	4.9392
GO_NUCLEOBASE_CONTAINING_SMALL_MOLECULE_BIOSYNTHETIC_PROCESS	14	0.9209	0.996344	0.0023	0.00573913	0.667133	5.09566
GO_RESPONSE_TO_KETONE	14	0.8639	0.98127	0.0023	0.00573913	0.651853	6.83248
GO_REGULATION_OF_ACTIN_FILAMENT_BUNDLE_ASSEMBLY	17	0.372	0.786882	0.0024	0.00573913	0.578673	4.71549
GO_REGULATION_OF_LEUKOCYTE_MEDIATED_IMMUNITY	17	0.4571	0.843995	0.0024	0.00573913	0.60847	6.65926
GO_RECEPTOR_MEDIATED_ENDOCYTOSIS	17	0.6077	0.910584	0.0024	0.00573913	0.527223	6.23839
GO_INTRACELLULAR_STEROID_HORMONE_RECEPTOR_SIGNALING_PATHWAY	17	0.5256	0.879277	0.0024	0.00573913	0.533908	5.53747
GO_MITOCHONDRIAL_TRANSMEMBRANE_TRANSPORT	17	0.3126	0.736623	0.002	0.00573913	0.605874	7.86825
GO_T_CELL_PROLIFERATION	17	0.3305	0.754379	0.002	0.00573913	0.636754	5.03783
GO_SKIN_DEVELOPMENT	17	0.3054	0.735721	0.0024	0.00573913	0.524374	5.11848
GO_CONTRACTILE_ACTIN_FILAMENT_BUNDLE_ASSEMBLY	17	0.3054	0.735721	0.002	0.00573913	0.62544	4.05709
GO_REGULATION_OF_LYMPHOCYTE_MEDIATED_IMMUNITY	11	0.1207	0.546784	0.0026	0.00595833	0.681748	8.20389
GO_MITOCHONDRIAL_TRANSLATIONAL_TERMINATION	11	0.0113	0.338529	0.0026	0.00595833	0.571083	9.30435
GO_CARDIAC_CONDUCTION	11	0.1269	0.546784	0.0026	0.00595833	0.710272	7.06104
GO_REGULATION_OF_SODIUM_ION_TRANSPORT	11	0.1269	0.546784	0.0026	0.00595833	0.731303	7.16605
GO_LOCALIZATION_WITHIN_MEMBRANE	12	0.7	0.937244	0.003	0.0066	0.697938	7.21594
GO_REGULATION_OF_TRANSCRIPTION_FROM_RNA_POLYMERASE_II_PROMOTER_IN_RESPONSE_TO_HYPOXIA	12	0.3327	0.75529	0.0033	0.00667857	0.670858	8.18824
GO_CELLULAR_GLUCAN_METABOLIC_PROCESS	12	0.6034	0.909129	0.0033	0.00667857	0.68394	4.36959
GO_POSITIVE_REGULATION_OF_LEUKOCYTE_MIGRATION	12	0.5492	0.890752	0.0033	0.00667857	0.606331	4.86026
GO_PEPTIDYL_LYSINE_METHYLATION	12	0.0309	0.417277	0.0033	0.00667857	0.552136	7.74067
GO_CYTOSOLIC_TRANSPORT	12	0.9095	0.992853	0.0033	0.00667857	0.712215	6.68361
GO_MICROTUBULE_POLYMERIZATION_OR_DEPOLYMERIZATION	12	0.8529	0.976194	0.0033	0.00667857	0.612836	6.75783
GO_POSITIVE_REGULATION_OF_CHEMOTAXIS	12	0.9643	1	0.0033	0.00667857	0.609872	6.53286
[truncated: 4,433 more rows]

## Sheet: Heart
Set ID	Set N	Kuiper p-value (vs. background)	Kuiper q-value (vs. background)	Kuiper p-value (vs. uniform)	Kuiper q-value (vs. uniform)	Vector-average magnitude	Vector-average value
[truncated: 5,545 more rows]
