# Supplementary material for: A multi-tissue multi-omics analysis reveals distinct kineztics in entrainment of diurnal transcriptomes by inverted feeding
Source: iScience. 2021 Mar 19;24(4):102335. doi: 10.1016/j.isci.2021.102335 (PMC8050734; doi:10.1016/j.isci.2021.102335)
Supplement: Table S4. Oscillating metabolites and lipids, related to Figures 6 and 7 — This table itemizes rhythmicity of oscillating metabolites in liver and heart, neutral lipids in VAT, and all acyl coenzyme A species in heart. MetaCycle-imputed rhythmicity parameters contain p-value, FDR value (BH.Q), period, phase, basal level (Base), amplitude (AMP), and relative amplitude (rAMP) values. tRF, time-restricted feeding; DRF, daytime-restricted feeding; NRF, nighttime-restricted feeding. [file mmc5.xlsx]

## Sheet: liver-metabolome
Database.ID	Metabolite.Name	Class	tRF	Ionization.modes	Formula	meta2d_pvalue	meta2d_BH.Q	meta2d_period	meta2d_phase	meta2d_Base	meta2d_AMP	meta2d_rAMP
HMDB00661	Glutaric acid	Carboxylic acids	DRF	neg	C5H8O4	0.000535912	0.00465095	24	0	36132.6	27475.7	0.760413
HMDB00641	L-Glutamine	Amino acids	DRF	pos	C5H10N2O3	0.00159887	0.00985021	24	1	1.29464e+06	494440	0.381912
HMDB0002421	7-Sulfocholic acid	Bile acids	DRF	neg	C24H40O8S	0.000739384	0.00544455	24	1	50916.1	23924.5	0.469881
HMDB00619	Cholic acid	Bile acids	DRF	neg	C24H40O5	0.00478433	0.021138	24	1	58168.9	73487.1	1.26334
HMDB0000539	Arabinonic acid	Carbohydrates	DRF	neg	C5H10O6	0.0062317	0.0265667	24	1	1.15253e+06	312533	0.271173
HMDB0060649	Ascorbic acid 2-sulfate	Dihydrofurans	DRF	neg	C6H8O9S	0.000145267	0.0019611	24	1	82026.5	25781.4	0.314306
	sn2 LysoPE(18:2)	Glycerophosphoethanolamines	DRF	pos	C23H44NO7P	0.00334727	0.0173126	24	1	383990	92948.9	0.242061
HMDB0035240	Dihydroactinidiolide	Benzofurans	DRF	pos	C11H16O2	0.000235627	0.00260261	24	3	3.276e+06	711670	0.217237
HMDB0035063	Epinepetalactone	Prenol lipids	DRF	pos	C10H14O2	0.000316469	0.00307608	24	3	50598.4	8844.68	0.174801
HMDB0000833	N-Glycolylneuraminic acid	Carbohydrates	DRF	neg	C11H19NO10	0.00168115	0.0099639	24	4	559727	84370.1	0.150734
KEGG C11149	Dichloroacetate	Carboxylic acid	DRF	neg	C2H2Cl2O2	3.01127e-08	3.0281e-06	24	4	14025.1	14770.7	1.05317
HMDB0001161	4-Trimethylammoniobutanoic acid	Fatty acids	DRF	pos	C7H15NO2	1.64017e-09	3.9856e-07	24	4	24479.4	10095.2	0.412398
HMDB0001264	Dehydroascorbic acid	Lactones	DRF	neg	C6H6O6	0.0037744	0.0179839	24	4	422954	95897	0.226731
METLIN 96433	(-)-Neplanocin A	Purine nucleotides	DRF	neg	C11H13N5O3	1.72402e-05	0.000349113	24	4	13781.8	4312.64	0.312923
HMDB0029415	S-Carboxymethyl-L-cysteine	Amino acids	DRF	neg	C5H9NO4S	0.00345864	0.0173126	24	5	309879	81448.5	0.262839
HMDB0013328	Pimelylcarnitine	Fatty Acyls	DRF	pos	C14H25NO6	0.00215037	0.0121521	24	5	130312	17925.3	0.137556
HMDB0041862	D-Glucaro-1,4-lactone	Lactones	DRF	neg	C6H8O7	0.00416571	0.0190994	24	5	279732	88819.2	0.317515
HMDB0001178	Adenosine diphosphate ribose	Purine nucleotides	DRF	neg	C15H23N5O14P2	2.21676e-07	7.25076e-06	24	6	1.94915e+06	764768	0.39236
HMDB0001564	CDP-ethanolamine	Pyrimidine nucleotides	DRF	pos	C11H20N4O11P2	0.000268607	0.00283789	24	6	88886.7	17630.5	0.198348
HMDB0240253	N-Acetyltaurine	Amino acids	DRF	neg	C4H9NO4S	0.00674703	0.0273255	24	8	49539.5	8615.02	0.173902
HMDB0029938	Acaciabiuronic acid	Carbohydrates	DRF	neg	C12H20O12	0.00331009	0.0173126	24	8	165834	28215	0.17014
HMDB0000279	Saccharopine	Amino acids	DRF	neg	C11H20N2O6	0.000329266	0.00307737	24	10	65344.5	31484.1	0.481817
HMDB0062715	N-acetyl-L-2-aminoadipate(2-)	Amino acids	DRF	neg	C8H13NO5	6.56255e-05	0.00106313	24	10	40060.4	25881.3	0.646057
HMDB0000856	N-alpha-Acetyl-L-citrulline	Amino acids	DRF	neg	C8H15N3O4	0.000704866	0.00544455	24	10	28447	21242.3	0.746733
HMDB00182	L-Lysine	Amino acids	DRF	pos	C6H14N2O2	0.00443202	0.0199441	24	10	456750	83659.7	0.183163
HMDB00162	L-Proline	Amino acids	DRF	pos	C5H9NO2	0.000782436	0.00559212	24	10	1.53741e+06	507999	0.330425
HMDB00214	Ornithine	Amino acids	DRF	pos	C5H12N2O2	0.000710806	0.00544455	24	10	213809	83040.7	0.388388
HMDB00070	Pipecolic acid	Amino acids	DRF	pos	C6H11NO2	0.00323873	0.0173126	24	10	422129	75551.9	0.178978
HMDB0010347	Octanoylglucuronide	Carbohydrates	DRF	neg	C14H24O8	0.00399054	0.0186481	24	10	15899.6	8196.2	0.515496
HMDB0000039	Butyric acid	Fatty acids	DRF	neg	C4H8O2	0.00030258	0.00306362	24	10	23489.7	9254.07	0.393963
HMDB0031254	Margrapine A	Quinolines	DRF	neg	C21H23NO7	0.000714654	0.00544455	24	10	53512	28379.2	0.530334
HMDB0032055	N-Acetylhistidine	Amino acids	DRF	neg	C8H11N3O3	0.00208392	0.012057	24	11	57354	7254.07	0.126479
HMDB00011	(R)-3-Hydroxybutyric acid	Hydroxy acids	DRF	neg	C4H8O3	2.99282e-07	8.08062e-06	24	11	57699.7	25704.3	0.445484
HMDB00201	L-Acetylcarnitine	Acyl carnitines	DRF	pos	C9H17NO4	0.00668836	0.0273255	24	12	560398	213562	0.38109
HMDB0060343	2-(S-Glutathionyl)acetyl glutathione	Amino acids	DRF	neg	C22H34N6O13S2	0.00367665	0.0178685	24	12	418858	83442.9	0.199215
HMDB0000112	gamma-Aminobutyric acid	Amino acids	DRF	pos	C4H9NO2	0.000523261	0.00465095	24	12	77725.4	15356.6	0.197575
HMDB0000590	Glutarylglycine	Amino acids	DRF	neg	C7H11NO5	0.000234102	0.00260261	24	12	750981	373906	0.49789
HMDB01123	2-Aminobenzoic acid	Benzoic acids	DRF	pos	C7H7NO2	0.00704772	0.0280753	24	12	443778	81911.5	0.184578
HMDB0002393	N-Methyl-D-aspartic acid	Amino acids	DRF	pos	C5H9NO4	0.000719992	0.00544455	24	13	38153.3	17854.6	0.46797
METLIN 44791	N-Methylglutamic acid	Amino acids	DRF	pos	C6H11NO4	0.00123676	0.0082773	24	13	956287	348248	0.364167
KEGG C01118	O-Succinyl-L-homoserine	Amino acids	DRF	neg	C8H13NO6	0.00782853	0.0306828	24	13	15080.2	3184.03	0.21114
HMDB00904	Citrulline	Amino acids	DRF	pos	C6H13N3O3	1.4543e-05	0.000321267	24	13	48084.9	24436.4	0.508192
KEGG C01616	Tauropine	Amino acids	DRF	neg	C5H11NO5S	0.00157494	0.00985021	24	14	98560	19461.9	0.197462
HMDB0000939	S-Adenosylhomocysteine	Nucleosides	DRF	neg	C14H20N6O5S	0.00126033	0.0082773	24	14	1.03261e+06	268521	0.260041
HMDB13128	Valerylcarnitine	Acyl carnitines	DRF	pos	C12H23NO4	0.00349102	0.0173126	24	15	31477.8	15011.4	0.476887
HMDB0000230	N-Acetylneuraminic acid	Carbohydrates	DRF	neg	C11H19NO9	0.000190676	0.00231671	24	15	391340	166771	0.426155
HMDB03254	Muramic acid	Carbohydrates	DRF	neg	C9H17NO7	1.04519e-05	0.000253981	24	15	9587.42	5482.46	0.571839
HMDB13130	Glutarylcarnitine	Acyl carnitines	DRF	pos	C12H21NO6	2.55285e-05	0.000477187	24	16	629229	182865	0.290618
HMDB0001173	5'-Methylthioadenosine	Nucleosides	DRF	pos	C11H15N5O3S	8.79003e-08	4.27196e-06	24	16	122117	68431.8	0.560378
KEGG C01727	Lumichrome	Pteridines	DRF	pos	C12H10N4O2	3.44249e-05	0.000597517	24	16	64997.8	12230.2	0.188164
HMDB0000050	Adenosine	Purine nucleosides	DRF	pos	C10H13N5O4	2.13452e-07	7.25076e-06	24	16	917421	918450	1.00112
METLIN 64797	CAY10603	Fatty Acyls	DRF	neg	C22H30N4O6	0.000921322	0.0063966	24	17	60822.7	25962.5	0.426855
HMDB0037844	N-(1-Deoxy-1-fructosyl)valine	Amino acids	DRF	neg	C11H21NO7	4.98453e-08	3.0281e-06	24	18	45990.4	31977.6	0.69531
HMDB0037840	N-(1-Deoxy-1-fructosyl)leucine	Amino acids	DRF	neg	C12H23NO7	2.38708e-07	7.25076e-06	24	18	133002	74153.2	0.557536
HMDB0037846	N-(1-Deoxy-1-fructosyl)phenylalanine	Amino acids	DRF	neg	C15H21NO7	3.96128e-08	3.0281e-06	24	18	63436	37592.4	0.592604
HMDB11473	LysoPE(16:0)	Glycerophosphoethanolamines	DRF	pos	C21H44NO7P	0.000174232	0.00222834	24	18	2.50628e+06	741075	0.295688
	sn2 LysoPE(16:0)	Glycerophosphoethanolamines	DRF	pos	C21H44NO7P	0.000143831	0.0019611	24	18	109931	47114.8	0.428585
	sn2 LysoPE(18:1)	Glycerophosphoethanolamines	DRF	pos	C23H46NO7P	0.00825438	0.0318383	24	19	124187	40545.3	0.326485
HMDB00086	Glycerophosphocholine	Glycerophosphocholines	DRF	pos	C8H20NO6P	0.000109254	0.00165929	24	20	1.13086e+06	615779	0.544524
	sn2 LysoPE(16:1)	Glycerophosphoethanolamines	DRF	neg	C21H42NO7P	0.00344076	0.0173126	24	20	21960.2	7189.55	0.327391
	sn2 LysoPC(18:2)	Glycerophosphocholines	DRF	pos	C26H50NO7P	0.00889287	0.0337651	24	21	4.92172e+06	1.28309e+06	0.2607
HMDB10383	LysoPC(16:1)	Glycerophosphocholines	DRF	pos	C24H48NO7P	0.00162143	0.00985021	24	22	406360	143994	0.354351
HMDB0240316	Glycerophosphoglycerol	Organic phosphoric acids	DRF	neg	C6H15O8P	0.00533739	0.0231605	24	22	951697	201810	0.212052
HMDB0041220	Dibutyl decanedioate	Fatty acid esters	DRF	neg	C18H34O4	0.00670097	0.0273255	24	23	22481.6	3888.34	0.172957
HMDB11484	LysoPE(20:1)	Glycerophosphoethanolamines	NRF	pos	C25H46NO7P	0.00105975	0.0122628	24	0	45059.5	12907.7	0.286459
	sn2 LysoPE(18:2)	Glycerophosphoethanolamines	NRF	pos	C23H44NO7P	0.000544749	0.00735411	24	1	354880	101051	0.284747
HMDB0011493	LysoPE(22:4)	Glycerophosphoethanolamines	NRF	neg	C27H48NO7P	0.000132688	0.0020152	24	2	17842.3	4995	0.279952
KEGG C11149	Dichloroacetate	Carboxylic acid	NRF	neg	C2H2Cl2O2	1.00525e-09	2.44276e-07	24	4	13247.6	13593.4	1.0261
HMDB0060649	Ascorbic acid 2-sulfate	Dihydrofurans	NRF	neg	C6H8O9S	0.00348643	0.0325848	24	4	89901	40544.2	0.450987
HMDB0001161	4-Trimethylammoniobutanoic acid	Fatty acids	NRF	pos	C7H15NO2	1.0047e-07	8.13804e-06	24	4	24566	12571.2	0.511732
HMDB0240253	N-Acetyltaurine	Amino acids	NRF	neg	C4H9NO4S	8.58155e-07	3.47553e-05	24	5	47089.3	19185.8	0.407434
HMDB0035240	Dihydroactinidiolide	Benzofurans	NRF	pos	C11H16O2	9.70579e-05	0.00168465	24	5	3.32254e+06	1.13792e+06	0.342485
HMDB0035063	Epinepetalactone	Prenol lipids	NRF	pos	C10H14O2	0.00166567	0.018398	24	5	50452.9	15788.8	0.312941
METLIN 96433	(-)-Neplanocin A	Purine nucleotides	NRF	neg	C11H13N5O3	3.70365e-05	0.000749989	24	5	14184.6	4480.7	0.315885
HMDB0001178	Adenosine diphosphate ribose	Purine nucleotides	NRF	neg	C15H23N5O14P2	0.00411911	0.037072	24	7	1.88138e+06	625891	0.332678
HMDB0031254	Margrapine A	Quinolines	NRF	neg	C21H23NO7	0.0083516	0.0699806	24	11	46175.5	21154.2	0.458127
HMDB00904	Citrulline	Amino acids	NRF	pos	C6H13N3O3	0.000914549	0.0111118	24	12	49716.8	18924.4	0.380645
HMDB13130	Glutarylcarnitine	Acyl carnitines	NRF	pos	C12H21NO6	2.11882e-05	0.000514873	24	15	606326	175147	0.288866
HMDB03254	Muramic acid	Carbohydrates	NRF	neg	C9H17NO7	2.0319e-06	6.17188e-05	24	15	9333.53	6117.08	0.655388
KEGG C01616	Tauropine	Amino acids	NRF	neg	C5H11NO5S	7.65635e-05	0.00143115	24	16	95868.4	23413.5	0.244225
HMDB0011621	Cinnamoylglycine	Amino acids	NRF	neg	C11H11NO3	0.00176316	0.0186282	24	16	12110.2	4876.24	0.402656
HMDB0001173	5'-Methylthioadenosine	Nucleosides	NRF	pos	C11H15N5O3S	1.03686e-08	1.25978e-06	24	16	128735	88390.7	0.68661
HMDB0000939	S-Adenosylhomocysteine	Nucleosides	NRF	neg	C14H20N6O5S	0.00206537	0.0209118	24	16	991634	205755	0.207491
KEGG C01727	Lumichrome	Pteridines	NRF	pos	C12H10N4O2	3.61487e-05	0.000749989	24	16	66524.7	13883	0.208689
HMDB0000050	Adenosine	Purine nucleosides	NRF	pos	C10H13N5O4	6.0701e-06	0.000163893	24	16	968089	947076	0.978295
HMDB0037844	N-(1-Deoxy-1-fructosyl)valine	Amino acids	NRF	neg	C11H21NO7	5.63609e-07	2.73914e-05	24	18	46398.3	27632.1	0.595542
HMDB0037840	N-(1-Deoxy-1-fructosyl)leucine	Amino acids	NRF	neg	C12H23NO7	1.10531e-06	3.83699e-05	24	18	139696	67731.4	0.48485
HMDB0037846	N-(1-Deoxy-1-fructosyl)phenylalanine	Amino acids	NRF	neg	C15H21NO7	4.52873e-07	2.73914e-05	24	18	65539.2	35868	0.547275
HMDB0000230	N-Acetylneuraminic acid	Carbohydrates	NRF	neg	C11H19NO9	0.000128742	0.0020152	24	19	372368	106698	0.28654
HMDB11473	LysoPE(16:0)	Glycerophosphoethanolamines	NRF	pos	C21H44NO7P	0.000837695	0.0107137	24	19	2.39766e+06	558759	0.233044
	sn2 LysoPE(16:0)	Glycerophosphoethanolamines	NRF	pos	C21H44NO7P	0.000240749	0.0034413	24	19	101992	23524	0.230646
	sn2 LysoPC(16:1)	Glycerophosphocholines	NRF	pos	C24H48NO7P	0.00605023	0.0525073	24	23	193761	48723.4	0.251461
	sn2 LysoPE(18:1)	Glycerophosphoethanolamines	NRF	pos	C23H46NO7P	0.0034008	0.0325848	24	23	111041	19821.4	0.178506
HMDB0001173	5'-Methylthioadenosine	Nucleosides	NRF	pos	C11H15N5O3S	2.02539e-08	1.64056e-06	24	16	130344	84850.8	0.650978
HMDB0000939	S-Adenosylhomocysteine	Nucleosides	NRF	neg	C14H20N6O5S	0.000314676	0.00347574	24	16	999034	215005	0.215213
HMDB0000230	N-Acetylneuraminic acid	Carbohydrates	NRF	neg	C11H19NO9	0.000185537	0.00237292	24	17	382212	163018	0.426512
HMDB0037844	N-(1-Deoxy-1-fructosyl)valine	Amino acids	NRF	neg	C11H21NO7	1.20145e-07	7.29878e-06	24	18	47148.7	34071.6	0.722642
HMDB0037840	N-(1-Deoxy-1-fructosyl)leucine	Amino acids	NRF	neg	C12H23NO7	7.11361e-07	2.88101e-05	24	18	141234	84607.8	0.599061
HMDB0037846	N-(1-Deoxy-1-fructosyl)phenylalanine	Amino acids	NRF	neg	C15H21NO7	3.02615e-07	1.47071e-05	24	18	66206.7	42228.6	0.637829
	sn2 LysoPE(16:0)	Glycerophosphoethanolamines	NRF	pos	C21H44NO7P	2.37491e-05	0.000384736	24	19	101756	21668.1	0.212943
HMDB11473	LysoPE(16:0)	Glycerophosphoethanolamines	NRF	pos	C21H44NO7P	5.90958e-06	0.000130548	24	20	2.39768e+06	454866	0.189711
	sn2 LysoPC(16:1)	Glycerophosphocholines	NRF	pos	C24H48NO7P	0.00237094	0.0198668	24	23	192174	46805.6	0.243558
	sn2 LysoPE(18:1)	Glycerophosphoethanolamines	NRF	pos	C23H46NO7P	0.000393395	0.0041563	24	23	110827	18221.9	0.164419

## Sheet: liver-12h
Database.ID	Metabolite.Name	Class	tRF	Ionization.modes	Formula	meta2d_pvalue	meta2d_BH.Q	meta2d_period	meta2d_phase	meta2d_Base	meta2d_AMP	meta2d_rAMP
HMDB0000714	Hippuric acid	Benzoic acids	NRF	neg	C9H9NO3	0.00633969	0.208573	12	8	44861.2	15034.1	0.335124
HMDB0002545	Galacturonic acid	Carbohydrates	NRF	neg	C6H10O7	0.000189538	0.0230289	12	8	440565	116664	0.264806
HMDB00661	Glutaric acid	Carboxylic acids	NRF	neg	C5H8O4	0.000144826	0.0230289	12	1	36447.2	21375.7	0.586486
HMDB10396	LysoPC(20:4)	Glycerophosphocholines	NRF	pos	C28H50NO7P	0.00402394	0.165316	12	1	1.4351e+06	504594	0.351609
HMDB10402	LysoPC(22:5)	Glycerophosphocholines	NRF	pos	C30H52NO7P	0.00955024	0.208573	12	2	41688.4	18968.5	0.455006
HMDB10404	LysoPC(22:6)	Glycerophosphocholines	NRF	pos	C30H50NO7P	0.00974935	0.208573	12	1	1.21608e+06	534105	0.439204
	sn2 LysoPC(20:5)	Glycerophosphocholines	NRF	pos	C28H48NO7P	0.00408187	0.165316	12	3	145501	44932.2	0.308811
	sn2 LysoPC(22:5)	Glycerophosphocholines	NRF	pos	C30H52NO7P	0.00317488	0.165316	12	3	91615.1	18915.6	0.206468
	sn2 LysoPC(22:6)	Glycerophosphocholines	NRF	pos	C30H50NO7P	0.00838988	0.208573	12	2	1.7208e+06	477279	0.277359
HMDB0029737	1H-Indole-3-carboxaldehyde	Indoles	NRF	neg	C9H7NO	0.00755758	0.208573	12	7	52191.1	7451.46	0.142773
HMDB0134105	2-hydroxy-3-(sulfooxy)benzoic acid	Organic sulfuric acids	NRF	neg	C7H6O7S	0.00169032	0.136916	12	7	389959	45984.9	0.117922
HMDB02250	Dodecanoylcarnitine	Acyl carnitines	DRF	pos	C19H37NO4	0.00243634	0.0370019	12	1	47233	14374	0.304322
HMDB05066	Tetradecanoylcarnitine	Acyl carnitines	DRF	pos	C21H41NO4	0.00161905	0.0262286	12	1	181460	70044.9	0.386008
HMDB0240253	N-Acetyltaurine	Amino acids	DRF	neg	C4H9NO4S	0.000744547	0.0179672	12	2	48654.4	10606.3	0.217993
HMDB00687	L-Leucine	Amino acids	DRF	pos	C6H13NO2	0.000682035	0.0179672	12	8	634122	95696.2	0.150911
HMDB00696	L-Methionine	Amino acids	DRF	pos	C5H11NO2S	0.0029693	0.0424435	12	8	488725	90313.5	0.184794
HMDB00159	L-Phenylalanine	Amino acids	DRF	pos	C9H11NO2	0.000690811	0.0179672	12	7	1.58293e+06	240601	0.151997
HMDB00167	L-Threonine	Amino acids	DRF	pos	C4H9NO3	0.00601212	0.0811636	12	8	237143	48644.8	0.205129
HMDB0000929	L-Tryptophan	Amino acids	DRF	neg	C11H12N2O2	0.0011301	0.0196153	12	7	667674	104858	0.15705
KEGG C04420	D-Fructofuranose 1,2':2,3'-dianhydride	Carbohydrates	DRF	pos	C12H20O10	0.000555406	0.0179672	12	8	3.74704e+06	825499	0.220307
HMDB0002545	Galacturonic acid	Carbohydrates	DRF	neg	C6H10O7	0.000127259	0.0061848	12	8	438285	129810	0.296177
HMDB00975	Trehalose	Carbohydrates	DRF	pos	C12H22O11	0.00085377	0.0179672	12	8	126063	28967.2	0.229784
HMDB00462	Allantoin	Imidazoles	DRF	neg	C4H6N4O3	0.000961211	0.0179672	12	2	215397	58313.2	0.270724
HMDB0134105	2-hydroxy-3-(sulfooxy)benzoic acid	Organic sulfuric acids	DRF	neg	C7H6O7S	0.000425984	0.0172524	12	6	422526	72145.9	0.170749
HMDB0059724	Pyrocatechol sulfate	Organic sulfuric acids	DRF	neg	C6H6O5S	0.000905163	0.0179672	12	8	9847.16	6991.17	0.709968
HMDB0000195	Inosine	Purine nucleosides	DRF	neg	C10H12N4O5	1.97584e-05	0.00304543	12	7	1.06492e+07	1.90155e+06	0.178563
HMDB0014581	Allopurinol	Purines	DRF	pos	C5H4N4O	5.85217e-05	0.00474026	12	6	5.28625e+06	840963	0.159085
HMDB00132	Guanine	Purines	DRF	pos	C5H5N5O	0.000100276	0.00609178	12	6	135973	34948.5	0.257025
HMDB00296	Uridine	Pyrimidine nucleosides	DRF	neg	C9H12N2O6	2.50653e-05	0.00304543	12	6	3.95548e+06	685037	0.173187
HMDB00076	Dihydrouracil	Pyrimidines	DRF	neg	C4H6N2O2	0.00899984	0.115103	12	8	71390	7259.67	0.10169

## Sheet: heart-metabolome
Database.ID	Metabolite.Name	Class	tRF	Ionization.modes	Formula	meta2d_pvalue	meta2d_BH.Q	meta2d_period	meta2d_phase	meta2d_Base	meta2d_AMP	meta2d_rAMP
HMDB0000767	Pseudouridine	Nucleosides	DRF	neg	C9H12N2O6	6.68463e-09	4.92434e-07	24	0	72578.9	13216.8	0.182102
HMDB0011635	p-Cresol sulfate	Organic sulfuric acids	DRF	neg	C7H8O4S	4.93318e-05	0.000442854	24	0	66149.8	56303.3	0.851148
HMDB03331	1-Methyladenosine	Purine nucleosides	DRF	pos	C11H15N5O4	3.84289e-08	1.69856e-06	24	0	35905.6	10126.1	0.282019
HMDB00089	Cytidine	Pyrimidine nucleosides	DRF	pos	C9H13N3O5	0.00157363	0.00706248	24	0	435804	82419.3	0.18912
HMDB0000630	Cytosine	Pyrimidines	DRF	pos	C4H5N3O	3.19269e-05	0.000335993	24	0	468059	69726.8	0.14897
HMDB00562	Creatinine	Amino acids	DRF	pos	C4H7N3O	0.00295126	0.0112453	24	1	505614	65944.7	0.130425
HMDB00517	L-Arginine	Amino acids	DRF	pos	C6H14N4O2	0.00685954	0.0216566	24	1	562316	69510.5	0.123615
HMDB00182	L-Lysine	Amino acids	DRF	pos	C6H14N2O2	0.000400446	0.0020581	24	1	515808	88310.7	0.171209
HMDB00070	Pipecolic acid	Amino acids	DRF	pos	C6H11NO2	0.000250588	0.00149595	24	1	447463	75373.2	0.168446
HMDB00462	Allantoin	Imidazoles	DRF	neg	C4H6N4O3	0.000180569	0.00114016	24	1	122441	21698.8	0.177218
HMDB0000175	Inosinic acid	Purine nucleotides	DRF	neg	C10H13N4O8P	0.00206834	0.00879044	24	1	3.55219e+07	7.45559e+06	0.209887
METLIN 875103	N-Nitromethanimine N-oxide	Aminoxides	DRF	pos	CH2N2O3	0.00832196	0.0250117	24	2	19039.4	2571.19	0.135046
HMDB00296	Uridine	Pyrimidine nucleosides	DRF	neg	C9H12N2O6	0.00247916	0.0101462	24	2	3.36046e+06	656882	0.195474
HMDB00300	Uracil	Pyrimidines	DRF	pos	C4H4N2O2	0.00036903	0.00198916	24	2	693553	117692	0.169694
HMDB00210	Pantothenic acid	Alcohols	DRF	pos	C9H17NO5	0.000397096	0.0020581	24	3	3.80003e+06	697538	0.183561
HMDB0000271	Sarcosine	Amino acids	DRF	pos	C3H7NO2	0.00484321	0.0162174	24	3	1.65862e+06	165582	0.0998312
HMDB00158	L-Tyrosine	Amino acids	DRF	pos	C9H11NO3	5.00966e-05	0.000442854	24	3	1.44896e+06	434096	0.29959
HMDB0000619	Cholic acid	Bile acids	DRF	neg	C24H40O5	0.00450752	0.015565	24	3	17204.7	8384.28	0.487326
HMDB00273	Thymidine	Pyrimidine nucleosides	DRF	neg	C10H14N2O5	0.0033721	0.0124206	24	4	247785	42826	0.172835
HMDB10381	LysoPC(15:0)	Glycerophosphocholines	DRF	pos	C23H48NO7P	0.00541066	0.0178471	24	5	40032.5	19305.6	0.482249
HMDB10382	LysoPC(16:0)	Glycerophosphocholines	DRF	pos	C24H50NO7P	0.00706204	0.0219818	24	5	1.01413e+07	3.25459e+06	0.320924
HMDB0029737	1H-Indole-3-carboxaldehyde	Indoles	DRF	neg	C9H7NO	0.00623857	0.0202754	24	5	287385	53485.9	0.186113
HMDB00167	L-Threonine	Amino acids	DRF	pos	C4H9NO3	1.543e-05	0.000189446	24	6	234671	49002.6	0.208814
HMDB0004667	13-HODE	Fatty acids	DRF	neg	C18H32O3	0.00204313	0.00879044	24	6	817256	793341	0.970738
HMDB0062281	11-HpODE	Lineolic acids	DRF	neg	C18H32O4	0.0022025	0.00918401	24	6	1.56805e+06	1.58686e+06	1.012
HMDB0125533	3,5-Dihydroxyphenylpropionic acid	Phenylpropanoic acids	DRF	neg	C9H10O4	5.4685e-06	8.05693e-05	24	6	193420	73502.7	0.380015
HMDB0035337	Sterebin A	Prenol lipids	DRF	neg	C18H30O4	0.00441424	0.0154849	24	6	111621	98801.5	0.885152
HMDB00696	L-Methionine	Amino acids	DRF	pos	C5H11NO2S	2.26613e-08	1.25203e-06	24	7	1.14838e+06	576719	0.502203
HMDB00159	L-Phenylalanine	Amino acids	DRF	pos	C9H11NO2	1.20497e-06	2.21915e-05	24	7	2.08458e+06	460236	0.220782
HMDB0000929	L-Tryptophan	Amino acids	DRF	neg	C11H12N2O2	0.00316713	0.0118633	24	7	1.78663e+06	259214	0.145085
HMDB29104	Tyrosyl-Glutamate	Amino acids	DRF	neg	C14H18N2O6	0.000323692	0.0017884	24	7	4100.33	982.701	0.239664
HMDB01870	Benzoic acid	Benzoic acids	DRF	neg	C7H6O2	0.00159785	0.00706248	24	7	305748	38254.3	0.125117
HMDB0000563	D-Phenyllactic acid	Phenylpropanoic acids	DRF	neg	C9H10O3	7.8968e-05	0.000646368	24	7	43886.1	16374.1	0.373106
HMDB0000472	5-Hydroxy-L-tryptophan	Amino acids	DRF	neg	C11H12N2O3	0.00253125	0.010171	24	8	19224.7	3115.51	0.162058
HMDB00214	Ornithine	Amino acids	DRF	pos	C5H12N2O2	1.14483e-06	2.21915e-05	24	8	24401.7	7520.39	0.308191
HMDB10724	3-Oxodecanoic acid	Keto acids	DRF	neg	C10H18O3	9.58067e-06	0.000127541	24	8	90000.4	30654.8	0.340608
HMDB0059724	Pyrocatechol sulfate	Organic sulfuric acids	DRF	neg	C6H6O5S	3.09411e-06	4.88428e-05	24	8	19880.6	17185.2	0.864419
HMDB0011621	Cinnamoylglycine	Amino acids	DRF	neg	C11H11NO3	1.99231e-07	5.81523e-06	24	9	32747.7	8594.34	0.262441
HMDB00162	L-Proline	Amino acids	DRF	pos	C5H9NO2	2.12204e-06	3.60746e-05	24	9	805310	216273	0.268558
HMDB0000714	Hippuric acid	Benzoic acids	DRF	neg	C9H9NO3	2.24592e-05	0.000261236	24	9	82718.1	48165.5	0.582286
LMFA01170015	2-methyl-tridecanedioic acid	Fatty acids	DRF	neg	C14H26O4	9.1248e-08	3.36097e-06	24	9	33581.2	11446.6	0.340863
HMDB13130	Glutarylcarnitine	Acyl carnitines	DRF	pos	C12H21NO6	0.00669863	0.021455	24	10	2789.41	474.45	0.17009
HMDB04827	Proline betaine	Amino acids	DRF	pos	C7H13NO2	8.79532e-07	1.94377e-05	24	10	146143	52371.7	0.358359
HMDB00294	Urea	Amino acids	DRF	pos	CH4N2O	0.00786273	0.0241342	24	10	670436	74536.2	0.111176
HMDB0001624	2-Hydroxycaproic acid	Fatty acids	DRF	neg	C6H12O3	0.000257223	0.00149595	24	10	8611.78	3616.7	0.419971
HMDB00525	5-Hydroxyhexanoic acid	Hydroxy acids	DRF	neg	C6H12O3	0.000781781	0.00383941	24	10	9722.11	3600.94	0.370387
HMDB00201	L-Acetylcarnitine	Acyl carnitines	DRF	pos	C9H17NO4	0.00461428	0.0156885	24	11	9.79069e+06	1.31997e+06	0.134819
HMDB01123	2-Aminobenzoic acid	Benzoic acids	DRF	pos	C7H7NO2	8.21865e-10	1.81632e-07	24	12	85761.8	23749.6	0.276925
HMDB0002302	3-Indolepropionic acid	Indoles	DRF	neg	C11H11NO2	0.000653395	0.00328183	24	12	13983.1	5891.05	0.421297
HMDB0000191	L-Aspartic acid	Amino acids	DRF	neg	C4H7NO4	3.44681e-05	0.000346248	24	17	604639	287816	0.476012
HMDB00008	2-Hydroxybutyric acid	Hydroxy acids	DRF	neg	C4H8O3	0.00968902	0.0285503	24	17	356589	95478.1	0.267754
HMDB13324	2-Octenoylcarnitine	Acyl carnitines	DRF	pos	C15H27NO4	2.10506e-07	5.81523e-06	24	19	95260	67217.3	0.705619
HMDB13331	3, 5-Tetradecadiencarnitine	Acyl carnitines	DRF	pos	C21H37NO4	0.00365788	0.0132523	24	19	49454.4	62361.6	1.26099
HMDB13334	9,12-Hexadecadienoylcarnitine	Acyl carnitines	DRF	pos	C23H41NO4	0.000106803	0.00078678	24	19	698780	1.03661e+06	1.48345
HMDB02014	cis-5-Tetradecenoylcarnitine	Acyl carnitines	DRF	pos	C21H39NO4	0.000319683	0.0017884	24	19	190871	293026	1.53521
HMDB02250	Dodecanoylcarnitine	Acyl carnitines	DRF	pos	C19H37NO4	8.87511e-05	0.0007005	24	19	721751	935174	1.2957
	isomer of Linoelaidyl carnitine	Acyl carnitines	DRF	pos	C25H45NO4	0.000114651	0.000791806	24	19	53921.2	75254.7	1.39564
HMDB00688	Isovalerylcarnitine	Acyl carnitines	DRF	pos	C12H23NO4	0.00112073	0.00538437	24	19	122340	49817.2	0.407201
HMDB06461	Linoelaidyl carnitine	Acyl carnitines	DRF	pos	C25H45NO4	0.000114651	0.000791806	24	19	53921.2	75254.7	1.39564
HMDB00222	L-Palmitoylcarnitine	Acyl carnitines	DRF	pos	C23H45NO4	0.000101537	0.000773785	24	19	7.45218e+06	1.12165e+07	1.50512
HMDB62631	O-decanoyl-L-carnitine	Acyl carnitines	DRF	pos	C17H33NO4	0.00376075	0.0134052	24	19	464017	491517	1.05926
HMDB05065	Oleoylcarnitine	Acyl carnitines	DRF	pos	C25H47NO4	3.12476e-05	0.000335993	24	19	7.95382e+06	1.17952e+07	1.48296
HMDB00848	Stearoylcarnitine	Acyl carnitines	DRF	pos	C25H49NO4	0.000171333	0.00113096	24	19	3.78515e+06	4.5899e+06	1.21261
HMDB05066	Tetradecanoylcarnitine	Acyl carnitines	DRF	pos	C21H41NO4	5.45569e-05	0.000463734	24	19	2.38152e+06	3.45297e+06	1.4499
HMDB13329	trans-2-Tetradecenoylcarnitine	Acyl carnitines	DRF	pos	C21H39NO4	9.81081e-06	0.000127541	24	19	112521	174985	1.55514
	Unknown Acyl carnitine	Acyl carnitines	DRF	pos	C17H27NO4	4.28225e-05	0.000411468	24	20	80759.8	50679.2	0.62753
	carnitine C10:1	Acyl carnitines	DRF	pos	C17H31NO4	0.00141663	0.00652242	24	21	12953.8	11578.1	0.893798
HMDB01539	Symmetric dimethylarginine	Amino acids	DRF	pos	C8H18N4O2	4.92386e-07	1.20908e-05	24	21	38497.3	13077.5	0.339701
HMDB0006804	Propynoic acid	Carboxylic acids	DRF	pos	C3H2O2	0.00278254	0.0109428	24	21	11673.9	2041.66	0.174891
HMDB01844	Methylsuccinic acid	Fatty acids	DRF	neg	C5H8O4	4.87146e-09	4.92434e-07	24	21	5575.35	2905.42	0.52112
HMDB00076	Dihydrouracil	Pyrimidines	DRF	neg	C4H6N2O2	0.000173994	0.00113096	24	21	7775.71	2108.47	0.271161
HMDB0002183	Docosahexaenoic acid	Fatty acids	DRF	neg	C22H32O2	0.00126479	0.00594721	24	22	198645	150711	0.758697
HMDB0000156	L-Malic acid	Hydroxy acids	DRF	neg	C4H6O5	0.00282234	0.0109428	24	22	5.74852e+06	760775	0.132343
HMDB10393	LysoPC(20:3)	Glycerophosphocholines	DRF	pos	C28H52NO7P	0.00837496	0.0250117	24	23	26322	10308.4	0.391628
HMDB0002203	3-Hydroxycapric acid	Hydroxy acids	DRF	neg	C10H20O3	0.000228179	0.00140077	24	23	276933	154805	0.558996
HMDB0001624	2-Hydroxycaproic acid	Fatty acids	NRF	neg	C6H12O3	8.28083e-07	2.23155e-05	24	0	6595.9	3233.28	0.490195
LMFA01170015	2-methyl-tridecanedioic acid	Fatty acids	NRF	neg	C14H26O4	0.000197698	0.000992985	24	0	50274.1	19509.3	0.388058
HMDB00517	L-Arginine	Amino acids	NRF	pos	C6H14N4O2	7.54663e-05	0.000438896	24	2	616892	115267	0.186851
HMDB00895	Acetylcholine	Quaternary ammonium salts	NRF	pos	C7H15NO2	0.00189984	0.00656039	24	3	573051	58355.7	0.101833
HMDB00525	5-Hydroxyhexanoic acid	Hydroxy acids	NRF	neg	C6H12O3	1.16234e-06	2.33524e-05	24	4	9116.05	4640.15	0.509009
HMDB13331	3, 5-Tetradecadiencarnitine	Acyl carnitines	NRF	pos	C21H37NO4	0.00976773	0.0273249	24	5	59853.7	60057.2	1.0034
HMDB13329	trans-2-Tetradecenoylcarnitine	Acyl carnitines	NRF	pos	C21H39NO4	0.00208612	0.00709281	24	5	88236.8	88403.9	1.00189
HMDB13324	2-Octenoylcarnitine	Acyl carnitines	NRF	pos	C15H27NO4	4.12787e-06	4.80136e-05	24	6	122024	80109.9	0.656511
HMDB13334	9,12-Hexadecadienoylcarnitine	Acyl carnitines	NRF	pos	C23H41NO4	0.000548927	0.0021663	24	6	830785	1.06126e+06	1.27742
HMDB02014	cis-5-Tetradecenoylcarnitine	Acyl carnitines	NRF	pos	C21H39NO4	0.00011708	0.000631088	24	6	171631	215744	1.25702
HMDB02250	Dodecanoylcarnitine	Acyl carnitines	NRF	pos	C19H37NO4	0.000147326	0.000757186	24	6	661614	696758	1.05312
	isomer of Linoelaidyl carnitine	Acyl carnitines	NRF	pos	C25H45NO4	1.47773e-06	2.51213e-05	24	6	92475.5	119762	1.29507
HMDB06461	Linoelaidyl carnitine	Acyl carnitines	NRF	pos	C25H45NO4	1.95152e-06	2.76775e-05	24	6	91600.3	122605	1.33848
HMDB00222	L-Palmitoylcarnitine	Acyl carnitines	NRF	pos	C23H45NO4	4.05479e-05	0.000271548	24	6	5.6395e+06	7.57441e+06	1.3431
HMDB62631	O-decanoyl-L-carnitine	Acyl carnitines	NRF	pos	C17H33NO4	0.00345271	0.0110587	24	6	509079	391780	0.769586
HMDB05065	Oleoylcarnitine	Acyl carnitines	NRF	pos	C25H47NO4	5.18068e-06	5.55782e-05	24	6	7.45916e+06	1.01855e+07	1.3655
HMDB00848	Stearoylcarnitine	Acyl carnitines	NRF	pos	C25H49NO4	0.000265986	0.00119965	24	6	3.66223e+06	3.84072e+06	1.04874
HMDB05066	Tetradecanoylcarnitine	Acyl carnitines	NRF	pos	C21H41NO4	2.61693e-05	0.000193221	24	6	2.01028e+06	2.58305e+06	1.28493
	Unknown Acyl carnitine	Acyl carnitines	NRF	pos	C17H27NO4	2.71035e-05	0.000193221	24	6	97431.7	57264.2	0.587737
HMDB00904	Citrulline	Amino acids	NRF	pos	C6H13N3O3	0.0037424	0.0116489	24	6	532588	77435.4	0.145394
HMDB0000619	Cholic acid	Bile acids	NRF	neg	C24H40O5	3.51417e-06	4.31462e-05	24	6	8763.65	10044.6	1.14616
HMDB0060015	Phenol sulphate	Organic sulfuric acids	NRF	neg	C6H6O4S	1.80222e-06	2.76775e-05	24	6	126175	74795.4	0.592789
HMDB0031072	12-Methyltridecanoic acid	Fatty acids	NRF	neg	C14H28O2	0.00829604	0.0238107	24	7	51254.1	12572.9	0.245305
HMDB10392	LysoPC(20:2)	Glycerophosphocholines	NRF	pos	C28H54NO7P	0.00535282	0.0159861	24	7	21305.9	7821.71	0.367116
HMDB10393	LysoPC(20:3)	Glycerophosphocholines	NRF	pos	C28H52NO7P	9.08776e-07	2.23155e-05	24	7	36890.7	14579.6	0.395211
HMDB10396	LysoPC(20:4)	Glycerophosphocholines	NRF	pos	C28H50NO7P	9.41395e-05	0.000520121	24	7	293570	121676	0.414471
HMDB10402	LysoPC(22:5)	Glycerophosphocholines	NRF	pos	C30H52NO7P	0.000290311	0.00128317	24	7	47746.6	25530	0.534697
HMDB10404	LysoPC(22:6)	Glycerophosphocholines	NRF	pos	C30H50NO7P	0.0036147	0.0114121	24	7	1.14382e+06	581958	0.508783
	sn2 LysoPC(14:0)	Glycerophosphocholines	NRF	pos	C22H46NO7P	0.00698397	0.0205794	24	7	10995.3	4054.61	0.368759
	sn2 LysoPC(20:3)	Glycerophosphocholines	NRF	pos	C28H52NO7P	2.0267e-05	0.000159964	24	7	67722.4	24814.1	0.366409
	sn2 LysoPC(20:5)	Glycerophosphocholines	NRF	pos	C28H48NO7P	0.00152335	0.00534381	24	7	14634.7	4345.2	0.29691
	sn2 LysoPC(22:5)	Glycerophosphocholines	NRF	pos	C30H52NO7P	0.000530334	0.00213098	24	7	262397	91775	0.349757
	sn2 LysoPC(22:6)	Glycerophosphocholines	NRF	pos	C30H50NO7P	0.000722114	0.00265979	24	7	4.33499e+06	1.15852e+06	0.267249
HMDB11487	LysoPE(20:4)	Glycerophosphoethanolamines	NRF	pos	C25H44NO7P	0.000263412	0.00119965	24	7	68324.2	28250	0.41347
HMDB11489	LysoPE(20:5)	Glycerophosphoethanolamines	NRF	neg	C25H42NO7P	2.67462e-05	0.000193221	24	7	17462.4	6089.09	0.348698
HMDB11526	LysoPE(22:6)	Glycerophosphoethanolamines	NRF	pos	C27H44NO7P	0.00746643	0.0217116	24	7	567267	269473	0.475037
	sn2 LysoPE(18:1)	Glycerophosphoethanolamines	NRF	pos	C23H46NO7P	0.000622342	0.00237134	24	7	38119.1	11216.6	0.294251
	sn2 LysoPE(18:2)	Glycerophosphoethanolamines	NRF	pos	C23H44NO7P	1.01447e-05	9.72226e-05	24	7	102774	24443.5	0.237836
	sn2 LysoPE(20:1)	Glycerophosphoethanolamines	NRF	pos	C25H46NO7P	0.000383126	0.00162829	24	7	6155.66	1830.09	0.297303
	sn2 LysoPE(20:4)	Glycerophosphoethanolamines	NRF	pos	C25H44NO7P	9.30484e-05	0.000520121	24	7	263723	64046.7	0.242856
	sn2 LysoPE(20:5)	Glycerophosphoethanolamines	NRF	pos	C25H42NO7P	2.0038e-06	2.76775e-05	24	7	13313.4	5382.06	0.404258
	sn2 LysoPE(22:6)	Glycerophosphoethanolamines	NRF	pos	C27H44NO7P	0.000203194	0.000997911	24	7	2.16016e+06	570301	0.264009
	carnitine C10:1	Acyl carnitines	NRF	pos	C17H31NO4	1.0998e-05	9.72226e-05	24	8	18541.4	15746.3	0.849252
HMDB01539	Symmetric dimethylarginine	Amino acids	NRF	pos	C8H18N4O2	8.91101e-09	6.56445e-07	24	8	36505.9	11709.5	0.320756
HMDB00661	Glutaric acid	Carboxylic acids	NRF	neg	C5H8O4	0.000651757	0.00244133	24	8	38547.1	7378.62	0.191418
HMDB01844	Methylsuccinic acid	Fatty acids	NRF	neg	C5H8O4	2.41258e-09	2.6659e-07	24	8	5661.46	3143.2	0.555192
	sn2 LysoPC(16:1)	Glycerophosphocholines	NRF	pos	C24H48NO7P	0.00421379	0.0127568	24	8	21746.8	8115.8	0.373195
	sn2 LysoPC(20:4)	Glycerophosphocholines	NRF	pos	C28H50NO7P	0.00852159	0.0241445	24	8	921031	185953	0.201896
	sn2 LysoPE(16:0)	Glycerophosphoethanolamines	NRF	pos	C21H44NO7P	0.00105279	0.0037527	24	8	26572.9	7059.87	0.265679
HMDB0002203	3-Hydroxycapric acid	Hydroxy acids	NRF	neg	C10H20O3	2.82441e-06	3.67174e-05	24	8	282390	256674	0.908934
HMDB0000767	Pseudouridine	Nucleosides	NRF	neg	C9H12N2O6	0.000511226	0.00209224	24	8	75773.7	14382.4	0.189807
HMDB0011635	p-Cresol sulfate	Organic sulfuric acids	NRF	neg	C7H8O4S	1.37637e-06	2.51213e-05	24	8	82157.2	98290.5	1.19637
HMDB00089	Cytidine	Pyrimidine nucleosides	NRF	pos	C9H13N3O5	0.000224131	0.00105389	24	8	468593	107532	0.229479
HMDB0000630	Cytosine	Pyrimidines	NRF	pos	C4H5N3O	0.000361064	0.00156461	24	8	490040	89051.3	0.181723
HMDB00300	Uracil	Pyrimidines	NRF	pos	C4H4N2O2	0.00248206	0.00818709	24	8	728025	98203.7	0.134891
HMDB0000036	Taurocholic acid	Bile acids	NRF	neg	C26H45NO7S	4.50649e-05	0.000292922	24	9	30547.9	10935.4	0.357976
HMDB03331	1-Methyladenosine	Purine nucleosides	NRF	pos	C11H15N5O4	1.60398e-08	8.72437e-07	24	9	37888.4	9808.95	0.25889
HMDB0000195	Inosine	Purine nucleosides	NRF	neg	C10H12N4O5	1.07015e-06	2.33524e-05	24	9	1.80823e+07	6.85098e+06	0.378877
HMDB0014581	Allopurinol	Purines	NRF	pos	C5H4N4O	4.77013e-05	0.0003012	24	9	7.00337e+06	2.17427e+06	0.31046
HMDB00132	Guanine	Purines	NRF	pos	C5H5N5O	0.00217154	0.00727137	24	9	212152	34013.3	0.160325
	Isomer of Uracil	Pyrimidines	NRF	pos	C4H4N2O2	0.000222536	0.00105389	24	9	47100.1	14374.2	0.305183
HMDB00097	Choline	Quaternary ammonium salts	NRF	pos	C5H13NO	1.06598e-05	9.72226e-05	24	10	1.71172e+06	507058	0.296227
HMDB00157	Hypoxanthine	Purines	NRF	pos	C5H4N4O	1.96264e-05	0.000159964	24	11	9.41641e+06	1.83417e+06	0.194784
HMDB00786	Oxypurinol	Purines	NRF	pos	C5H4N4O2	0.000949062	0.0034384	24	12	863725	167414	0.193827
HMDB0000292	Xanthine	Purines	NRF	neg	C5H4N4O2	0.00329436	0.0107067	24	12	1.81799e+06	338941	0.186437
HMDB00011	(R)-3-Hydroxybutyric acid	Hydroxy acids	NRF	neg	C4H8O3	0.000140907	0.000741437	24	17	8696.49	3743.57	0.43047
HMDB13130	Glutarylcarnitine	Acyl carnitines	NRF	pos	C12H21NO6	0.00401432	0.0123217	24	18	2810.18	1166.61	0.415139
HMDB00696	L-Methionine	Amino acids	NRF	pos	C5H11NO2S	5.28118e-06	5.55782e-05	24	18	1.25501e+06	546505	0.435457
HMDB00162	L-Proline	Amino acids	NRF	pos	C5H9NO2	6.47734e-05	0.00038689	24	18	747870	234642	0.313747
HMDB00214	Ornithine	Amino acids	NRF	pos	C5H12N2O2	0.000559432	0.00216903	24	18	24294.9	5807.07	0.239024
HMDB0011621	Cinnamoylglycine	Amino acids	NRF	neg	C11H11NO3	1.39042e-05	0.000118186	24	19	28629.8	10754.9	0.375655
HMDB00294	Urea	Amino acids	NRF	pos	CH4N2O	3.93932e-05	0.000271548	24	19	664953	171949	0.258587
HMDB0059724	Pyrocatechol sulfate	Organic sulfuric acids	NRF	neg	C6H6O5S	1.97384e-08	8.72437e-07	24	20	17140.9	14418.5	0.841178
HMDB00167	L-Threonine	Amino acids	NRF	pos	C4H9NO3	9.0008e-08	3.31529e-06	24	21	240445	65215.4	0.271228
HMDB04827	Proline betaine	Amino acids	NRF	pos	C7H13NO2	7.86223e-11	1.73755e-08	24	21	170658	64937.8	0.380514
HMDB00925	Trimethylamine N-oxide	Aminoxides	NRF	pos	C3H9NO	0.000464695	0.00193769	24	21	1904.28	778.014	0.408561
HMDB0000714	Hippuric acid	Benzoic acids	NRF	neg	C9H9NO3	5.7177e-05	0.000351003	24	21	76008.7	34797.4	0.457807
HMDB01565	Phosphorylcholine	Quaternary ammonium salts	NRF	pos	C5H14NO4P	1.08871e-05	9.72226e-05	24	21	1.68679e+06	225414	0.133635
HMDB01123	2-Aminobenzoic acid	Benzoic acids	NRF	pos	C7H7NO2	1.26551e-07	3.99539e-06	24	22	86019	18077.1	0.210152
HMDB00011	(R)-3-Hydroxybutyric acid	Hydroxy acids	NRF	neg	C4H8O3	0.00032961	0.00131247	24	18	8605.74	3825.6	0.44454
HMDB0011621	Cinnamoylglycine	Amino acids	NRF	neg	C11H11NO3	0.000226846	0.000945905	24	19	28559.1	10328.1	0.36164
HMDB0059724	Pyrocatechol sulfate	Organic sulfuric acids	NRF	neg	C6H6O5S	7.6237e-08	3.36968e-06	24	19	16877.5	14317.6	0.848327
HMDB00696	L-Methionine	Amino acids	NRF	pos	C5H11NO2S	7.47916e-05	0.000359325	24	20	1.23055e+06	535198	0.434927
HMDB00167	L-Threonine	Amino acids	NRF	pos	C4H9NO3	1.09706e-05	8.36038e-05	24	21	240871	64273.4	0.266838
HMDB04827	Proline betaine	Amino acids	NRF	pos	C7H13NO2	1.87882e-07	4.61354e-06	24	21	172623	64501.6	0.373656
HMDB00925	Trimethylamine N-oxide	Aminoxides	NRF	pos	C3H9NO	0.00201879	0.0059487	24	21	1918.38	775.343	0.404164
HMDB0000714	Hippuric acid	Benzoic acids	NRF	neg	C9H9NO3	0.000416947	0.00156179	24	21	75645.9	33740.9	0.446038
HMDB01565	Phosphorylcholine	Quaternary ammonium salts	NRF	pos	C5H14NO4P	0.00245195	0.00703741	24	21	1.69858e+06	217188	0.127865
HMDB01123	2-Aminobenzoic acid	Benzoic acids	NRF	pos	C7H7NO2	1.59463e-05	0.000113681	24	23	87596.4	16563.4	0.189088

## Sheet: VAT-lipidome
CycID	Class	tRF	meta2d_pvalue	meta2d_BH.Q	meta2d_period	meta2d_phase	meta2d_Base	meta2d_AMP	meta2d_rAMP
DAG40:6(18:1/22:5)	DAG	DRF	1.86164e-05	0.0037605	11	2	0.0104289	0.00413936	0.00413936
Cho	Total	DRF	7.54294e-05	0.00384898	26	2	2.57274	0.391082	0.15201
DAG30:1(14:0/16:1)	DAG	DRF	0.000109413	0.00384898	11	1	0.0445632	0.0141805	0.0141805
DAG32:1(16:1/16:0)	DAG	DRF	0.000113475	0.00384898	11	1	0.578632	0.362929	0.362929
DAG32:1(14:0/18:1)	DAG	DRF	0.000142916	0.00384898	12	1	0.133982	0.0518703	0.0518703
DAG38:4(18:1/20:3)	DAG	DRF	0.000149839	0.00384898	11	2	0.0191989	0.00682089	0.00682089
DAG34:2(16:0/18:2)	DAG	DRF	0.000151533	0.00384898	11	2	3.17	1.40477	0.443145
DAG36:2(18:2/18:0)	DAG	DRF	0.000169918	0.00384898	11	2	0.626407	0.329831	0.329831
DAG34:1(16:0/18:1)	DAG	DRF	0.000171489	0.00384898	11	2	3.40103	1.80132	0.529639
DAG	Total	DRF	0.000263134	0.0052162	11	2	17.5047	7.44379	0.425246
DAG32:0(16:0/16:0)	DAG	DRF	0.00028405	0.0052162	11	1	1.42199	1.09892	0.772808
DAG34:1(16:1/18:0)	DAG	DRF	0.000334309	0.00562753	11	1	0.088156	0.0594673	0.0594673
DAG34:0(16:0/18:0)	DAG	DRF	0.000425045	0.00643876	11	1	0.3418	0.181023	0.181023
DAG36:1(18:1/18:0)	DAG	DRF	0.000446251	0.00643876	11	2	0.943819	0.457013	0.457013
CE-20:3	CE	DRF	0.000899626	0.0118654	26	1	0.00410621	0.00159136	0.00159136
DAG36:2(18:1/18:1)	DAG	DRF	0.00093983	0.0118654	11	2	2.52765	0.806851	0.31921
DAG34:2(16:1/18:1)	DAG	DRF	0.00152425	0.0181116	11	1	0.586185	0.198586	0.198586
DAG38:5(16:1/22:5)	DAG	DRF	0.00438292	0.0491861	11	2	0.0558397	0.0368612	0.0368612
DAG28:0(14:0/14:0)	DAG	NRF	0.00447559	0.881026	16	9	0.00482878	0.00227751	0.00227751
DAG36:3(18:2/18:1)	DAG	DRF	0.00734765	0.0781171	11	2	1.39121	0.449708	0.323248
DAG38:6(16:0/22:6)	DAG	DRF	0.0097411	0.0983851	15	6	0.135282	0.0377501	0.0377501
CE-22:6	CE	DRF	0.0105599	0.101576	26	2	0.0175462	0.00211817	0.00211817
DAG32:2(18:2/14:0)	DAG	NRF	0.0126128	0.881026	18	9	0.120082	0.0556278	0.0556278
DAG38:4(18:0/20:4)	DAG	DRF	0.0144784	0.132938	12	0	0.0678618	0.00965148	0.00965148
DAG32:2(16:1/16:1)	DAG	DRF	0.0157443	0.138276	12	12	0.250261	0.079227	0.079227
CE-22:6	CE	NRF	0.0183766	0.881026	26	13	0.010471	0.00159462	0.00159462
CE-22:4	CE	NRF	0.0209758	0.881026	26	16	0.00208632	0.000658263	0.000658263
DAG38:6(18:1/20:5)	DAG	DRF	0.0262059	0.220566	11	2	0.013117	0.00702001	0.00702001
CE-20:4	CE	NRF	0.0272996	0.881026	26	14	0.0218059	0.00573498	0.00573498
DAG38:6(16:0/22:6)	DAG	NRF	0.0277526	0.881026	15	3	0.0673176	0.0274088	0.0274088
CE-18:3	CE	NRF	0.0305306	0.881026	12	9	0.00478957	0.00117946	0.00117946
DAG38:4(18:0/20:4)	DAG	NRF	0.035632	0.899707	20	1	0.0475743	0.00298626	0.00298626
CE-20:4	CE	DRF	0.0480357	0.388129	20	4	0.0358346	0.00029897	0.00029897
DAG38:5(16:1/22:5)	DAG	NRF	0.0481144	1	15	3	0.0296384	0.00928498	0.00928498
DAG36:4(18:2/18:2)	DAG	DRF	0.0649212	0.502032	11	2	0.782956	0.270525	0.270525
TAG46:2(16:0)	TAG	DRF	0.0671033	0.502032	22	15	0.252785	0.0734395	0.0734395
CE-18:2	CE	NRF	0.0715755	1	12	10	0.0737915	0.022571	0.022571
DAG28:0(14:0/14:0)	DAG	DRF	0.07338	0.529384	14	3	0.00647832	0.000322928	0.000322928
CE-22:5	CE	NRF	0.0764265	1	14	9	0.00461764	0.00111523	0.00111523
TAG53:2(19:0)	TAG	NRF	0.0800123	1	24	15	0.158236	0.0529809	0.0529809
CE-16:0	CE	NRF	0.0810939	1	14	9	0.0312983	0.00802214	0.00802214
CE-16:1	CE	NRF	0.0832104	1	12	9	0.0167066	0.003405	0.003405
CE-20:1	CE	NRF	0.0945686	1	12	10	0.00339902	0.00117271	0.00117271
TAG58:8(22:5)	TAG	DRF	0.0968366	0.674517	23	16	0.235804	0.111713	0.111713
DAG32:1(14:0/18:1)	DAG	NRF	0.0977348	1	24	11	0.0673709	0.0231702	0.0231702
DAG38:4(18:1/20:3)	DAG	NRF	0.104268	1	17	13	0.0117109	0.0010518	0.0010518
TAG48:0(16:0)	TAG	DRF	0.124269	0.836747	15	9	11.8	1.42471	0.120738
TAG53:4(17:0)	TAG	NRF	0.13446	1	8	5	0.172854	0.0452906	0.0452906
DAG34:3(16:2/18:1)	DAG	DRF	0.145802	0.950066	10	4	0.01837	0.000965881	0.000965881
CE-18:0	CE	NRF	0.14931	1	12	10	0.00889849	0.00216633	0.00216633
CE-16:2	CE	DRF	0.16893	1	9	4	0.00206449	0.000322813	0.000322813
DAG40:5(18:0/22:5)	DAG	DRF	0.175248	1	14	13	0.0195184	0.00460145	0.00460145
DAG32:2(18:2/14:0)	DAG	DRF	0.186854	1	21	17	0.16017	0.049481	0.049481
TAG53:3(16:0)	TAG	NRF	0.197683	1	8	5	0.184141	0.0381876	0.0381876
DAG38:6(18:1/20:5)	DAG	NRF	0.216786	1	24	14	0.00721774	0.000302446	0.000302446
TAG46:1(16:0)	TAG	DRF	0.228544	1	8	0	1.02555	0.0839366	0.0818458
TAG46:2(18:2)	TAG	DRF	0.234384	1	22	15	0.226366	0.0430653	0.0430653
TAG54:2(18:2)	TAG	NRF	0.240078	1	8	5	0.645112	0.151553	0.151553
DAG34:3(18:2/16:1)	DAG	NRF	0.24181	1	11	8	0.294001	0.0965198	0.0965198
CE-18:1	CE	NRF	0.251141	1	19	11	0.0639584	0.0119814	0.0119814
TAG52:0(18:0)	TAG	NRF	0.252934	1	8	5	0.470046	0.0647714	0.0647714
DAG36:2(18:1/18:1)	DAG	NRF	0.261455	1	17	13	1.40731	0.182032	0.129347
CE-20:2	CE	NRF	0.277476	1	12	10	0.0016233	0.000459477	0.000459477
DAG36:1(18:1/18:0)	DAG	NRF	0.295248	1	25	12	0.436906	0.0737436	0.0737436
DAG34:3(18:2/16:1)	DAG	DRF	0.311017	1	17	0	0.486772	0.0346947	0.0346947
CE	Total	NRF	0.313877	1	18	12	1.02257	0.0891166	0.0871495
DAG34:3(16:2/18:1)	DAG	NRF	0.314149	1	15	9	0.0129656	0.00460847	0.00460847
DAG36:4(18:2/18:2)	DAG	NRF	0.331483	1	17	12	0.56114	0.103278	0.103278
DAG36:3(18:2/18:1)	DAG	NRF	0.34119	1	17	13	0.846315	0.102368	0.102368
DAG32:0(16:0/16:0)	DAG	NRF	0.355184	1	8	0	0.681069	0.21577	0.21577
CE-20:5	CE	DRF	0.372222	1	23	20	0.00499497	0.000848492	0.000848492
TAG58:7(22:5)	TAG	DRF	0.374695	1	15	3	0.161374	0.0595866	0.0595866
TAG56:6(20:4)	TAG	NRF	0.377027	1	25	19	0.321955	0.0869223	0.0869223
CE-14:0	CE	NRF	0.380524	1	12	10	0.00318329	0.000541444	0.000541444
DAG36:2(18:2/18:0)	DAG	NRF	0.381706	1	24	12	0.354176	0.0730823	0.0730823
TAG54:7(18:2)	TAG	DRF	0.401827	1	21	16	0.880373	0.280567	0.280567
TAG46:2(18:2)	TAG	NRF	0.412059	1	12	9	0.200469	0.060167	0.060167
TAG58:3(18:2)	TAG	NRF	0.431201	1	12	0	0.110741	0.0540806	0.0540806
TAG58:2(24:0)	TAG	NRF	0.433705	1	19	14	0.0478121	0.0196792	0.0196792
TAG48:4(18:2)	TAG	DRF	0.447329	1	8	8	0.137463	0.0210976	0.0210976
DAG34:2(16:1/18:1)	DAG	NRF	0.459005	1	11	8	0.275836	0.0782529	0.0782529
DAG40:6(18:0/22:6)	DAG	DRF	0.466984	1	15	13	0.105108	0.0264294	0.0264294
TAG56:5(20:1)	TAG	NRF	0.469031	1	10	8	0.737997	0.19008	0.19008
CE-20:5	CE	NRF	0.487762	1	14	10	0.00296501	0.00044285	0.00044285
TAG50:1(18:0)	TAG	DRF	0.490559	1	15	10	1.21527	0.208159	0.171286
Cho	Total	NRF	0.509895	1	20	13	2.57345	0.332607	0.129246
TAG48:1(16:0)	TAG	DRF	0.511371	1	12	9	11.0145	1.57975	0.143424
DAG	Total	NRF	0.51594	1	17	13	9.32333	1.33697	0.1434
CE-20:1	CE	DRF	0.529496	1	24	5	0.00537743	0.00129659	0.00129659
CE	Total	DRF	0.533654	1	26	1	1.06219	0.0753754	0.0709621
DAG40:6(18:1/22:5)	DAG	NRF	0.537288	1	9	8	0.00680486	0.00169354	0.00169354
TAG56:6(22:4)	TAG	NRF	0.545627	1	11	1	0.109443	0.0396008	0.0396008
TAG56:3(18:2)	TAG	NRF	0.554265	1	10	8	0.440174	0.133732	0.133732
DAG40:6(18:0/22:6)	DAG	NRF	0.580778	1	10	9	0.0900744	0.0262729	0.0262729
DAG34:1(16:0/18:1)	DAG	NRF	0.583708	1	16	14	1.56	0.229462	0.147091
TAG52:5(16:2)	TAG	NRF	0.606447	1	16	10	0.12965	0.0123511	0.0123511
TAG54:7(18:3)	TAG	DRF	0.60662	1	23	17	0.598902	0.214551	0.214551
TAG56:6(22:4)	TAG	DRF	0.613351	1	9	6	0.109593	0.0345277	0.0345277
DAG32:1(16:1/16:0)	DAG	NRF	0.614601	1	8	0	0.233263	0.0664413	0.0664413
CE-18:0	CE	DRF	0.615799	1	25	4	0.0164675	0.00380305	0.00380305
TAG58:4(18:2)	TAG	NRF	0.623622	1	10	7	0.165912	0.0467701	0.0467701
TAG50:1(18:1)	TAG	DRF	0.624301	1	15	9	13.5032	1.56418	0.115838
CE-20:3	CE	NRF	0.632287	1	26	14	0.00264167	0.000315363	0.000315363
TAG44:1(14:0)	TAG	NRF	0.635378	1	11	1	0.108589	0.0222428	0.0222428
TAG52:3(16:2)	TAG	NRF	0.64148	1	8	5	0.0333362	0.00699893	0.00699893
TAG52:2(16:0)	TAG	DRF	0.657402	1	12	12	23.4587	2.19827	0.093708
TAG48:1(18:0)	TAG	DRF	0.661612	1	16	6	0.124664	0.0156064	0.0156064
TAG53:2(19:1)	TAG	DRF	0.674605	1	8	0	0.265917	0.0293429	0.0293429
TAG52:2(16:1)	TAG	DRF	0.678202	1	11	9	1.06503	0.204955	0.192442
DAG40:5(18:0/22:5)	DAG	NRF	0.688018	1	10	9	0.0169073	0.00384311	0.00384311
DAG34:2(16:0/18:2)	DAG	NRF	0.688717	1	16	14	1.73585	0.159325	0.0917847
TAG52:3(16:2)	TAG	DRF	0.693597	1	14	5	0.0433279	0.00494663	0.00494663
TAG56:7(18:3)	TAG	DRF	0.695368	1	15	1	0.0256245	0.0112396	0.0112396
TAG46:1(16:1)	TAG	NRF	0.69981	1	8	4	0.540763	0.0717255	0.0717255
TAG56:7(20:5)	TAG	DRF	0.709346	1	24	17	0.153177	0.0551521	0.0551521
TAG50:2(18:1)	TAG	DRF	0.717916	1	12	9	10.5387	0.932629	0.0884956
CE-16:0	CE	DRF	0.731645	1	24	4	0.0511734	0.0105165	0.0105165
TAG54:4(18:0)	TAG	NRF	0.737347	1	12	9	3.71712	0.386864	0.104076
TAG58:8(22:5)	TAG	NRF	0.748662	1	26	15	0.238774	0.00126808	0.00126808
CE-18:3	CE	DRF	0.753627	1	15	2	0.00701514	0.00106934	0.00106934
TAG54:3(16:0)	TAG	NRF	0.766038	1	12	9	1.63696	0.176726	0.10796
TAG50:4(16:2)	TAG	NRF	0.771412	1	8	5	0.147395	0.0254659	0.0254659
TAG56:5(20:2)	TAG	NRF	0.773545	1	10	2	0.436742	0.0921542	0.0921542
DAG32:2(16:1/16:1)	DAG	NRF	0.775554	1	11	8	0.108713	0.0348435	0.0348435
TAG52:6(16:1)	TAG	DRF	0.783113	1	21	14	0.159667	0.0317757	0.0317757
TAG48:3(16:1)	TAG	DRF	0.788111	1	11	8	0.806977	0.0946257	0.0946257
TAG52:6(16:3)	TAG	NRF	0.800742	1	8	4	0.0287258	0.00586578	0.00586578
TAG54:1(18:1)	TAG	NRF	0.805661	1	12	9	0.448867	0.0830035	0.0830035
DAG34:1(16:1/18:0)	DAG	NRF	0.815694	1	8	0	0.0398102	0.00937323	0.00937323
TAG54:6(18:2)	TAG	NRF	0.820755	1	10	2	10.7544	2.20411	0.20495
DAG30:1(14:0/16:1)	DAG	NRF	0.821199	1	17	11	0.0245413	0.00512396	0.00512396
TAG51:2(15:0)	TAG	NRF	0.822587	1	16	10	0.195804	0.0254283	0.0254283
CE-18:2	CE	DRF	0.832761	1	26	8	0.115791	0.0113998	0.0113998
TAG54:1(18:0)	TAG	NRF	0.833993	1	12	9	0.842228	0.102116	0.102116
TAG52:2(18:2)	TAG	NRF	0.83807	1	12	9	2.96896	0.308184	0.103802
TAG56:4(18:2)	TAG	NRF	0.856422	1	12	9	1.45203	0.224039	0.154294
TAG48:1(18:1)	TAG	DRF	0.858188	1	15	9	2.1121	0.246128	0.116532
TAG54:2(18:0)	TAG	NRF	0.861217	1	12	9	4.80975	0.367169	0.0763385
TAG58:4(22:1)	TAG	NRF	0.861369	1	9	9	0.0995261	0.00397337	0.00397337
CE-16:1	CE	DRF	0.865038	1	23	3	0.0320397	0.00687302	0.00687302
TAG56:5(20:3)	TAG	NRF	0.869086	1	25	19	0.360732	0.0899851	0.0899851
TAG50:1(16:1)	TAG	NRF	0.894871	1	8	4	0.423459	0.0568359	0.0568359
TAG55:5(18:2)	TAG	NRF	0.901472	1	26	15	0.205913	0.0206645	0.0206645
DAG34:0(16:0/18:0)	DAG	NRF	0.906834	1	11	9	0.165921	0.0097437	0.0097437
TAG48:1(18:1)	TAG	NRF	0.908446	1	8	5	1.35598	0.174049	0.128357
TAG56:7(18:3)	TAG	NRF	0.912881	1	8	5	0.035572	0.0130433	0.0130433
TAG56:4(18:1)	TAG	NRF	0.920181	1	16	11	1.84252	0.0954956	0.0518289
CE-16:2	CE	NRF	0.921024	1	15	9	0.00138002	0.000351921	0.000351921
TAG53:4(17:1)	TAG	NRF	0.921503	1	12	9	0.317442	0.0331321	0.0331321
TAG52:4(16:1)	TAG	DRF	0.923444	1	8	0	6.49981	0.586308	0.0902038
TAG52:4(16:2)	TAG	DRF	0.928206	1	8	0	0.163091	0.0155841	0.0155841
TAG55:4(19:0)	TAG	DRF	0.929318	1	26	8	0.131195	0.00259547	0.00259547
TAG56:6(20:1)	TAG	NRF	0.931811	1	8	5	0.0447416	0.0069081	0.0069081
TAG56:5(18:2)	TAG	NRF	0.935063	1	12	9	1.44694	0.186694	0.129026
TAG54:3(16:1)	TAG	NRF	0.936806	1	12	9	0.279627	0.0342922	0.0342922
TAG48:3(18:1)	TAG	NRF	0.938973	1	19	13	0.158172	0.0212165	0.0212165
TAG54:6(20:4)	TAG	DRF	0.939566	1	23	17	0.808148	0.146763	0.146763
TAG52:5(16:1)	TAG	DRF	0.941831	1	21	16	1.83645	0.263335	0.143393
TAG53:3(17:0)	TAG	NRF	0.943817	1	24	15	0.435119	0.0995729	0.0995729
TAG53:2(16:0)	TAG	NRF	0.948068	1	16	10	0.287422	0.000424718	0.000424718
TAG54:2(18:1)	TAG	NRF	0.948413	1	12	9	7.26817	0.624404	0.0859093
TAG51:2(17:0)	TAG	NRF	0.949353	1	12	9	0.420181	0.0231344	0.0231344
TAG48:3(18:1)	TAG	DRF	0.952393	1	14	11	0.210045	0.0185275	0.0185275
TAG50:1(18:0)	TAG	NRF	0.95631	1	8	4	0.711083	0.0901024	0.0901024
TAG51:3(15:0)	TAG	NRF	0.957308	1	12	9	0.234977	0.0137163	0.0137163
TAG55:4(19:1)	TAG	NRF	0.959107	1	12	9	0.324823	0.0202355	0.0202355
TAG48:2(18:1)	TAG	DRF	0.962912	1	11	9	0.828671	0.0501172	0.0501172
TAG50:0(18:0)	TAG	DRF	0.963988	1	16	9	1.34347	0.106533	0.0792966
TAG48:0(16:0)	TAG	NRF	0.965075	1	12	9	7.39312	0.279262	0.0377733
TAG44:1(14:0)	TAG	DRF	0.965692	1	8	0	0.131595	0.0271072	0.0271072
TAG50:1(16:0)	TAG	NRF	0.968718	1	12	9	21.2411	1.30493	0.0614342
TAG54:4(18:2)	TAG	NRF	0.969425	1	12	9	30.4362	2.93555	0.0964495
TAG50:1(18:1)	TAG	NRF	0.970871	1	26	17	8.83448	1.46337	0.165644
TAG52:4(18:3)	TAG	NRF	0.971268	1	16	11	1.53012	0.00863165	0.00564117
TAG53:3(17:1)	TAG	NRF	0.972171	1	12	8	0.284291	0.0245579	0.0245579
TAG55:4(19:0)	TAG	NRF	0.972487	1	26	13	0.109611	0.0200324	0.0200324
CE-22:5	CE	DRF	0.972989	1	22	9	0.00594634	0.000926323	0.000926323
TAG52:5(16:2)	TAG	DRF	0.973745	1	21	15	0.122901	0.0259833	0.0259833
TAG50:3(18:2)	TAG	DRF	0.974466	1	8	0	7.46139	0.45758	0.0613264
TAG55:4(18:2)	TAG	NRF	0.979453	1	13	1	0.396615	0.0914605	0.0914605
TAG51:3(17:1)	TAG	DRF	0.980406	1	8	0	0.393834	0.0382348	0.0382348
TAG56:3(20:1)	TAG	NRF	0.983277	1	12	9	0.967434	0.130895	0.130895
TAG54:3(18:2)	TAG	NRF	0.983781	1	12	9	7.48723	0.542621	0.0724728
TAG54:4(16:0)	TAG	NRF	0.984222	1	12	9	0.712689	0.0623727	0.0623727
TAG56:4(20:1)	TAG	NRF	0.984271	1	12	9	1.51213	0.186351	0.123238
CE-14:0	CE	DRF	0.984638	1	22	4	0.00490941	0.000543345	0.000543345
TAG52:6(18:3)	TAG	DRF	0.985211	1	16	11	0.199662	0.0208736	0.0208736
TAG56:6(18:2)	TAG	NRF	0.98566	1	12	9	0.513864	0.0591528	0.0591528
TAG50:1(16:0)	TAG	DRF	0.986153	1	14	10	33.8896	3.67439	0.108422
TAG54:4(16:1)	TAG	NRF	0.986286	1	13	1	0.371209	0.0536711	0.0536711
TAG48:1(18:0)	TAG	NRF	0.986671	1	8	4	0.0771355	0.0125832	0.0125832
TAG46:2(16:1)	TAG	NRF	0.987349	1	8	5	0.363712	0.0332923	0.0332923
TAG54:4(18:1)	TAG	NRF	0.987432	1	12	9	55.6472	5.04734	0.0907026
TAG56:4(20:2)	TAG	NRF	0.987884	1	12	9	0.302442	0.0158253	0.0158253
TAG53:3(16:0)	TAG	DRF	0.988486	1	20	6	0.222018	0.0334155	0.0334155
TAG52:2(16:0)	TAG	NRF	0.989462	1	12	9	17.7481	1.67	0.0940944
TAG	Total	NRF	0.989497	1	12	9	582.015	45.6722	0.0784725
TAG56:5(22:4)	TAG	NRF	0.990097	1	16	10	0.103701	0.00281723	0.00281723
TAG52:0(18:0)	TAG	DRF	0.990619	1	12	12	0.572143	0.0733526	0.0733526
TAG48:2(16:0)	TAG	NRF	0.991637	1	8	4	2.53553	0.246941	0.0973921
TAG54:1(18:0)	TAG	DRF	0.993969	1	12	0	1.18994	0.272591	0.22908
TAG54:5(18:1)	TAG	NRF	0.994416	1	12	9	18.5481	1.63125	0.0879472
TAG52:4(18:2)	TAG	NRF	0.994571	1	16	10	23.497	0.573225	0.0243957
TAG52:3(18:1)	TAG	NRF	0.994575	1	12	9	32.2302	3.19377	0.0990924
TAG48:1(16:1)	TAG	DRF	0.994579	1	11	8	3.6149	0.431257	0.1193
TAG48:2(18:2)	TAG	NRF	0.995027	1	14	9	1.38409	0.0109354	0.00790084
TAG56:3(18:1)	TAG	NRF	0.995056	1	12	9	1.65101	0.110744	0.0670764
TAG55:3(19:1)	TAG	NRF	0.995109	1	17	1	0.28647	0.0296701	0.0296701
TAG56:3(22:1)	TAG	DRF	0.995383	1	15	5	0.13462	0.0279229	0.0279229
TAG52:3(18:2)	TAG	NRF	0.995466	1	12	9	23.6821	2.20324	0.0930341
TAG56:6(22:5)	TAG	NRF	0.995677	1	26	21	0.16353	0.0463913	0.0463913
TAG58:4(18:1)	TAG	NRF	0.99584	1	13	1	0.116692	0.00930115	0.00930115
TAG52:1(18:1)	TAG	NRF	0.995987	1	12	9	2.80066	0.386531	0.138014
TAG55:3(19:0)	TAG	DRF	0.996254	1	12	0	0.310318	0.0366063	0.0366063
TAG48:3(16:0)	TAG	DRF	0.996283	1	14	11	0.213172	0.00308931	0.00308931
TAG54:3(18:1)	TAG	NRF	0.996501	1	12	9	43.4763	3.66678	0.0843398
TAG52:2(18:1)	TAG	NRF	0.996575	1	12	9	27.6005	2.68605	0.0973191
TAG50:2(18:2)	TAG	NRF	0.99667	1	12	9	10.9635	0.746874	0.0681239
TAG53:4(17:0)	TAG	DRF	0.996768	1	20	17	0.162372	0.0340996	0.0340996
TAG56:5(18:1)	TAG	NRF	0.996915	1	12	9	0.834537	0.0714562	0.0714562
TAG54:5(18:2)	TAG	NRF	0.997134	1	12	9	28.9079	2.66427	0.0921641
TAG58:2(24:0)	TAG	DRF	0.997161	1	19	6	0.0547225	0.0165093	0.0165093
TAG52:2(16:1)	TAG	NRF	0.997354	1	8	4	0.738247	0.081346	0.081346
TAG48:2(18:1)	TAG	NRF	0.997624	1	8	4	0.563007	0.0690537	0.0690537
TAG51:2(15:0)	TAG	DRF	0.997896	1	16	2	0.206426	0.0225481	0.0225481
TAG56:6(20:2)	TAG	NRF	0.99844	1	12	3	0.157245	0.00823322	0.00823322
TAG52:3(16:1)	TAG	DRF	0.998451	1	11	9	5.16359	0.525899	0.101848
TAG58:3(18:1)	TAG	NRF	0.998554	1	13	1	0.185849	0.0307017	0.0307017
TAG51:0(17:0)	TAG	NRF	0.998783	1	16	10	0.326307	0.0083123	0.0083123
TAG55:3(19:0)	TAG	NRF	0.999002	1	12	9	0.246075	0.0096412	0.0096412
TAG52:2(18:1)	TAG	DRF	0.999021	1	12	10	35.9794	2.73963	0.0761444
TAG56:6(20:1)	TAG	DRF	0.999086	1	14	0	0.0598261	0.0173664	0.0173664
TAG48:1(16:0)	TAG	NRF	0.999143	1	8	4	5.93103	0.546724	0.0921804
TAG50:2(16:0)	TAG	NRF	0.999161	1	12	9	30.835	1.75267	0.0568405
TAG55:4(18:1)	TAG	NRF	0.999175	1	18	15	0.363579	0.0948068	0.0948068
TAG56:3(22:1)	TAG	NRF	0.999307	1	13	1	0.113242	0.0122283	0.0122283
TAG52:3(18:2)	TAG	DRF	0.999349	1	17	10	28.613	2.41363	0.0843541
TAG51:3(17:1)	TAG	NRF	0.99935	1	12	9	0.347032	0.0122036	0.0122036
TAG52:5(18:3)	TAG	DRF	0.999455	1	8	0	1.20392	0.119477	0.0992401
TAG54:4(18:3)	TAG	DRF	0.999542	1	15	14	0.504309	0.0829049	0.0829049
TAG56:7(22:6)	TAG	DRF	0.999626	1	14	4	0.819446	0.104621	0.104621
TAG46:2(16:1)	TAG	DRF	0.999643	1	20	16	0.440056	0.0988058	0.0988058
TAG56:3(18:2)	TAG	DRF	0.999712	1	22	8	0.549224	0.0384529	0.0384529
TAG50:3(18:1)	TAG	NRF	0.999744	1	16	10	2.50869	0.0506514	0.0201904
TAG52:3(16:0)	TAG	NRF	0.999756	1	12	9	27.3996	2.18604	0.0797836
TAG53:3(19:1)	TAG	NRF	0.999809	1	13	1	0.218157	0.0253442	0.0253442
TAG54:4(18:3)	TAG	NRF	0.999811	1	12	9	0.44702	0.0384531	0.0384531
TAG56:4(20:0)	TAG	NRF	0.999817	1	12	9	0.159627	0.0133682	0.0133682
TAG44:1(16:0)	TAG	DRF	0.999819	1	18	15	0.143061	0.0163567	0.0163567
TAG53:2(17:0)	TAG	DRF	0.999821	1	12	6	0.335025	0.0246994	0.0246994
TAG50:0(18:0)	TAG	NRF	0.99984	1	12	9	0.977205	0.0573093	0.0573093
TAG53:2(19:1)	TAG	NRF	0.999842	1	12	9	0.219621	0.0146988	0.0146988
TAG52:5(18:2)	TAG	DRF	0.999846	1	8	0	3.5658	0.269734	0.0756447
TAG52:1(16:1)	TAG	DRF	0.999857	1	20	18	0.0755893	0.0141785	0.0141785
TAG46:1(14:1)	TAG	DRF	0.99986	1	26	3	0.157789	0.000672215	0.000672215
TAG55:3(19:1)	TAG	DRF	0.999861	1	20	4	0.338812	0.0303563	0.0303563
TAG54:7(18:2)	TAG	NRF	0.999865	1	12	8	1.0009	0.0668246	0.0667647
TAG48:4(18:2)	TAG	NRF	0.999889	1	15	12	0.12352	0.0295234	0.0295234
TAG54:5(20:4)	TAG	NRF	0.999893	1	25	21	0.649071	0.105222	0.105222
TAG50:3(18:2)	TAG	NRF	0.999893	1	8	4	5.77616	0.472964	0.0818821
TAG50:2(16:1)	TAG	DRF	0.999899	1	14	10	9.14368	0.7052	0.0771244
TAG46:1(16:0)	TAG	NRF	0.999911	1	8	4	0.750801	0.0641283	0.0641283
TAG50:3(16:0)	TAG	DRF	0.999914	1	12	11	8.2956	0.179695	0.0216615
TAG48:2(16:0)	TAG	DRF	0.999933	1	12	11	3.70672	0.0349175	0.00942004
TAG53:2(17:0)	TAG	NRF	0.999934	1	12	9	0.294507	0.023515	0.023515
TAG52:4(16:0)	TAG	NRF	0.999934	1	12	9	12.0617	0.928922	0.077014
CE-22:4	CE	DRF	0.999945	1	12	1	0.002712	0.000435748	0.000435748
TAG52:5(18:3)	TAG	NRF	0.999955	1	12	9	1.21092	0.105339	0.0869915
TAG50:2(18:2)	TAG	DRF	0.999959	1	20	7	14.987	1.39078	0.0927989
TAG54:6(18:3)	TAG	NRF	0.99996	1	12	8	1.57173	0.0436175	0.0277513
TAG51:2(17:1)	TAG	NRF	0.999964	1	12	9	0.319677	0.015965	0.015965
TAG54:6(18:3)	TAG	DRF	0.999966	1	21	16	1.56842	0.332897	0.21225
TAG56:3(20:0)	TAG	NRF	0.999968	1	18	15	0.312737	0.0683567	0.0683567
TAG55:3(18:1)	TAG	NRF	0.999971	1	25	15	0.615387	0.047567	0.047567
TAG48:1(16:1)	TAG	NRF	0.999971	1	8	4	2.00894	0.17233	0.0857816
TAG55:5(18:2)	TAG	DRF	0.999972	1	20	17	0.262458	0.0432438	0.0432438
TAG56:8(22:6)	TAG	DRF	0.999973	1	12	3	0.594807	0.145117	0.145117
TAG48:3(18:2)	TAG	DRF	0.999974	1	15	11	0.550137	0.0239658	0.0239658
TAG56:5(22:4)	TAG	DRF	0.999975	1	12	10	0.115258	0.00366638	0.00366638
TAG50:3(16:0)	TAG	NRF	0.999977	1	8	4	6.02125	0.534475	0.0887647
TAG52:2(18:2)	TAG	DRF	0.99998	1	16	11	3.86179	0.216107	0.0559605
TAG50:1(16:1)	TAG	DRF	0.999981	1	12	9	0.705645	0.106138	0.106138
TAG50:4(16:2)	TAG	DRF	0.999983	1	15	11	0.150208	0.00855461	0.00855461
TAG54:2(18:2)	TAG	DRF	0.999983	1	23	9	0.817688	0.0624884	0.0624884
TAG53:2(16:0)	TAG	DRF	0.999984	1	10	4	0.372521	0.0397622	0.0397622
TAG50:4(18:2)	TAG	NRF	0.999985	1	16	10	1.58864	0.0870102	0.0547704
TAG52:5(16:0)	TAG	DRF	0.999986	1	16	11	1.0384	0.0625779	0.0602641
TAG52:1(18:1)	TAG	DRF	0.999986	1	21	6	3.69988	0.396419	0.107144
TAG52:3(18:1)	TAG	DRF	0.999987	1	15	10	38.6926	3.31016	0.0855503
TAG52:1(16:1)	TAG	NRF	0.999989	1	8	4	0.0543043	0.00678023	0.00678023
TAG48:2(16:1)	TAG	DRF	0.999991	1	11	8	3.01915	0.23906	0.079181
CE-18:1	CE	DRF	0.999992	1	22	7	0.099913	0.000116628	0.000116628
TAG56:6(20:3)	TAG	NRF	0.999992	1	12	9	0.366637	0.0278266	0.0278266
TAG54:2(18:1)	TAG	DRF	0.999995	1	16	3	10.4612	0.389931	0.037274
TAG52:5(16:0)	TAG	NRF	0.999996	1	12	8	1.01208	0.0163893	0.0161937
TAG56:8(22:6)	TAG	NRF	0.999997	1	16	4	0.546094	0.0354423	0.0354423
TAG56:8(18:2)	TAG	NRF	0.999997	1	12	9	0.208969	0.010419	0.010419
TAG53:2(19:0)	TAG	DRF	0.999997	1	26	11	0.247183	0.0187465	0.0187465
TAG50:2(16:1)	TAG	NRF	0.999997	1	8	4	5.6916	0.548794	0.0964217
TAG56:3(20:0)	TAG	DRF	0.999998	1	11	2	0.353549	0.0326164	0.0326164
TAG52:6(16:3)	TAG	DRF	0.999998	1	18	14	0.0301843	0.00865752	0.00865752
TAG50:3(18:1)	TAG	DRF	0.999998	1	12	11	3.23013	0.113958	0.0352796
TAG50:2(18:1)	TAG	NRF	0.999998	1	16	11	6.69455	0.382562	0.0571453
TAG58:8(22:6)	TAG	NRF	0.999999	1	16	10	0.348356	0.0222331	0.0222331
TAG54:5(18:3)	TAG	NRF	0.999999	1	12	9	1.68282	0.101656	0.0604079
TAG56:3(20:1)	TAG	DRF	0.999999	1	26	9	1.23851	0.0296488	0.0239391
TAG52:4(18:1)	TAG	DRF	0.999999	1	8	0	7.4684	0.549216	0.0735387
TAG56:3(18:1)	TAG	DRF	0.999999	1	22	3	1.95093	0.115248	0.0590734
TAG50:2(16:0)	TAG	DRF	0.999999	1	18	9	44.0478	2.79577	0.0634712
TAG52:6(18:3)	TAG	NRF	0.999999	1	16	10	0.198876	0.0058763	0.0058763
TAG54:5(16:1)	TAG	NRF	0.999999	1	12	9	0.188022	0.00214289	0.00214289
TAG52:4(18:3)	TAG	DRF	0.999999	1	14	12	1.74471	0.0589746	0.0338019
TAG54:5(16:0)	TAG	NRF	0.999999	1	19	15	0.580695	0.0925419	0.0925419
TAG46:2(16:0)	TAG	NRF	0.999999	1	24	15	0.212021	0.0340774	0.0340774
TAG56:4(20:2)	TAG	DRF	1	1	26	3	0.368878	0.0655664	0.0655664
TAG56:8(18:2)	TAG	DRF	1	1	14	3	0.214815	0.0364603	0.0364603
TAG58:4(18:2)	TAG	DRF	1	1	26	3	0.178824	0.00730548	0.00730548
TAG56:7(18:2)	TAG	DRF	1	1	16	2	0.372692	0.0408028	0.0408028
TAG50:3(16:1)	TAG	DRF	1	1	15	11	9.24761	0.464576	0.0502374
TAG52:3(16:1)	TAG	NRF	1	1	16	11	4.12823	0.205071	0.0496754
TAG46:1(14:1)	TAG	NRF	1	1	12	11	0.147236	0.0201891	0.0201891
TAG58:3(18:1)	TAG	DRF	1	1	22	6	0.200996	0.0168775	0.0168775
TAG56:5(20:1)	TAG	DRF	1	1	17	5	0.773832	0.0240536	0.0240536
TAG54:2(18:0)	TAG	DRF	1	1	15	3	6.8029	0.239564	0.0352151
TAG51:2(17:0)	TAG	DRF	1	1	15	3	0.453618	0.0259339	0.0259339
TAG50:3(16:2)	TAG	DRF	1	1	13	10	0.186439	0.0214891	0.0214891
TAG52:4(16:2)	TAG	NRF	1	1	12	9	0.154614	0.00831461	0.00831461
TAG52:5(18:2)	TAG	NRF	1	1	16	10	3.55906	0.0670358	0.0188352
TAG56:7(20:4)	TAG	NRF	1	1	13	1	0.493283	0.0575462	0.0575462
TAG52:6(16:1)	TAG	NRF	1	1	16	12	0.139534	0.0192521	0.0192521
TAG54:7(18:3)	TAG	NRF	1	1	12	8	0.659497	0.0575612	0.0575612
TAG56:5(20:3)	TAG	DRF	1	1	22	6	0.401286	0.0204604	0.0204604
TAG54:7(20:5)	TAG	DRF	1	1	14	13	0.257083	0.0117017	0.0117017
TAG54:5(20:4)	TAG	DRF	1	1	17	8	0.846374	0.013788	0.013788
TAG48:3(16:0)	TAG	NRF	1	1	12	9	0.162622	6.34163e-05	6.34163e-05
TAG58:3(18:2)	TAG	DRF	1	1	13	12	0.146112	0.0195747	0.0195747
TAG55:3(18:1)	TAG	DRF	1	1	22	9	0.749172	0.0894229	0.0894229
TAG54:7(20:5)	TAG	NRF	1	1	23	22	0.202961	0.03354	0.03354
TAG46:1(16:1)	TAG	DRF	1	1	18	11	0.753122	0.0196476	0.0196476
TAG52:5(16:1)	TAG	NRF	1	1	12	8	1.76865	0.0167755	0.00948493
TAG58:4(22:1)	TAG	DRF	1	1	13	1	0.11933	0.0112534	0.0112534
TAG52:4(18:2)	TAG	DRF	1	1	8	0	24.9507	1.19005	0.0476963
TAG56:4(20:0)	TAG	DRF	1	1	12	4	0.18651	0.0434788	0.0434788
TAG48:2(16:1)	TAG	NRF	1	1	8	4	1.63963	0.179602	0.109538
TAG54:3(18:1)	TAG	DRF	1	1	12	10	55.7236	5.74034	0.103015
TAG56:7(18:2)	TAG	NRF	1	1	13	13	0.407378	0.0329586	0.0329586
TAG44:1(16:0)	TAG	NRF	1	1	10	5	0.117766	0.0180654	0.0180654
TAG53:3(17:1)	TAG	DRF	1	1	12	12	0.29279	0.00924414	0.00924414
TAG52:4(16:1)	TAG	NRF	1	1	19	15	5.62438	0.76329	0.135711
TAG52:4(16:0)	TAG	DRF	1	1	8	0	13.2503	0.547208	0.0412977
TAG54:5(16:1)	TAG	DRF	1	1	24	20	0.218281	0.020391	0.020391
TAG58:8(22:6)	TAG	DRF	1	1	13	6	0.347553	0.0210857	0.0210857
TAG54:6(18:2)	TAG	DRF	1	1	20	15	10.8224	1.68341	0.155548
TAG54:1(18:1)	TAG	DRF	1	1	26	11	0.668861	0.0270973	0.0270973
TAG56:5(18:1)	TAG	DRF	1	1	12	12	0.997927	0.0750504	0.0750504
TAG54:3(16:1)	TAG	DRF	1	1	13	8	0.384293	0.0283738	0.0283738
TAG48:3(18:2)	TAG	NRF	1	1	8	4	0.407021	0.0315423	0.0315423
TAG51:0(17:0)	TAG	DRF	1	1	16	1	0.403868	0.0104483	0.0104483
TAG54:4(16:1)	TAG	DRF	1	1	21	19	0.490113	0.0647087	0.0647087
TAG48:2(18:2)	TAG	DRF	1	1	13	11	1.82647	0.0657426	0.0359944
TAG52:4(18:1)	TAG	NRF	1	1	16	10	6.62883	0.0247548	0.00373441
TAG56:5(20:2)	TAG	DRF	1	1	22	13	0.489869	0.0746345	0.0746345
TAG53:3(17:0)	TAG	DRF	1	1	8	0	0.423178	0.0204259	0.0204259
TAG56:4(18:1)	TAG	DRF	1	1	24	6	2.14637	0.12482	0.0581539
TAG56:7(22:5)	TAG	DRF	1	1	12	2	0.267916	0.0455242	0.0455242
TAG56:6(22:5)	TAG	DRF	1	1	12	4	0.160539	0.0240741	0.0240741
TAG51:2(17:1)	TAG	DRF	1	1	19	13	0.358283	0.0107667	0.0107667
TAG54:5(18:3)	TAG	DRF	1	1	14	13	1.79623	0.137558	0.0765816
TAG54:6(20:4)	TAG	NRF	1	1	12	9	0.612029	0.0323775	0.0323775
CE-20:2	CE	DRF	1	1	12	0	0.00225532	0.00022014	0.00022014
TAG56:7(22:5)	TAG	NRF	1	1	13	1	0.251285	0.0222581	0.0222581
TAG54:3(16:0)	TAG	DRF	1	1	26	3	2.0885	0.162965	0.0780298
TAG56:4(18:2)	TAG	DRF	1	1	20	6	1.67956	0.0755008	0.0449526
TAG56:7(22:6)	TAG	NRF	1	1	25	22	0.709161	0.1043	0.1043
TAG56:6(20:4)	TAG	DRF	1	1	14	0	0.330308	0.0225164	0.0225164
TAG56:6(20:3)	TAG	DRF	1	1	18	1	0.375789	0.037704	0.037704
TAG50:3(16:1)	TAG	NRF	1	1	8	4	6.47408	0.416677	0.0643608
TAG58:4(18:1)	TAG	DRF	1	1	17	6	0.138276	0.0188076	0.0188076
TAG58:7(22:5)	TAG	NRF	1	1	21	1	0.17825	0.0267737	0.0267737
TAG53:4(17:1)	TAG	DRF	1	1	22	21	0.316098	0.0214341	0.0214341
TAG56:7(20:4)	TAG	DRF	1	1	18	16	0.470024	0.0506281	0.0506281
TAG	Total	DRF	1	1	16	10	735.583	22.652	0.0307946
TAG50:4(18:2)	TAG	DRF	1	1	14	13	1.84914	0.0415307	0.0224594
TAG51:3(15:0)	TAG	DRF	1	1	10	0	0.257019	0.0122049	0.0122049
TAG52:3(16:0)	TAG	DRF	1	1	15	10	31.7151	1.55621	0.0490683
TAG53:3(19:1)	TAG	DRF	1	1	13	4	0.244427	0.0100261	0.0100261
TAG54:5(18:1)	TAG	DRF	1	1	16	13	19.6847	1.27398	0.0647191
TAG54:5(18:2)	TAG	DRF	1	1	20	17	30.9174	2.37938	0.0769593
TAG54:5(16:0)	TAG	DRF	1	1	15	2	0.695396	0.00388423	0.00388423
TAG54:4(18:2)	TAG	DRF	1	1	16	2	36.2323	0.398615	0.0110016
TAG54:4(18:1)	TAG	DRF	1	1	17	1	66.5095	1.3761	0.0206903
TAG54:4(18:0)	TAG	DRF	1	1	16	1	4.44729	0.048248	0.0108489
TAG54:4(16:0)	TAG	DRF	1	1	15	3	0.936781	0.051105	0.051105
TAG54:3(18:2)	TAG	DRF	1	1	16	11	9.78709	0.430858	0.0440231
TAG55:4(19:1)	TAG	DRF	1	1	18	7	0.367873	0.0110754	0.0110754
TAG55:4(18:1)	TAG	DRF	1	1	26	8	0.3932	0.0163349	0.0163349
TAG55:4(18:2)	TAG	DRF	1	1	18	13	0.494649	0.0436339	0.0436339
TAG56:6(20:2)	TAG	DRF	1	1	18	10	0.16035	0.0190565	0.0190565
TAG56:6(18:2)	TAG	DRF	1	1	20	1	0.526955	0.0411131	0.0411131
TAG56:5(18:2)	TAG	DRF	1	1	16	4	1.64114	0.0403892	0.0246105
TAG56:4(20:1)	TAG	DRF	1	1	26	3	1.73589	0.0110119	0.00634367
TAG48:3(16:1)	TAG	NRF	1	1	8	4	0.55625	0.0531626	0.0531626
TAG50:3(16:2)	TAG	NRF	1	1	12	7	0.149742	0.00148738	0.00148738
TAG56:7(20:5)	TAG	NRF	1	1	24	0	0.127753	0.0204084	0.0204084

## Sheet: heart-acyl-CoA
CycID	Class	tRF	meta2d_pvalue	meta2d_BH.Q	meta2d_period	meta2d_phase	meta2d_Base	meta2d_AMP	meta2d_rAMP
succinyl-CoA	succinyl-CoA	DRF	0.994842	0.994842	28	18	0.867025	0.858404	0.858404
2:0-CoA	acyl-CoA	DRF	0.00693129	0.0570862	28	2	18.956	14.4649	0.763079
3:0-CoA	acyl-CoA	DRF	0.243615	0.319745	27	2	2.70796	1.72882	0.638422
4:0-CoA	acyl-CoA	DRF	0.3814	0.444967	28	5	19.949	7.41028	0.37146
5:0-CoA	acyl-CoA	DRF	0.0329175	0.0768074	28	1	2.48977	1.69769	0.681865
6:0-CoA	acyl-CoA	DRF	0.165761	0.232065	28	0	31.7998	20.6595	0.649675
7:0-CoA	acyl-CoA	DRF	0.0142118	0.0570862	28	3	3.38516	3.09292	0.913672
8:0-CoA	acyl-CoA	DRF	0.275381	0.340176	28	27	14.3695	10.9517	0.762147
10:0-CoA	acyl-CoA	DRF	0.0983257	0.155426	28	23	4.43275	3.24257	0.731502
12:0-CoA	acyl-CoA	DRF	0.0169845	0.0570862	28	21	4.32624	2.26076	0.522568
14:0-CoA	acyl-CoA	DRF	0.00376519	0.0570862	28	20	8.8949	5.66983	0.637425
16:0-CoA	acyl-CoA	DRF	0.0190287	0.0570862	28	20	10.0418	8.19799	0.816387
16:1-CoA	acyl-CoA	DRF	0.0288803	0.0758108	28	20	6.74806	3.90583	0.578807
18:0-CoA	acyl-CoA	DRF	0.0115217	0.0570862	28	20	9.76225	2.74731	0.281422
18:1-CoA	acyl-CoA	DRF	0.0374328	0.0786088	28	20	20.497	10.3137	0.503183
18:2-CoA	acyl-CoA	DRF	0.0613005	0.117028	28	22	1.14654	0.413389	0.360553
20:0-CoA	acyl-CoA	DRF	0.10199	0.155426	27	19	1.56044	0.920784	0.590078
20:1-CoA	acyl-CoA	DRF	0.0150932	0.0570862	28	21	6.5412	3.84732	0.588167
20:2-CoA	acyl-CoA	DRF	0.103617	0.155426	28	15	0.411342	0.109361	0.109361
20:5-CoA	acyl-CoA	DRF	0.976027	0.994842	28	3	0.719534	0.705394	0.705394
22:6-CoA	acyl-CoA	DRF	0.6085	0.672552	28	3	2.04564	1.95137	0.953915
succinyl-CoA	succinyl-CoA	NRF	1	1	26	3	0.84925	0.0521834	0.0521834
2:0-CoA	acyl-CoA	NRF	0.999687	1	22	15	63.1083	38.6721	0.61279
3:0-CoA	acyl-CoA	NRF	0.355929	0.710441	24	17	5.89005	7.02726	1.19307
4:0-CoA	acyl-CoA	NRF	0.999995	1	28	16	38.7462	22.1247	0.571016
5:0-CoA	acyl-CoA	NRF	0.372136	0.710441	26	16	4.62438	4.56823	0.987859
6:0-CoA	acyl-CoA	NRF	0.999993	1	26	18	43.0085	26.1762	0.608628
7:0-CoA	acyl-CoA	NRF	0.674831	1	26	17	4.02029	4.93151	1.22665
8:0-CoA	acyl-CoA	NRF	1	1	24	7	18.7354	4.52578	0.241564
10:0-CoA	acyl-CoA	NRF	0.999942	1	20	7	6.72868	4.82958	0.717759
12:0-CoA	acyl-CoA	NRF	0.000845312	0.0177515	21	8	6.43328	4.48279	0.696813
14:0-CoA	acyl-CoA	NRF	0.00396701	0.0208268	22	8	11.8503	9.14002	0.771288
16:0-CoA	acyl-CoA	NRF	0.003622	0.0208268	24	8	14.5113	15.5582	1.07215
16:1-CoA	acyl-CoA	NRF	0.00353629	0.0208268	24	8	8.38037	7.77946	0.928296
18:0-CoA	acyl-CoA	NRF	0.0228251	0.0798879	24	9	11.6928	3.65736	0.312789
18:1-CoA	acyl-CoA	NRF	0.0125227	0.0525954	26	8	24.9732	24.1774	0.968134
18:2-CoA	acyl-CoA	NRF	0.0795394	0.238618	22	8	1.48217	1.27413	0.859638
20:0-CoA	acyl-CoA	NRF	0.976072	1	22	6	2.12345	0.761799	0.358756
20:1-CoA	acyl-CoA	NRF	0.105019	0.275674	24	6	7.01428	4.73825	0.675515
20:2-CoA	acyl-CoA	NRF	0.27625	0.644583	24	7	0.454612	0.307978	0.307978
20:5-CoA	acyl-CoA	NRF	1	1	28	11	0.757873	0.269589	0.269589
22:6-CoA	acyl-CoA	NRF	1	1	20	7	2.27813	1.03212	0.453055
