# Supplementary material for: A multi-tissue multi-omics analysis reveals distinct kineztics in entrainment of diurnal transcriptomes by inverted feeding
Source: iScience. 2021 Mar 19;24(4):102335. doi: 10.1016/j.isci.2021.102335 (PMC8050734; doi:10.1016/j.isci.2021.102335)
Supplement: Table S5. Raw data for metabolomics and Lipidomics, related to Figures 6 and 7 [file mmc6.xlsx]

## Sheet: Metabolomics Liver
Database.ID	Weblink	Class	Metabolite.Name	Formula	Ionization.modes	N00_1	D00_1	N00_2	D00_2	N00_3	D00_3	N00_4	D00_4	N00_5	D00_5	N04_1	D04_1	N04_2	D04_2	N04_3	D04_3	N04_4	D04_4	N04_5	D04_5	N08_1	D08_1	N08_2	D08_2	N08_3	D08_3	N08_4	D08_4	N08_5	D08_5	N12_1	D12_1	N12_2	D12_2	N12_3	D12_3	N12_4	D12_4	N12_5	D12_5	N16_1	D16_1	N16_2	D16_2
HMDB02013	http://www.hmdb.ca/metabolites/HMDB02013	Acyl carnitines	Butyrylcarnitine	C11H21NO4	pos	21200	90190	280000	159000	43900	25180	50790	32710	27220	61360	21620	21620	132000	96030	34010	203000	200000	75810	50790	90520	109000	184000	72160	143000	57860	116000	273000	44080	67880	37320	96840	83520	128000	92760	114000	202000	153000	176000	28000	142000	88450	190000	130000	65880
HMDB02250	http://www.hmdb.ca/metabolites/HMDB02250	Acyl carnitines	Dodecanoylcarnitine	C19H37NO4	pos	37159	42787	55182	65282	27247	37840	46082	37985	28333	33863	36648	32234	83891	62791	30481	291000	314000	49394	30601	27473	33949	25341	34707	27148	25121	26893	90196	23535	27760	25649	34408	30071	25896	33392	60528	56762	44336	58631	51463	38119	30684	39733	31954	47461
HMDB13130	http://www.hmdb.ca/metabolites/HMDB13130	Acyl carnitines	Glutarylcarnitine	C12H21NO6	pos	517000	535000	502000	465000	420000	485000	415000	361000	302000	590000	470000	557000	421000	460000	445000	589000	545000	377000	463000	514000	616000	510000	619000	520000	375000	401000	354000	612000	395000	509000	657000	664000	636000	493000	655000	1020000	916000	856000	1050000	676000	811000	846000	863000	1140000
HMDB00705	http://www.hmdb.ca/metabolites/HMDB00705	Acyl carnitines	Hexanoylcarnitine	C13H25NO4	pos	60725	117000	249000	202000	59610	64230	140000	56947	39667	74392	47240	45833	240000	156000	34291	617000	666000	128000	93857	120000	175000	220000	115000	182000	74592	173000	411000	76890	97725	75614	143000	123000	135000	120000	178000	376000	184000	260000	70427	175000	144000	226000	205000	81424
HMDB62556	http://www.hmdb.ca/metabolites/HMDB62556	Acyl carnitines	isobutyrylcarnitine	C11H21NO4	pos	15770	25150	50600	59690	20510	18400	16920	13220	16020	22550	10620	18980	38370	23330	14160	48410	21110	76710	32540	23060	31520	41110	24810	50060	21550	54580	55020	22360	26410	15810	35150	25730	35810	14990	19640	14680	34130	27840	17200	30880	24950	27050	19740	26110
HMDB00688	http://www.hmdb.ca/metabolites/HMDB00688	Acyl carnitines	Isovalerylcarnitine	C12H23NO4	pos	18250	32570	47950	37640	33540	11640	14010	11930	14150	23180	10660	12050	20100	26010	18900	29690	28730	28290	32610	46970	49820	43630	46070	69700	48570	40870	42250	27750	32990	31200	37200	46570	46030	18630	24670	40450	46080	40240	20860	42380	30200	41050	38140	30550
HMDB00201	http://www.hmdb.ca/metabolites/HMDB00201	Acyl carnitines	L-Acetylcarnitine	C9H17NO4	pos	145000	529000	1450000	683000	187000	236000	311000	173000	282000	520000	149000	159000	942000	548000	234000	1170000	638000	557000	423000	516000	619000	590000	617000	724000	393000	597000	1720000	429000	661000	320000	600000	774000	769000	590000	512000	922000	788000	1190000	228000	977000	607000	923000	861000	849000
HMDB06461	http://www.hmdb.ca/metabolites/HMDB06461	Acyl carnitines	Linoelaidyl carnitine	C25H45NO4	pos	257000	335000	853000	1070000	168000	338000	1030000	176000	117000	515000	250000	203000	1530000	2270000	156000	8000000	4370000	1260000	338000	165000	684000	179000	530000	282000	174000	245000	3350000	300000	384000	185000	530000	787000	424000	783000	401000	735000	326000	581000	242000	319000	228000	805000	342000	492000
HMDB00791	http://www.hmdb.ca/metabolites/HMDB00791	Acyl carnitines	L-Octanoylcarnitine	C15H29NO4	pos	65330	68658	78200	82234	49093	63944	83676	65563	48451	56034	56051	56920	88045	68179	44877	179000	246000	83047	77480	69534	91473	106000	70606	80335	52172	98053	119000	59580	63020	59994	64911	59671	65633	54643	75590	125000	72313	98871	86845	71101	61934	84341	96304	60129
HMDB00222	http://www.hmdb.ca/metabolites/HMDB00222	Acyl carnitines	L-Palmitoylcarnitine	C23H45NO4	pos	128000	163000	533000	355000	81481	114000	374000	103000	95731	263000	185000	167000	773000	690000	148000	3560000	3210000	350000	196000	142000	306000	95163	325000	196000	135000	127000	1000000	134000	186000	105000	241000	293000	174000	281000	377000	446000	238000	481000	231000	243000	173000	359000	300000	233000
HMDB62631	http://www.hmdb.ca/metabolites/HMDB62631	Acyl carnitines	O-decanoyl-L-carnitine	C17H33NO4	pos	12750	13775	23139	23150	8318	14487	17771	16148	10985	14261	13710	10579	29723	18842	10439	91261	141000	17763	12731	13345	16692	15920	11588	13103	6928	20704	41555	9278	10436	8998	14268	10912	11121	10871	18160	32226	14125	26894	18198	16226	10520	17049	17490	13595
HMDB05065	http://www.hmdb.ca/metabolites/HMDB05065	Acyl carnitines	Oleoylcarnitine	C25H47NO4	pos	391000	754000	2010000	2590000	224000	963000	1970000	385000	233000	1240000	699000	363000	3470000	3890000	308000	10300000	6710000	2730000	749000	327000	1850000	193000	1240000	616000	258000	374000	5800000	403000	942000	352000	1250000	1300000	863000	1860000	1400000	2290000	953000	1960000	438000	762000	341000	2060000	823000	1200000
HMDB41993	http://www.hmdb.ca/metabolites/HMDB41993	Acyl carnitines	Pivaloylcarnitine	C12H23NO4	pos	6856	24100	48240	51840	7980	17050	26510	9346	11000	13070	8854	7407	48770	33260	6702	139000	144000	33220	20670	18590	58490	24220	27760	37740	15910	23350	72720	11540	22720	14710	26750	41340	27190	25160	42020	119000	51350	62360	10400	49620	26730	51930	34360	22570
HMDB00824	http://www.hmdb.ca/metabolites/HMDB00824	Acyl carnitines	Propionylcarnitine	C10H19NO4	pos	228000	471000	803000	426000	191000	347000	579000	240000	170000	613000	235000	300000	550000	468000	195000	742000	646000	538000	746000	576000	650000	418000	699000	722000	475000	462000	807000	360000	527000	530000	460000	968000	610000	391000	587000	719000	814000	938000	382000	870000	432000	743000	585000	1190000
HMDB05066	http://www.hmdb.ca/metabolites/HMDB05066	Acyl carnitines	Tetradecanoylcarnitine	C21H41NO4	pos	86608	127000	189000	281000	72696	151000	258000	114000	89566	133000	127000	86527	385000	311000	105000	1120000	885000	270000	115000	95575	150000	66798	149000	95987	91493	72808	486000	81266	130000	94835	160000	151000	122000	188000	264000	204000	137000	212000	127000	132000	90387	177000	104000	172000
		Acyl carnitines	Unknown Acyl carnitine	C17H27NO4	pos	75732	60505	59356	97336	43677	118000	111000	85376	78908	70175	89572	112000	136000	166000	60917	304000	314000	224000	127000	63239	111000	68130	90811	72945	58175	54062	83013	52751	58716	52537	76015	85459	66234	59365	151000	136000	159000	200000	92126	80966	65638	93332	86731	87348
HMDB13128	http://www.hmdb.ca/metabolites/HMDB13128	Acyl carnitines	Valerylcarnitine	C12H23NO4	pos	18180	49540	76770	20720	11330	17300	30940	9340	6811	14820	9815	11070	18770	15490	7259	50950	26030	36900	39990	31050	26220	24570	51250	45100	24500	25560	77580	42840	48400	19750	37820	42500	27640	21840	39950	32400	59870	60320	21540	39450	71820	57900	61680	74410
HMDB00210	http://www.hmdb.ca/metabolites/HMDB00210	Alcohols	Pantothenic acid	C9H17NO5	pos	756000	565000	427000	573000	664000	678000	608000	676000	759000	475000	537000	564000	409000	556000	572000	470000	730000	866000	475000	662000	868000	654000	522000	521000	674000	494000	343000	421000	327000	514000	410000	372000	366000	402000	1060000	1110000	840000	748000	1120000	703000	752000	763000	819000	989000
HMDB0000279	https://hmdb.ca/metabolites/HMDB0000279	Amino acids	Saccharopine	C11H20N2O6	neg	28733	46412	58656	26164	39793	17993	31575	24556	23033	23945	16413	32857	35458	27117	21578	24781	60946	43903	68715	120000	97139	76577	38797	103000	112000	87394	87978	162000	106000	77401	34980	68805	73777	53034	53969	114000	155000	106000	37015	75682	110000	80157	70623	73714
HMDB0037844	https://hmdb.ca/metabolites/HMDB0037844	Amino acids	N-(1-Deoxy-1-fructosyl)valine	C11H21NO7	neg	15869	11217	3496	9319	6470	13389	10279	11667	7390	7028	11475	20537	10443	13360	11024	22415	7940	4790	13344	10614	19699	14126	12588	8811	10570	13624	6339	12334	7425	16034	71323	65845	53587	46530	74131	121000	89196	88700	101000	62983	71309	78109	86921	67560
HMDB0037840	https://hmdb.ca/metabolites/HMDB0037840	Amino acids	N-(1-Deoxy-1-fructosyl)leucine	C12H23NO7	neg	56779	38394	16721	37079	29792	52494	41183	52402	34080	31830	43085	69220	44639	58393	52090	80138	36743	34360	56753	42323	58940	51806	48557	29492	38449	45891	21539	38272	28295	46431	201000	158000	147000	147000	230000	313000	240000	224000	332000	160000	196000	198000	234000	167000
HMDB0037846	https://hmdb.ca/metabolites/HMDB0037846	Amino acids	N-(1-Deoxy-1-fructosyl)phenylalanine	C15H21NO7	neg	24088	17175	6113	15893	11484	23103	16531	22830	17285	17452	22917	37755	20321	27502	27615	38907	15148	10871	27110	21562	25962	22910	23332	13893	19016	18935	8100	16794	11681	21584	88768	73978	69244	70493	88116	137000	111000	94342	158000	81991	98730	92774	112000	87539
HMDB0060343	https://hmdb.ca/metabolites/HMDB0060343	Amino acids	2-(S-Glutathionyl)acetyl glutathione	C22H34N6O13S2	neg	319000	291000	317000	256000	353000	253000	317000	250000	354000	374000	476000	364000	273000	382000	251000	421000	402000	490000	499000	590000	639000	473000	434000	432000	428000	423000	423000	392000	320000	461000	368000	606000	471000	406000	394000	546000	430000	395000	339000	655000	556000	744000	557000	395000
HMDB0000112	https://hmdb.ca/metabolites/HMDB0000112	Amino acids	gamma-Aminobutyric acid	C4H9NO2	pos	76057	66592	76873	56427	67824	67398	80699	54691	45444	58029	56755	73577	56099	65101	49371	78370	93749	70157	98734	105000	85814	83548	66919	91323	88314	79202	84468	74619	64406	82600	52518	88410	69579	52197	86705	118000	116000	111000	78014	92295	97828	88498	106000	113000
HMDB0240253	https://hmdb.ca/metabolites/HMDB0240253	Amino acids	N-Acetyltaurine	C4H9NO4S	neg	22935	36842	36113	41823	36444	37746	45448	40888	41334	40844	61372	56215	67240	82124	70917	116000	107000	104000	92784	57978	49061	52562	61943	47915	60493	36663	53416	36095	37272	35593	39906	38210	43561	44355	44941	57607	48894	56604	52551	37076	31112	45231	36738	41725
KEGG C01616	https://www.genome.jp/dbget-bin/www_bget?cpd:C01616	Amino acids	Tauropine	C5H11NO5S	neg	58927	75312	68687	61127	59436	77276	72737	37145	60504	63800	70218	69212	72107	74524	70697	104000	107000	95586	96358	118000	99725	100000	115000	103000	74141	86630	95692	76034	80239	77458	134000	115000	120000	117000	96228	114000	104000	129000	97172	97992	138000	119000	128000	98939
HMDB0002393	https://hmdb.ca/metabolites/HMDB0002393	Amino acids	N-Methyl-D-aspartic acid	C5H9NO4	pos	21003	33587	40447	21547	34951	16324	21328	14005	12570	23968	11224	14382	14566	14044	11191	14963	22819	27981	33078	62877	44410	48165	27017	50126	61262	37903	33514	41468	29455	41471	23624	43652	29897	22909	37222	95781	85517	94095	28809	52129	50661	50481	63833	54623
HMDB0029415	https://hmdb.ca/metabolites/HMDB0029415	Amino acids	S-Carboxymethyl-L-cysteine	C5H9NO4S	neg	282000	336000	263000	307000	294000	376000	241000	280000	316000	292000	462000	450000	364000	411000	444000	433000	458000	381000	405000	777000	362000	502000	506000	510000	434000	320000	296000	277000	450000	385000	287000	270000	270000	293000	158000	207000	172000	201000	281000	179000	178000	227000	212000	298000
METLIN 44791	https://pubchem.ncbi.nlm.nih.gov/compound/268779	Amino acids	N-Methylglutamic acid	C6H11NO4	pos	610000	684000	744000	608000	643000	536000	626000	526000	456000	517000	536000	571000	496000	600000	507000	516000	831000	786000	1040000	2050000	1130000	1250000	607000	1410000	3460000	1100000	843000	1180000	515000	953000	486000	1030000	837000	455000	644000	2400000	3040000	1830000	613000	1080000	914000	1040000	996000	1190000
HMDB0000590	https://hmdb.ca/metabolites/HMDB0000590	Amino acids	Glutarylglycine	C7H11NO5	neg	298000	493000	620000	259000	518000	208000	328000	170000	164000	404000	156000	208000	225000	207000	139000	238000	412000	563000	654000	1340000	943000	1010000	532000	1080000	1300000	839000	756000	975000	654000	1040000	492000	997000	683000	500000	597000	1720000	1490000	1620000	376000	950000	939000	987000	1310000	1070000
HMDB0032055	https://hmdb.ca/metabolites/HMDB0032055	Amino acids	N-Acetylhistidine	C8H11N3O3	neg	47072	62722	65235	53569	55250	45727	57916	39822	46221	66532	41163	43499	49163	50556	48918	60753	61397	65804	70296	74590	59875	70069	63948	59824	65796	59406	70232	72137	57781	59187	59402	66281	70551	66190	46983	65348	59506	63916	48612	69353	68556	53664	62866	52560
HMDB0062715	https://hmdb.ca/metabolites/HMDB0062715	Amino acids	N-acetyl-L-2-aminoadipate(2-)	C8H13NO5	neg	14109	23439	29945	18490	23129	21121	17636	12995	8688	18435	9769	11059	9431	10438	9911	17524	18221	18629	22571	65803	96893	86296	54708	89049	123000	59635	64058	73218	30436	49765	23671	65595	54628	27637	13248	74896	76527	51581	18487	62721	45192	71136	66957	53580
KEGG C01118	https://www.genome.jp/dbget-bin/www_bget?cpd:C01118	Amino acids	O-Succinyl-L-homoserine	C8H13NO6	neg	14574	10627	7149	10613	9046	7771	11307	8272	7926	9338	10176	10369	11726	12649	12316	13075	13309	16282	20522	21067	15916	13405	13538	17778	23718	15762	11017	18145	9718	16259	10519	14712	11865	10785	8542	25953	23354	21287	8745	13444	12548	19693	19884	11304
HMDB0000856	https://hmdb.ca/metabolites/HMDB0000856	Amino acids	N-alpha-Acetyl-L-citrulline	C8H15N3O4	neg	16711	32587	39646	10284	29655	5064	8304	2866	2330	8855	1945	2938	3605	2687	2704	6975	8984	11344	15820	32999	66443	76194	79088	62535	59502	57952	44114	91320	53854	48295	36070	56460	37903	35910	7373	25787	20713	24521	5865	32779	32792	38628	43542	19408
HMDB00043	HMDB00043	Amino acids	Betaine	C5H11NO2	pos	6530000	5540000	5270000	4690000	4040000	5370000	6640000	3930000	3780000	5680000	6500000	5650000	7110000	6720000	5050000	6870000	10900000	5830000	8160000	5660000	5420000	6530000	6990000	7110000	8170000	6160000	6040000	6300000	5780000	5080000	6230000	5280000	5840000	4640000	4570000	5400000	6010000	5950000	8850000	5960000	5460000	6360000	6240000	3040000
HMDB0011621	http://www.hmdb.ca/metabolites/HMDB11621	Amino acids	Cinnamoylglycine	C11H11NO3	neg	5694	12720	10300	5268	8302	4959	5506	4089	4303	6868	4713	6678	7881	8125	6224	10010	10790	10740	11730	20660	15830	13480	13890	19470	11950	12370	14830	17430	15810	16420	10560	10180	9367	8494	15380	20190	18370	16180	8068	13490	22060	18290	22270	29270
HMDB00904	http://www.hmdb.ca/metabolites/HMDB00904	Amino acids	Citrulline	C6H13N3O3	pos	2024	33539	35786	14959	55455	24814	4217	17385	16367	1989	15344	3121	15012	15078	21258	28410	5055	41231	57590	3217	60143	78056	60391	45486	76076	72174	43329	69913	80261	48199	66884	75509	52813	53320	37229	80251	76779	74050	87508	74864	67552	25330	23114	70907
HMDB00064	http://www.hmdb.ca/metabolites/HMDB00064	Amino acids	Creatine	C4H9N3O2	pos	84189	298000	281000	290000	281000	223000	75096	317000	226000	46738	278000	39947	272000	322000	414000	432000	50075	352000	341000	96254	392000	444000	235000	412000	324000	426000	316000	336000	239000	300000	251000	395000	321000	252000	49130	845000	684000	869000	402000	322000	465000	188000	177000	381000
HMDB00562	http://www.hmdb.ca/metabolites/HMDB00562	Amino acids	Creatinine	C4H7N3O	pos	28327	24793	23199	24360	24499	24195	25380	20758	20362	24317	26056	24328	23675	31933	24525	29904	30727	31358	26508	32855	22579	29057	23267	25319	23767	25332	25944	21770	21386	22727	24976	24752	24867	24085	33846	43363	35763	44119	30551	24358	25306	29634	29504	28531
HMDB00123	http://www.hmdb.ca/metabolites/HMDB00123	Amino acids	Glycine	C2H5NO2	pos	69894	101000	92090	80547	106000	79595	75961	59636	60419	56670	65574	56881	69626	56446	64820	86801	85341	91999	78653	73743	88911	109000	104000	89618	78805	94780	94529	99362	90474	76637	80670	82693	84236	93763	50814	83432	76086	64145	76201	96356	99222	80475	70405	66675
HMDB00517	http://www.hmdb.ca/metabolites/HMDB00517	Amino acids	L-Arginine	C6H14N4O2	pos	3188	3154	4128	4559	7479	5146	5404	4428	4539	4663	3021	3356	3093	2706	4787	2233	2859	3380	2423	5240	3653	4240	3398	3954	3905	2819	3047	2985	2953	2848	2221	2675	3022	2792	3738	5321	4914	5581	4952	5689	4632	4501	4220	3875
HMDB0000191	http://www.hmdb.ca/metabolites/HMDB00191	Amino acids	L-Aspartic acid	C4H7NO4	neg	203000	122000	106000	209000	241000	180000	261000	290000	248000	241000	292000	260000	148000	276000	341000	190000	179000	336000	308000	199000	178000	211000	182000	191000	333000	235000	150000	168000	131000	187000	142000	199000	183000	131000	113000	161000	205000	135000	129000	175000	120000	143000	126000	170000
HMDB11170	http://www.hmdb.ca/metabolites/HMDB11170	Amino acids	L-gamma-glutamyl-L-isoleucine	C11H20N2O5	pos	5290	5430	4392	4715	4735	4897	5041	7105	4664	3496	4977	4761	4144	5070	4322	4472	6479	6470	4029	3615	3392	4389	3686	4185	3154	4228	4177	3782	3397	4768	4310	4167	2999	3571	3258	4386	4185	5824	4900	3752	3905	4075	6477	2506
HMDB11171	http://www.hmdb.ca/metabolites/HMDB11171	Amino acids	L-gamma-glutamyl-L-leucine	C11H20N2O5	pos	43090	39600	39760	38580	42270	38180	37180	48850	36320	27270	37280	35880	36180	43970	47190	33360	38850	44970	36570	31770	32470	39810	30990	32170	33270	41070	35300	30460	29920	30750	39220	33510	30190	29970	28270	38200	35710	36520	34490	32480	34530	36970	45770	30600
HMDB11172	http://www.hmdb.ca/metabolites/HMDB11172	Amino acids	L-gamma-glutamyl-L-valine	C11H20N2O5	pos	289000	303000	280000	310000	333000	293000	291000	261000	204000	322000	290000	327000	291000	291000	252000	342000	347000	332000	354000	328000	376000	343000	346000	276000	205000	224000	208000	229000	221000	230000	202000	245000	217000	223000	303000	384000	400000	340000	405000	273000	277000	262000	264000	391000
HMDB00148	http://www.hmdb.ca/metabolites/HMDB00148	Amino acids	L-Glutamic acid	C5H9NO4	pos	3860000	3000000	2690000	4030000	4020000	3810000	4170000	3720000	3180000	3400000	3310000	3410000	2760000	3460000	4000000	2720000	2600000	2620000	3350000	3340000	2640000	2660000	2530000	2980000	4030000	2770000	2680000	3100000	2400000	3320000	2470000	3060000	3080000	2830000	2240000	4060000	4190000	4250000	2750000	3240000	3130000	3890000	3590000	2910000
HMDB00641	http://www.hmdb.ca/metabolites/HMDB00641	Amino acids	L-Glutamine	C5H10N2O3	pos	2270000	950000	1040000	2080000	1550000	2610000	2000000	2260000	1690000	1440000	2760000	2200000	1740000	2330000	2310000	2000000	1150000	1060000	1630000	1500000	1270000	1030000	1080000	825000	1330000	923000	708000	1080000	992000	1100000	1480000	953000	1030000	1290000	915000	1130000	621000	629000	1660000	833000	617000	595000	490000	246000
HMDB0000177	http://www.hmdb.ca/metabolites/HMDB00177	Amino acids	L-Histidine	C6H9N3O2	neg	342000	237000	254000	275000	396000	331000	339000	244000	224000	301000	278000	303000	231000	301000	326000	254000	158000	273000	325000	284000	235000	310000	277000	291000	340000	289000	275000	267000	262000	279000	334000	278000	301000	295000	196000	263000	219000	191000	309000	247000	241000	278000	257000	173000
HMDB00172	http://www.hmdb.ca/metabolites/HMDB00172	Amino acids	L-Isoleucine	C6H13NO2	pos	334000	247000	194000	173000	333000	248000	213000	250000	165000	200000	235000	280000	184000	206000	275000	274000	232000	285000	299000	364000	257000	337000	320000	296000	336000	258000	206000	239000	223000	254000	268000	223000	194000	169000	252000	331000	277000	240000	334000	212000	242000	266000	335000	198000
HMDB00687	http://www.hmdb.ca/metabolites/HMDB00687	Amino acids	L-Leucine	C6H13NO2	pos	764000	576000	422000	445000	826000	603000	538000	585000	419000	544000	537000	604000	461000	522000	708000	524000	478000	718000	747000	938000	644000	888000	786000	732000	896000	640000	434000	591000	538000	667000	580000	530000	479000	440000	553000	796000	693000	565000	757000	536000	637000	677000	834000	603000
HMDB00182	http://www.hmdb.ca/metabolites/HMDB00182	Amino acids	L-Lysine	C6H14N2O2	pos	451000	326000	300000	329000	558000	399000	365000	319000	277000	333000	364000	416000	281000	343000	425000	422000	312000	546000	677000	644000	516000	775000	519000	646000	693000	596000	405000	507000	454000	455000	434000	402000	355000	352000	459000	593000	510000	400000	507000	492000	481000	522000	566000	488000
HMDB00696	http://www.hmdb.ca/metabolites/HMDB00696	Amino acids	L-Methionine	C5H11NO2S	pos	488000	418000	359000	345000	725000	386000	359000	363000	287000	370000	336000	350000	294000	363000	512000	264000	260000	523000	561000	697000	605000	759000	539000	671000	822000	589000	391000	505000	456000	673000	412000	480000	393000	342000	358000	629000	567000	446000	492000	502000	603000	556000	620000	525000
HMDB00159	http://www.hmdb.ca/metabolites/HMDB00159	Amino acids	L-Phenylalanine	C9H11NO2	pos	1980000	1480000	1110000	1180000	2110000	1450000	1290000	1470000	1220000	1540000	1420000	1690000	1170000	1350000	1990000	1440000	1140000	1910000	1840000	2130000	1590000	2340000	2050000	1880000	2220000	1720000	1040000	1580000	1420000	1560000	1410000	1220000	1160000	1060000	1190000	1770000	1620000	1280000	1740000	1320000	1670000	1630000	1870000	1420000
HMDB00162	http://www.hmdb.ca/metabolites/HMDB00162	Amino acids	L-Proline	C5H9NO2	pos	1370000	1220000	1220000	770000	1710000	816000	822000	720000	560000	902000	789000	1000000	657000	855000	934000	964000	881000	1980000	1750000	2190000	1790000	2570000	1500000	2090000	2520000	2230000	1460000	2170000	1510000	1790000	1280000	1600000	1240000	920000	1220000	2310000	2040000	2010000	1120000	1750000	1700000	1960000	2280000	1650000
HMDB00167	http://www.hmdb.ca/metabolites/HMDB00167	Amino acids	L-Threonine	C4H9NO3	pos	299000	274000	232000	198000	490000	207000	189000	191000	151000	163000	186000	176000	153000	160000	238000	150000	127000	237000	264000	330000	327000	374000	285000	351000	415000	331000	221000	275000	269000	324000	213000	240000	272000	207000	152000	245000	254000	168000	201000	250000	308000	330000	253000	175000
HMDB0000929	http://www.hmdb.ca/metabolites/HMDB00929	Amino acids	L-Tryptophan	C11H12N2O2	neg	707000	607000	475000	475000	950000	551000	491000	554000	446000	535000	557000	700000	576000	658000	741000	652000	602000	845000	777000	796000	696000	944000	820000	875000	816000	749000	604000	662000	646000	646000	636000	546000	552000	475000	721000	777000	701000	541000	768000	586000	647000	682000	735000	559000
HMDB00158	http://www.hmdb.ca/metabolites/HMDB00158	Amino acids	L-Tyrosine	C9H11NO3	pos	1370000	1020000	647000	892000	1440000	1030000	959000	1070000	838000	1150000	981000	1090000	868000	1000000	1250000	809000	778000	1470000	1330000	1700000	1120000	1520000	1450000	1260000	1680000	1180000	598000	867000	870000	1140000	1050000	897000	822000	721000	1040000	1560000	1320000	1230000	1260000	901000	1150000	1140000	1420000	1190000
HMDB0000883	http://www.hmdb.ca/metabolites/HMDB00883	Amino acids	L-Valine	C5H11NO2	neg	181000	145000	107585	93688	185000	132000	131000	121000	84986.5	102000	117000	136000	96900	100000	137000	143000	140000	179000	183000	242000	188000	234000	187000	213000	274000	183000	141000	172000	140000	187000	149000	171000	136000	98344.1	129000	258000	240000	179000	175000	151000	162000	185000	216000	183000
HMDB01325	http://www.hmdb.ca/metabolites/HMDB01325	Amino acids	N6,N6,N6-Trimethyl-L-lysine	C9H20N2O2	pos	104000	77355	58596	72324	78595	105000	84183	113000	69074	62122	128000	123000	80460	76501	94260	136000	120000	88788	92853	101000	81549	59689	72716	76132	70596	60640	62207	64448	71860	74330	70495	46140	56210	44081	102000	95950	83430	149000	114000	78826	112000	57367	58690	65374
HMDB0011745	http://www.hmdb.ca/metabolites/HMDB11745	Amino acids	N-Acetyl-L-methionine	C7H13NO3S	neg	74599	63403	61485	45627	88999	88410	72072	73228	59520	105000	80235	59457	62905	62052	100000	54037	54951	160000	133000	170000	112000	185000	110000	106000	169000	111000	40041	111000	86446	105000	63694	88289	69555	62433	72007	113000	94698	77279	116000	82733	120000	125000	136000	125000
HMDB0013713	http://www.hmdb.ca/metabolites/HMDB13713	Amino acids	N-acetyltryptophan	C13H14N2O3	neg	5502	3938	4378	4412	5493	4735	3983	5562	5417	4583	7665	7010	5415	6302	7472	7724	9772	12262	8740	8986	8993	11098	7410	7647	7232	6617	6280	4781	5796	6564	4828	5409	4680	4123	9249	9955	7278	8075	8647	5672	4259	6633	7216	6274
HMDB00214	http://www.hmdb.ca/metabolites/HMDB00214	Amino acids	Ornithine	C5H12N2O2	pos	223000	222000	243000	128000	296000	114000	111000	112000	87164	148000	97994	121000	80804	98846	112000	87505	80208	192000	224000	279000	248000	427000	281000	326000	415000	317000	174000	351000	240000	259000	190000	226000	160000	133000	137000	370000	274000	287000	130000	222000	208000	278000	340000	307000
HMDB00070	http://www.hmdb.ca/metabolites/HMDB00070	Amino acids	Pipecolic acid	C6H11NO2	pos	437000	338000	313000	347000	523000	387000	343000	319000	285000	330000	352000	365000	284000	306000	379000	402000	298000	468000	576000	558000	491000	680000	474000	596000	638000	538000	387000	455000	408000	389000	362000	366000	314000	332000	459000	574000	504000	427000	467000	483000	459000	527000	520000	431000
HMDB04827	http://www.hmdb.ca/metabolites/HMDB04827	Amino acids	Proline betaine	C7H13NO2	pos	114000	174000	169000	122000	226000	116000	138000	47637	86678	120000	75604	59637	113000	83089	127000	167000	208000	85276	150000	239000	163000	189000	152000	165000	216000	166000	212000	122000	106000	149000	152000	105000	158000	151000	96012	229000	182000	330000	165000	235000	167000	189000	139000	156000
HMDB0000267	http://www.hmdb.ca/metabolites/HMDB00267	Amino acids	Pyroglutamic acid	C5H7NO3	neg	787000	537000	467000	604000	596000	920000	971000	762000	561000	620000	723000	734000	772000	728000	540000	696000	1110000	1110000	873000	638000	776000	815000	884000	722000	641000	754000	539000	607000	618000	638000	637000	813000	628000	671000	446000	781000	753000	619000	702000	608000	696000	766000	872000	773000
HMDB00267	http://www.hmdb.ca/metabolites/HMDB00267	Amino acids	Pyroglutamic acid	C5H7NO3	pos	701000	533000	464000	581000	569000	742000	725000	604000	448000	453000	534000	524000	550000	514000	404000	499000	695000	693000	574000	417000	512000	574000	613000	509000	461000	504000	365000	398000	422000	367000	410000	508000	408000	433000	410000	662000	662000	548000	629000	512000	546000	541000	475000	554000
HMDB00251	http://www.hmdb.ca/metabolites/HMDB00251	Amino acids	Taurine	C2H7NO3S	neg	8020000	9890000	9460000	9320000	10100000	10600000	10600000	6820000	9230000	10000000	10500000	10900000	10600000	10500000	10200000	11600000	11300000	9880000	10600000	12500000	11200000	11600000	11600000	11600000	11800000	10800000	11500000	10800000	11200000	11700000	11000000	10900000	10400000	10500000	9030000	10000000	9000000	9660000	10200000	9360000	10300000	10700000	10000000	11300000
HMDB29098	http://www.hmdb.ca/metabolites/HMDB29098	Amino acids	Tyrosyl-Alanine	C12H16N2O4	pos	47594	263000	305000	312000	514000	170000	31550	181000	399000	274000	214000	40577	193000	429000	670000	99747	23086	178000	121000	103000	185000	185000	227000	121000	430000	91819	126000	178000	126000	86953	401000	329000	170000	272000	32981	265000	293000	207000	218000	182000	220000	117000	117000	258000
HMDB29104	http://www.hmdb.ca/metabolites/HMDB29104	Amino acids	Tyrosyl-Glutamate	C14H18N2O6	neg	1891	1695	1220	1975	1878	1322	1525	1947	1424	2931	1462	1848	1728	2474	1886	2095	1934	2637	2253	1989	1749	1501	2265	2125	2787	1731	1323	1284	1440	1511	1789	1538	2065	1491	1337	2784	2274	2921	1565	1766	1355	1576	1800	1910
HMDB00294	http://www.hmdb.ca/metabolites/HMDB00294	Amino acids	Urea	CH4N2O	pos	194000	254000	255000	201000	203000	142000	172000	122000	122000	126000	105000	127000	139000	120000	145000	180000	188000	199000	174000	252000	228000	203000	214000	253000	192000	194000	237000	220000	229000	174000	184000	218000	168000	166000	202000	268000	241000	224000	135000	254000	258000	241000	269000	190000
HMDB00925	http://www.hmdb.ca/metabolites/HMDB00925	Aminoxides	Trimethylamine N-oxide	C3H9NO	pos	2810	9322	7509	4284	2881	5408	3219	1977	1546	1560	1360	2182	9654	877.3	1256	870.6	684	1918	3299	1719	1953	2081	4048	4205	1349	3451	7191	1491	4688	1971	1905	2660	1447	1426	653.7	1371	957.1	617.7	808.6	748.5	905.1	1125	1262	386.6
HMDB15253	http://www.hmdb.ca/metabolites/HMDB15253	Benzene	Phenacemide	C9H10N2O2	pos	27832	33724	57715	29418	34969	24993	23580	27086	27074	34012	26150	20987	51583	37452	33216	38922	36535	33111	40030	56540	25973	34893	33328	25246	30954	21048	35848	22310	22738	20352	29272	45317	24357	27007	28212	50881	40087	34228	42004	43067	25388	35511	40127	40858
HMDB0059933	http://www.hmdb.ca/metabolites/HMDB59933	Benzene	p-Toluenesulfonic acid	C7H8O3S	neg	9946	19194	6427	7465	5224	6048	5467	6869	6268	6968	7758	9368	6897	7140	7213	7525	7630	6983	8558	7040	9704	7590	6530	5932	5715	6540	7027	7057	5975	6390	6867	8419	8164	6663	4471	4943	6852	10164	4461	9148	10970	6204	5331	7935
HMDB0035240	https://hmdb.ca/metabolites/HMDB0035240	Benzofurans	Dihydroactinidiolide	C11H16O2	pos	4720000	4770000	3740000	4120000	3410000	5600000	5770000	4640000	2690000	4720000	4460000	4550000	5060000	3720000	2620000	5260000	8080000	6740000	6030000	4860000	4580000	4490000	5330000	4380000	3100000	3270000	4370000	2430000	4190000	3240000	2030000	2510000	1880000	2140000	2430000	2570000	2290000	2800000	3010000	2120000	1780000	2690000	2700000	3140000
HMDB01123	http://www.hmdb.ca/metabolites/HMDB01123	Benzoic acids	2-Aminobenzoic acid	C7H7NO2	pos	534000	494000	559000	504000	470000	474000	466000	413000	394000	265000	394000	398000	424000	414000	346000	490000	384000	436000	471000	468000	556000	602000	601000	541000	395000	485000	533000	398000	385000	392000	443000	478000	446000	360000	431000	673000	576000	570000	333000	533000	501000	608000	548000	539000
HMDB01870	http://www.hmdb.ca/metabolites/HMDB01870	Benzoic acids	Benzoic acid	C7H6O2	neg	73064	60787	56061	60624	40950	76547	73910	77418	48395	47239	79258	70968	55694	39836	40397	75785	67924	61369	61027	55065	74402	53933	63593	76363	42251	76839	77665	74487	73218	75479	59793	53389	65740	53622	67477	68862	60989	83832	58358	75599	69901	58969	62907	54327
HMDB0000714	http://www.hmdb.ca/metabolites/HMDB00714	Benzoic acids	Hippuric acid	C9H9NO3	neg	45720	92719	65620	48681	30700	54826	32131	29010	36639	35680	17956	10871	49190	29421	42968	15299	18131	15960	48205	48948	39535	47708	44481	59635	31297	47655	86328	61955	113000	70143	45919	45933	53412	72742	17585	22375	17066	10327	15718	47246	49865	50299	65315	42448
HMDB0002421	https://hmdb.ca/metabolites/HMDB0002421	Bile acids	7-Sulfocholic acid	C24H40O8S	neg	30458	39030	18754	47703	48140	65283	44610	102000	59657	56225	84437	91682	112000	74213	112000	33809	70222	82689	91770	101000	58978	39298	40501	44106	38859	22817	23171	29706	32704	38942	27766	23794	26992	21880	95729	45447	103000	68650	86309	28587	28137	19150	29560	49674
HMDB00619	http://www.hmdb.ca/metabolites/HMDB00619	Bile acids	Cholic acid	C24H40O5	neg	53868	31188	16157	38204	189000	10976	42574	181000	22917	118000	37356	64984	186000	38739	143000	19617	48329	168000	54235	20640	9803	18974	20013	21813	6980	25967	14278	11587	21155	7304	28816	28978	30283	14333	37679	15073	53123	25493	31823	14482	10764	14719	37385	11596
HMDB00138	http://www.hmdb.ca/metabolites/HMDB00138	Bile acids	Glycocholic acid	C26H43NO6	neg	27804	26526	14694	21951	60242	13611	27254	56811	22938	47588	11796	31079	64391	29966	74384	40865	41945	107000	26664	82149	27637	47119	26130	66455	31330	27039	16697	11673	25093	17873	21309	26358	18327	19153	30092	40891	43621	27450	36821	16742	14366	19881	23092	19230
HMDB0062801	https://hmdb.ca/metabolites/HMDB0062801	Bile acids	Sulfoglycolithocholate(2-)	C26H43NO7S	neg	3480000	1810000	1280000	1900000	3820000	674000	2100000	3900000	2400000	7670000	1700000	2570000	6860000	2710000	6540000	2080000	2390000	6640000	2330000	3150000	1440000	3720000	2730000	3970000	2640000	2080000	1360000	1230000	1860000	1110000	1810000	1410000	1720000	2500000	1970000	1420000	2770000	1920000	2470000	1470000	978000	1500000	1450000	1410000
HMDB0002639	https://hmdb.ca/metabolites/HMDB0002639	Bile acids	Sulfolithocholylglycine	C26H43NO7S	neg	1700000	925000	810000	1020000	1890000	416000	1070000	1500000	1470000	2960000	1020000	1830000	3120000	1170000	1480000	952000	1570000	3520000	906000	1130000	652000	942000	1090000	1250000	658000	1080000	635000	639000	779000	573000	972000	724000	762000	1470000	1060000	728000	1410000	913000	1540000	856000	581000	906000	831000	793000
HMDB0000922	https://hmdb.ca/metabolites/HMDB0000922	Bile acids	Taurallocholic acid	C26H45NO7S	neg	30300000	27800000	18700000	29100000	31100000	7580000	18400000	23400000	15000000	34800000	13000000	13800000	47000000	19600000	26700000	14700000	15400000	39100000	13700000	23200000	12900000	22900000	14900000	25800000	12200000	28800000	14200000	21300000	25800000	12800000	24500000	16000000	18200000	25400000	15400000	12700000	18100000	15700000	19900000	12500000	11400000	13400000	18700000	9520000
HMDB0000951	https://hmdb.ca/metabolites/HMDB0000951	Bile acids	Taurochenodesoxycholic acid	C26H45NO6S	neg	3580000	4490000	3500000	3380000	7330000	2030000	2970000	2720000	2050000	5330000	3180000	5990000	6550000	3970000	4470000	4300000	6410000	15600000	5000000	6530000	4040000	6680000	4360000	6560000	3510000	4900000	3160000	3990000	4220000	3040000	4840000	2780000	3340000	2770000	5580000	4790000	7480000	4150000	4280000	2870000	2430000	3670000	4400000	3300000
HMDB0000036	http://www.hmdb.ca/metabolites/HMDB00036	Bile acids	Taurocholic acid	C26H45NO7S	neg	19500000	15700000	13700000	18700000	23100000	7310000	12100000	17700000	8560000	37800000	7590000	14800000	45100000	16800000	20500000	18700000	20000000	47200000	17300000	24000000	16400000	20600000	19000000	25400000	10400000	20800000	10400000	12200000	16100000	12900000	19300000	13600000	12200000	13100000	22100000	23900000	22400000	22200000	26600000	14600000	13500000	18600000	20600000	17500000
HMDB0000874	http://www.hmdb.ca/metabolites/HMDB00874	Bile acids	Tauroursodeoxycholic acid	C26H45NO6S	neg	841000	993000	1010000	799000	2330000	330000	788000	282000	388000	1450000	465000	807000	1450000	680000	751000	742000	1230000	1810000	944000	1270000	1000000	1500000	1210000	1710000	1110000	1320000	929000	1250000	1200000	811000	1360000	787000	842000	890000	755000	709000	1120000	649000	1030000	701000	606000	957000	1070000	786000
HMDB0000833	https://hmdb.ca/metabolites/HMDB0000833	Carbohydrates	N-Glycolylneuraminic acid	C11H19NO10	neg	488000	543000	461000	588000	484000	462000	605000	552000	513000	547000	525000	542000	716000	711000	771000	729000	798000	1000000	740000	680000	637000	660000	692000	565000	938000	512000	524000	520000	515000	479000	492000	596000	541000	561000	454000	519000	580000	514000	464000	467000	505000	499000	481000	521000
HMDB0000230	https://hmdb.ca/metabolites/HMDB0000230	Carbohydrates	N-Acetylneuraminic acid	C11H19NO9	neg	166000	169000	127000	194000	118000	187000	216000	202000	170000	172000	193000	233000	202000	273000	212000	341000	287000	262000	286000	184000	247000	203000	200000	171000	335000	175000	190000	174000	129000	164000	468000	583000	571000	625000	430000	772000	742000	783000	539000	511000	466000	544000	501000	370000
HMDB0029938	https://hmdb.ca/metabolites/HMDB0029938	Carbohydrates	Acaciabiuronic acid	C12H20O12	neg	175000	156000	185000	182000	176000	167000	162000	137000	132000	109000	132000	145000	165000	155000	165000	206000	190000	218000	233000	198000	234000	237000	247000	195000	192000	197000	229000	192000	169000	171000	166000	197000	195000	186000	123000	164000	144000	130000	102000	162000	154000	177000	161000	104000
HMDB0010347	https://hmdb.ca/metabolites/HMDB0010347	Carbohydrates	Octanoylglucuronide	C14H24O8	neg	5466	14233	8067	6586	8493	4703	3649	7542	8003	5012	10054	9019	9817	11809	10406	5802	5090	8199	24185	22478	29322	34238	16264	24797	17492	27412	14241	20974	11053	16299	9164	9068	13486	6612	14934	47646	32753	22734	3774	23173	9005	32309	18215	9275
HMDB0000539	http://www.hmdb.ca/metabolites/HMDB00539	Carbohydrates	Arabinonic acid	C5H10O6	neg	991000	1190000	1370000	1320000	692000	1590000	2100000	1240000	725000	1170000	1470000	1870000	1790000	1640000	769000	1940000	2600000	1040000	1540000	861000	437000	737000	1180000	1060000	765000	834000	1380000	803000	1190000	965000	1430000	1300000	1450000	1190000	745000	630000	1030000	1120000	1020000	835000	935000	776000	1100000	816000
KEGG C04420		Carbohydrates	D-Fructofuranose 1,2':2,3'-dianhydride	C12H20O10	pos	6310000	4600000	3230000	3340000	5650000	4580000	3690000	4370000	3430000	3860000	4160000	4270000	3530000	2890000	3920000	1680000	646000	1440000	1480000	3810000	3600000	3760000	4090000	4180000	3180000	4230000	1720000	4370000	3760000	4620000	3190000	3280000	2680000	2280000	2820000	3070000	3150000	2610000	2770000	3400000	4190000	4040000	4640000	3750000
HMDB0002545	http://www.hmdb.ca/metabolites/HMDB02545	Carbohydrates	Galacturonic acid	C6H10O7	neg	396000	430000	339000	367000	415000	354000	333000	291000	277000	238000	203000	257000	252000	233000	246000	332000	411000	466000	603000	610000	696000	730000	730000	727000	672000	566000	446000	638000	593000	651000	298000	447000	442000	377000	302000	292000	325000	245000	279000	474000	584000	570000	569000	516000
HMDB0000625	http://www.hmdb.ca/metabolites/HMDB00625	Carbohydrates	Gluconic acid	C6H12O7	neg	2330000	2440000	2370000	2160000	2630000	2310000	2330000	1790000	2070000	2020000	1910000	2220000	2120000	2040000	2020000	2840000	3370000	2520000	3070000	2940000	3870000	3620000	2830000	3080000	3320000	3060000	3550000	3220000	2470000	2840000	2400000	3570000	3240000	2640000	2310000	2940000	2850000	2540000	2550000	3160000	2990000	2960000	3050000	2150000
HMDB00139	http://www.hmdb.ca/metabolites/HMDB00139	Carbohydrates	Glyceric acid	C3H6O4	neg	41259	21125	15437	21435	13299	34243	44409	45782	19064	14681	66806	60081	52422	42793	21666	50004	109000	129000	96283	65040	72724	41727	76785	57109	23557	38073	44392	52305	51560	55702	18019	19151	19942	17815	43397	37692	46091	58433	42433	32393	20994	21495	24415	51914
HMDB0000943	http://www.hmdb.ca/metabolites/HMDB62620	Carbohydrates	L-Threonic Acid	C4H8O5	neg	397000	444000	482000	421000	534000	523000	628000	599000	740000	462000	751000	694000	630000	731000	1250000	700000	892000	657000	738000	1180000	433000	478000	534000	587000	1030000	418000	588000	472000	517000	621000	610000	605000	614000	632000	481000	507000	677000	666000	606000	569000	569000	489000	472000	619000
HMDB03254	http://www.hmdb.ca/metabolites/HMDB03254	Carbohydrates	Muramic acid	C9H17NO7	neg	2483	3186	2149	3486	2464	3098	2829	3333	2702	2260	2691	2952	3017	4346	2794	4581	3006	3865	6102	3616	5527	4679	3429	2288	4294	3731	2522	2735	2379	3798	12190	11390	13200	11270	17950	24580	19270	20490	14590	13600	12750	13720	13530	7464
HMDB00975	http://www.hmdb.ca/metabolites/HMDB00975	Carbohydrates	Trehalose	C12H22O11	pos	207000	148000	103000	105000	183000	151000	124000	145000	115000	129000	134000	142000	116000	92200	129000	35000	22250	49050	51380	128000	123000	129000	143000	136000	104000	139000	54050	144000	126000	153000	108000	111000	90770	77230	100000	107000	108000	88380	106000	111000	146000	141000	164000	129000
KEGG C11149	https://www.genome.jp/dbget-bin/www_bget?cpd:C11149	Carboxylic acid	Dichloroacetate	C2H2Cl2O2	neg	17354	16724	16820	17196	17162	19112	17418	19627	20342	19248	21267	23675	19387	22739	21490	24720	26568	21535	25703	26421	21644	22147	21233	20738	11644	16689	17186	22313	16771	20179	4287	4554	4719	4546	4628	4324	4462	4551	5306	4850	5395	5323	4256	5163
HMDB00094	http://www.hmdb.ca/metabolites/HMDB00094	Carboxylic acids	Citric acid	C6H8O7	neg	61486.8	137000	160000	88815.1	483000	56118.3	90746.4	129000	292000	93223.8	65882.7	91440.6	151000	119000	618000	292000	267000	214000	190000	442000	77698.4	288000	113000	221000	390000	290000	298000	171000	221000	248000	75133.4	154000	138000	97800	130000	107000	200000	226000	107000	277000	308000	133000	266000	173000
HMDB00134	http://www.hmdb.ca/metabolites/HMDB00134	Carboxylic acids	Fumaric acid	C4H4O4	neg	96675	79222	73810	95619	93754	81821	109000	79824	134000	101000	161000	137000	114000	163000	183000	168000	160000	156000	201000	188000	141000	106000	106000	134000	148000	117000	112000	90815	60735	106000	73620	141000	98884	66006	91197	129000	143000	126000	100000	125000	72624	98008	84637	179000
HMDB00661	http://www.hmdb.ca/metabolites/HMDB00661	Carboxylic acids	Glutaric acid	C5H8O4	neg	81668.6	45100	19000	99395.5	61033.2	92976.5	88031.9	51238.1	23605.8	31599.3	45507.9	37507.2	63378.7	33113.4	49821.9	40006.3	29700	53700	49400	19100	11000	15600	18700	14100	2870	12800	16300	13400	23100	15400	52512.4	9710	18000	26000.1	48300	16600	70000	16800	38116.3	13300	12100	11700	9370	10700
HMDB00119	http://www.hmdb.ca/metabolites/HMDB00119	Carboxylic acids	Glyoxylic acid	C8H8N2O2	neg	27694	25143	27674	28963	24550	24969	21383	19608	27729	31125	17740	16242	37857	33404	27331	22612	33520	27659	27510	31339	19213	26255	32587	17902	30719	23665	47665	22357	24114	25632	31655	43523	29585	33385	10242	16572	11747	9787	20010	16637	10577	32545	28030	27075
HMDB0000254	http://www.hmdb.ca/metabolites/HMDB00254	Carboxylic acids	Succinic acid	C4H6O4	neg	192000	461000	712000	525000	182000	288000	190000	263000	218000	273000	255000	450000	251000	539000	382000	654000	254000	342000	256000	404000	513000	644000	405000	658000	415000	401000	739000	415000	326000	320000	400000	494000	453000	283000	358000	669000	654000	519000	441000	525000	432000	522000	620000	329000
HMDB0060649	https://hmdb.ca/metabolites/HMDB0060649	Dihydrofurans	Ascorbic acid 2-sulfate	C6H8O9S	neg	69915	66614	66171	69764	63987	113000	112000	104000	71475	65721	131000	126000	133000	118000	114000	132000	159000	102000	133000	109000	81960	58748	87272	57742	46282	53579	68282	62156	62871	83300	75535	63270	60097	57668	79755	82897	88082	62572	86822	44070	49709	63487	55366	66708
HMDB0041220	https://hmdb.ca/metabolites/HMDB0041220	Fatty acid esters	Dibutyl decanedioate	C18H34O4	neg	28004	25980	14848	25181	28185	35203	22649	28170	25098	19616	17390	22356	20828	18566	27827	24178	34374	28807	24236	25739	19934	16635	18659	18593	18873	16351	15890	12910	18578	21540	15281	11107	14488	20197	35073	23249	27752	25837	41260	19862	23590	22525	19103	25217
HMDB0000039	https://hmdb.ca/metabolites/HMDB0000039	Fatty acids	Butyric acid	C4H8O2	neg	10423	20985	20485	10244	11972	7649	9420	9777	10157	10477	9971	12151	12931	12055	11872	12862	24823	20974	27436	60324	33086	43926	20569	42665	41459	33486	31893	26021	21087	30795	15621	25239	22648	14793	20566	33652	44242	32707	14438	24748	25811	28546	31025	30719
HMDB0001161	https://hmdb.ca/metabolites/HMDB0001161	Fatty acids	4-Trimethylammoniobutanoic acid	C7H15NO2	pos	29938	28176	23805	28952	32782	27393	28354	28798	26534	25225	33031	23707	35653	38316	34704	28495	33247	34017	37865	38127	33473	40290	46120	33463	33791	23676	18248	21432	28611	21869	15902	20120	14082	13351	14218	26656	19321	16764	12991	16253	15362	16349	20231	12097
HMDB0062281	http://www.hmdb.ca/metabolites/HMDB62281	Fatty acids	11-HpODE	C18H32O4	neg	2020000	1520000	329000	1100000	2060000	1240000	707000	3500000	3240000	1610000	4180000	3960000	1550000	3150000	4260000	1180000	985000	1240000	3420000	3320000	2860000	1710000	2240000	1950000	2280000	1120000	941000	1600000	1680000	2700000	1040000	562000	1100000	1320000	1220000	1330000	1790000	2580000	1320000	1840000	1380000	589000	762000	1840000
HMDB0031072	http://www.hmdb.ca/metabolites/HMDB31072	Fatty acids	12-Methyltridecanoic acid	C14H28O2	neg	73968	76664	44279	64500	70360	106000	65316	94938	73882	59384	77703	83632	79581	66559	101000	101000	124000	107000	76547	101000	68489	69562	68650	60192	60950	51705	63915	57638	67536	78593	69186	48280	52916	63899	94268	58538	65213	68947	147000	55172	62662	69012	63661	171000
HMDB0004667	http://www.hmdb.ca/metabolites/HMDB61708	Fatty acids	13-HODE	C18H32O3	neg	2180000	1340000	399000	1020000	1560000	1370000	868000	4170000	3980000	2060000	5240000	6410000	2100000	4050000	5880000	1790000	1710000	1930000	5050000	3500000	3340000	1790000	2730000	1940000	2410000	1090000	919000	1550000	2020000	2930000	1030000	660000	1170000	1480000	1670000	1290000	1860000	2550000	1740000	1630000	995000	593000	792000	3710000
HMDB0062637	https://hmdb.ca/metabolites/HMDB0062637	Fatty acids	13-HPODE(1-)	C18H32O4	neg	1470000	544000	80706	428000	519000	549000	246000	3890000	3030000	717000	5880000	7170000	904000	3620000	4900000	420000	244000	377000	5190000	2060000	3350000	1090000	2230000	1840000	1590000	460000	275000	816000	1740000	1910000	286000	166000	388000	564000	1300000	828000	1490000	2000000	708000	1080000	352000	144000	200000	2780000
HMDB0001987	http://www.hmdb.ca/metabolites/HMDB01987	Fatty acids	2-Hydroxy-2-methylbutyric acid	C5H10O3	neg	14012	15201	17821	16640	16501	14183	14539	16144	14251	12387	15304	18043	15453	16712	18734	17111	23782	23688	16740	29541	20002	22616	16666	20879	17046	19643	21518	17069	15171	17693	17419	17001	16432	16352	19243	26661	20745	21987	24761	17815	20285	21425	25450	14182
HMDB0001624	https://hmdb.ca/metabolites/HMDB0001624	Fatty acids	2-Hydroxycaproic acid	C6H12O3	neg	3120	6142	8054	2532	3705	3615	4083	2763	1497	2784	2060	3043	2420	2462	1652	4162	3506	1902	3902	2350	1995	5106	4217	4328	3092	4454	10260	5663	6651	4415	7749	6061	3978	4293	1198	1780	2790	3855	2296	2016	7142	4299	5497	2084
HMDB01388	http://www.hmdb.ca/metabolites/HMDB01388	Fatty acids	Alpha-Linolenic acid	C18H30O2	neg	127000	91455	87641	106000	91408	241000	146000	194000	96874	99714	93744	219000	168000	125000	129000	358000	470000	269000	104000	79328	73087	60679	54814	45127	39826	63700	88013	82893	71931	74332	89927	93076	88007	100000	128000	59010	69983	58187	333000	57011	87344	115000	93810	395000
HMDB0001043	http://www.hmdb.ca/metabolites/HMDB01043	Fatty acids	Arachidonic acid	C20H32O2	neg	402000	372000	413000	358000	559000	989000	714000	415000	369000	819000	266000	460000	846000	377000	620000	1610000	2370000	1700000	551000	488000	264000	348000	281000	222000	237000	321000	469000	316000	262000	263000	354000	393000	335000	355000	646000	250000	402000	234000	1120000	283000	454000	667000	534000	1890000
HMDB0002183	http://www.hmdb.ca/metabolites/HMDB02183	Fatty acids	Docosahexaenoic acid	C22H32O2	neg	388000	330000	338000	437000	476000	1020000	1000000	401000	368000	720000	315000	571000	1030000	433000	547000	2360000	3170000	2010000	444000	478000	269000	246000	223000	160000	198000	215000	297000	223000	191000	213000	345000	485000	288000	340000	930000	297000	436000	226000	1430000	214000	462000	810000	546000	2660000
HMDB0000673	http://www.hmdb.ca/metabolites/HMDB00673	Fatty acids	Linoleic acid	C18H32O2	neg	1790000	1150000	837000	1350000	1310000	3280000	1800000	2940000	1710000	1640000	1700000	3560000	2670000	2100000	2570000	5650000	7190000	3960000	1990000	1240000	1280000	968000	1070000	869000	840000	804000	1010000	1090000	1130000	1300000	1180000	1090000	1000000	1280000	1920000	920000	1290000	1080000	4470000	994000	1140000	1540000	1170000	5220000
HMDB01844	http://www.hmdb.ca/metabolites/HMDB01844	Fatty acids	Methylsuccinic acid	C5H8O4	neg	3746	5950	6577	4903	3431	4872	5605	3413	5603	3207	6014	5647	5553	5317	7107	6596	6663	5107	4826	6397	3871	7851	3914	5678	9097	6098	7013	6419	7446	5554	4583	4689	4780	6250	3615	4267	5439	4144	5463	2887	5100	5161	3975	3066
HMDB0000207	http://www.hmdb.ca/metabolites/HMDB00207	Fatty acids	Oleic acid	C18H34O2	neg	3910000	3350000	1480000	2780000	3330000	5170000	2620000	4170000	3840000	3150000	3760000	4770000	4920000	3900000	6910000	6240000	8600000	5980000	4450000	4560000	2670000	2220000	2570000	2080000	2030000	1450000	1760000	1700000	2570000	3270000	2490000	1440000	1930000	3100000	5330000	3080000	3480000	3170000	7190000	2330000	2740000	3320000	2780000	6420000
HMDB0000220	http://www.hmdb.ca/metabolites/HMDB00220	Fatty acids	Palmitic acid	C16H32O2	neg	2260000	1860000	1490000	1770000	2490000	2250000	2010000	2170000	2310000	2220000	2320000	2480000	2590000	2120000	3160000	3400000	4700000	3310000	2660000	2850000	2180000	2170000	2180000	2140000	1880000	1730000	1820000	1890000	1960000	2010000	1860000	1630000	1650000	2070000	2410000	1790000	2200000	1870000	3470000	1760000	2180000	2370000	2120000	4300000
HMDB0003229	http://www.hmdb.ca/metabolites/HMDB03229	Fatty acids	Palmitoleic acid	C16H30O2	neg	359000	339000	179000	293000	268000	692000	287000	559000	418000	337000	386000	473000	413000	280000	636000	478000	647000	545000	352000	525000	225000	216000	216000	200000	171000	176000	261000	180000	271000	430000	285000	135000	200000	268000	721000	312000	388000	457000	1230000	262000	343000	376000	346000	1310000
HMDB0000872	https://hmdb.ca/metabolites/HMDB0000872	Fatty acids	Tetradecanedioic acid	C14H26O4	neg	38527	40541	30040	43472	27936	45574	30314	80815	35174	31604	41467	69319	69664	46367	54901	67235	91132	58796	41249	55398	36733	48180	49060	49378	40346	41821	41873	38428	45175	59013	47035	35455	36564	28575	43314	42787	46628	47998	86572	44816	56518	43527	68301	37469
HMDB0013328	https://hmdb.ca/metabolites/HMDB0013328	Fatty Acyls	Pimelylcarnitine	C14H25NO6	pos	156000	136000	191000	150000	171000	122000	136000	102000	92953	189000	146000	210000	143000	166000	192000	167000	199000	127000	156000	167000	164000	146000	179000	122000	114000	124000	114000	137000	103000	141000	123000	154000	130000	106000	107000	115000	126000	116000	174000	122000	114000	126000	133000	158000
METLIN 64797	NA	Fatty Acyls	CAY10603	C22H30N4O6	neg	53549	30316	2174	29237	35242	22273	29842	16056	29664	46388	33572	33804	51272	32656	48926	32620	30102	28771	104000	66083	37848	49048	54576	58063	29111	44000	27978	49565	39497	57936	44377	13026	41319	73602	97074	71054	88737	77764	55760	87398	52334	26264	19860	130000
HMDB00086	http://www.hmdb.ca/metabolites/HMDB00086	Glycerophosphocholines	Glycerophosphocholine	C8H20NO6P	pos	720000	1080000	1020000	733000	1960000	608000	476000	1620000	1860000	912000	510000	508000	1210000	859000	2160000	784000	249000	462000	418000	969000	379000	892000	804000	833000	1320000	770000	666000	440000	1010000	437000	1000000	522000	553000	461000	990000	1570000	912000	691000	421000	469000	604000	1170000	829000	2020000
HMDB10401	http://www.hmdb.ca/metabolites/HMDB10401	Glycerophosphocholines	LysoPC (22:4)	C30H54NO7P	pos	43310	29610	23690	39670	59500	60800	41940	31920	39040	40950	16580	14700	37020	20040	32450	45190	59500	60290	20030	26570	21110	35000	23820	16700	22560	24780	26680	21100	18440	18320	36270	25830	18280	23260	28270	28550	22100	12620	25660	13300	23030	45390	25250	66640
		Glycerophosphocholines	sn2 LysoPC (22:4)	C30H54NO7P	pos	8818	7129	5789	7855	12790	18360	12380	10650	11080	13570	5623	5886	13260	6412	13760	19410	28790	17310	7684	7880	5695	7947	7474	4391	8862	8095	8845	6560	6809	7605	14610	13010	8719	13210	11210	6918	8007	4590	13310	6006	10230	16580	10370	44540
HMDB10379	http://www.hmdb.ca/metabolites/HMDB10379	Glycerophosphocholines	LysoPC(14:0)	C22H46NO7P	pos	81340	68410	34790	57270	84560	86450	58520	76740	62820	63900	47890	48030	52720	39050	88970	45080	61040	73140	62850	114000	46800	68460	58700	62730	63660	39590	39820	36620	51040	52940	55620	30360	29640	48840	73340	80180	75170	56630	65000	49770	50610	63000	59830	152000
HMDB10381	http://www.hmdb.ca/metabolites/HMDB10381	Glycerophosphocholines	LysoPC(15:0)	C23H48NO7P	pos	71160	72950	55540	57980	108000	60400	60010	57440	64300	77540	55110	65350	55280	48550	94800	63560	60920	49610	67480	98890	61630	73930	68560	81800	83430	56440	59090	61190	70610	67920	52350	73010	56060	59280	57110	69700	77920	63710	61110	61830	66860	76860	66680	154000
HMDB10382	http://www.hmdb.ca/metabolites/HMDB10382	Glycerophosphocholines	LysoPC(16:0)	C24H50NO7P	pos	19300000	18200000	14700000	15900000	20500000	15500000	13900000	16000000	17400000	17900000	17200000	16700000	16400000	16600000	21100000	21400000	21600000	14600000	16300000	23700000	15800000	16600000	16400000	15800000	19300000	13200000	14300000	13400000	14800000	16400000	13600000	15200000	12600000	13600000	19200000	19100000	21100000	17700000	19000000	16500000	18000000	20200000	18800000	26600000
HMDB10383	http://www.hmdb.ca/metabolites/HMDB10383	Glycerophosphocholines	LysoPC(16:1)	C24H48NO7P	pos	412000	302000	129000	332000	365000	600000	347000	438000	445000	444000	234000	266000	316000	192000	700000	261000	363000	459000	322000	876000	119000	235000	183000	209000	190000	146000	155000	112000	170000	225000	250000	113000	124000	205000	704000	418000	449000	363000	643000	187000	206000	298000	226000	1420000
HMDB12108	http://www.hmdb.ca/metabolites/HMDB12108	Glycerophosphocholines	LysoPC(17:0)	C25H52NO7P	pos	202000	193000	129000	167000	290000	184000	189000	175000	218000	260000	205000	231000	211000	164000	324000	244000	282000	175000	234000	286000	216000	196000	193000	206000	263000	171000	188000	180000	192000	204000	183000	239000	186000	203000	149000	168000	200000	142000	120000	158000	155000	206000	158000	399000
HMDB02815	http://www.hmdb.ca/metabolites/HMDB02815	Glycerophosphocholines	LysoPC(18:1)	C26H52NO7P	pos	3930000	3670000	1630000	3480000	5200000	4640000	3080000	3540000	4530000	5390000	3170000	3430000	3980000	2890000	7580000	4510000	5260000	4590000	4550000	7180000	2210000	3280000	3190000	3000000	3600000	2200000	2190000	1790000	2510000	3260000	3280000	2400000	2410000	3690000	5380000	4080000	4700000	3460000	4390000	2670000	2940000	3830000	2990000	8360000
HMDB10386	http://www.hmdb.ca/metabolites/HMDB10386	Glycerophosphocholines	LysoPC(18:2)	C26H50NO7P	pos	3400000	2460000	1680000	2830000	3840000	5320000	2790000	3910000	3450000	3510000	1810000	2880000	2690000	2350000	4310000	4380000	5170000	4350000	2140000	2800000	1510000	1720000	1730000	1600000	2010000	1640000	1700000	1510000	1410000	1720000	2870000	2510000	2050000	3130000	4120000	2710000	2700000	1820000	5990000	1850000	2620000	3440000	2610000	9320000
HMDB10387	http://www.hmdb.ca/metabolites/HMDB10387	Glycerophosphocholines	LysoPC(18:3)	C26H48NO7P	pos	51770	42290	40790	47490	89520	114000	68000	74330	62950	75840	20270	41600	47860	25520	48230	65560	97630	82960	23880	34020	22460	34060	27520	23670	28220	31090	44620	37350	22320	27210	51820	55120	49060	70680	51990	38500	31440	21190	135000	26220	41130	72130	52570	319000
HMDB10392	http://www.hmdb.ca/metabolites/HMDB10392	Glycerophosphocholines	LysoPC(20:2)	C28H54NO7P	pos	36810	24830	14250	29700	51140	58200	37940	32440	42550	69190	24980	30470	38630	25860	68530	47130	58450	53850	43490	45160	22210	30570	25800	24330	39370	26120	25080	20270	24440	30800	47250	32370	26960	45300	36790	28010	31720	18690	29130	22080	26860	37660	27990	127000
HMDB10393	http://www.hmdb.ca/metabolites/HMDB10393	Glycerophosphocholines	LysoPC(20:3)	C28H52NO7P	pos	193000	160000	95140	191000	285000	445000	250000	188000	229000	254000	77940	111000	194000	99280	226000	228000	340000	388000	120000	154000	78540	92710	85400	66150	97430	94080	96110	82960	77480	108000	214000	180000	163000	262000	356000	191000	185000	97310	324000	101000	176000	253000	168000	828000
HMDB10396	http://www.hmdb.ca/metabolites/HMDB10396	Glycerophosphocholines	LysoPC(20:4)	C28H50NO7P	pos	1410000	872000	687000	1400000	2100000	2980000	1940000	1670000	1810000	2420000	784000	1090000	1970000	1090000	1800000	3270000	4280000	3570000	1030000	1010000	692000	768000	707000	514000	850000	664000	719000	598000	448000	512000	1310000	1420000	1120000	1430000	2350000	1260000	1400000	620000	3520000	667000	1180000	2030000	1070000	5800000
HMDB10397	http://www.hmdb.ca/metabolites/HMDB10397	Glycerophosphocholines	LysoPC(20:5)	C28H48NO7P	pos	53830	62100	56610	62610	106000	191000	105000	69940	77320	79650	26680	40270	63840	26720	66100	80920	134000	156000	18420	101000	18580	35880	21490	25940	27710	39460	50150	30290	25120	43470	75940	65280	45580	83220	228000	93180	53690	35950	180000	31300	85520	116000	123000	561000
HMDB10402	http://www.hmdb.ca/metabolites/HMDB10402	Glycerophosphocholines	LysoPC(22:5)	C30H52NO7P	pos	33680	26000	24160	36770	54360	85730	52360	35060	36830	25480	13450	17790	36550	14860	35270	55030	91670	69170	14690	32800	13200	16980	14000	10760	15480	15650	19180	16890	13030	19400	42300	33610	22380	34510	73260	41530	31650	17840	99030	15930	43600	66870	50580	132000
HMDB10404	http://www.hmdb.ca/metabolites/HMDB10404	Glycerophosphocholines	LysoPC(22:6)	C30H50NO7P	pos	1050000	724000	567000	1110000	1430000	2640000	1650000	1200000	1170000	1510000	470000	754000	1380000	584000	1040000	2520000	3580000	2730000	573000	815000	434000	500000	468000	318000	501000	419000	487000	407000	299000	372000	1050000	1200000	724000	1120000	2080000	1110000	1120000	511000	4080000	489000	1170000	2030000	1270000	5030000
HMDB13122	http://www.hmdb.ca/metabolites/HMDB13122	Glycerophosphocholines	LysoPC(P-18:0)	C26H54NO6P	pos	176000	178000	149000	194000	211000	135000	130000	163000	202000	227000	256000	183000	282000	200000	464000	357000	289000	173000	265000	374000	140000	238000	250000	214000	639000	204000	208000	160000	214000	261000	248000	216000	174000	213000	175000	155000	237000	179000	129000	191000	189000	219000	206000	355000
METLIN 40386		Glycerophosphocholines	PC (16:0)	C24H52NO6P	pos	527000	561000	475000	559000	584000	378000	337000	429000	487000	522000	604000	488000	674000	493000	887000	817000	732000	453000	595000	814000	469000	610000	622000	604000	1050000	468000	558000	430000	531000	537000	528000	524000	445000	474000	519000	517000	695000	534000	421000	531000	572000	662000	612000	963000
		Glycerophosphocholines	sn2 LysoPC(14:0)	C22H46NO7P	pos	14250	10850	6831	12240	14160	17500	10570	12620	12250	11160	9196	8996	11360	10120	16590	9131	10850	14180	12730	16430	11390	19540	13360	11550	15570	9159	7955	8370	13100	10610	10780	6355	6835	9388	10920	14790	11410	7932	9563	12270	11730	14680	10760	18570
		Glycerophosphocholines	sn2 LysoPC(15:0)	C23H48NO7P	pos	9084	10810	4630	11530	14530	16170	7914	8907	17360	7350	7714	6815	11660	10020	17930	8280	13340	9903	5118	9669	6665	12350	9759	9486	11890	6716	14210	10910	6499	5167	7106	7117	6193	9492	7761	11800	11150	6361	7790	8441	10660	11310	10390	23290
		Glycerophosphocholines	sn2 LysoPC(16:0)	C24H50NO7P	pos	1270000	1010000	858000	942000	1490000	1120000	853000	1070000	1200000	1180000	1330000	1210000	1210000	1090000	1810000	1520000	1650000	1170000	1290000	1650000	1030000	1320000	1230000	1120000	1520000	837000	920000	913000	950000	1040000	1200000	1130000	984000	1170000	1630000	1460000	1730000	1530000	1980000	1310000	1470000	1590000	1580000	2780000
		Glycerophosphocholines	sn2 LysoPC(16:1)	C24H48NO7P	pos	221000	206000	129000	226000	281000	335000	173000	224000	235000	202000	106000	82620	143000	86610	311000	87110	127000	225000	109000	409000	106000	228000	130000	146000	120000	130000	129000	97140	123000	150000	137000	67510	59760	102000	260000	329000	189000	156000	212000	116000	146000	266000	196000	389000
		Glycerophosphocholines	sn2 LysoPC(17:0)	C25H52NO7P	pos	48280	48490	25710	38840	70090	62050	49510	51260	71680	74860	55280	69440	55050	45310	98840	63690	62260	51910	76050	106000	52070	58410	59560	64710	69980	50430	56270	43000	58140	64230	50800	55270	43310	48920	51740	47490	57290	42760	31730	44120	38070	53740	38350	136000
		Glycerophosphocholines	sn2 LysoPC(18:1)	C26H52NO7P	pos	4520000	3720000	2020000	3550000	5520000	4580000	2580000	2890000	3630000	3360000	2170000	1560000	2720000	2040000	4930000	2280000	2890000	3710000	2430000	4260000	2630000	3650000	3370000	2490000	2680000	2570000	2190000	2100000	2410000	2790000	2890000	1640000	1790000	3010000	2860000	4160000	2450000	1990000	2240000	1750000	2470000	3690000	2780000	4010000
		Glycerophosphocholines	sn2 LysoPC(18:2)	C26H50NO7P	pos	8660000	5240000	3810000	7070000	8050000	9840000	6150000	8330000	7630000	6480000	4330000	5860000	5980000	5060000	6960000	7140000	6920000	8090000	4040000	4760000	4240000	4750000	4550000	3370000	3600000	3670000	3450000	3440000	2930000	3210000	4580000	3960000	3000000	4090000	4930000	5540000	3750000	2550000	5900000	2670000	3430000	5510000	3850000	9480000
		Glycerophosphocholines	sn2 LysoPC(18:3)	C26H48NO7P	pos	172000	120000	139000	161000	264000	298000	184000	179000	144000	170000	55540	101000	112000	73040	102000	127000	170000	204000	49350	78400	80070	105000	76090	65060	55830	98930	100000	96670	62020	63220	98170	96740	76200	100000	95060	93730	58040	35080	157000	47510	68290	151000	87710	345000
		Glycerophosphocholines	sn2 LysoPC(20:2)	C28H54NO7P	pos	59370	44380	25070	51720	90560	93150	54440	46700	59900	72600	26930	28470	44170	28760	75660	44930	57130	74870	41740	56750	38360	54900	45480	34320	44770	52300	42770	38670	39090	50900	63850	42500	33200	50310	32510	36730	31560	15820	22820	26750	34390	67570	38970	115000
		Glycerophosphocholines	sn2 LysoPC(20:3)	C28H52NO7P	pos	1150000	772000	481000	1010000	1560000	1770000	1120000	751000	1050000	1070000	353000	446000	819000	441000	882000	785000	992000	1480000	440000	712000	491000	606000	511000	333000	380000	503000	445000	389000	357000	441000	637000	524000	449000	616000	790000	785000	518000	236000	567000	294000	476000	972000	535000	1730000
		Glycerophosphocholines	sn2 LysoPC(20:4)	C28H50NO7P	pos	4270000	2520000	1990000	3890000	5230000	6130000	4550000	3760000	4040000	4850000	2030000	2330000	4440000	2670000	3400000	5250000	5530000	6980000	2230000	2310000	2300000	2650000	2240000	1550000	1850000	2030000	1850000	1640000	1260000	1220000	2180000	2360000	1880000	2050000	3120000	3190000	2400000	1130000	3380000	1200000	1900000	3650000	2030000	5980000
		Glycerophosphocholines	sn2 LysoPC(20:5)	C28H48NO7P	pos	167000	162000	156000	184000	264000	417000	268000	145000	158000	143000	63210	92620	142000	59880	126000	138000	194000	299000	37760	189000	66730	114000	61230	66370	44340	112000	104000	87680	59360	95930	119000	97080	68500	104000	312000	214000	88190	64680	159000	57330	137000	230000	206000	503000
		Glycerophosphocholines	sn2 LysoPC(22:5)	C30H52NO7P	pos	122000	84660	83540	125000	151000	226000	158000	97320	95190	63810	40820	48370	91670	47880	76310	112000	147000	163000	39010	81450	57060	72300	54410	39430	42210	62480	57200	60330	42380	56460	90860	68590	45890	62210	115000	112000	65880	43160	110000	44260	90420	162000	110000	143000
		Glycerophosphocholines	sn2 LysoPC(22:6)	C30H50NO7P	pos	2600000	1790000	1530000	2530000	2650000	3540000	3060000	2070000	2040000	2460000	1160000	1500000	2500000	1410000	1630000	3030000	3530000	3810000	1110000	1490000	1370000	1570000	1330000	909000	989000	1170000	1050000	1030000	823000	889000	1480000	1620000	1040000	1170000	2140000	2230000	1540000	919000	2630000	893000	1570000	2960000	1920000	3000000
HMDB0011493	https://hmdb.ca/metabolites/HMDB0011493	Glycerophosphoethanolamines	LysoPE(22:4)	C27H48NO7P	neg	23253	15657	17099	18996	21532	23162	23614	17415	22526	31140	17178	20405	31684	16741	20690	30115	41003	50344	20192	16274	19788	22104	20794	12628	10695	17839	18196	17607	14196	13743	17662	18117	15318	11207	11357	12756	10134	8071	15206	8590	10752	21346	18444	30569
HMDB11473	http://www.hmdb.ca/metabolites/HMDB11473	Glycerophosphoethanolamines	LysoPE(16:0)	C21H44NO7P	pos	2310000	2010000	1850000	2040000	3720000	2560000	2130000	2300000	2570000	2330000	1620000	1490000	1740000	1280000	2820000	1760000	2060000	2180000	1450000	2680000	1500000	1810000	1520000	1670000	1860000	1540000	1770000	1570000	1470000	2050000	1910000	2030000	1580000	1970000	2920000	2330000	2650000	1910000	2910000	2000000	2340000	3460000	2730000	8230000
HMDB0011504	http://www.hmdb.ca/metabolites/HMDB11504	Glycerophosphoethanolamines	LysoPE(16:1)	C21H42NO7P	neg	105000	96070	66340	106000	145000	243000	148000	196000	203000	206000	86980	101000	147000	72540	279000	130000	188000	235000	103000	330000	54320	103000	62460	76140	52710	64640	91540	47950	74310	109000	97220	52530	45070	60890	237000	121000	158000	104000	216000	63450	67080	143000	99910	1030000
HMDB11505	http://www.hmdb.ca/metabolites/HMDB11505	Glycerophosphoethanolamines	LysoPE(18:1)	C23H46NO7P	pos	1570000	1640000	794000	1530000	2810000	2330000	1720000	1890000	2270000	2350000	1240000	1460000	1840000	1220000	3130000	2050000	2420000	2410000	1390000	2370000	831000	1290000	1110000	1160000	1100000	1030000	1130000	732000	1060000	1470000	1220000	1030000	893000	1300000	1920000	1420000	1700000	1040000	1760000	989000	908000	1740000	1200000	6450000
HMDB11507	http://www.hmdb.ca/metabolites/HMDB11507	Glycerophosphoethanolamines	LysoPE(18:2)	C23H44NO7P	pos	235000	167000	109000	190000	275000	424000	245000	310000	240000	251000	133000	265000	219000	155000	277000	301000	450000	431000	142000	187000	119000	129000	122000	103000	104000	117000	125000	124000	100000	146000	202000	218000	146000	230000	296000	178000	200000	120000	465000	124000	172000	253000	204000	932000
HMDB11484	http://www.hmdb.ca/metabolites/HMDB11484	Glycerophosphoethanolamines	LysoPE(20:1)	C25H46NO7P	pos	71460	50050	33870	55610	71120	98540	72960	52670	53740	54830	34800	44950	58780	34300	50120	52180	80750	114000	39090	42780	34860	44440	35780	23040	22990	39100	30460	29380	28110	37470	43140	45690	29850	40320	47790	46820	35770	22040	48400	23760	33360	61840	45040	92220
HMDB11487	http://www.hmdb.ca/metabolites/HMDB11487	Glycerophosphoethanolamines	LysoPE(20:4)	C25H44NO7P	pos	584000	406000	297000	443000	712000	1020000	637000	557000	582000	700000	322000	495000	676000	369000	611000	940000	1460000	1390000	369000	391000	279000	308000	307000	204000	254000	301000	273000	307000	203000	290000	542000	644000	467000	609000	766000	466000	532000	264000	1420000	309000	552000	853000	654000	1820000
HMDB11489	http://www.hmdb.ca/metabolites/HMDB11489	Glycerophosphoethanolamines	LysoPE(20:5)	C25H42NO7P	neg	21800	19200	17830	20370	30100	66890	40940	30530	24810	23210	15700	31250	36680	15180	28480	52990	96930	108000	14240	38140	10200	13180	12770	7301	8745	13040	14480	15080	8550	23400	29820	31480	19290	22940	84460	36120	27830	17220	93170	13320	35440	46000	60950	134000
HMDB11526	http://www.hmdb.ca/metabolites/HMDB11526	Glycerophosphoethanolamines	LysoPE(22:6)	C27H44NO7P	pos	449000	323000	263000	458000	436000	1020000	720000	556000	451000	518000	313000	475000	658000	320000	432000	1090000	1710000	1700000	264000	303000	268000	228000	254000	159000	179000	210000	242000	237000	180000	229000	454000	742000	414000	567000	892000	495000	530000	288000	1860000	301000	662000	1070000	758000	2490000
		Glycerophosphoethanolamines	sn2 LysoPE(16:0)	C21H44NO7P	pos	60720	59150	43020	47660	104000	88530	64820	82350	85660	75000	60780	49940	57330	41820	95240	62490	90970	73730	49240	88720	59970	47700	46440	53260	62890	44390	51220	56010	44970	66180	88010	102000	76360	94200	130000	82960	122000	85440	153000	86240	115000	160000	134000	555000
		Glycerophosphoethanolamines	sn2 LysoPE(16:1)	C21H42NO7P	neg	14360	14810	10750	14020	15790	31170	14930	18300	16010	19730	8566	11770	13690	9526	23390	12170	18810	26770	12820	30620	9653	16550	11250	13500	6677	11580	13250	8752	12650	17240	13150	8944	7358	10770	25660	19860	17470	12830	24240	10740	12500	21900	20690	89680
		Glycerophosphoethanolamines	sn2 LysoPE(18:1)	C23H46NO7P	pos	120000	117000	71630	100000	150000	149000	90220	117000	110000	138000	64130	81180	91950	63880	121000	90140	137000	154000	102000	120000	78060	89740	71160	74940	70000	84800	86500	67800	72490	106000	97020	82570	55900	83420	114000	111000	114000	84820	114000	79170	91690	136000	108000	478000
		Glycerophosphoethanolamines	sn2 LysoPE(18:2)	C23H44NO7P	pos	607000	363000	314000	443000	491000	745000	504000	597000	431000	439000	302000	523000	404000	344000	406000	491000	617000	812000	257000	305000	353000	326000	327000	240000	187000	286000	301000	309000	229000	289000	312000	346000	223000	282000	303000	323000	246000	173000	448000	183000	253000	424000	317000	820000
		Glycerophosphoethanolamines	sn2 LysoPE(20:1)	C25H46NO7P	pos	23320	17090	10140	21260	37370	42380	26690	22510	28840	25480	17730	23950	24100	13310	25500	34900	58840	50550	15360	17800	21920	12810	10420	9319	9913	12560	17380	15890	9756	19330	22140	22190	22840	23610	34570	20730	29680	13150	40030	12000	21250	30230	23320	82290
		Glycerophosphoethanolamines	sn2 LysoPE(20:4)	C25H44NO7P	pos	1540000	1090000	878000	1140000	1580000	1770000	1450000	1110000	1150000	1300000	804000	1100000	1470000	937000	1020000	1560000	1920000	2380000	754000	813000	870000	1020000	913000	567000	525000	866000	679000	817000	536000	720000	852000	951000	711000	716000	938000	981000	784000	467000	1170000	520000	791000	1370000	1030000	1470000
		Glycerophosphoethanolamines	sn2 LysoPE(20:5)	C25H42NO7P	neg	50060	44100	47160	53670	52710	114000	80400	52270	45360	38650	31500	60920	66730	35690	40670	82640	115000	174000	22830	61920	31020	36640	29400	18570	14060	32630	26990	32760	19920	48400	41550	43390	24010	29390	89830	74690	37900	28580	74870	18220	46430	74180	88800	87840
		Glycerophosphoethanolamines	sn2 LysoPE(22:6)	C27H44NO7P	pos	1270000	908000	847000	1200000	1010000	1690000	1490000	1080000	879000	1010000	752000	983000	1320000	816000	785000	1560000	2140000	2770000	559000	628000	812000	718000	724000	477000	400000	632000	610000	614000	467000	538000	684000	1020000	587000	614000	1010000	1030000	781000	551000	1440000	545000	845000	1590000	1170000	1820000
HMDB00011	http://www.hmdb.ca/metabolites/HMDB00011	Hydroxy acids	(R)-3-Hydroxybutyric acid	C4H8O3	neg	41790	45630	44800	24220	24790	34630	34320	14530	11340	29850	18710	30970	22570	18410	13430	53380	51190	57690	53710	67100	96050	90560	60170	96780	75330	66030	80110	73170	65720	68400	42910	88060	52140	51190	61740	94790	89550	81300	49860	71500	70360	87810	89660	62910
HMDB00008	http://www.hmdb.ca/metabolites/HMDB00008	Hydroxy acids	2-Hydroxybutyric acid	C4H8O3	neg	24560	17760	15960	19840	12670	31010	11770	96660	38860	13340	52320	74080	46210	25800	36610	23850	87510	23370	23190	37270	26160	50530	23720	30410	19970	26070	17900	21390	18260	29540	19690	17970	14630	17300	27190	42620	28590	29600	123000	19260	22840	32080	31320	27980
METLIN 852147		Hydroxy acids	2-Hydroxyundecanedioic acid	C11H20O5	neg	239000	180000	125000	99539	90902	284000	354000	216000	80985	204000	263000	292000	366000	225000	65690	446000	609000	628000	574000	389000	397000	310000	448000	325000	181000	260000	147000	191000	258000	375000	196000	293000	167000	194000	173000	139000	165000	205000	296000	136000	134000	244000	202000	195000
HMDB00525	http://www.hmdb.ca/metabolites/HMDB00525	Hydroxy acids	5-Hydroxyhexanoic acid	C6H12O3	neg	1685	3576	4141	3257	4057	1985	3700	107.9	1804	3235	1399	1529	2227	2474	2868	1118	1180	1440	727.8	2056	1268	1488	1460	1847	1506	1852	2961	1586	1770	205.5	2997	1943	2983	2050	1115	860.1	52.16	185.2	1707	1357	0	1956	2518	867.1
HMDB0033201	https://hmdb.ca/metabolites/HMDB0033201	Hydroxy acids	9-Hydroxydecanoic acid	C10H20O3	neg	51292	42666	44306	48360	40319	53687	50165	60093	47208	46530	52999	58159	64393	56608	48725	68800	84915	76901	62105	55204	54998	66998	56798	53254	41235	61499	52542	45053	52278	54366	51516	49861	48098	47049	45573	48970	42085	52918	59813	42203	42619	53330	56491	45210
HMDB0000190	http://www.hmdb.ca/metabolites/HMDB00190	Hydroxy acids	L-Lactic acid	C3H6O3	neg	2450000	2760000	2740000	2490000	2380000	2370000	2220000	2230000	2160000	2190000	2370000	2480000	3010000	2950000	2650000	3480000	2690000	4330000	3860000	4250000	3810000	4110000	3750000	3860000	3170000	3780000	3590000	3460000	3380000	3210000	2780000	2980000	2620000	2560000	3280000	4050000	3350000	3620000	2460000	3340000	3280000	3510000	3690000	2750000
HMDB0000156	http://www.hmdb.ca/metabolites/HMDB0000156	Hydroxy acids	L-Malic acid	C4H6O5	neg	2140000	1800000	1530000	1960000	2150000	1660000	1960000	1480000	2650000	2240000	2660000	2340000	1750000	2360000	2880000	2290000	2010000	2430000	2550000	2280000	2370000	1910000	1750000	2380000	2340000	2390000	2060000	1830000	1150000	1880000	1300000	2120000	1810000	1210000	1780000	2180000	2270000	1950000	1670000	2070000	1250000	1860000	1580000	2730000
HMDB00462	http://www.hmdb.ca/metabolites/HMDB00462	Imidazoles	Allantoin	C4H6N4O3	neg	142000	168000	179000	184000	114000	169000	239000	179000	167000	195000	205000	188000	268000	256000	186000	356000	595000	500000	470000	257000	206000	187000	230000	172000	175000	177000	276000	121000	161000	144000	210000	234000	200000	197000	317000	321000	261000	315000	320000	192000	148000	208000	199000	202000
HMDB0029737	http://www.hmdb.ca/metabolites/HMDB29737	Indoles	1H-Indole-3-carboxaldehyde	C9H7NO	neg	42380	40101	32113	34589	33315	43515	43799	49287	30654	26010	61189	74853	44523	38450	46038	91739	80166	65714	59345	74618	67536	53127	49037	72411	31889	51127	54621	49282	45667	45752	46691	31589	47134	31809	43533	52756	48084	66976	40939	61292	53947	38901	49281	38203
HMDB0000763	http://www.hmdb.ca/metabolites/HMDB00763	Indoles	5-Hydroxyindoleacetic acid	C10H9NO3	neg	10034	6916	5315	3453	4780	3100	2168	2529	2335	4620	1542	4419	2488	2801	4250	3392	4963	16612	20191	26462	12879	21778	10082	14259	11829	17633	3763	16491	9643	19150	5041	9436	8336	2480	7970	14005	20236	13488	10545	8969	10978	10147	19579	22563
HMDB0240296	https://hmdb.ca/metabolites/HMDB0240296	Indolyl carboxylic acids	Tryptophan 2-C-mannoside	C17H22N2O7	neg	35176	30179	28658	29418	39414	31969	36138	41262	32664	44112	43428	45838	51408	48688	57856	58814	68019	62483	64192	53934	43371	52343	56258	43293	71575	37844	33018	35351	34572	34436	34328	39324	30083	31613	34381	39709	39840	34816	44678	29145	28805	37748	34564	43482
HMDB0000208	http://www.hmdb.ca/metabolites/HMDB00208	Keto acids	Oxoglutaric acid	C5H6O5	neg	113000	95619	275000	124000	240000	108000	110000	130000	222000	268000	71837	57393	216000	287000	343000	165000	174000	67772	143000	258000	55143	134000	133000	67274	303000	67959	278000	137000	88237	169000	228000	403000	201000	254000	39353	111000	78072	90036	130000	176000	48292	160000	160000	260000
HMDB0000243	http://www.hmdb.ca/metabolites/HMDB00243	Keto acids	Pyruvic acid	C3H4O3	neg	212275	269746	624000	227102	316487	187376	186189	214293	250350	380734	205449	172501	740000	515539	418989	623000	601000	529863	538939	810011	248577	444841	418267	253756	421204	225785	532930	234517	237190	249036	484110	887000	361756	385754	205090	504315	326445	273424	392669	492025	239475	454000	553000	533852
HMDB0001264	https://hmdb.ca/metabolites/HMDB0001264	Lactones	Dehydroascorbic acid	C6H6O6	neg	324000	473000	420000	467000	338000	403000	233000	487000	387000	285000	471000	584000	589000	569000	441000	443000	296000	545000	680000	736000	655000	541000	476000	483000	361000	346000	347000	381000	358000	472000	265000	296000	207000	229000	344000	679000	477000	326000	385000	254000	304000	473000	406000	411000
HMDB0041862	https://hmdb.ca/metabolites/HMDB0041862	Lactones	D-Glucaro-1,4-lactone	C6H8O7	neg	233000	261000	252000	240000	503000	234000	221000	308000	386000	363000	290000	279000	332000	374000	560000	248000	208000	492000	301000	699000	279000	405000	328000	366000	761000	281000	281000	312000	294000	385000	346000	308000	334000	372000	98555	212000	242000	147000	113000	173000	326000	206000	256000	160000
HMDB0001173	https://hmdb.ca/metabolites/HMDB0001173	Nucleosides	5'-Methylthioadenosine	C11H15N5O3S	pos	65160	72338	78246	82279	87524	84915	64397	59743	55474	69591	59139	62457	71145	67678	74583	74653	59365	65517	56642	73038	70875	72154	53610	63379	71450	60458	58700	50873	42737	60726	158000	173000	146000	153000	187000	221000	213000	238000	340000	172000	198000	225000	226000	231000
HMDB0000939	https://hmdb.ca/metabolites/HMDB0000939	Nucleosides	S-Adenosylhomocysteine	C14H20N6O5S	neg	739000	766000	749000	565000	1070000	584000	585000	391000	435000	765000	538000	715000	539000	834000	691000	928000	978000	906000	1180000	1630000	1350000	1300000	1080000	1360000	1150000	1110000	946000	1070000	959000	1310000	877000	1130000	1010000	787000	995000	1330000	1270000	1080000	987000	1100000	1160000	1200000	1440000	2140000
HMDB0000767	http://www.hmdb.ca/metabolites/HMDB00767	Nucleosides	Pseudouridine	C9H12N2O6	neg	37370	30000	26324	32801	32845	38375	39237	35114	33462	31113	51438	44322	44059	51666	50508	51654	66779	52450	42339	42993	33851	38766	39089	34852	34383	40341	37512	31932	31980	29083	36221	33594	33535	32336	32800	33938	33616	33307	43736	30146	30438	33910	31553	25301
HMDB0001185	https://hmdb.ca/metabolites/HMDB0001185	Nucleosides	S-Adenosylmethionine	C15H22N6O5S	pos	67145	90445	116000	107000	150000	101000	65877	108000	82864	76959	98774	89949	110000	101000	133000	87156	53793	102000	70493	98738	94502	131000	81017	122000	132000	116000	117000	78335	85962	112000	107000	122000	95518	97962	63282	112000	92669	114000	129000	113000	117000	107000	127000	113000
HMDB0240316	https://hmdb.ca/metabolites/HMDB0240316	Organic phosphoric acids	Glycerophosphoglycerol	C6H15O8P	neg	813000	823000	687000	676000	1020000	675000	598000	1290000	966000	691000	714000	791000	1120000	906000	1440000	845000	388000	882000	745000	976000	707000	986000	816000	835000	856000	741000	650000	605000	740000	697000	785000	584000	548000	418000	821000	1210000	1070000	865000	640000	667000	790000	823000	1060000	1050000
METLIN 816036		Organic sulfuric acids	2-(2,6-Dioxo-1,2,3,6-tetrahydropyrimidin-4-yl)ethane-1-sulfonic acid	C6H8N2O5S	neg	15979	11000	11098	11484	8882	18511	7686	38028	21191	9784	28634	41772	33412	24165	33044	25332	59308	23931	24995	36598	18148	35710	14922	19026	12533	15348	11714	14265	13077	17729	12244	10629	8702	10539	18056	21994	18917	17035	39194	13026	13174	20080	19207	22129
HMDB0134105	https://hmdb.ca/metabolites/HMDB0134105	Organic sulfuric acids	2-hydroxy-3-(sulfooxy)benzoic acid	C7H6O7S	neg	338000	329000	347000	317000	312000	346000	332000	344000	313000	300000	360000	412000	410000	421000	391000	413000	376000	556000	515000	556000	492000	483000	457000	440000	385000	445000	412000	437000	434000	414000	327000	352000	321000	308000	389000	432000	394000	437000	336000	425000	387000	423000	458000	380000
HMDB0062550	http://www.hmdb.ca/metabolites/HMDB62550	Organic sulfuric acids	2-methoxyacetaminophen sulfate	C9H11NO6S	neg	13005	12311	11234	11075	13900	12500	14430	11613	11518	11554	12951	12816	13696	12804	14090	12912	14334	14330	13309	15953	12883	12923	12827	12508	12907	12505	12625	12426	10953	13168	13282	13807	12989	11546	9819	14026	11870	11064	10760	10292	10429	12951	12942	12129
HMDB0000682	http://www.hmdb.ca/metabolites/HMDB00682	Organic sulfuric acids	Indoxyl sulfate	C8H7NO4S	neg	93984	184000	99145	139000	95313	152000	148000	106000	86820	82717	74357	45965	134000	57754	150000	98010	128000	99933	147000	192000	114000	130000	179000	155000	125000	81380	172000	111000	160000	115000	107000	85908	108000	119000	130000	158000	310000	117000	75970	127000	138000	132000	145000	99418
HMDB0011635	http://www.hmdb.ca/metabolites/HMDB11635	Organic sulfuric acids	p-Cresol sulfate	C7H8O4S	neg	2434	1185	1749	944	2188	25571	23074	21476	21735	2013	12915	11407	10905	18579	43225	26882	15864	31961	14964	34243	2171	1860	3586	1634	10785	1682	2447	1151	1784	1120	3482	765	1694	1377	37855	23670	13918	24762	31284	1900	2129	2084	1211	4716
HMDB0060015	http://www.hmdb.ca/metabolites/HMDB60015	Organic sulfuric acids	Phenol sulphate	C6H6O4S	neg	46092	52781	18819	49926	35353	34914	43792	23757	12285	16668	20489	21608	35791	18603	25112	22348	31393	46988	54820	49112	16335	24756	17630	26220	5441	16763	22966	15847	21867	21402	36504	12105	18769	18826	54360	29517	165726	27974	28942	17287	14418	16135	14377	16615
HMDB0059724	http://www.hmdb.ca/metabolites/HMDB59724	Organic sulfuric acids	Pyrocatechol sulfate	C6H6O5S	neg	7502	10225	11660	8697	6326	7968	3561	2406	2769	3608	1165	914	3533	2670	5776	1229	1601	1238	9828	9175	16537	39267	7732	24627	11502	15198	18886	13795	16887	14392	17166	10641	13450	10731	809	2186	2489	773	623	13488	11666	11632	14767	9395
HMDB31861	http://www.hmdb.ca/metabolites/HMDB31861	organooxygen	2-Acetylpyrazine	C6H6N2O	pos	26430	32310	56120	30890	26600	28270	27800	26970	26970	38960	32860	33770	54740	39010	31080	131000	86210	38560	39880	45270	36850	38450	34280	37950	32470	30010	162000	28500	38450	43360	34870	43600	38190	41020	52720	41130	42990	58870	36180	49250	31510	37240	282.5	45230
HMDB00684	http://www.hmdb.ca/metabolites/HMDB00684	Organooxygen	L-Kynurenine	C10H12N2O3	pos	63100	63500	63400	55700	61900	45300	38600	38400	44600	48500	33100	39800	36800	42200	44400	33200	38800	72400	82200	105000	73800	98900	61600	67800	68700	74000	35300	77300	47900	78900	42900	59200	46800	33400	58000	90200	114000	91500	76800	63600	64500	63600	98600	103000
HMDB0125533	https://hmdb.ca/metabolites/HMDB0125533	Phenylpropanoic acids	3,5-Dihydroxyphenylpropionic acid	C9H10O4	neg	71213	135000	95743	52186	70135	55114	55964	40838	50951	77767	40611	61050	92150	64983	62669	113000	101000	131000	113000	203000	106000	120000	165000	143000	117000	104000	120000	149000	150000	111000	121000	85018	81479	116000	137000	172000	138000	175000	91696	92752	197000	129000	162000	182000
HMDB0000563	http://www.hmdb.ca/metabolites/HMDB00563	Phenylpropanoic acids	D-Phenyllactic acid	C9H10O3	neg	20192	27291	28058	17112	18877	24726	29220	17689	16815	22224	22751	25424	23199	18373	17067	39682	47388	24614	30115	24436	26139	33665	36661	34456	19306	28743	38867	29438	35995	23973	32914	31298	25110	26863	22341	20071	24610	28022	30947	24712	36960	31012	40908	34114
HMDB0035063	https://hmdb.ca/metabolites/HMDB0035063	Prenol lipids	Epinepetalactone	C10H14O2	pos	60152	66641	49469	60921	35134	84158	83988	67385	36722	60432	60737	68884	65558	56652	32103	79758	115000	94086	80393	65710	62689	60379	71408	58320	44023	45944	65964	33689	62718	50702	31704	40923	33587	35884	42901	45712	42272	55316	54489	39329	32469	46151	41533	43007
HMDB0035337	http://www.hmdb.ca/metabolites/HMDB35337	Prenol lipids	Sterebin A	C18H30O4	neg	282000	190000	8670	141000	196000	141000	65720	442000	424000	158000	607000	598000	201000	450000	702000	113000	53900	101000	482000	433000	387000	229000	314000	292000	330000	116000	103000	207000	242000	351000	92300	28600	118000	152000	189000	188000	262000	346000	175000	242000	154000	34180	33410	281000
KEGG C01727	https://www.genome.jp/dbget-bin/www_bget?cpd:C01727	Pteridines	Lumichrome	C12H10N4O2	pos	69370	70239	56559	65295	60136	58250	52958	54763	47156	52506	62533	67318	54707	52057	49790	55376	58360	52217	54672	58416	53809	52732	54363	51301	45109	40273	32922	37448	38438	39851	67697	69990	60654	60644	92534	90027	94243	87466	103000	78188	83038	87040	90125	85781
HMDB03331	http://www.hmdb.ca/metabolites/HMDB03331	Purine nucleosides	1-Methyladenosine	C11H15N5O4	pos	20191	17737	13709	17901	21172	18801	17377	17655	21015	13987	24857	21672	17316	17796	23776	23878	23662	18536	15934	17167	13374	16418	14449	13755	18279	13355	11216	9057	10036	10454	15118	10246	10874	10604	19576	20635	20619	21232	30735	10793	16352	12404	7269	12270
HMDB01563	http://www.hmdb.ca/metabolites/HMDB01563	Purine nucleosides	1-Methylguanosine	C11H15N5O5	pos	13073.9	9693.62	8212.94	11026.2	13147	13219.1	9806.25	11796.5	9373.83	10330.4	13290.5	12466.3	10563.6	10886.3	12753.8	14398.7	14469.3	14104.4	11777.1	10985.4	11727.6	14934.9	12842	10026	9791.87	11385.7	8739.61	7991.73	8009.17	6864.45	9969.03	7869.63	7677.89	7719.32	10579.2	10198.3	10847.9	9831.85	16496.1	8335.02	9216.77	8797.24	8305.92	9160.76
HMDB0000050	http://www.hmdb.ca/metabolites/HMDB00050	Purine nucleosides	Adenosine	C10H13N5O4	pos	1420000	1360000	1440000	1520000	443000	1230000	1090000	245000	408000	947000	1090000	229000	933000	303000	1050000	12593	12219	12458	11502	15188	16151	14768	11802	17985	12283	994000	753000	1240000	1330000	576000	1410000	1040000	1260000	653000	2160000	2100000	1950000	1730000	1290000	1410000	1740000	1820000	1730000	1940000
HMDB0000195	http://www.hmdb.ca/metabolites/HMDB00195	Purine nucleosides	Inosine	C10H12N4O5	neg	9640000	7100000	5290000	6450000	9760000	9370000	9080000	9410000	8850000	8310000	13000000	13900000	10800000	12700000	11600000	9660000	13300000	13100000	12400000	14000000	12500000	12400000	12600000	11000000	9900000	9810000	4180000	12100000	8220000	10100000	8200000	8490000	7510000	6200000	9750000	10200000	10000000	7730000	12500000	7780000	11400000	10800000	10600000	12000000
HMDB0000912	http://www.hmdb.ca/metabolites/HMDB00912	Purine nucleosides	Succinyladenosine	C14H17N5O8	neg	90040	61794	46272	146000	109000	98835	122000	125000	129000	75160	133000	119000	75483	113000	124000	95603	152000	248000	167000	175000	131000	124000	107000	96315	144000	112000	53034	71571	51027	91826	55358	90270	68196	35032	83226	185000	137000	87166	107000	83109	46148	98177	67355	149000
METLIN 96433	NA	Purine nucleotides	(-)-Neplanocin A	C11H13N5O3	neg	13658	11119	10948	12255	14994	13482	15146	16509	13782	10335	18674	22498	17624	20856	20333	23148	28367	23985	25428	17565	18790	16340	19642	16669	13431	14661	11593	11426	12380	12177	12934	15207	13408	12368	9495	10146	12533	9496	14429	9938	8805	13139	8086	9160
HMDB0001178	https://hmdb.ca/metabolites/HMDB0001178	Purine nucleotides	Adenosine diphosphate ribose	C15H23N5O14P2	neg	1590000	2520000	2780000	2960000	2470000	1800000	1740000	2580000	2210000	2410000	1720000	3210000	2260000	2380000	2920000	2030000	1220000	2660000	2350000	3370000	3900000	3800000	3810000	3480000	2500000	3390000	1960000	2420000	3380000	2710000	1790000	1620000	1700000	1820000	634000	944000	775000	753000	642000	1130000	758000	1040000	1040000	830000
HMDB01397	http://www.hmdb.ca/metabolites/HMDB01397	Purine nucleotides	Guanosine monophosphate	C10H14N5O8P	pos	1530000	1390000	1270000	1350000	1350000	1410000	1270000	1470000	1280000	1380000	1320000	1350000	1510000	1400000	1490000	1770000	2010000	1750000	1750000	1680000	1530000	1690000	1910000	1530000	1410000	1290000	1230000	934000	1290000	1070000	1290000	1350000	1130000	1200000	1710000	1870000	1870000	1880000	1430000	1560000	1530000	1750000	1510000	1750000
HMDB0000175	http://www.hmdb.ca/metabolites/HMDB00175	Purine nucleotides	Inosinic acid	C10H13N4O8P	neg	3310000	3330000	2140000	3210000	2200000	4460000	5470000	4780000	2950000	4370000	4500000	5710000	5690000	5190000	4870000	4000000	7630000	6020000	5820000	4730000	2750000	3900000	6150000	4960000	4910000	2860000	1790000	2720000	3990000	2580000	3420000	2550000	3230000	3350000	2800000	3240000	4010000	3460000	3230000	2660000	4010000	3860000	3960000	4220000
HMDB03282	http://www.hmdb.ca/metabolites/HMDB03282	Purines	1-Methylguanine	C6H7N5O	pos	2778	3098	2431	3299	4024	3929	2407	3174	3058	2346	4181	2905	3643	3689	4171	4858	4368	4325	3277	3018	3012	3551	3828	2779	3173	3300	2472	1875	2434	2254	3267	2310	2205	2313	2669	3661	3420	2824	5850	2288	2799	2218	2046	3054
HMDB0014581	http://www.hmdb.ca/metabolites/HMDB14581	Purines	Allopurinol	C5H4N4O	pos	6150000	4450000	3010000	3570000	5590000	4920000	5040000	4840000	4600000	4250000	7130000	7040000	5070000	6030000	5720000	4810000	6630000	6420000	6390000	7060000	6300000	5890000	6370000	5290000	4830000	4200000	1980000	5410000	3630000	5130000	3850000	3900000	3320000	2670000	5980000	6290000	6270000	4360000	7400000	4270000	6080000	5430000	5890000	6540000
HMDB00132	http://www.hmdb.ca/metabolites/HMDB00132	Purines	Guanine	C5H5N5O	pos	118000	85507	71657	77370	141000	101000	92801	96926	104000	103000	188000	157000	120000	137000	122000	125000	187000	127000	174000	207000	179000	135000	156000	132000	125000	109000	70741	208000	98322	180000	96584	113000	89215	67966	130000	117000	126000	86578	225000	101000	143000	124000	156000	178000
HMDB00157	http://www.hmdb.ca/metabolites/HMDB00157	Purines	Hypoxanthine	C5H4N4O	pos	5060000	3950000	2730000	3020000	4990000	3900000	3850000	4210000	3640000	3950000	4640000	4850000	3550000	3720000	4630000	2970000	4470000	5790000	6080000	6040000	4180000	4910000	5010000	4220000	4510000	3480000	1580000	4040000	3050000	3950000	2710000	2610000	2550000	2110000	4130000	4480000	4920000	3870000	5700000	3280000	4930000	4140000	4920000	5540000
HMDB00786	http://www.hmdb.ca/metabolites/HMDB00786	Purines	Oxypurinol	C5H4N4O2	pos	4227	7197	6079	7518	9123	7668	8338	6554	5233	4832	2087	3481	2030	1956	3093	2294	5654	3323	4146	7135	4860	5576	6011	4330	5334	5252	7150	7469	7992	7164	4695	4142	4213	2769	5943	7022	6111	8427	9374	6359	8115	8460	6464	3614
HMDB02825	http://www.hmdb.ca/metabolites/HMDB02825	Purines	Theobromine	C7H8N4O2	pos	157000	129000	103000	117000	139000	125000	114000	121000	97218	109000	109000	130000	104000	89111	109000	73713	59526	65487	67556	120000	109000	115000	116000	107000	91381	110000	60088	104000	89645	107000	83718	78510	69765	63964	101000	105000	101000	89584	96836	98366	105000	105000	123000	93735
HMDB00289	http://www.hmdb.ca/metabolites/HMDB00289	Purines	Uric acid	C5H4N4O3	neg	218000	255000	471000	612000	146365	420000	289000	415000	306000	342000	896000	836000	917000	1270000	309000	3150000	3070000	1230000	573000	571000	799000	427000	521000	703000	483000	317000	933000	365000	423000	233000	219000	349000	296000	284000	2040000	755000	837000	449000	962000	833000	319000	392000	385000	261000
HMDB0000292	http://www.hmdb.ca/metabolites/HMDB00292	Purines	Xanthine	C5H4N4O2	neg	2910000	2020000	1320000	1770000	2760000	2240000	2340000	2570000	2610000	2180000	3520000	3280000	2580000	3170000	3330000	2500000	3670000	4710000	4160000	4740000	3840000	3620000	3730000	2960000	3790000	2550000	1060000	2870000	1980000	2820000	2090000	2110000	1880000	1610000	2980000	3200000	2750000	1960000	3810000	2120000	2720000	2780000	3000000	3690000
HMDB0000017	http://www.hmdb.ca/metabolites/HMDB00017	Pyridines	4-Pyridoxic acid	C8H9NO4	neg	26896	24508	16877	21760	31674	34616	36782	35651	44247	30085	26324	29321	24740	28238	34537	57361	109000	116000	48964	54202	85717	40126	43578	40070	49646	32036	22048	26052	24262	48169	17386	25445	19329	24282	57394	47358	52836	36000	58376	31490	33289	58252	39475	104000
HMDB04193	http://www.hmdb.ca/metabolites/HMDB04193	Pyridines	N1-Methyl-2-pyridone-5-carboxamide	C7H8N2O2	pos	33460	26740	28710	27020	36690	39790	32020	34450	35020	52140	46540	34890	29750	26510	49350	49870	36300	44100	43470	58150	40040	38520	33130	26690	35320	35900	52040	35790	31800	35930	36550	42570	23350	25060	34890	44960	37140	32570	44320	50980	34930	44930	28300	43190
HMDB01406	http://www.hmdb.ca/metabolites/HMDB01406	Pyridines	Niacinamide	C6H6N2O	pos	3040000	2970000	2530000	2870000	2670000	2740000	2580000	2560000	2240000	2520000	2390000	2450000	2460000	2460000	2480000	2460000	2700000	2580000	2600000	2890000	2530000	2750000	2780000	2560000	2160000	2200000	2080000	2030000	2180000	2240000	2260000	2180000	2100000	2010000	2730000	2870000	2870000	2640000	2540000	2610000	2740000	2910000	3000000	2590000
HMDB00089	http://www.hmdb.ca/metabolites/HMDB00089	Pyrimidine nucleosides	Cytidine	C9H13N3O5	pos	16000	16800	13400	18400	15900	19100	21600	18200	15500	14900	37800	21800	30600	33200	25400	18800	24300	29600	39200	28000	24800	18400	40300	24400	27100	21700	14400	35500	25100	30500	28100	30700	19000	25900	23800	25600	24500	21400	38400	18400	29900	22000	14100	38200
HMDB00273	http://www.hmdb.ca/metabolites/HMDB00273	Pyrimidine nucleosides	Thymidine	C10H14N2O5	neg	194641	506827	635045	551144	180958	327075	231176	295626	215763	260221	229889	320107	272513	341805	335276	648668	312841	462121	354656	550648	815694	1155958	700017	885937	381668	440121	715088	394036	308329	310382	431159	362512	421122	321453	559776	825703	629137	475970	362990	558086	444373	495102	603649	354930
HMDB00296	http://www.hmdb.ca/metabolites/HMDB00296	Pyrimidine nucleosides	Uridine	C9H12N2O6	neg	4290000	2890000	2080000	2770000	3660000	3630000	3350000	3430000	3260000	3150000	4330000	4860000	3380000	4250000	3330000	3500000	3960000	4630000	3750000	4410000	3990000	3610000	4200000	3630000	4260000	3660000	2240000	4260000	2870000	3970000	3400000	3070000	3120000	3010000	3130000	3960000	3830000	3420000	4690000	2950000	3860000	4430000	4770000	4760000
HMDB0001564	https://hmdb.ca/metabolites/HMDB0001564	Pyrimidine nucleotides	CDP-ethanolamine	C11H20N4O11P2	pos	88288	90769	102000	78218	120000	59204	68583	78246	59062	74596	108000	82942	92490	112000	95869	78522	81414	118000	136000	124000	77511	109000	117000	97075	112000	110000	104000	92745	94552	98385	89314	88531	81603	90642	67966	81417	80162	77302	57855	84003	73871	86660	78611	57457
HMDB0000630	http://www.hmdb.ca/metabolites/HMDB00630	Pyrimidines	Cytosine	C4H5N3O	pos	209000	239000	231000	231000	235000	224000	208000	218000	217000	168000	259000	229000	240000	266000	256000	253000	256000	286000	292000	234000	252000	243000	276000	239000	257000	237000	236000	254000	242000	250000	247000	243000	233000	250000	213000	245000	247000	249000	255000	221000	233000	197000	151000	247000
HMDB00076	http://www.hmdb.ca/metabolites/HMDB00076	Pyrimidines	Dihydrouracil	C4H6N2O2	neg	82941	73448	53014	70448	68587	75032	72151	65981	52961	52960	72521	80488	66360	63058	73530	66164	42964	56485	53966	75535	73923	82102	79281	78869	77035	86883	59905	69429	62031	81506	76220	78094	63530	61292	57615	77026	64584	69569	57524	67584	62629	70314	83888	63116
		Pyrimidines	Isomer of Uracil	C4H4N2O2	pos	97043	74022	46845	54389	78529	62838	75373	57755	47275	73953	56922	66473	67591	46423	75086	79358	131000	174000	198000	186000	149000	155000	141000	111000	100000	76042	43043	78003	59763	77326	50697	59739	41894	37517	81438	107000	132000	90992	79319	81295	94227	112000	98552	99297
HMDB00262	http://www.hmdb.ca/metabolites/HMDB00262	Pyrimidines	Thymine	C5H6N2O2	pos	21132	18202	22920	21210	23059	17918	16608	16969	19269	19006	22840	28985	16295	29337	21248	17838	15026	13552	13646	13838	12944	11200	12240	14093	20755	15314	15481	18605	16573	16161	15633	22387	17844	14266	13547	18524	23785	24464	28392	17418	20690	22029	20422	18995
HMDB00300	http://www.hmdb.ca/metabolites/HMDB00300	Pyrimidines	Uracil	C4H4N2O2	pos	1260000	886000	731000	886000	1080000	1110000	892000	958000	863000	886000	998000	1150000	824000	983000	778000	817000	897000	1030000	870000	1010000	953000	969000	1100000	904000	1040000	879000	583000	939000	722000	874000	761000	786000	674000	642000	959000	1140000	1090000	1030000	1320000	871000	1160000	1120000	1280000	1190000
HMDB00895	http://www.hmdb.ca/metabolites/HMDB00895	Quaternary ammonium salts	Acetylcholine	C7H15NO2	pos	320000	474000	368000	395000	322000	274000	311000	266000	297000	340000	260000	266000	239000	293000	254000	206000	310000	236000	273000	277000	234000	314000	218000	265000	236000	314000	269000	233000	223000	237000	300000	321000	280000	220000	253000	315000	268000	276000	291000	224000	273000	241000	312000	808000
HMDB00097	http://www.hmdb.ca/metabolites/HMDB00097	Quaternary ammonium salts	Choline	C5H13NO	pos	5850000	4000000	3690000	4530000	4210000	10100000	8310000	7410000	6020000	5190000	5530000	5520000	5080000	5640000	4650000	6290000	9870000	14600000	5850000	5440000	7590000	5290000	4910000	4200000	4530000	4010000	4380000	4290000	3330000	3840000	3700000	4450000	3120000	4040000	7470000	6350000	6310000	5070000	8280000	4490000	4510000	6880000	5380000	8470000
HMDB00062	http://www.hmdb.ca/metabolites/HMDB00062	Quaternary ammonium salts	L-Carnitine	C7H15NO3	pos	4360000	5010000	4110000	4360000	4520000	3090000	3660000	2970000	3560000	4480000	3520000	3410000	3490000	3520000	4240000	3680000	2900000	3410000	4020000	5650000	4220000	4050000	4830000	4260000	3810000	3550000	3100000	3800000	3410000	3910000	3430000	3620000	3530000	3170000	3940000	5570000	4770000	4620000	3320000	4750000	4870000	4680000	4990000	5990000
HMDB01565	http://www.hmdb.ca/metabolites/HMDB01565	Quaternary ammonium salts	Phosphorylcholine	C5H14NO4P	pos	3110000	2900000	3240000	1160000	2340000	1330000	2200000	859000	1320000	767000	1540000	1850000	1130000	1840000	931000	1880000	1830000	772000	2170000	2300000	1890000	1700000	2830000	1840000	1960000	2020000	2610000	2450000	1800000	1690000	2480000	2860000	2470000	2900000	1510000	1100000	1750000	1240000	1190000	1550000	1930000	2120000	1890000	775000
HMDB0031254	https://hmdb.ca/metabolites/HMDB0031254	Quinolines	Margrapine A	C21H23NO7	neg	18449	40144	47598	19372	30162	15236	24971	10568	15928	16083	11915	24684	29301	19809	16810	18968	47394	22933	44611	110000	76567	60703	28038	93409	94037	71047	83137	136000	82825	65445	25870	59604	59156	44441	40910	95977	118000	83816	28197	62089	93881	68163	61947	63470
[truncated: 24 more columns]

## Sheet: Metabolomics Heart
Database.ID	Weblink	Class	Metabolite.Name	Formula	Ionization.modes	N00_1	N04_1	N08_1	N12_1	N16_1	N20_1	N24_1	D00_1	D04_1	D08_1	D12_1	D16_1	D20_1	D24_1	N00_2	N04_2	N08_2	N12_2	N16_2	N20_2	N24_2	D00_2	D04_2	D08_2	D12_2	D16_2	D20_2	D24_2	N00_3	N04_3	N08_3	N12_3	N16_3	N20_3	N24_3	D00_3	D04_3	D08_3	D12_3	D16_3	D20_3	D24_3	N00_4	N04_4
HMDB00562	http://www.hmdb.ca/metabolites/HMDB00562		Creatinine	C4H7N3O	pos	759000	720000	829000	488000	624000	504000	512000	603000	523000	497000	460000	472000	498000	573000	515000	795000	707000	749000	722000	555000	640000	642000	664000	568000	572000	432000	528000	661000	448000	686000	793000	806000	530000	732000	691000	431000	583000	433000	428000	451000	463000	503000	691000	802000
HMDB13324	http://www.hmdb.ca/metabolites/HMDB13324	Acyl carnitines	2-Octenoylcarnitine	C15H27NO4	pos	96206	255000	211000	130000	38602	35518	58844	154000	41084	35000	33267	142000	192000	123000	198000	122000	165000	218000	52916	63009	204000	148000	90439	77491	59483	139000	149000	64521	165000	149000	200000	81817	52728	94180	193000	137000	70275	59737	71556	137000	164000	56674	120000	232000
HMDB13331	http://www.hmdb.ca/metabolites/HMDB13331	Acyl carnitines	3, 5-Tetradecadiencarnitine	C21H37NO4	pos	12630	338000	345000	30390	379.7	7970	29400	277000	3870	7403	10130	70890	105000	35710	226000	72800	132000	108000	24060	16540	46800	49690	73430	59690	24210	72170	163000	1324	76130	56880	40280	21630	6948	35440	131000	81380	9707	12940	14000	39610	133000	3967	55860	78320
HMDB13334	http://www.hmdb.ca/metabolites/HMDB13334	Acyl carnitines	9,12-Hexadecadienoylcarnitine	C23H41NO4	pos	89324	7040000	5930000	446000	13549	44631	167000	4020000	39483	53598	49015	1330000	1480000	724000	2990000	1190000	2350000	2120000	128000	103000	956000	648000	680000	480000	166000	1170000	2320000	18363	767000	638000	796000	120000	28819	198000	1630000	1130000	78251	88327	144000	832000	2090000	29470	409000	1430000
HMDB13205	http://www.hmdb.ca/metabolites/HMDB13205	Acyl carnitines	9-Decenoylcarnitine	C17H31NO4	pos	8262	98600	153000	9606	1110	7164	28080	122000	4049	12830	10190	18020	67410	5028	57160	11340	6707	42920	17390	16730	70230	3059	67620	67310	6321	29320	65850	565.5	46440	29830	5188	1616	4406	21050	133000	56860	4140	8296	22610	4507	23160	3583	29850	39770
HMDB02013	http://www.hmdb.ca/metabolites/HMDB02013	Acyl carnitines	Butyrylcarnitine	C11H21NO4	pos	898000	2340000	2010000	633000	394000	1370000	579000	2310000	604000	1530000	1560000	1960000	2090000	1300000	1540000	2580000	1760000	2230000	1970000	1620000	1580000	991000	2320000	2120000	1610000	1810000	935000	523000	5140	1330000	1100000	811000	914000	2060000	2680000	1530000	670000	1480000	1900000	1040000	1860000	467000	1520000	2110000
		Acyl carnitines	carnitine C10:1	C17H31NO4	pos	13620	34720	65440	34750	3279	1943	9574	48840	4006	4307	3142	17170	36260	16230	41160	21000	31180	31180	3850	4982	33760	38860	15740	14300	5311	22970	28270	5487	15860	16190	60470	6076	4238	5587	28310	21820	9493	4356	9198	24770	17050	3847	14850	27370
HMDB02014	http://www.hmdb.ca/metabolites/HMDB02014	Acyl carnitines	cis-5-Tetradecenoylcarnitine	C21H39NO4	pos	18590	1280000	1350000	151000	2304	12800	49590	1360000	10920	25150	15210	428000	353000	208000	761000	198000	469000	347000	27110	39100	302000	133000	108000	77780	50720	314000	619000	3122	182000	251000	163000	34400	9653	45310	247000	497000	24290	32210	94490	203000	511000	16800	65800	361000
HMDB02250	http://www.hmdb.ca/metabolites/HMDB02250	Acyl carnitines	Dodecanoylcarnitine	C19H37NO4	pos	123000	3050000	3560000	643000	20727	82295	165000	4070000	94969	110000	75798	2000000	1570000	753000	2620000	1060000	1740000	1350000	203000	264000	1080000	742000	647000	392000	265000	1270000	1640000	50784	647000	1040000	814000	284000	113000	308000	886000	1580000	260000	217000	582000	708000	2040000	143000	406000	1340000
HMDB13130	http://www.hmdb.ca/metabolites/HMDB13130	Acyl carnitines	Glutarylcarnitine	C12H21NO6	pos	3503	2068	2389	1779	5127	2057	3336	2131	3287	3600	2258	1987	1840	2454	3165	2091	1712	2893	4966	3589	2354	1856	2463	2843	2788	2158	3179	1951	3117	2351	2741	1837	3484	4024	2839	2931	3042	3025	3628	1592	1494	3602	2425	2599
HMDB00705	http://www.hmdb.ca/metabolites/HMDB00705	Acyl carnitines	Hexanoylcarnitine	C13H25NO4	pos	618000	2330000	2290000	518000	227000	1090000	401000	2940000	301000	1190000	1210000	1920000	2100000	1350000	1550000	1720000	1170000	2210000	1840000	1230000	1450000	648000	2300000	1750000	1250000	1740000	1010000	304000	1990000	1040000	674000	600000	583000	1790000	2550000	1600000	428000	1060000	1490000	813000	1850000	472000	991000	2050000
HMDB62556	http://www.hmdb.ca/metabolites/HMDB62556	Acyl carnitines	isobutyrylcarnitine	C11H21NO4	pos	80450	300000	89530	59670	38090	77360	53750	128000	48580	96720	97290	161000	215000	198000	296000	82500	278000	210000	157000	167000	163000	261000	187000	192000	197000	198000	177000	79710	223544	185000	154000	144000	98400	163000	218000	435000	127000	133000	209000	243000	290000	94060	179000	279000
		Acyl carnitines	isomer of Linoelaidyl carnitine	C25H45NO4	pos	31700	251000	312000	169000	7659	4545	16360	265000	27730	9622	5320	126000	110000	66030	181000	216000	365000	160000	4100	9913	186000	228000	34540	22160	19280	76830	118000	13560	169220	77910	391000	14560	6095	8561	101000	114000	32780	8065	32780	133000	66250	10840	36690	172000
HMDB00688	http://www.hmdb.ca/metabolites/HMDB00688	Acyl carnitines	Isovalerylcarnitine	C12H23NO4	pos	97410	180000	77920	49070	58350	67830	40760	112000	39860	78580	80940	138000	174000	151000	149000	76730	202000	134000	127000	111000	154000	155000	94980	102000	125000	125000	145000	92460	135000	126000	126000	94920	76460	127000	148000	213000	83290	92460	138000	171000	184000	74780	89310	197000
HMDB00201	http://www.hmdb.ca/metabolites/HMDB00201	Acyl carnitines	L-Acetylcarnitine	C9H17NO4	pos	10500000	9240000	9940000	11400000	9850000	8670000	9390000	10000000	10200000	11700000	9910000	9130000	10000000	6130000	10700000	12900000	11900000	12800000	10800000	11100000	9520000	11100000	12000000	11600000	13200000	8920000	8500000	9290000	11600000	10200000	10500000	7580000	11600000	11800000	13800000	10300000	11700000	10200000	13400000	9230000	8670000	8270000	11700000	11800000
HMDB06461	http://www.hmdb.ca/metabolites/HMDB06461	Acyl carnitines	Linoelaidyl carnitine	C25H45NO4	pos	31700	251000	312000	169000	7659	4545	16360	265000	27730	9622	5320	126000	110000	66030	181000	216000	365000	160000	4100	9913	186000	228000	34540	22160	19280	76830	118000	13560	129220	77910	391000	14560	6095	8561	101000	114000	32780	8065	32780	133000	66250	10840	36690	172000
HMDB00791	http://www.hmdb.ca/metabolites/HMDB00791	Acyl carnitines	L-Octanoylcarnitine	C15H29NO4	pos	280000	1200000	1470000	347000	69110	257000	263000	1940000	86334	234000	240000	1090000	1280000	567000	982000	787000	696000	1200000	590000	534000	820000	433000	1080000	745000	494000	914000	707000	126000	750000	705000	385000	368000	210000	694000	1360000	1050000	227000	322000	684000	266000	1040000	250000	496000	1110000
HMDB00222	http://www.hmdb.ca/metabolites/HMDB00222	Acyl carnitines	L-Palmitoylcarnitine	C23H45NO4	pos	744000	37100000	34000000	5340000	210000	380000	859000	32900000	936000	1360000	644000	16300000	12300000	10500000	24300000	9960000	18800000	15800000	691000	1220000	11800000	4720000	2600000	1740000	1400000	15400000	22100000	257000	2980000	6040000	6620000	910000	512000	852000	5870000	17400000	1360000	1730000	4520000	10700000	23200000	752000	1290000	14300000
HMDB62631	http://www.hmdb.ca/metabolites/HMDB62631	Acyl carnitines	O-decanoyl-L-carnitine	C17H33NO4	pos	173000	1380000	2050000	484000	20398	95244	236000	2530000	49813	103000	87025	964000	1270000	528000	1330000	640000	969000	1070000	240000	290000	760000	546000	698000	455000	252000	815000	854000	46541	933000	833000	487000	297000	97910	364000	897000	1090000	188000	154000	384000	272000	984000	118000	365000	953000
HMDB05065	http://www.hmdb.ca/metabolites/HMDB05065	Acyl carnitines	Oleoylcarnitine	C25H47NO4	pos	848000	46300000	43000000	6420000	283000	557000	1150000	40500000	1180000	1270000	646000	17500000	14300000	11400000	25400000	13400000	29600000	19500000	927000	1100000	14700000	7400000	3170000	2180000	1650000	13000000	21400000	349000	4890000	8460000	10900000	1240000	457000	1290000	7690000	19200000	1910000	1530000	3550000	11000000	25000000	759000	2000000	18300000
HMDB41993	http://www.hmdb.ca/metabolites/HMDB41993	Acyl carnitines	Pivaloylcarnitine	C12H23NO4	pos	84800	81230	69590	23620	34430	64890	28220	101000	26490	106000	88100	102000	105000	36480	70300	60020	48550	79090	157000	106000	69370	23190	120000	100000	95280	68740	41070	19640	77800	51440	40940	30350	54970	145000	134000	88230	21940	74410	107000	32070	83630	38340	58040	65160
HMDB00824	http://www.hmdb.ca/metabolites/HMDB00824	Acyl carnitines	Propionylcarnitine	C10H19NO4	pos	2570000	917000	1120000	1490000	2560000	1440000	2190000	1100000	1180000	1960000	1690000	1600000	1250000	827000	1250000	1300000	1950000	1460000	2430000	2170000	1220000	1920000	2160000	1790000	2340000	1170000	1680000	1420000	1507851	1930000	1300000	2260000	1980000	2340000	2010000	1450000	1540000	1420000	2000000	821000	1310000	2190000	2160000	1850000
HMDB00848	http://www.hmdb.ca/metabolites/HMDB00848	Acyl carnitines	Stearoylcarnitine	C25H49NO4	pos	757000	21400000	17000000	2970000	444000	882000	918000	19000000	812000	1340000	720000	8430000	8350000	4140000	13900000	5600000	8200000	10200000	1600000	1260000	7280000	2630000	2550000	1670000	1430000	7820000	5870000	302000	3250000	3720000	3690000	1090000	722000	1560000	4060000	9220000	1180000	1490000	3050000	4480000	13400000	803000	1330000	8070000
HMDB05066	http://www.hmdb.ca/metabolites/HMDB05066	Acyl carnitines	Tetradecanoylcarnitine	C21H41NO4	pos	237000	11700000	11800000	2030000	86573	166000	355000	12800000	250000	325000	190000	6210000	4430000	3310000	8890000	3410000	6570000	4920000	294000	466000	4020000	1860000	1140000	768000	518000	4420000	6610000	127000	1390000	2540000	2510000	486000	195000	414000	2430000	5640000	584000	521000	1660000	3380000	6640000	264000	688000	4810000
HMDB13329	http://www.hmdb.ca/metabolites/HMDB13329	Acyl carnitines	trans-2-Tetradecenoylcarnitine	C21H39NO4	pos	11640	545000	717000	76440	106.1	5189	14780	1070000	5114	9402	5420	362000	272000	133000	376000	147000	264000	186000	18900	21830	141000	70630	62060	38580	21280	288000	348000	2788	316081	107000	88920	23410	6503	24120	116000	224000	19950	13390	57120	140000	280000	10860	34500	170000
		Acyl carnitines	Unknown Acyl carnitine	C17H27NO4	pos	52830	230000	153000	94838	28589	29872	41726	151000	45039	34096	29315	124000	129000	115000	108000	111000	133000	194000	51974	45861	136000	100000	63676	43688	45350	111000	110000	55894	198000	124000	140000	95058	42090	59703	144000	115000	59633	57773	49907	83054	98874	49775	77868	183000
HMDB13128	http://www.hmdb.ca/metabolites/HMDB13128	Acyl carnitines	Valerylcarnitine	C12H23NO4	pos	19030	60570	15460	12780	18000	25130	19370	22370	18200	28480	22840	19490	27350	55760	79800	21910	56860	44360	39450	40530	26050	36190	26120	31520	48370	35060	39910	17300	75270	32730	18260	18600	34220	34740	35270	78410	36900	40630	53780	68300	37400	35280	38320	46620
HMDB00210	http://www.hmdb.ca/metabolites/HMDB00210	Alcohols	Pantothenic acid	C9H17NO5	pos	3770000	3750000	3810000	2910000	4090000	3490000	3710000	4730000	3890000	4070000	4030000	2840000	3640000	4130000	2680000	3680000	4290000	4070000	4070000	3560000	3950000	5080000	5090000	5200000	4350000	2640000	4050000	5280000	2431156	3950000	4210000	4440000	3800000	4580000	4500000	3150000	4660000	3790000	3320000	3220000	2970000	4160000	4050000	4370000
METLIN 24095	NA	Amino acids	methyl 2-benzamidoacetate	C10H11NO3	pos	33915	30794	22828	34978	26365	20550	29992	36300	34041	24084	22578	34210	22149	25443	46950	27714	33086	27901	37507	36234	33010	46477	38713	28875	32363	23142	30496	20743	45155	42119	47161	31663	46726	40959	33816	53541	45227	43398	30427	36512	29623	29753	30990	37491
HMDB0000271	https://hmdb.ca/metabolites/HMDB0000271	Amino acids	Sarcosine	C3H7NO2	pos	1550000	1590000	1660000	1230000	1780000	1480000	1530000	1680000	1550000	1620000	1520000	1490000	1470000	1670000	1270000	1610000	1740000	1730000	1830000	1550000	1760000	1780000	1940000	1910000	1740000	1360000	1640000	1940000	1720000	1590000	1860000	1750000	1650000	1960000	1990000	1370000	2000000	1620000	1380000	1580000	1570000	1810000	1700000	1900000
HMDB0011655	https://hmdb.ca/metabolites/HMDB0011655	Amino acids	2-(3-Carboxy-3-aminopropyl)-L-histidine	C10H16N4O4	neg	12350	7827	6895	19760	11110	7292	9153	11470	14260	10370	7168	10660	5779	8416	21110	10400	9481	13060	9274	10890	13830	10660	7943	7144	12010	6465	7809	6983	12870	15820	14180	7731	12200	7488	8724	20810	16430	14300	26320	8552	5937	11090	7990	18170
METLIN 545516		Amino acids	2-[2-(1,3-Dioxo-1,3-dihydro-isoindol-2-yl)-acetylamino]-4-methyl-pentanoic acid	C16H18N2O5	neg	113000	85217	80921	131000	84484	65667	83778	96446	123000	90800	65077	93078	56893	67273	155000	102000	102000	107000	87197	105000	111000	96465	78254	69283	101000	54980	70476	56801	120000	141000	125000	81158	109000	74793	80315	148000	136000	129000	176000	71467	59583	96902	74025	132000
HMDB0000472	http://www.hmdb.ca/metabolites/HMDB00472	Amino acids	5-Hydroxy-L-tryptophan	C11H12N2O3	neg	24913	9588	12366	14398	19944	16954	15917	13835	15712	29256	20302	14440	12074	11511	19219	14673	13863	15671	23710	20461	21797	17983	18503	17879	22583	10337	12349	18117	22700	20862	15960	15449	22590	17145	22803	36531	21894	26192	32619	11179	11071	26188	18203	16745
HMDB00043	HMDB00043	Amino acids	Betaine	C5H11NO2	pos	2080000	1980000	1920000	1780000	1860000	1800000	1820000	1800000	2020000	2000000	2050000	2050000	1960000	2340000	2260000	2030000	2160000	2470000	2100000	2220000	2290000	2140000	2230000	2070000	2450000	2090000	2360000	2240000	2450000	2220000	2160000	2050000	2380000	2220000	2380000	2620000	2250000	2430000	2740000	2260000	2360000	2310000	2170000	2410000
HMDB0011621	http://www.hmdb.ca/metabolites/HMDB11621	Amino acids	Cinnamoylglycine	C11H11NO3	neg	36390	22160	15750	16920	42810	27100	37910	21650	38910	50810	60500	21220	12890	20150	28620	22000	20390	19300	41770	40860	20900	27400	41480	43530	57330	13820	24160	28870	41230	28290	20560	19880	34900	35590	40290	30930	45750	40050	27380	18570	13160	25820	30000	25490
HMDB00904	http://www.hmdb.ca/metabolites/HMDB00904	Amino acids	Citrulline	C6H13N3O3	pos	503000	613000	612000	330000	528000	466000	509000	525000	499000	502000	480000	489000	585000	497000	376000	554000	641000	471000	537000	420000	621000	586000	724000	571000	531000	390000	507000	607000	558000	529000	607000	470000	410000	573000	634000	388000	592000	474000	417000	395000	621000	442000	519000	604000
HMDB00064	http://www.hmdb.ca/metabolites/HMDB00064	Amino acids	Creatine	C4H9N3O2	pos	138000	161000	138000	1270000	1900000	2260000	2790000	2720000	2110000	2400000	1650000	1830000	153000	135000	140000	160000	156000	165000	179000	171000	177000	134000	234000	202000	373000	129000	143000	129000	201000	144000	173000	127000	169000	211000	204000	83805	224000	395000	158000	262000	176000	617000	796000	161000
HMDB0028796	https://hmdb.ca/metabolites/HMDB0028796	Amino acids	Glutaminylglutamic acid	C10H17N3O6	neg	29288	17526	22611	27873	20233	15859	22628	25640	25193	36535	23203	28491	22925	22687	36347	25826	20143	21365	20947	24104	30875	19394	21619	21506	29526	21176	19577	17254	33289	31160	20907	15107	22864	24410	28308	45436	21686	28859	33621	15660	18488	19851	18377	33736
HMDB00123	http://www.hmdb.ca/metabolites/HMDB00123	Amino acids	Glycine	C2H5NO2	pos	26913	33099	30207	36579	29772	34627	31807	32923	35826	34208	37773	30327	37356	43546	42520	33823	34925	42470	37511	42444	34818	40394	36212	32062	39863	42157	42497	37941	41542	34782	35703	38039	40613	40174	43029	44539	47019	50178	47870	45173	43016	33990	37376	40400
HMDB00517	http://www.hmdb.ca/metabolites/HMDB00517	Amino acids	L-Arginine	C6H14N4O2	pos	844000	820000	710000	509000	625000	595000	752000	615000	644000	561000	512000	669000	655000	552000	602000	623000	611000	513000	595000	566000	785000	691000	534000	551000	634000	379000	590000	712000	820000	881000	616000	484000	463000	720000	629000	511000	631000	476000	520000	506000	445000	666000	684000	808000
HMDB0000191	http://www.hmdb.ca/metabolites/HMDB00191	Amino acids	L-Aspartic acid	C4H7NO4	neg	325000	373000	691000	532000	414000	342000	732000	628000	338000	315000	232000	763000	510000	910000	1110000	504000	459000	737000	494000	732000	783000	634000	379000	449000	501000	946000	911000	337000	483000	317000	503000	690000	516000	647000	758000	808000	480000	432000	604000	1010000	985000	332000	615000	775000
HMDB11171	http://www.hmdb.ca/metabolites/HMDB11171	Amino acids	L-gamma-glutamyl-L-leucine	C11H20N2O5	pos	16220	11450	12200	11200	14880	8691	13490	13640	13390	14240	9763	10240	10190	15910	13710	9976	11790	11750	13530	12640	12980	13080	11940	12280	14140	9199	12680	12680	10922	16190	12440	9765	13650	12700	17050	21760	14440	14110	16160	10790	8993	13680	11750	16220
HMDB11172	http://www.hmdb.ca/metabolites/HMDB11172	Amino acids	L-gamma-glutamyl-L-valine	C11H20N2O5	pos	96153	95910	106000	77993	91236	92566	101000	102000	86789	87104	83820	84844	90919	109000	86732	92066	96226	110000	111000	105000	119000	110000	107000	111000	108000	94065	115000	107000	84006	98302	102000	107000	95300	115000	121000	86042	103000	98795	81895	94629	75353	82344	80344	110000
HMDB00148	http://www.hmdb.ca/metabolites/HMDB00148	Amino acids	L-Glutamic acid	C5H9NO4	pos	4030000	5000000	3850000	3440000	5160000	4320000	4390000	3740000	3960000	3640000	4040000	4910000	4880000	4520000	3670000	4780000	5220000	4810000	5150000	4420000	5380000	4880000	4820000	5050000	4830000	4550000	4400000	5030000	3560000	4800000	4890000	4940000	4320000	5600000	5700000	3770000	4300000	4050000	3890000	4680000	4960000	4830000	5500000	5830000
HMDB00641	http://www.hmdb.ca/metabolites/HMDB00641	Amino acids	L-Glutamine	C5H10N2O3	pos	6350000	7090000	6660000	3510000	6370000	5810000	6040000	6610000	5820000	5070000	5440000	5590000	6780000	5810000	3960000	6040000	6140000	5270000	6810000	4750000	7090000	5710000	7080000	5940000	5400000	4370000	6640000	7330000	6730000	4830000	5360000	4850000	4680000	6430000	7140000	3180000	5050000	4000000	3860000	5070000	4910000	4940000	4740000	6500000
HMDB0000177	http://www.hmdb.ca/metabolites/HMDB00177	Amino acids	L-Histidine	C6H9N3O2	neg	266000	225000	199000	119000	304000	272000	258000	210000	240000	235000	251000	192000	205000	201000	164000	258000	220000	164000	260000	185000	201000	263000	349000	299000	264000	130000	207000	266000	248000	230000	199000	200000	188000	293000	312000	116000	275000	193000	171000	189000	228000	184000	266000	231000
HMDB00172	http://www.hmdb.ca/metabolites/HMDB00172	Amino acids	L-Isoleucine	C6H13NO2	pos	246000	288000	244000	155000	221000	174000	182000	318000	211000	242000	208000	212000	199000	478000	193000	208000	259000	226000	191000	213000	280000	239000	177000	164000	237000	190000	265000	272000	1.61764e+06	245000	218000	189000	166000	159000	189000	301000	219000	213000	256000	259000	171000	228000	138000	264000
HMDB00687	http://www.hmdb.ca/metabolites/HMDB00687	Amino acids	L-Leucine	C6H13NO2	pos	715000	531000	417000	361000	680000	519000	560000	538000	598000	625000	539000	428000	384000	867000	468000	483000	496000	509000	582000	608000	582000	493000	488000	489000	621000	375000	544000	595000	4550000	506000	399000	417000	471000	467000	566000	586000	589000	582000	635000	525000	318000	584000	398000	524000
HMDB00182	http://www.hmdb.ca/metabolites/HMDB00182	Amino acids	L-Lysine	C6H14N2O2	pos	772000	865000	670000	507000	658000	571000	634000	583000	690000	536000	464000	515000	601000	501000	493000	600000	581000	538000	649000	507000	635000	606000	538000	564000	609000	298000	544000	738000	737000	751000	678000	411000	478000	663000	710000	491000	594000	509000	475000	411000	451000	725000	575000	758000
HMDB00696	http://www.hmdb.ca/metabolites/HMDB00696	Amino acids	L-Methionine	C5H11NO2S	pos	1880000	865000	402000	771000	2050000	1500000	1770000	438000	1620000	1760000	1390000	526000	629000	590000	1080000	664000	567000	905000	1810000	1280000	1230000	624000	1710000	1770000	1550000	393000	912000	1290000	1820000	797000	707000	809000	1500000	1660000	2260000	1210000	1530000	1700000	1330000	443000	606000	1350000	1850000	890000
HMDB00159	http://www.hmdb.ca/metabolites/HMDB00159	Amino acids	L-Phenylalanine	C9H11NO2	pos	2390000	1770000	1500000	1390000	2960000	2120000	1980000	1730000	2340000	2400000	2000000	1500000	1520000	2200000	1870000	1690000	1780000	2000000	2640000	2110000	2150000	2260000	2290000	2380000	2530000	1220000	2060000	2610000	1.78694e+06	1970000	1660000	1820000	2230000	2140000	2310000	1960000	2540000	2260000	2230000	1820000	1290000	2430000	1900000	2250000
HMDB00162	http://www.hmdb.ca/metabolites/HMDB00162	Amino acids	L-Proline	C5H9NO2	pos	964000	485000	402000	567000	1020000	703000	930000	356000	1010000	938000	915000	439000	453000	567000	757000	502000	487000	666000	997000	1100000	781000	574000	808000	820000	1310000	439000	627000	693000	1150000	639000	496000	464000	980000	911000	984000	829000	993000	1080000	1230000	554000	441000	995000	829000	709000
HMDB00167	http://www.hmdb.ca/metabolites/HMDB00167	Amino acids	L-Threonine	C4H9NO3	pos	240000	219000	149000	124000	279000	257000	272000	181000	326000	248000	237000	166000	189000	196000	208000	178000	163000	183000	317000	275000	272000	211000	342000	261000	271000	135000	226000	239000	339000	214000	188000	180000	318000	333000	347000	193000	353000	269000	252000	188000	193000	227000	297000	226000
HMDB0000929	http://www.hmdb.ca/metabolites/HMDB00929	Amino acids	L-Tryptophan	C11H12N2O2	neg	2080000	1020000	1130000	994000	2080000	1440000	1650000	1240000	1430000	2390000	2030000	1370000	1400000	1440000	1730000	1380000	1150000	1420000	2230000	1980000	1780000	1740000	1690000	1890000	2380000	1120000	1390000	2220000	2270000	1430000	1380000	1440000	1780000	1780000	2220000	2840000	1960000	2110000	1830000	1290000	1220000	2130000	1570000	1660000
HMDB00158	http://www.hmdb.ca/metabolites/HMDB00158	Amino acids	L-Tyrosine	C9H11NO3	pos	1570000	1210000	887000	914000	1490000	887000	1480000	907000	1280000	1430000	1140000	743000	1310000	1410000	1320000	923000	1290000	1120000	1470000	1240000	1310000	1600000	1460000	1800000	1940000	610000	1340000	1760000	1239308	1590000	1110000	1000000	1580000	1250000	2330000	1850000	2030000	1990000	1670000	921000	1150000	2300000	1290000	1940000
HMDB0000883	http://www.hmdb.ca/metabolites/HMDB00883	Amino acids	L-Valine	C5H11NO2	neg	162000	127000	139000	104000	178000	127000	141000	168000	173000	180000	143000	132000	122000	235000	151000	159000	149000	142000	157000	155000	158000	160000	120000	148000	190000	134000	156000	183000	132000	142000	121000	139000	143000	132000	148000	208000	144000	142000	166000	160000	111000	172000	108000	147000
HMDB01325	http://www.hmdb.ca/metabolites/HMDB01325	Amino acids	N6,N6,N6-Trimethyl-L-lysine	C9H20N2O2	pos	499000	373000	330000	657000	355000	246000	279000	427000	526000	487000	282000	396000	365000	337000	631000	275000	402000	468000	364000	407000	482000	447000	369000	351000	526000	227000	316000	392000	481000	831000	554000	340000	427000	316000	391000	933000	484000	537000	764000	341000	335000	532000	349000	623000
HMDB0011745	http://www.hmdb.ca/metabolites/HMDB11745	Amino acids	N-Acetyl-L-methionine	C7H13NO3S	neg	83198	44704	32399	61520	122000	46153	60999	27010	93043	55802	43040	44879	28731	61922	47755	35782	63790	69803	43316	47294	53096	89617	44503	43710	65609	33134	48208	113000	48200	52607	70293	65269	57281	42829	50724	45018	90728	43761	35883	58686	35871	55090	54103	50264
HMDB0013713	http://www.hmdb.ca/metabolites/HMDB13713	Amino acids	N-acetyltryptophan	C13H14N2O3	neg	16563	9201	11889	13372	16053	10096	18455	16031	17413	40858	21859	23204	11061	10344	19078	11656	8236	12659	17468	20197	21125	15053	15509	15511	26238	15204	23980	12334	23441	15805	13321	9404	16750	16356	21043	55060	16897	20188	29618	10251	11203	22648	11624	16605
HMDB0001015	http://www.hmdb.ca/metabolites/HMDB01015	Amino acids	N-Formyl-L-methionine	C6H11NO3S	neg	24948	17454	16340	16199	28575	19217	20810	19782	18007	19070	20746	19308	21402	23694	17136	24363	24795	25210	24564	16971	18485	26369	23900	24819	25962	16293	24187	34754	22475	22027	24875	21898	17764	21235	24435	16154	19349	16705	12255	19213	19239	18259	19926	24875
HMDB00214	http://www.hmdb.ca/metabolites/HMDB00214	Amino acids	Ornithine	C5H12N2O2	pos	33392	21486	19230	18470	30009	23752	24795	13398	30125	33328	28220	15402	15593	17857	26428	19094	18081	19331	33051	30666	26383	16800	27498	28853	33328	13308	19833	24231	34850	26733	17022	15697	31728	26347	35878	32693	31081	34314	35992	15008	17214	29586	25560	24002
HMDB00070	http://www.hmdb.ca/metabolites/HMDB00070	Amino acids	Pipecolic acid	C6H11NO2	pos	539000	665000	522000	402000	462000	457000	480000	460000	506000	411000	388000	418000	520000	399000	399000	496000	507000	429000	533000	416000	496000	530000	466000	489000	473000	276000	459000	652000	599000	643000	599000	379000	433000	574000	624000	456000	534000	443000	426000	398000	457000	665000	514000	643000
HMDB04827	http://www.hmdb.ca/metabolites/HMDB04827	Amino acids	Proline betaine	C7H13NO2	pos	177000	130000	96258	113000	175000	247000	210000	50429	172000	202000	180000	114000	93282	51836	184000	137000	98381	100000	224000	238000	156000	91040	196000	185000	217000	103000	126000	75136	220000	151000	128000	90695	177000	248000	256000	113000	163000	202000	217000	57332	98109	103000	239000	170000
HMDB0000267	http://www.hmdb.ca/metabolites/HMDB00267	Amino acids	Pyroglutamic acid	C5H7NO3	neg	639000	603000	642000	484000	683000	542000	521000	542000	664000	438000	448000	555000	541000	792000	466000	637000	799000	650000	579000	495000	721000	705000	598000	559000	606000	460000	614000	902000	641000	583000	677000	649000	569000	582000	653000	360000	738000	482000	446000	750000	508000	620000	532000	768000
HMDB01539	http://www.hmdb.ca/metabolites/HMDB01539	Amino acids	Symmetric dimethylarginine	C8H18N4O2	pos	27254	40645	49063	53060	26029	27710	27584	60272	33644	32249	26396	41554	45920	45503	31552	34951	54176	38693	28190	19887	37470	52141	32129	31691	32830	39093	38979	39772	35900	45444	51262	32913	25621	25275	27630	43364	34803	31835	27077	43748	43625	47631	33479	41556
HMDB00251	http://www.hmdb.ca/metabolites/HMDB00251	Amino acids	Taurine	C2H7NO3S	neg	16900000	18300000	19700000	16600000	16900000	17900000	17400000	18500000	17000000	17700000	17500000	18600000	18400000	18900000	17300000	18600000	19000000	18100000	19100000	17600000	17900000	18300000	18200000	19500000	18700000	18500000	18800000	18000000	17400000	17600000	18800000	18800000	18300000	18700000	18600000	16100000	18200000	18000000	17600000	18200000	18200000	15700000	17100000	18400000
HMDB29104	http://www.hmdb.ca/metabolites/HMDB29104	Amino acids	Tyrosyl-Glutamate	C14H18N2O6	neg	4712	2259	3175	3921	4217	1706	4450	2713	4086	4281	2536	2232	3673	3697	5802	3516	3113	3548	3542	2828	4060	3927	3818	3858	5470	1770	3575	3377	4843	5303	4103	2216	5246	3037	6753	8573	6350	6481	5698	1992	2714	5059	3628	6463
HMDB00294	http://www.hmdb.ca/metabolites/HMDB00294	Amino acids	Urea	CH4N2O	pos	700000	452000	449000	508000	636000	667000	622000	524000	759000	649000	711000	526000	455000	601000	802000	564000	503000	501000	810000	844000	574000	531000	817000	723000	694000	587000	678000	548000	748000	661000	542000	614000	832000	837000	928000	694000	771000	695000	875000	586000	602000	719000	946000	591000
METLIN 875103	NA	Aminoxides	N-Nitromethanimine N-oxide	CH2N2O3	pos	20446	19025	18275	16018	21316	16448	18211	18875	19353	22055	19562	18204	24278	20645	16516	18579	15757	20180	21837	16447	18971	17053	23600	23473	18336	16100	20854	19532	26134	23705	19542	21145	16865	23153	24608	19352	17436	18984	13539	13536	14838	24325	24181	26056
HMDB00925	http://www.hmdb.ca/metabolites/HMDB00925	Aminoxides	Trimethylamine N-oxide	C3H9NO	pos	440.2	1180	1564	464.4	2384	2474	2048	2236	2364	1739	2078	1655	2522	2981	444.1	1291	1213	1292	2267	2740	2404	1612	2161	2459	1647	2673	2374	2514	1222	262.8	741.3	1759	2066	5859	3168	468.4	3083	2146	1994	3064	2545	2929	1875	464.1
HMDB0059933	http://www.hmdb.ca/metabolites/HMDB59933	Benzene	p-Toluenesulfonic acid	C7H8O3S	neg	3217	2499	2819	9067	3197	2676	2565	3765	8780	4710	2475	4113	2471	2272	6358	2935	2759	4270	2767	4893	7276	4662	2781	2494	5286	2332	2561	3145	3507	8311	5435	2837	5111	2684	3178	8405	9721	6977	12299	2756	2693	8484	2755	5686
HMDB01123	http://www.hmdb.ca/metabolites/HMDB01123	Benzoic acids	2-Aminobenzoic acid	C7H7NO2	pos	77259	67363	54203	59906	81405	102000	105000	48839	107000	112000	99524	74135	52477	44046	90833	88243	63023	61646	87676	105000	85292	52552	99005	105000	117000	82543	72724	54237	97209	83877	70303	66074	88831	106000	116000	55479	104000	102000	122000	78583	61385	65720	101000	90904
HMDB01870	http://www.hmdb.ca/metabolites/HMDB01870	Benzoic acids	Benzoic acid	C7H6O2	neg	277000	194000	232000	335000	375000	285000	284000	335000	386000	389000	279000	337000	303000	300000	260000	264000	198000	303000	340000	316000	382000	283000	326000	311000	430000	239000	273000	267000	273000	365000	244000	200000	345000	325000	355000	313000	343000	330000	332000	259000	218000	293000	217000	319000
HMDB0000714	http://www.hmdb.ca/metabolites/HMDB00714	Benzoic acids	Hippuric acid	C9H9NO3	neg	107000	91483	36338	21684	61257	76489	87466	37524	132000	188000	135000	95386	34358	17121	100000	66185	38925	24418	80721	120000	79808	20187	101000	101000	116000	75659	79947	27616	95807	139000	72042	24992	77116	113000	84337	63953	126000	97822	165000	51317	23857	22351	88201	108000
HMDB0000619	http://www.hmdb.ca/metabolites/HMDB00619	Bile acids	Cholic acid	C24H40O5	neg	9755	9713	9049	2154	324	881	11334	5608	5854	1008	11950	3588	40087	27087	24576	8350	48277	1065	375	918	13148	18455	15048	443	4247	4299	36531	19921	2904	7430	18658	7173	253	1658	8202	82606	15144	2809	584	2483	34046	17045	4251	17269
HMDB0000922	https://hmdb.ca/metabolites/HMDB0000922	Bile acids	Taurallocholic acid	C26H45NO7S	neg	332000	389000	301000	375000	334000	297000	505000	299000	365000	338000	342000	287000	324000	330000	430000	422000	420000	500000	359000	419000	335000	531000	325000	306000	326000	313000	458000	317000	298000	494000	860000	723000	316000	313000	730000	599000	530000	519000	377000	283000	280000	363000	306000	336000
HMDB0000036	http://www.hmdb.ca/metabolites/HMDB00036	Bile acids	Taurocholic acid	C26H45NO7S	neg	44283	22825	22850	58436	23380	15396	18236	19308	24491	12179	12399	17585	10506	12934	61752	31985	41242	40613	17633	15989	19255	37353	17277	15283	18420	9383	14707	14806	35621	57448	55437	27826	21386	16740	18211	20749	32523	18996	13854	21534	12577	18614	24333	54305
METLIN 643762	NA	Carbohydrates	1-amino-1-deoxygalactose	C6H15NO5	pos	32361	25368	21229	28527	10615	12620	12645	13288	20697	13155	13116	21608	27124	30349	30848	28802	38171	30235	27094	32846	32652	34889	25682	24892	30374	30075	26812	37751	33433	30761	33108	34058	37932	29516	28133	34982	39340	43028	38011	42903	31774	32586	21604	29948
HMDB00539	http://www.hmdb.ca/metabolites/HMDB00539	Carbohydrates	Arabinonic acid	C5H10O6	neg	99343	86309	68637	115000	103000	90012	87594	96020	145000	120000	103000	121000	91102	131000	132000	89537	90908	130000	105000	115000	104000	101000	99907	104000	125000	138000	107000	111000	108000	135000	109000	96796	114000	96789	120000	135000	126000	152000	123000	121000	98376	112000	97794	155000
KEGG C04420		Carbohydrates	D-Fructofuranose 1,2':2,3'-dianhydride	C12H20O10	pos	245000	61294	1290000	59082	162000	114000	181000	49748	238000	128000	124000	65990	69279	70110	69772	66684	51642	53393	144000	132000	94034	94073	144000	73615	90947	72338	117000	127000	70977	148000	63610	61528	67334	90013	112000	103000	102000	102000	172000	54376	63231	358000	142000	108000
HMDB0000625	http://www.hmdb.ca/metabolites/HMDB00625	Carbohydrates	Gluconic acid	C6H12O7	neg	349000	349000	308000	349000	327000	307000	390000	297000	413000	394000	287000	300000	258000	339000	430000	297000	308000	403000	323000	423000	369000	328000	302000	306000	414000	381000	388000	237000	326000	361000	310000	339000	356000	337000	402000	419000	381000	412000	405000	328000	242000	322000	342000	422000
HMDB00139	http://www.hmdb.ca/metabolites/HMDB00139	Carbohydrates	Glyceric acid	C3H6O4	neg	109000	226000	222000	173000	242000	227000	238000	241000	347000	263000	143000	172000	165000	157000	158000	184000	227000	122000	223000	242000	305000	270000	218000	231000	198000	175000	217000	192000	122000	166000	120000	190000	288000	250000	198000	317000	405000	317000	374000	206000	159000	321000	101000	137000
HMDB0000943	http://www.hmdb.ca/metabolites/HMDB62620	Carbohydrates	L-Threonic Acid	C4H8O5	neg	1670000	4130000	4520000	1970000	2500000	3210000	3340000	1980000	2090000	1670000	1820000	1500000	2370000	2570000	2100000	3210000	3940000	2300000	2560000	2230000	1820000	2530000	2660000	2750000	2040000	2760000	3300000	2340000	2030000	1760000	1690000	3400000	2440000	3380000	2360000	2080000	2210000	1820000	1940000	2750000	2250000	1490000	1910000	2200000
HMDB0001434	https://hmdb.ca/metabolites/HMDB0001434	Carboxylic acids	3-Methoxytyrosine	C10H13NO4	pos	32622	28501	20255	38392	23092	18001	23195	26101	28957	28281	24948	27855	22001	29646	46811	25660	28799	41486	32390	33014	39410	32331	30313	28164	43821	28681	33053	26873	28765	50178	46658	33351	44336	32700	36914	52782	49673	45377	46030	36556	28498	33737	29624	53205
HMDB0006804	https://hmdb.ca/metabolites/HMDB0006804	Carboxylic acids	Propynoic acid	C3H2O2	pos	11875	12417	11854	6757	8587	5586	9425	8493	8748	6990	7258	11741	11123	13860	8911	9753	12887	11269	11298	10255	14103	12432	10217	10921	11869	12652	17277	15647	11412	13864	15075	13913	11648	15852	14745	9356	16408	12304	10026	18668	14167	13817	11250	17313
HMDB0029418	https://hmdb.ca/metabolites/HMDB0029418	Carboxylic acids	S-Cysteinosuccinic acid	C7H11NO6S	pos	15248	18367	14753	15923	16329	13559	13866	15723	16863	14971	13973	17548	17199	19496	19796	15137	16155	23277	19303	17968	18911	22316	17210	16843	20816	16764	19407	17573	19347	20480	18162	18719	17440	18538	17454	22909	19908	21218	18583	16330	14626	19960	17148	21072
HMDB0000181	https://hmdb.ca/metabolites/HMDB0000181	Carboxylic acids	L-Dopa	C9H11NO4	pos	21587	19233	14234	24207	18229	13799	16561	17142	18881	16649	15701	19529	13017	18841	30925	18139	19987	25455	19992	20988	21102	21811	19129	18374	21828	17871	18851	16286	25024	31608	31174	23466	26778	21387	21593	28574	29490	26558	24937	20522	17081	20414	18474	31985
HMDB00094	http://www.hmdb.ca/metabolites/HMDB00094	Carboxylic acids	Citric acid	C6H8O7	neg	2470000	1280000	2220000	3530000	2010000	1220000	2300000	2570000	1620000	1620000	1120000	1050000	4910000	5810000	2930000	1470000	2240000	4520000	1370000	2180000	2110000	1770000	1500000	1700000	1680000	2510000	3630000	1050000	1120000	5460000	2150000	6800000	2930000	1180000	2100000	2900000	1530000	1650000	2970000	3240000	1890000	3260000	1580000	1910000
HMDB00134	http://www.hmdb.ca/metabolites/HMDB00134	Carboxylic acids	Fumaric acid	C4H4O4	neg	750000	592000	1030000	500000	885000	704000	916000	829000	476000	592000	585000	906000	780000	1180000	640000	986000	860000	815000	831000	681000	1050000	846000	717000	722000	755000	798000	1180000	849000	562000	809000	867000	812000	624000	876000	786000	505000	875000	559000	493000	911000	753000	613000	538000	815000
HMDB00661	http://www.hmdb.ca/metabolites/HMDB00661	Carboxylic acids	Glutaric acid	C5H8O4	neg	36032	33428	40843	42602	33699	29311	36028	40819	47306	35831	27703	39633	35551	38609	38166	40292	44830	41134	29388	33628	52691	41866	29247	30410	35135	36678	44613	42844	38086	46848	42985	40874	35711	36463	41781	41281	54128	37372	39259	39347	35525	49434	29110	49672
HMDB0000254	http://www.hmdb.ca/metabolites/HMDB00254	Carboxylic acids	Succinic acid	C4H6O4	neg	719000	1130000	1680000	338000	700000	639000	681000	2620000	822000	1320000	1370000	1990000	1560000	890000	984000	1800000	973000	1200000	1460000	921000	997000	888000	1330000	1210000	1010000	1190000	627000	1750000	1650000	613000	1010000	507000	423000	1350000	1410000	1340000	762000	938000	992000	435000	1390000	390000	817000	1280000
HMDB0031072	http://www.hmdb.ca/metabolites/HMDB31072	Fatty acids	12-Methyltridecanoic acid	C14H28O2	neg	53565	57677	52248	70326	51685	36297	35424	63541	70191	51942	34038	68451	37164	59112	87136	70162	84305	53525	38741	50234	63631	81471	51955	41388	47530	49007	53322	31439	53325	88267	67097	49774	55299	46470	45623	53619	91987	48479	56356	53407	36728	41588	41255	56035
HMDB0004667	http://www.hmdb.ca/metabolites/HMDB61708	Fatty acids	13-HODE	C18H32O3	neg	917000	292000	211000	2290000	1090000	310000	336000	538000	5480000	1290000	374000	471000	129000	204000	1350000	340000	478000	731000	451000	2200000	1470000	1330000	281000	307000	1330000	121000	163000	243000	401000	2030000	1130000	251000	2240000	253000	380000	699000	4130000	1890000	736000	218000	155000	1620000	337000	922000
HMDB0062637	https://hmdb.ca/metabolites/HMDB0062637	Fatty acids	13-HPODE(1-)	C18H32O4	neg	629000	177000	93156	395000	973000	302000	246000	347000	4150000	881000	336000	437000	101000	161000	296000	236000	323000	384000	399000	1640000	1210000	879000	252000	254000	890000	89238	123000	297000	297000	400000	581000	185000	1580000	203000	236000	110000	2690000	538000	255000	171000	111000	958000	241000	383000
HMDB0001987	http://www.hmdb.ca/metabolites/HMDB01987	Fatty acids	2-Hydroxy-2-methylbutyric acid	C5H10O3	neg	44452	42391	52698	39099	51315	42659	54174	58180	62747	70513	81945	74937	38818	59241	39453	43013	60275	41142	40986	44599	39808	47539	51381	63764	66014	45677	53897	49890	41184	59166	42661	32876	36708	42490	61808	67158	67964	65356	68290	58807	36905	48330	29462	69934
HMDB0001624	https://hmdb.ca/metabolites/HMDB0001624	Fatty acids	2-Hydroxycaproic acid	C6H12O3	neg	5865	7358	3445	2294	5909	8629	11690	2937	14370	14300	18690	7559	3590	5314	6811	6331	6503	2699	5710	11480	6040	2622	9754	14980	13270	3240	7520	3632	7631	9132	4368	2763	4839	6213	11590	6874	15170	8686	9947	5040	3423	4188	5183	7872
LMFA01170015	http://www.lipidmaps.org/data/LMSDRecord.php?LMID=LMFA01170015	Fatty acids	2-methyl-tridecanedioic acid	C14H26O4	neg	54449	32612	20391	44661	43063	31397	66404	21237	31445	39258	34037	32455	20369	17321	89428	39498	24834	36313	49505	51027	77359	23964	32977	66303	50322	20610	24682	22717	115000	54368	32193	36921	48368	74575	151000	35504	44385	44480	42916	23639	20641	24293	88609	38771
HMDB61658	http://www.hmdb.ca/metabolites/HMDB61658	Fatty acids	3-hydroxyhexadecanoic acid	C16H32O3	neg	13736	23044	19248	32764	12742	9239	10334	27998	35821	22306	11943	28231	15225	21783	33851	30168	41622	22743	13700	24037	38752	32307	16457	14896	30539	17295	19384	10783	19982	34147	27742	14814	25178	13426	20710	37024	42812	32739	63469	17641	11702	22255	10950	23118
HMDB0000539	http://www.hmdb.ca/metabolites/HMDB01388	Fatty acids	Alpha-Linolenic acid	C18H30O2	neg	97983	79374	53501	21139	120000	58172	67220	31220	47431	21479	41904	39483	19913	37709	38758	109000	117000	24732	65938	28178	18412	63650	81351	56299	46122	25392	47756	24933	75295	45205	42259	47472	37628	60592	71531	6785	40070	12979	3396	34014	11103	7707	54330	19854
HMDB0001043	http://www.hmdb.ca/metabolites/HMDB01043	Fatty acids	Arachidonic acid	C20H32O2	neg	411000	500000	362000	170000	425000	226000	279000	172000	201000	84938	194000	287000	252000	390000	236000	390000	1080000	275000	255000	131000	149000	992000	338000	277000	196000	217000	380000	363000	371000	256000	416000	595000	218000	262000	305000	62576	205000	76006	7705	313000	158000	119000	314000	182000
HMDB0002183	http://www.hmdb.ca/metabolites/HMDB02183	Fatty acids	Docosahexaenoic acid	C22H32O2	neg	258000	439000	478000	137000	216000	142000	182000	152000	82811	48114	116000	218000	260000	294000	158000	582000	1530000	191000	161000	66291	94570	960000	246000	160000	104000	158000	334000	268000	247000	205000	374000	569000	101000	165000	204000	39412	97856	41877	11653	246000	162000	75580	207000	133000
HMDB0000673	http://www.hmdb.ca/metabolites/HMDB00673	Fatty acids	Linoleic acid	C18H32O2	neg	2210000	1740000	1170000	1020000	2730000	1420000	1460000	748000	2110000	909000	1340000	1150000	662000	1280000	1190000	1820000	3460000	1120000	1890000	1230000	1130000	3150000	1930000	1910000	1690000	647000	1270000	1350000	1500000	1650000	1790000	1630000	1800000	1370000	1530000	472000	2070000	732000	285000	959000	421000	629000	1330000	780000
HMDB01844	http://www.hmdb.ca/metabolites/HMDB01844	Fatty acids	Methylsuccinic acid	C5H8O4	neg	4862	5685	9411	5021	2452	2673	2871	8532	3642	2514	3500	7350	8405	9357	4504	8413	9455	8102	2535	2607	9484	7920	2616	2655	3042	8003	9065	9094	6183	6377	7611	8394	2228	3220	5010	6882	3588	3473	2816	7894	6428	6550	4136	9058
HMDB0000207	http://www.hmdb.ca/metabolites/HMDB00207	Fatty acids	Oleic acid	C18H34O2	neg	1890000	1640000	1310000	1770000	2510000	1110000	1190000	1090000	3540000	1170000	1010000	1160000	728000	1360000	1370000	1520000	3780000	1040000	1260000	1420000	1550000	3570000	1330000	1240000	2010000	702000	1080000	1310000	1150000	2510000	2460000	1680000	1950000	1090000	1310000	1000000	3320000	1120000	912000	1150000	443000	1500000	1000000	1050000
HMDB0000220	http://www.hmdb.ca/metabolites/HMDB00220	Fatty acids	Palmitic acid	C16H32O2	neg	1780000	1280000	1070000	1400000	2070000	1080000	1050000	1130000	2990000	1440000	1070000	1250000	751000	1140000	1420000	1390000	2240000	1010000	1360000	1500000	1420000	2290000	1470000	1280000	1640000	828000	1060000	935000	1280000	2110000	1760000	1350000	1830000	1130000	1260000	1010000	2840000	1270000	1160000	1010000	525000	1340000	1070000	1030000
HMDB0003229	http://www.hmdb.ca/metabolites/HMDB03229	Fatty acids	Palmitoleic acid	C16H30O2	neg	82985	88413	80172	119000	118000	63373	63880	135000	154000	90207	67366	127000	60233	118000	120000	93034	135000	87323	76248	99955	117000	158000	85177	80758	102000	95355	102000	57520	68041	150000	111000	77630	94746	59520	78435	138000	174000	107000	138000	132000	54284	100000	53706	103000
HMDB0000872	https://hmdb.ca/metabolites/HMDB0000872	Fatty acids	Tetradecanedioic acid	C14H26O4	neg	38622	32731	43689	42535	30615	27207	37659	51719	30603	29769	26299	41876	33336	42340	58621	52859	48745	39808	32338	39488	44051	35124	32543	33894	31698	35215	41817	24742	50351	48112	44957	30296	34614	42310	46980	48618	42761	32600	35097	41548	34435	24811	39620	39773
HMDB00086	http://www.hmdb.ca/metabolites/HMDB00086	Glycerophosphocholines	Glycerophosphocholine	C8H20NO6P	pos	1590000	2650000	2180000	1390000	1740000	2020000	1970000	2810000	1570000	2760000	2680000	2560000	3190000	1950000	2240000	1990000	1180000	2100000	2470000	2380000	2380000	1900000	2930000	2960000	2990000	3780000	2940000	1920000	2480000	2980000	1950000	1830000	1630000	2480000	2680000	3490000	1160000	2970000	2290000	1340000	2330000	2720000	2230000	2890000
HMDB10401	http://www.hmdb.ca/metabolites/HMDB10401	Glycerophosphocholines	LysoPC(22:4)	C30H54NO7P	pos	18710	13020	14600	12890	10340	7666	8969	4013	6193	2474	3664	5592	3812	5748	9255	14440	25070	6595	3608	2092	2221	11840	4331	3369	2499	2851	4033	3926	6867	7426	12520	8314	2679	2577	3753	1573	5056	2259	1639	7045	3208	2981	9761	6364
HMDB10381	http://www.hmdb.ca/metabolites/HMDB10381	Glycerophosphocholines	LysoPC(15:0)	C23H48NO7P	pos	74660	27710	26790	58160	48530	33910	33390	20860	105000	43950	34530	35520	15000	18130	54500	49810	58550	17930	30200	45460	46380	73120	35400	25400	49220	15040	23380	21250	36160	75250	53690	37930	57660	30060	34920	45220	106000	57560	57390	28440	17790	58730	50720	51330
HMDB10382	http://www.hmdb.ca/metabolites/HMDB10382	Glycerophosphocholines	LysoPC(16:0)	C24H50NO7P	pos	15800000	9570000	9520000	15100000	10900000	7780000	8860000	8060000	21600000	13200000	8100000	10500000	5950000	6790000	13400000	11800000	15000000	7310000	7630000	11200000	12500000	17000000	9500000	7340000	13400000	4710000	7410000	6450000	10400000	16500000	14000000	9830000	13400000	7310000	9730000	14400000	18400000	13500000	13300000	7370000	5260000	15600000	11100000	11500000
HMDB10383	http://www.hmdb.ca/metabolites/HMDB10383	Glycerophosphocholines	LysoPC(16:1)	C24H48NO7P	pos	106000	64880	55850	99620	104000	46700	44340	62750	219000	102000	65810	80240	37150	50530	81480	84740	132000	41050	49630	73210	91410	242000	64960	58550	103000	45980	53790	56740	59820	126000	128000	92270	105000	44920	64550	185000	250000	118000	196000	97750	52680	209000	78620	105000
HMDB12108	http://www.hmdb.ca/metabolites/HMDB12108	Glycerophosphocholines	LysoPC(17:0)	C25H52NO7P	pos	337000	214000	207000	303000	190000	144000	163000	150000	412000	188000	127000	168000	96790	77320	217000	199000	266000	101000	77120	124000	150000	230000	96980	71120	160000	51570	76100	66790	111000	244000	164000	97830	132000	67620	93430	140000	248000	162000	152000	69270	58080	169000	128000	158000
HMDB02815	http://www.hmdb.ca/metabolites/HMDB02815	Glycerophosphocholines	LysoPC(18:1)	C26H52NO7P	pos	3020000	1500000	1900000	3170000	2040000	1160000	1550000	1290000	5170000	2190000	1230000	1970000	924000	990000	2240000	1940000	3260000	999000	896000	1350000	1980000	3370000	1050000	977000	1930000	660000	969000	1050000	1370000	3150000	2800000	1690000	1950000	790000	1290000	2110000	3710000	1970000	1970000	1280000	708000	2730000	1630000	1970000
HMDB10386	http://www.hmdb.ca/metabolites/HMDB10386	Glycerophosphocholines	LysoPC(18:2)	C26H50NO7P	pos	2550000	1390000	1260000	1310000	1240000	892000	1250000	748000	2100000	1150000	1170000	1440000	637000	828000	2070000	1560000	2520000	809000	1070000	1010000	1080000	2740000	1330000	1040000	1380000	607000	999000	799000	1710000	2120000	2020000	1370000	1270000	1040000	1470000	1220000	1950000	1140000	896000	1230000	684000	1180000	2040000	1590000
HMDB10387	http://www.hmdb.ca/metabolites/HMDB10387	Glycerophosphocholines	LysoPC(18:3)	C26H48NO7P	pos	243000	102000	77280	59684	156000	98425	103000	51220	119000	66434	99033	105000	52336	61881	105000	147000	193000	56344	98880	65962	65698	184000	114000	97221	95008	52805	74890	57261	131000	115000	142000	117000	97108	101000	122000	55726	121000	65209	44480	110000	57930	72266	223000	99867
HMDB10392	http://www.hmdb.ca/metabolites/HMDB10392	Glycerophosphocholines	LysoPC(20:2)	C28H54NO7P	pos	44560	31960	34500	41340	26360	21040	24630	14800	38240	19590	13970	22210	12020	13800	32130	33630	53540	17940	10350	11770	13510	35270	11430	9474	15120	8092	10770	11220	15990	27970	26460	19080	12450	8326	12500	10630	25560	13890	9403	11640	7468	12650	17280	19590
HMDB10393	http://www.hmdb.ca/metabolites/HMDB10393	Glycerophosphocholines	LysoPC(20:3)	C28H52NO7P	pos	60620	57910	53840	40040	24080	23110	39850	28660	18570	18190	25380	30790	25920	24460	55350	49380	77640	30850	19090	14630	23610	50730	26610	24760	23690	21880	31630	21150	40920	45660	56600	47930	14880	22560	38040	21860	17940	16130	9347	28820	21950	21540	45710	51360
HMDB10396	http://www.hmdb.ca/metabolites/HMDB10396	Glycerophosphocholines	LysoPC(20:4)	C28H50NO7P	pos	485000	409000	416000	260000	189000	165000	195000	129000	126000	58720	144000	173000	138000	226000	336000	448000	927000	240000	159000	71650	76360	517000	218000	150000	102000	109000	218000	169000	336000	295000	540000	508000	108000	167000	222000	91710	141000	67850	28790	363000	141000	92520	444000	324000
HMDB10397	http://www.hmdb.ca/metabolites/HMDB10397	Glycerophosphocholines	LysoPC(20:5)	C28H48NO7P	pos	15090	13270	9935	6125	3346	5004	7023	5251	3687	3233	6550	5649	5345	0	8185	12280	16030	5544	6057	2664	3298	10940	8573	6862	4392	4091	7136	3068	10040	10450	11600	14030	3350	6599	9624	4656	4690	3871	2787	8858	5260	4545	14710	9309
HMDB10402	http://www.hmdb.ca/metabolites/HMDB10402	Glycerophosphocholines	LysoPC(22:5)	C30H52NO7P	pos	83330	91980	62820	41100	29180	26930	29560	14320	18260	7055	22590	22220	14380	29830	51070	83000	175000	37740	19270	9940	8360	87550	26360	19470	12560	14030	25160	26780	44730	54210	76070	88710	13660	14840	19480	4936	18870	4201	5426	53690	15220	12410	65450	50550
HMDB10404	http://www.hmdb.ca/metabolites/HMDB10404	Glycerophosphocholines	LysoPC(22:6)	C30H50NO7P	pos	1840000	2150000	1590000	734000	657000	658000	758000	231000	294000	99690	395000	356000	295000	637000	871000	2220000	4510000	723000	471000	149000	122000	2130000	594000	448000	203000	271000	684000	727000	1030000	1050000	2000000	2300000	278000	467000	618000	62570	341000	83020	30490	1240000	367000	200000	1830000	981000
HMDB13122	http://www.hmdb.ca/metabolites/HMDB13122	Glycerophosphocholines	LysoPC(P-18:0)	C26H54NO6P	pos	210000	98370	123000	220000	176000	103000	105000	89813	362000	108000	70779	132000	66163	70984	146000	129000	160000	80122	56442	91157	121000	190000	66255	46125	98758	40340	52535	63541	59453	161000	135000	78653	103000	49920	55529	95913	168000	103000	100000	56727	54215	129000	78140	101000
METLIN 40386		Glycerophosphocholines	PC(16:0)	C24H52NO6P	pos	847000	620000	541000	852000	586000	388000	408000	449000	1240000	568000	355000	585000	310000	330000	675000	649000	875000	396000	307000	482000	624000	968000	374000	279000	583000	218000	318000	303000	430000	924000	704000	482000	602000	277000	421000	631000	944000	655000	606000	364000	269000	741000	485000	605000
		Glycerophosphocholines	sn2 LysoPC(14:0)	C22H46NO7P	pos	15040	7624	7884	15150	8087	4933	5598	6465	18810	9934	5465	8625	3841	4824	15440	12240	17850	8464	6099	10820	13320	20970	7214	5455	9665	4002	5589	4704	8614	23240	18730	11430	11090	5594	8763	14000	22940	13250	15550	9301	5614	16800	11490	22390
		Glycerophosphocholines	sn2 LysoPC(15:0)	C23H48NO7P	pos	9558	6126	5788	10640	6855	3319	4820	3696	13840	7409	5064	5050	2816	3646	11710	7198	13490	3788	5600	6274	6852	12520	4370	3602	8254	2815	4214	2697	5481	11950	9281	6601	6952	4325	6454	6710	15260	6610	7552	4089	3204	10740	7342	10640
		Glycerophosphocholines	sn2 LysoPC(16:0)	C24H50NO7P	pos	1530000	1120000	1110000	1770000	797000	633000	714000	882000	2250000	1360000	699000	1080000	590000	625000	1670000	1280000	1870000	930000	745000	1240000	1420000	1710000	944000	681000	1300000	461000	797000	499000	1110000	2020000	1630000	1040000	1330000	664000	993000	1800000	2090000	1660000	1680000	764000	536000	1540000	1170000	1430000
		Glycerophosphocholines	sn2 LysoPC(16:1)	C24H48NO7P	pos	20820	17670	19100	30090	14800	9732	18780	23640	38800	34520	15750	26610	11790	16120	32920	24410	32510	14260	16040	30560	24670	46040	17980	16710	27860	22200	22040	10450	16950	35650	33190	23240	20730	10850	20150	67670	57490	41980	75650	36660	13080	51270	18500	35820
		Glycerophosphocholines	sn2 LysoPC(18:1)	C26H52NO7P	pos	2000000	1010000	1170000	2050000	1160000	809000	928000	971000	3070000	1770000	822000	1630000	637000	829000	1590000	1430000	2060000	826000	640000	1280000	1490000	2510000	914000	853000	1430000	613000	871000	768000	1010000	2460000	2100000	1290000	1280000	622000	977000	1530000	2870000	1530000	1650000	1260000	633000	2390000	1290000	1590000
		Glycerophosphocholines	sn2 LysoPC(18:2)	C26H50NO7P	pos	2020000	1370000	1240000	1220000	1140000	961000	1230000	923000	1790000	1270000	1150000	1710000	661000	713000	1600000	1320000	1800000	768000	963000	986000	1050000	1940000	1320000	1150000	1430000	628000	946000	603000	1460000	1850000	1690000	997000	1070000	1020000	1350000	923000	1480000	1030000	824000	1060000	660000	1190000	1680000	1320000
		Glycerophosphocholines	sn2 LysoPC(20:3)	C28H52NO7P	pos	120000	117000	99070	66810	59530	41960	62350	61740	52850	46550	47070	76280	50230	51670	84500	99350	154000	52540	38630	29350	38530	141000	58350	51470	47110	35830	56080	46390	71270	85600	105000	87250	31440	41190	62200	35260	47680	26210	17040	56190	34840	41530	83160	81370
		Glycerophosphocholines	sn2 LysoPC(20:4)	C28H50NO7P	pos	1660000	866000	881000	882000	929000	588000	639000	358000	551000	366000	530000	639000	443000	621000	870000	1330000	1790000	724000	663000	372000	364000	1630000	839000	641000	491000	371000	558000	713000	1170000	1070000	1520000	1500000	532000	680000	760000	279000	574000	378000	244000	870000	451000	592000	1440000	1050000
		Glycerophosphocholines	sn2 LysoPC(20:5)	C28H48NO7P	pos	20680	23410	18950	10880	9146	7343	10520	12250	7101	6937	10470	11980	8372	14240	15760	22440	29160	11070	11030	6767	5762	24740	13280	10550	7979	8035	9802	7395	19280	16660	19370	22120	6641	11300	14050	6132	8026	5127	5228	16640	7940	7793	20840	17550
		Glycerophosphocholines	sn2 LysoPC(22:4)	C30H54NO7P	pos	72720	43200	48600	37470	34620	27290	27660	19700	23900	15220	20380	30080	17320	20420	36130	51090	76570	25320	17480	14690	13810	48490	21620	15710	14780	13090	17690	17960	36600	35620	45730	37610	13160	13490	21980	9408	19400	9510	8586	25670	13550	20060	37510	26600
		Glycerophosphocholines	sn2 LysoPC(22:5)	C30H52NO7P	pos	489000	421000	302000	233000	184000	137000	146000	109000	122000	94900	152000	164000	107000	158000	257000	422000	656000	239000	142000	103000	96140	418000	195000	140000	129000	99590	152000	168000	309000	335000	411000	446000	115000	133000	166000	69350	135000	69380	53630	238000	114000	139000	397000	346000
		Glycerophosphocholines	sn2 LysoPC(22:6)	C30H50NO7P	pos	7590000	6750000	5800000	4040000	3890000	3010000	3370000	1670000	1820000	1240000	2120000	2250000	1830000	2300000	4020000	7320000	9740000	3570000	2750000	1540000	1460000	5620000	3040000	2440000	1740000	1460000	2610000	3060000	4980000	5150000	6370000	6790000	1980000	2640000	3270000	822000	1740000	1190000	737000	2970000	1920000	1840000	6450000	4360000
HMDB11473	http://www.hmdb.ca/metabolites/HMDB11473	Glycerophosphoethanolamines	LysoPE(16:0)	C21H44NO7P	pos	594000	356000	343000	507000	594000	279000	303000	266000	975000	375000	302000	420000	249000	308000	331000	425000	730000	244000	224000	314000	422000	1030000	293000	246000	428000	178000	277000	429000	278000	514000	570000	390000	481000	207000	295000	298000	904000	342000	324000	376000	215000	855000	354000	303000
HMDB0011504	http://www.hmdb.ca/metabolites/HMDB11504	Glycerophosphoethanolamines	LysoPE(16:1)	C21H42NO7P	neg	20800	26340	15620	20880	33620	12320	14830	16470	53140	23320	17460	25420	13510	23630	16600	12600	35280	12290	10870	19200	25820	84530	16250	17070	24810	14990	15460	24980	11190	23080	27290	26650	23700	10530	14230	31180	51960	27030	20340	46270	13180	54470	14010	19300
HMDB11505	http://www.hmdb.ca/metabolites/HMDB11505	Glycerophosphoethanolamines	LysoPE(18:1)	C23H46NO7P	pos	543000	219000	257000	419000	609000	228000	264000	173000	952000	289000	252000	386000	178000	265000	239000	385000	653000	163000	156000	184000	321000	1050000	197000	202000	315000	132000	172000	413000	187000	393000	456000	353000	359000	135000	199000	168000	791000	240000	209000	364000	157000	727000	263000	216000
HMDB11507	http://www.hmdb.ca/metabolites/HMDB11507	Glycerophosphoethanolamines	LysoPE(18:2)	C23H44NO7P	pos	144000	81100	76950	79190	140000	67630	76020	43920	158000	59380	76400	97780	46920	76090	78000	107000	200000	45690	53690	44200	54290	276000	68750	72990	76280	44080	64330	102000	70270	103000	129000	102000	76100	52090	64370	32810	130000	40640	28940	115000	51010	113000	97540	68490
HMDB11484	http://www.hmdb.ca/metabolites/HMDB11484	Glycerophosphoethanolamines	LysoPE(20:1)	C25H46NO7P	pos	5733	3786	3611	3892	3442	2988	234.8	1344	2985	1373	1763	2226	2303	3085	3152	4754	8258	2911	1751	1972	2497	7264	1677	2612	2442	1971	2494	2607	2225	5546	4638	4574	2648	1735	1845	1185	3805	2116	1603	3134	2179	2937	3205	3078
HMDB11487	http://www.hmdb.ca/metabolites/HMDB11487	Glycerophosphoethanolamines	LysoPE(20:4)	C25H44NO7P	pos	99960	93850	91100	79620	62070	45110	51830	27390	35110	15450	35180	34340	23620	45230	92720	111000	186000	60210	35630	18100	15930	133000	42230	33610	23990	28540	45580	49890	70550	74450	111000	128000	29830	33790	40100	13060	36960	11940	8368	92230	31110	25270	88210	76450
HMDB11489	http://www.hmdb.ca/metabolites/HMDB11489	Glycerophosphoethanolamines	LysoPE(20:5)	C25H42NO7P	neg	22900	32530	31230	15720	15110	10860	13290	14900	7842	9831	10700	14720	12060	12960	21260	29840	40200	14270	12420	10510	11050	25160	14060	11950	14050	13320	14240	10900	20850	22210	21990	26920	9779	11130	13350	11040	9629	8056	1619	20100	11360	12200	19240	18570
HMDB11526	http://www.hmdb.ca/metabolites/HMDB11526	Glycerophosphoethanolamines	LysoPE(22:6)	C27H44NO7P	pos	892000	1050000	879000	423000	479000	388000	489000	170000	165000	72620	227000	208000	177000	349000	464000	1050000	2130000	384000	255000	92440	89960	1150000	287000	244000	129000	177000	366000	443000	557000	538000	895000	1100000	192000	243000	305000	32670	196000	46340	20710	695000	216000	133000	796000	463000
		Glycerophosphoethanolamines	sn2 LysoPE(16:0)	C21H44NO7P	pos	32220	29340	26840	39460	29710	15970	21770	20570	46950	22290	20310	23410	17700	18610	29360	32430	51530	20480	16540	20220	26690	48340	18010	17650	27910	14770	20760	19030	22390	33040	40240	28940	26950	13050	22780	24860	39540	24340	21430	23390	19760	39500	28380	22970
		Glycerophosphoethanolamines	sn2 LysoPE(16:1)	C21H42NO7P	neg	4722	5245	4694	7240	4707	3460	4261	5978	8279	6231	3390	5557	3254	5447	7945	3232	6957	3617	3561	6351	7424	9628	4180	3370	5877	7079	4796	3263	4026	6264	5461	5791	4575	3205	3762	10150	7647	7287	10310	11600	4353	10270	4357	6256
		Glycerophosphoethanolamines	sn2 LysoPE(18:1)	C23H46NO7P	pos	48930	41280	34820	63410	40610	30750	30640	22460	56990	44280	28500	37430	16720	31040	59560	45530	67630	34770	25230	36570	47410	73210	28850	19550	41820	18620	27480	29750	34520	56750	53590	36900	32110	21660	34200	39490	55360	44880	48860	50140	23710	62400	39780	44840
		Glycerophosphoethanolamines	sn2 LysoPE(18:2)	C23H44NO7P	pos	138000	116000	127000	116000	106000	70580	77860	90150	123000	89680	95150	134000	68840	77690	117000	122000	179000	88490	74210	81200	81620	186000	102000	92170	105000	65220	85770	76750	109000	140000	155000	119000	80780	74560	87750	70390	115000	72520	70480	111000	70210	136000	111000	133000
		Glycerophosphoethanolamines	sn2 LysoPE(20:1)	C25H46NO7P	pos	8497	7854	7777	9193	6567	4127	5240	4758	5372	3651	4056	5352	3732	4474	9353	9220	12110	6444	3636	3988	4196	10140	4418	3473	4539	4277	5159	4366	6053	7227	7777	8400	4017	3417	4680	4590	4801	3510	3380	6034	2945	5109	6825	7501
		Glycerophosphoethanolamines	sn2 LysoPE(20:4)	C25H44NO7P	pos	379000	304000	326000	347000	281000	187000	197000	162000	173000	143000	160000	226000	151000	188000	388000	390000	452000	285000	184000	147000	147000	405000	213000	172000	181000	176000	226000	223000	289000	323000	366000	358000	182000	180000	220000	147000	173000	143000	127000	277000	183000	211000	326000	322000
		Glycerophosphoethanolamines	sn2 LysoPE(20:5)	C25H42NO7P	pos	17230	22040	19670	17740	8429	5888	7528	9407	5833	9247	9120	8654	7994	7259	21610	20340	27080	15390	7199	7924	7766	16440	9673	8348	10130	7536	7810	7705	15610	19460	17380	20550	8443	7716	8495	8190	8192	6247	6508	14200	6928	9970	13410	17980
		Glycerophosphoethanolamines	sn2 LysoPE(22:6)	C27H44NO7P	pos	3460000	3230000	3160000	2120000	2050000	1510000	1620000	1230000	959000	897000	1220000	1510000	1180000	1380000	2050000	3700000	4630000	1810000	1480000	911000	1010000	2980000	1640000	1330000	1150000	1030000	1480000	1740000	2620000	2500000	3050000	3130000	1210000	1460000	1720000	706000	1010000	672000	706000	1780000	1270000	1280000	2820000	2290000
HMDB00011	http://www.hmdb.ca/metabolites/HMDB00011	Hydroxy acids	(R)-3-Hydroxybutyric acid	C4H8O3	neg	10400	2567	6768	3337	13200	8834	12780	5606	8450	25200	10000	12520	3315	10480	7947	6312	5233	10010	17760	15400	11270	3032	6942	7950	19730	10100	16320	3334	5740	4977	6656	9983	15580	11160	9438	15000	6195	7546	15560	9883	5662	6767	4603	7410
HMDB00008	http://www.hmdb.ca/metabolites/HMDB00008	Hydroxy acids	2-Hydroxybutyric acid	C4H8O3	neg	341000	187000	203000	106000	381000	269000	113000	512000	195000	279000	256000	544000	328000	701000	213000	248000	208000	317000	395000	299000	326000	312000	234000	260000	364000	699000	341000	295000	259000	217000	237000	280000	287000	328000	279000	300000	221000	185000	260000	551000	284000	193000	172000	294000
HMDB0002203	http://www.hmdb.ca/metabolites/HMDB02203	Hydroxy acids	3-Hydroxycapric acid	C10H20O3	neg	178000	295000	483000	462000	88209	82137	108000	486000	113000	59070	64234	339000	310000	1020000	435000	676000	943000	459000	73027	107000	446000	569000	129000	130000	127000	313000	437000	217000	187000	360000	752000	280000	129000	140000	188000	167000	251000	87393	114000	679000	350000	128000	137000	340000
HMDB00525	http://www.hmdb.ca/metabolites/HMDB00525	Hydroxy acids	5-Hydroxyhexanoic acid	C6H12O3	neg	8140	11670	7046	4648	6216	8535	12510	4458	15860	15890	22240	7559	4903	5454	9593	10590	13670	6192	5807	8282	7575	4188	10010	14980	14770	6378	10330	5020	7712	17010	12550	3754	5169	5319	11230	7531	17870	11490	12430	6048	4694	4368	7315	17910
HMDB0000190	http://www.hmdb.ca/metabolites/HMDB00190	Hydroxy acids	L-Lactic acid	C3H6O3	neg	9460000	7580000	7690000	6850000	9340000	7980000	8050000	7950000	8360000	8860000	8240000	8530000	7960000	7580000	6800000	6450000	6790000	6510000	8080000	7560000	8220000	6950000	8110000	7850000	8640000	6580000	7280000	8820000	8530000	7660000	7900000	6910000	7520000	8800000	8380000	6500000	7730000	7430000	7340000	6220000	6480000	8440000	7170000	6920000
HMDB0000156	http://www.hmdb.ca/metabolites/HMDB0000156	Hydroxy acids	L-Malic acid	C4H6O5	neg	6220000	5080000	6880000	4660000	6910000	5200000	6390000	5730000	5580000	4850000	4890000	6420000	5910000	7870000	4810000	6690000	6490000	5710000	5740000	5070000	7000000	6360000	5060000	5480000	5550000	5840000	7590000	7200000	5160000	6120000	6690000	6350000	4830000	6150000	5860000	4220000	6290000	4740000	4100000	6560000	5530000	5810000	5030000	6290000
HMDB00462	http://www.hmdb.ca/metabolites/HMDB00462	Imidazoles	Allantoin	C4H6N4O3	neg	132000	95957	127000	151000	122000	108000	107000	136000	136000	127000	112000	96679	138000	168000	124000	125000	143000	143000	128000	118000	148000	130000	115000	114000	122000	104000	123000	144000	131000	130000	157000	102000	126000	118000	136000	185000	123000	124000	131000	88001	144000	136000	120000	153000
HMDB0013030	https://hmdb.ca/metabolites/HMDB0013030	Indoles	Noradrenochrome	C8H7NO3	pos	106000	103000	96392	131000	91937	78773	87914	95282	120000	109000	88571	111000	83461	105000	138000	99960	112000	145000	113000	116000	127000	115000	107000	100000	137000	95756	107000	96909	137000	152000	149000	111000	133000	112000	128000	150000	159000	144000	155000	120000	93688	125000	102000	188000
HMDB0029737	http://www.hmdb.ca/metabolites/HMDB29737	Indoles	1H-Indole-3-carboxaldehyde	C9H7NO	neg	479000	195000	257000	485000	358000	225000	266000	380000	469000	432000	255000	320000	266000	192000	306000	314000	240000	307000	331000	357000	382000	301000	344000	297000	489000	181000	234000	152000	509000	501000	351000	204000	343000	301000	343000	341000	404000	344000	319000	178000	153000	202000	236000	393000
HMDB0059765	https://hmdb.ca/metabolites/HMDB0059765	Indoles	3-Indolehydracrylic acid	C11H11NO3	neg	11090	10330	11150	3522	6190	5311	8807	7238	3950	4316	3060	4222	2950	4804	6434	10990	11260	6076	8657	4506	4841	13930	11400	3886	2861	2671	3626	2776	8225	3788	10270	7808	5556	6221	5138	3971	5198	5052	1521	6091	3377	1299	7714	5538
HMDB0002302	http://www.hmdb.ca/metabolites/HMDB02302	Indoles	3-Indolepropionic acid	C11H11NO2	neg	12409	12511	14285	5506	13021	9870	14740	7071	22373	15730	33300	19249	6276	4433	17059	13843	23571	7722	10448	15682	9560	7160	18022	17017	20649	10149	10598	3636	12866	18339	18506	8030	10550	14258	14891	9322	22193	18444	13046	16927	8913	3304	10937	15358
HMDB0000763	http://www.hmdb.ca/metabolites/HMDB00763	Indoles	5-Hydroxyindoleacetic acid	C10H9NO3	neg	8003	3682	3984	5573	8252	5348	7071	4406	5238	6466	4773	5982	3860	5237	6541	4303	3485	5429	9107	8077	8398	4516	5352	6490	8031	4965	4311	5011	9573	4701	5191	3635	7278	8121	8607	7725	6154	5181	16521	3423	4040	7103	5700	5804
HMDB0240296	https://hmdb.ca/metabolites/HMDB0240296	Indolyl carboxylic acids	Tryptophan 2-C-mannoside	C17H22N2O7	neg	43032	50521	46280	53500	48028	42455	57429	39664	53650	41492	25706	32467	31108	50071	70443	40695	44484	77676	44302	63824	50446	51307	39894	35374	47363	44108	56259	31049	43666	43649	43108	44763	43186	45018	52411	56922	52841	63302	47034	45616	30665	35924	42009	65199
HMDB10724	http://www.hmdb.ca/metabolites/HMDB10724	Keto acids	3-Oxodecanoic acid	C10H18O3	neg	75920	56339	50278	97161	90098	72908	84071	58907	134000	105000	71604	71400	56553	50384	124000	67697	63465	86028	96023	118000	125000	62753	90736	129000	124000	50490	57010	78504	147000	116000	72631	74165	120000	124000	132000	139000	148000	121000	159000	52346	57517	109000	138000	90240
HMDB0000208	http://www.hmdb.ca/metabolites/HMDB00208	Keto acids	Oxoglutaric acid	C5H6O5	neg	13199	39632	80007	14685	20354	26840	31224	28425	23703	26037	17331	23476	31367	24513	14664	36651	40344	42777	28319	23529	25864	24127	27259	30435	24776	30680	26981	19187	20257	18006	22694	38231	21356	27351	39858	16124	22697	21051	20520	18262	25245	18637	27102	23497
HMDB0000243	http://www.hmdb.ca/metabolites/HMDB00243	Keto acids	Pyruvic acid	C3H4O3	neg	46620	131412	336039	30483	71241	111767	145496	124966	52909	103888	76424	98338	210062	157353	43484	111294	142834	121397	159710	93967	78248	77720	147301	164313	88264	199630	148336	57416	95739	34872	71998	128828	43276	139508	208148	66111	48293	52571	34229	84590	80942	30387	173082	76691
HMDB0062281	http://www.hmdb.ca/metabolites/HMDB62281	Lineolic acids	11-HpODE	C18H32O4	neg	1690000	363000	284000	6810000	1100000	373000	446000	832000	8100000	2260000	472000	734000	185000	208000	3830000	424000	600000	1260000	612000	2770000	2040000	1770000	343000	404000	2210000	153000	210000	246000	726000	5600000	2160000	332000	2950000	377000	558000	2580000	8250000	5440000	3080000	280000	217000	3200000	427000	2180000
HMDB0000767	http://www.hmdb.ca/metabolites/HMDB00767	Nucleosides	Pseudouridine	C9H12N2O6	neg	69241	76669	103000	90494	73160	69850	67705	101000	81003	68938	60045	74424	81587	99689	72169	76592	91843	87778	67818	68029	83647	89132	66028	55754	63632	70100	80940	85826	72069	86481	109000	61817	62237	71136	82240	93911	75690	71995	67426	68244	73209	70508	64337	88450
HMDB0001185	https://hmdb.ca/metabolites/HMDB0001185	Nucleosides	S-Adenosylmethionine	C15H22N6O5S	pos	345000	355000	277000	223000	310000	277000	284000	311000	257000	244000	316000	324000	349000	270000	262000	280000	328000	273000	342000	293000	300000	287000	379000	356000	270000	264000	318000	292000	367000	258000	294000	273000	277000	382000	379000	243000	295000	337000	255000	226000	306000	274000	308000	277000
HMDB0003551	https://hmdb.ca/metabolites/HMDB0003551	Organic carbonic acids	Carbamic acid	CH3NO2	pos	67314	59834	61482	49597	61967	46116	56104	61539	58526	64110	56545	58387	64953	57723	47821	57776	51760	63196	67547	56141	63433	54137	74568	70415	60106	52844	64390	58479	78219	68920	62693	67261	49562	70695	79338	58823	56055	60504	45462	43258	45846	68727	71570	70795
HMDB0240316	https://hmdb.ca/metabolites/HMDB0240316	Organic phosphoric acids	Glycerophosphoglycerol	C6H15O8P	neg	945000	909000	1090000	886000	1030000	950000	950000	1260000	836000	1050000	983000	975000	1310000	1090000	758000	1110000	1020000	1010000	996000	748000	764000	1250000	1180000	1260000	1150000	998000	1120000	1270000	820000	1120000	947000	1120000	710000	912000	1130000	965000	799000	973000	732000	804000	1050000	1280000	883000	1180000
METLIN 816036		Organic sulfuric acids	2-(2,6-Dioxo-1,2,3,6-tetrahydropyrimidin-4-yl)ethane-1-sulfonic acid	C6H8N2O5S	neg	80430	49390	51617	36666	90415	73719	45026	97807	55551	97891	81430	95763	74956	106000	77912	82433	75901	73039	90120	92702	97216	91459	80619	89244	87142	113000	99776	90254	86629	76218	72670	73146	85056	90908	80371	68071	70889	60874	69256	97403	71961	50526	53136	75571
HMDB0134105	https://hmdb.ca/metabolites/HMDB0134105	Organic sulfuric acids	2-hydroxy-3-(sulfooxy)benzoic acid	C7H6O7S	neg	579000	472000	420000	545000	501000	463000	461000	457000	486000	475000	547000	633000	502000	560000	462000	395000	485000	373000	359000	475000	515000	460000	396000	355000	486000	457000	482000	543000	425000	579000	605000	490000	531000	464000	422000	416000	512000	484000	531000	545000	521000	583000	508000	470000
HMDB0062550	http://www.hmdb.ca/metabolites/HMDB62550	Organic sulfuric acids	2-methoxyacetaminophen sulfate	C9H11NO6S	neg	10308	7441	6894	9187	9973	6842	8462	5830	12493	7872	6332	7128	5796	7710	8386	7113	7029	9700	7302	8546	9605	7125	7530	7266	8557	5955	7561	6548	8413	8736	8128	6612	7667	8051	8898	8987	9161	8014	9006	6530	5328	8649	7909	9000
HMDB0000682	http://www.hmdb.ca/metabolites/HMDB00682	Organic sulfuric acids	Indoxyl sulfate	C8H7NO4S	neg	342000	375000	526000	159000	293000	228000	246000	417000	421000	401000	361000	148000	180000	179000	567000	212000	516000	117000	236000	318000	266000	273000	517000	389000	342000	101000	371000	213000	303000	322000	411000	228000	235000	511000	345000	218000	403000	313000	248000	143000	253000	159000	317000	536000
HMDB0011635	http://www.hmdb.ca/metabolites/HMDB11635	Organic sulfuric acids	p-Cresol sulfate	C7H8O4S	neg	24356.1	149000	282000	158000	18134.8	4511.47	3562.47	186000	46143.1	17137.6	34268.9	13902.2	72899.1	242000	42451.8	25797	258000	104000	4090.62	7089.94	10440.8	96200	43663	4898.42	45599.3	16356.6	152000	129000	11835.1	395000	138000	134000	6126.07	9354.08	45974.5	182000	31431.4	51236.1	112000	15752.6	91935.1	86179.3	25949.7	199000
HMDB0060015	http://www.hmdb.ca/metabolites/HMDB60015	Organic sulfuric acids	Phenol sulphate	C6H6O4S	neg	156000	150000	167000	165000	38800	43400	80000	286000	61600	91800	93500	32300	92200	134000	87400	104000	122000	77300	54400	83500	178000	128000	70100	79900	71300	36300	244000	87100	135000	286000	222000	80000	45300	75000	163000	393000	81400	113000	147000	54500	149000	250000	162000	226000
HMDB0059724	http://www.hmdb.ca/metabolites/HMDB59724	Organic sulfuric acids	Pyrocatechol sulfate	C6H6O5S	neg	21570	14480	2052	2033	29330	20800	28100	3539	56700	45180	30950	16890	2388	1818	26910	7855	2487	2506	27410	51680	13090	1644	35350	27220	35510	11350	26830	2504	22640	19050	13320	2694	29900	33910	21880	4808	41940	13110	44980	4156	1637	2206	20610	8345
HMDB31861	http://www.hmdb.ca/metabolites/HMDB31861	organooxygen	2-Acetylpyrazine	C6H6N2O	pos	52160	238000	171000	56730	12260	93600	184000	321000	20650	236000	156000	89230	147000	25010	151000	101000	85740	149000	249000	176000	124000	28590	343000	249000	154000	156000	174000	12790	181000	76410	35820	32310	58040	214000	292000	182000	30730	373.8	194000	24780	119000	20700	102000	133000
HMDB0014643	https://hmdb.ca/metabolites/HMDB0014643	Organooxygen	Tolmetin	C15H15NO3	pos	101000	96757	88005	123000	96855	67801	89507	99730	130000	96691	69730	93865	73881	85712	138000	105000	125000	120000	133000	107000	125000	137000	119000	113000	117000	83957	107000	76955	174000	166000	186000	127000	172000	144000	132000	133000	187000	135000	106000	104000	81660	89851	88147	155000
HMDB00684	http://www.hmdb.ca/metabolites/HMDB00684	Organooxygen	L-Kynurenine	C10H12N2O3	pos	28163	20938	23339	21827	25326	22205	23157	18089	21240	20492	18590	21992	21359	23370	25293	21021	21351	23460	31125	29041	28270	20082	25885	28957	28684	21781	22305	28270	32017	27276	32362	31168	38527	42238	42464	33985	29917	28854	33943	23528	22724	28774	29432	27772
HMDB0011754	https://hmdb.ca/metabolites/HMDB0011754	Phenylpropanoic acids	Methyldopa	C10H13NO4	pos	17557	20911	15014	21899	14160	12386	18120	17091	18563	18803	17273	19151	14271	21838	29294	18433	21003	28838	20932	21039	23487	19880	19396	18765	25906	19340	22529	19185	2049	29277	28780	24908	23481	20664	21106	31781	22702	26998	25809	19159	16197	17520	20306	33131
HMDB0125533	https://hmdb.ca/metabolites/HMDB0125533	Phenylpropanoic acids	3,5-Dihydroxyphenylpropionic acid	C9H10O4	neg	221000	94318	125000	95113	236000	98860	216000	137000	190000	282000	158000	112000	144000	173000	143000	157000	133000	115000	256000	152000	161000	171000	192000	319000	329000	88797	185000	159000	183000	195000	131000	107000	242000	184000	317000	160000	250000	206000	203000	97989	117000	228000	142000	177000
HMDB0000563	http://www.hmdb.ca/metabolites/HMDB00563	Phenylpropanoic acids	D-Phenyllactic acid	C9H10O3	neg	38785	33782	30329	42212	43053	38964	39901	30589	75517	61395	53522	35040	25735	25039	51006	37046	36540	33734	36337	56182	52301	31782	51804	42013	59982	25413	38294	26893	38248	67018	43235	30211	47031	40925	49247	54071	79666	55780	83316	27308	23080	50233	36058	50506
HMDB0001383	http://www.hmdb.ca/metabolites/HMDB01383	Phosphosphingolipids	Sphinganine 1-phosphate	C18H40NO5P	neg	13751	5303	6516	29950	4061	4463	4791	12896	9689	14078	6605	17384	10497	5884	48772	10548	6798	8203	10194	14600	24894	10632	7550	3712	19293	13851	11996	1719	14412	42166	13869	7423	15756	5138	11873	59322	12559	14030	22343	6176	12424	18513	7257	20163
HMDB0000277	http://www.hmdb.ca/metabolites/HMDB00277	Phosphosphingolipids	Sphingosine 1-phosphate	C18H38NO5P	neg	42488	28177	36222	75884	18473	18355	21868	46683	34027	49945	23241	42514	29736	18587	107000	45579	38956	41893	30117	37718	57018	53639	27791	18534	50545	29501	37233	12688	39188	94987	64586	29383	42011	21961	37483	122000	45716	49958	48100	18344	32661	43276	27544	64579
HMDB0140967	https://hmdb.ca/metabolites/HMDB0140967	Prenol lipids	3-hydroxy-2-[4-(2-methylpropyl)phenyl]propanoic acid	C13H18O3	neg	43904	14807	10608	61829	35289	22331	19334	35689	63106	49129	33304	51396	19417	19831	60341	25174	20976	42360	33173	48127	69528	44420	26225	24502	59355	21257	21891	32564	42072	71332	54885	21530	54892	22438	38915	51575	74724	53313	115000	20065	24788	69805	24412	59923
HMDB0035337	http://www.hmdb.ca/metabolites/HMDB35337	Prenol lipids	Sterebin A	C18H30O4	neg	72530	31850	18780	119000	132000	33460	35400	75940	664000	154000	48340	89900	16270	20170	93620	34310	53600	69920	48720	249000	165000	168000	31020	35240	218000	21070	20050	28070	39300	90250	116000	30100	295000	33700	45530	58260	585000	173000	296000	27020	19740	214000	40590	131000
HMDB03331	http://www.hmdb.ca/metabolites/HMDB03331	Purine nucleosides	1-Methyladenosine	C11H15N5O4	pos	29862	38058	45385	38602	36014	25627	28600	40184	40784	24029	24722	37999	39258	48564	31053	38213	47036	42360	28961	21728	45926	50618	25855	27903	28290	33520	41276	59356	35222	45041	61709	41413	31118	31029	31315	44982	44383	31942	25258	44283	39275	51078	29439	51953
HMDB01563	http://www.hmdb.ca/metabolites/HMDB01563	Purine nucleosides	1-Methylguanosine	C11H15N5O5	pos	18391	18900	19901	17619	22438	17105	19995	24785	19065	21966	16943	21928	15696	22062	18104	17945	21851	24130	22543	20993	33577	26023	19364	18279	20118	16665	20266	21596	1477	25821	27136	19846	29224	23065	26635	21930	25515	21140	16900	20495	16900	22092	14111	22143
HMDB0000050	http://www.hmdb.ca/metabolites/HMDB00050	Purine nucleosides	Adenosine	C10H13N5O4	pos	13400000	8260000	10000000	9300000	10000000	13200000	11500000	12300000	4850000	9810000	9720000	12300000	9720000	14700000	9150000	8820000	11200000	12700000	11500000	15200000	15300000	9960000	11600000	10600000	12600000	10400000	11000000	6730000	31740	12800000	8760000	11900000	15300000	11700000	14200000	9190000	7030000	9710000	15700000	22300000	11900000	11500000	9260000	4790000
HMDB0000101	https://hmdb.ca/metabolites/HMDB0000101	Purine nucleosides	Deoxyadenosine	C10H13N5O3	pos	17533	15157	13659	10842	15556	19302	19424	21659	10703	17618	14965	19548	17389	18034	13174	10019	13674	12690	25204	18322	21485	15531	23189	18452	19275	15059	14571	7870	13121	19630	11509	15053	22578	26497	23259	18739	10984	15268	18158	16420	18053	15186	11109	8782
HMDB0000195	http://www.hmdb.ca/metabolites/HMDB00195	Purine nucleosides	Inosine	C10H12N4O5	neg	18800000	19900000	18300000	20200000	26300000	11400000	10300000	9570000	25700000	8220000	11200000	16300000	15400000	24000000	16300000	15400000	28800000	27000000	10500000	8520000	15300000	25300000	11100000	18300000	15100000	9770000	12100000	32000000	15600000	19900000	24900000	25200000	12900000	12700000	10500000	7360000	28100000	12500000	9450000	23500000	13300000	22900000	18300000	19600000
HMDB0000912	http://www.hmdb.ca/metabolites/HMDB00912	Purine nucleosides	Succinyladenosine	C14H17N5O8	neg	1120000	756000	1120000	552000	1090000	962000	1120000	737000	440000	646000	626000	953000	729000	1260000	644000	866000	1000000	785000	875000	754000	1200000	591000	772000	827000	879000	655000	1160000	690000	546000	998000	1200000	846000	874000	952000	936000	433000	602000	604000	437000	1010000	690000	716000	766000	885000
HMDB01397	http://www.hmdb.ca/metabolites/HMDB01397	Purine nucleotides	Guanosine monophosphate	C10H14N5O8P	pos	1960000	2050000	2020000	1770000	1440000	1640000	1810000	2040000	1450000	1900000	1670000	1940000	2030000	1680000	2000000	1730000	1790000	2150000	1890000	2180000	2180000	1630000	1970000	1850000	2340000	1860000	2300000	1450000	1970000	2210000	2130000	1730000	1710000	1970000	2470000	2290000	1590000	2090000	2050000	1530000	1810000	1670000	2030000	2150000
HMDB0000175	http://www.hmdb.ca/metabolites/HMDB00175	Purine nucleotides	Inosinic acid	C10H13N4O8P	neg	30300000	42100000	42000000	35200000	56500000	36500000	40100000	28400000	51700000	30700000	30500000	34000000	33700000	44900000	29500000	41000000	49900000	40200000	41500000	21500000	33600000	54200000	36500000	44000000	33100000	29100000	39500000	52200000	38800000	35400000	46000000	49700000	34900000	36700000	27400000	30900000	46600000	38700000	17200000	27900000	36300000	42700000	28900000	44100000
HMDB0014581	http://www.hmdb.ca/metabolites/HMDB14581	Purines	Allopurinol	C5H4N4O	pos	6160000	5210000	5660000	6510000	9250000	4830000	5020000	4890000	9020000	4130000	4200000	5970000	5360000	7880000	5770000	7590000	9220000	8660000	5630000	4790000	7250000	9650000	5190000	6590000	6680000	4990000	5660000	12000000	166000	7150000	10200000	9090000	7280000	5950000	5460000	4710000	11200000	5820000	5160000	8530000	5820000	9030000	7260000	8570000
HMDB00132	http://www.hmdb.ca/metabolites/HMDB00132	Purines	Guanine	C5H5N5O	pos	169000	191000	193000	192000	237000	172000	187000	186000	226000	145000	125000	182000	174000	249000	168000	196000	280000	244000	197000	172000	238000	284000	178000	187000	172000	173000	194000	303000	144644	218000	248000	238000	216000	204000	213000	157000	294000	194000	163000	308000	202000	239000	177000	233000
HMDB00157	http://www.hmdb.ca/metabolites/HMDB00157	Purines	Hypoxanthine	C5H4N4O	pos	7920000	7870000	7460000	9670000	11600000	7090000	7620000	6350000	11800000	6220000	6010000	8200000	6890000	10600000	7150000	9170000	12600000	9900000	8980000	6430000	9480000	13900000	7500000	8740000	8830000	6790000	8420000	14500000	7410000	9170000	11900000	11700000	10100000	8880000	7510000	7250000	14800000	10100000	6940000	10300000	9030000	11000000	7010000	11200000
HMDB00786	http://www.hmdb.ca/metabolites/HMDB00786	Purines	Oxypurinol	C5H4N4O2	pos	888000	563000	587000	913000	1100000	616000	649000	573000	1050000	540000	537000	759000	615000	1040000	679000	746000	989000	954000	763000	766000	1010000	1260000	704000	774000	881000	643000	660000	1390000	630000	850000	1000000	1040000	964000	808000	789000	651000	1470000	793000	830000	1300000	693000	1190000	661000	972000
HMDB00289	http://www.hmdb.ca/metabolites/HMDB00289	Purines	Uric acid	C5H4N4O3	neg	297000	356000	406000	340000	294000	311000	618000	302000	320000	402000	313000	304000	281000	529000	358000	306000	378000	424000	286000	365000	367000	455000	341000	332000	355000	408000	909000	302000	263000	289000	367000	470000	317000	326000	357000	347000	456000	426000	289000	501000	322000	375000	395000	584000
HMDB0000292	http://www.hmdb.ca/metabolites/HMDB00292	Purines	Xanthine	C5H4N4O2	neg	2030000	1550000	1380000	2070000	2680000	1500000	1520000	1350000	2450000	1190000	1130000	1620000	1350000	2290000	1440000	1310000	2130000	2070000	1690000	1620000	2190000	2700000	1500000	1640000	1870000	1350000	1380000	2980000	1560000	1730000	2010000	2140000	1950000	1630000	1570000	1280000	3070000	1580000	1570000	2640000	1330000	2380000	1240000	1860000
HMDB0015187	https://hmdb.ca/metabolites/HMDB0015187	Pyridines	Nitrendipine	C18H20N2O6	neg	8660	8832	9574	12636	9971	9885	10896	11624	13338	10776	8450	10588	8426	11427	13403	13059	11576	14074	12036	12524	13232	11735	11257	11382	12481	9530	12764	8249	11533	12625	12743	10380	13635	10499	10525	13441	14382	12757	11296	9051	6588	9166	7159	12218
HMDB0060722	https://hmdb.ca/metabolites/HMDB0060722	Pyridines	2-Pyridylacetic acid	C7H7NO2	pos	69250	67391	60655	77088	55654	50593	57215	60382	72858	68747	60719	69535	58597	69273	85679	68702	74885	88229	75469	72383	81638	74439	72064	69810	84382	67370	73550	71417	92129	97893	96342	79512	85270	76451	83915	91802	97223	90050	95176	79903	65764	77159	68420	111000
HMDB0000017	https://hmdb.ca/metabolites/HMDB0000017	Pyridines	4-Pyridoxic acid	C8H9NO4	pos	18917	18898	17088	25047	16691	15282	16759	17780	23019	20331	15002	20336	15613	18021	25123	18493	20189	24920	20459	20585	23645	20459	18868	18220	23503	17035	18527	17155	23251	28787	28635	22390	26151	21345	23490	26978	29217	25389	27634	20350	17112	23754	17913	31348
HMDB04193	http://www.hmdb.ca/metabolites/HMDB04193	Pyridines	N1-Methyl-2-pyridone-5-carboxamide	C7H8N2O2	pos	20910	26840	21090	20460	16020	16680	18020	19100	23300	25710	14530	14950	16310	22860	27700	28210	19710	18940	35780	17470	17540	22910	36320	32940	32310	24120	36920	32860	33283	29710	17650	27450	16860	26810	23160	30510	29940	26750	26840	17200	20190	22060	22060	48870
HMDB01406	http://www.hmdb.ca/metabolites/HMDB01406	Pyridines	Niacinamide	C6H6N2O	pos	3620000	3570000	3500000	2880000	3830000	3560000	3510000	3200000	3600000	3180000	3390000	3870000	3470000	3940000	3050000	3780000	4200000	3790000	4100000	3740000	4210000	4070000	3860000	4150000	4220000	3480000	4000000	4470000	4010000	3970000	4300000	4210000	3980000	4380000	4400000	2940000	4300000	3800000	3370000	4210000	3810000	4020000	4190000	4220000
HMDB00089	http://www.hmdb.ca/metabolites/HMDB00089	Pyrimidine nucleosides	Cytidine	C9H13N3O5	pos	302000	499000	473000	370000	395000	350000	379000	448000	409000	305000	348000	372000	402000	519000	338000	427000	681000	576000	334000	360000	419000	693000	407000	435000	512000	348000	448000	684000	349000	545000	588000	607000	394000	380000	382000	376000	531000	449000	343000	505000	422000	510000	599000	630000
HMDB00273	http://www.hmdb.ca/metabolites/HMDB00273	Pyrimidine nucleosides	Thymidine	C10H14N2O5	neg	358000	226000	231000	203000	294000	246000	277000	200000	281000	228000	178000	212000	230000	288000	237000	261000	225000	307000	278000	288000	277000	254000	217000	296000	284000	190000	235000	269000	297000	250000	245000	186000	263000	246000	314000	234000	304000	311000	217000	232000	182000	256000	275000	284000
HMDB00296	http://www.hmdb.ca/metabolites/HMDB00296	Pyrimidine nucleosides	Uridine	C9H12N2O6	neg	3390000	3640000	3800000	2930000	4400000	3430000	3740000	3390000	4380000	3090000	3020000	2960000	3380000	3850000	2730000	3990000	4290000	4080000	2790000	3020000	3700000	4990000	3570000	3690000	4050000	2660000	3550000	5260000	3130000	4170000	4150000	4250000	2860000	3030000	3350000	2430000	4010000	3410000	2250000	3300000	2630000	4220000	3710000	4060000
HMDB0000630	http://www.hmdb.ca/metabolites/HMDB00630	Pyrimidines	Cytosine	C4H5N3O	pos	288000	466000	489000	372000	453000	399000	434000	495000	443000	363000	385000	406000	448000	524000	413000	470000	582000	622000	400000	391000	462000	674000	471000	478000	545000	406000	525000	672000	394000	568000	598000	589000	444000	398000	402000	486000	522000	456000	386000	497000	450000	503000	574000	637000
HMDB00076	http://www.hmdb.ca/metabolites/HMDB00076	Pyrimidines	Dihydrouracil	C4H6N2O2	neg	5082	7697	6015	7464	4953	7898	6198	9185	6586	4342	7027	6917	11093	8126	6494	9352	8728	7115	7851	6974	6659	11378	8206	5984	5837	7472	9420	8675	7105	6577	7230	8485	7975	7161	6480	7355	9190	5788	5380	9952	13733	5831	6871	5931
		Pyrimidines	Isomer of Uracil	C4H4N2O2	pos	35837	35508	45414	40168	41528	28687	25632	39536	41550	28274	35155	54324	56279	60598	32243	41970	61762	59590	34783	36942	64548	68426	37649	42102	60350	42673	44404	84918	31000	52769	75898	53348	49058	37837	40220	32133	71617	40480	50626	63211	67846	58853	37100	58368
HMDB00262	http://www.hmdb.ca/metabolites/HMDB00262	Pyrimidines	Thymine	C5H6N2O2	pos	114000	83493	73250	64708	81225	72024	83716	68246	82083	73278	57935	70999	78273	97119	80686	77244	77038	109000	95315	102000	99352	92421	79802	108000	105000	73427	86684	100000	81464	91953	91598	72914	100000	93403	121000	91074	115000	120000	84946	88867	75538	95703	104000	111000
HMDB00300	http://www.hmdb.ca/metabolites/HMDB00300	Pyrimidines	Uracil	C4H4N2O2	pos	691000	751000	698000	588000	664000	618000	691000	637000	759000	583000	581000	613000	676000	720000	510000	728000	885000	794000	568000	642000	728000	914000	705000	720000	780000	564000	736000	1040000	503399	829000	842000	863000	607000	661000	754000	472000	831000	782000	538000	711000	602000	879000	824000	886000
HMDB00895	http://www.hmdb.ca/metabolites/HMDB00895	Quaternary ammonium salts	Acetylcholine	C7H15NO2	pos	462000	580000	511000	517000	432000	485000	569000	553000	490000	499000	505000	594000	509000	550000	575000	619000	581000	527000	572000	507000	523000	637000	593000	558000	481000	627000	670000	564000	659000	680000	594000	517000	505000	555000	605000	613000	589000	515000	558000	509000	584000	592000	661000	690000
HMDB00097	http://www.hmdb.ca/metabolites/HMDB00097	Quaternary ammonium salts	Choline	C5H13NO	pos	1150000	1520000	1620000	2450000	1650000	1530000	1260000	1120000	2070000	1250000	1160000	1520000	1190000	2440000	1620000	1870000	2270000	2700000	985000	1460000	1390000	2640000	1090000	1070000	1550000	1720000	1860000	2050000	1030000	1780000	2180000	2220000	1470000	968000	940000	1440000	2470000	1640000	1540000	2920000	1600000	2050000	1120000	1980000
HMDB00062	http://www.hmdb.ca/metabolites/HMDB00062	Quaternary ammonium salts	L-Carnitine	C7H15NO3	pos	8620000	8620000	8370000	6810000	10200000	8840000	9330000	7490000	8270000	8500000	8660000	8830000	9160000	9770000	6620000	9020000	10100000	8590000	10700000	8220000	9850000	10400000	10600000	10600000	9480000	7830000	9630000	10800000	9460000	9660000	10300000	10900000	8900000	10700000	10100000	7610000	9500000	8530000	7740000	8800000	8750000	10100000	9700000	10400000
HMDB01565	http://www.hmdb.ca/metabolites/HMDB01565	Quaternary ammonium salts	Phosphorylcholine	C5H14NO4P	pos	1400000	1420000	1360000	1140000	1930000	1840000	1700000	1390000	1510000	1340000	1450000	1970000	1620000	1750000	1580000	1500000	1590000	1560000	2000000	2300000	1900000	1780000	1580000	1840000	1760000	1910000	1780000	1630000	1670000	1630000	1640000	1520000	1690000	2270000	1700000	1590000	1890000	1580000	1580000	2160000	1550000	1640000	1780000	1750000
[truncated: 26 more columns]

## Sheet:  Lipidomics VAT
Class	Lipid	NRF00_1	NRF00_2	NRF00_3	NRF00_4	NRF04_1	NRF04_2	NRF04_3	NRF04_4	NRF08_1	NRF08_2	NRF08_3	NRF08_4	NRF12_1	NRF12_2	NRF12_3	NRF12_4	NRF16_1	NRF16_2	NRF16_3	NRF16_4	NRF20_1	NRF20_2	NRF20_3	NRF20_4	DRF00_1	DRF00_2	DRF00_3	DRF00_4	DRF04_1	DRF04_2	DRF04_3	DRF04_4	DRF08_1	DRF08_2	DRF08_3	DRF08_4	DRF12_1	DRF12_2	DRF12_3	DRF12_4	DRF16_1	DRF16_2	DRF16_3	DRF16_4	DRF20_1	DRF20_2	DRF20_3	DRF20_4
CE	CE	0.993729	0.846346	1.22983	0.943232	0.900332	0.962282	0.945922	1.02275	1.14173	1.10322	0.979758	1.06383	1.2514	0.924716	1.13146	1.09599	1.02354	0.882979	0.98199	1.08164	1.05363	0.757556	0.953902	0.865958	1.1459	1.31616	0.891228	1.31922	1.20257	1.31199	1.0195	4.50002	1.02862	0.975677	1.2206	0.947446	1.08533	0.987345	0.989837	0.870971	1.05432	1.02607	0.999107	0.881046	0.865397	1.0698	1.06037	1.0316
CE	CE-14:0	0.00258285	0.00172887	0.00304537	0.00145235	0.00146327	0.0026812	0.00211216	0.00259004	0.00334251	0.00249467	0.00466506	0.00400402	0.00467532	0.00242824	0.00376952	0.00327763	0.00384949	0.00282799	0.00216489	0.00378363	0.00493331	0.00471583	0.00417083	0.00340279	0.00289163	0.0102282	0.00308323	0.00741346	0.0067468	0.00800303	0.00557272	0.0322218	0.00511014	0.00452852	0.00643845	0.00312716	0.00491873	0.00264007	0.00447597	0.00461578	0.0049549	0.00557485	0.00324525	0.00384646	0.00282376	0.00467205	0.00399114	0.00375299
CE	CE-16:0	0.0179449	0.0205237	0.0239441	0.0151847	0.0154381	0.0182858	0.02024	0.0250015	0.0424581	0.031388	0.0386938	0.0422347	0.0499398	0.0213058	0.0353994	0.0306576	0.0303902	0.0253815	0.0292311	0.0284091	0.0595065	0.0292878	0.0418744	0.0293867	0.0427384	0.0758187	0.0306817	0.065114	0.067405	0.0747518	0.0623878	0.204446	0.0581186	0.0389863	0.0645727	0.040605	0.0592476	0.0490839	0.0437789	0.038171	0.0576936	0.0464225	0.0335547	0.0316438	0.0459911	0.0589856	0.0382946	0.0424553
CE	CE-16:1	0.0123787	0.0109913	0.0164678	0.00890507	0.0102564	0.0121535	0.0125165	0.0137152	0.0192999	0.0148367	0.0250989	0.0201642	0.0196369	0.0116549	0.0188924	0.0182399	0.0186417	0.0106559	0.0176254	0.0158828	0.0277011	0.0155025	0.0287676	0.0200995	0.0309073	0.0511343	0.0218246	0.0398803	0.0401729	0.0412759	0.0410914	0.0836071	0.0377853	0.0182684	0.0412252	0.0254981	0.0336216	0.0231596	0.0293197	0.0240703	0.0320987	0.0261152	0.0267554	0.021908	0.0237065	0.0450498	0.0279146	0.0283179
CE	CE-16:2	0.0013599	0.00119267	0.000951764	0.000553016	0.000710423	0.0013932	0.000620383	0.00176972	0.00278668	0.00154467	0.00110175	0.00164145	0.00188765	0.000779542	0.00169372	0.00104425	0.0012341	0.000893812	0.000939576	0.00139592	0.00176316	0.00108167	0.00170269	0.0014342	0.00161217	0.0023077	0.00116031	0.00197862	0.00318986	0.00302027	0.00216066	0.00602784	0.00180179	0.000959863	0.00230219	0.00166936	0.00235057	0.00252342	0.00231183	0.00179106	0.002121	0.00211697	0.0019113	0.00173741	0.00161919	0.00238411	0.00256045	0.00148216
CE	CE-18:0	0.00601265	0.00524035	0.0073385	0.00400732	0.00528676	0.00440512	0.00360598	0.00694365	0.011262	0.00668867	0.00971496	0.0123514	0.0127892	0.00514724	0.010296	0.0105606	0.0105867	0.00696557	0.00830881	0.00890327	0.0168287	0.00936364	0.0190175	0.0117067	0.0151652	0.0267193	0.00751597	0.0276819	0.0276355	0.0262654	0.0176049	0.159669	0.0178861	0.0120544	0.0184279	0.0127753	0.0185043	0.0149618	0.0129674	0.0147705	0.01523	0.0146146	0.00853609	0.00839858	0.0126398	0.0182139	0.0122996	0.0143359
CE	CE-18:1	0.0394785	0.0445487	0.0474898	0.0304686	0.0290876	0.033803	0.0292811	0.0543443	0.0889668	0.065052	0.0916724	0.0844137	0.105399	0.0454691	0.0796633	0.0628195	0.0672856	0.0533224	0.0519856	0.0605917	0.128313	0.0503133	0.0808581	0.0525977	0.0920118	0.158832	0.0520757	0.134082	0.127888	0.122768	0.119408	0.620886	0.0973691	0.0699591	0.126341	0.0800818	0.112345	0.0924627	0.102785	0.0919903	0.116113	0.103662	0.0775207	0.0661642	0.0811891	0.110628	0.0708482	0.0917213
CE	CE-18:2	0.0454589	0.0472719	0.064443	0.0314644	0.0338922	0.0352311	0.029358	0.0692295	0.0948234	0.06653	0.0964372	0.102549	0.124669	0.0537646	0.092796	0.0960807	0.0760979	0.0567454	0.0547844	0.0625421	0.132965	0.0835006	0.117025	0.0773724	0.130801	0.188407	0.0859667	0.160534	0.153067	0.142676	0.139348	0.462342	0.108378	0.073954	0.124333	0.0847078	0.134718	0.0979154	0.110843	0.0954303	0.145235	0.107734	0.0830535	0.0724355	0.0942944	0.112312	0.102159	0.101117
CE	CE-18:3	0.00406485	0.00345709	0.00459318	0.00355628	0.0017939	0.00306452	0.00339986	0.00435361	0.00632532	0.00583933	0.005214	0.00727562	0.0059107	0.00398231	0.00641385	0.00338158	0.00524022	0.00314249	0.00409552	0.00523054	0.00817761	0.00424394	0.00622163	0.00585302	0.00828957	0.00927624	0.00423968	0.00804406	0.00862801	0.00684019	0.00797903	0.0218355	0.00538664	0.00420939	0.00806678	0.0050568	0.0073394	0.00836105	0.00651674	0.00677002	0.0103472	0.00828685	0.007196	0.00679538	0.00658922	0.00839414	0.0064115	0.00670675
CE	CE-20:1	0.00267717	0.00216844	0.00260547	0.00105539	0.00217908	0.000672602	0.000827177	0.002157	0.00361259	0.003942	0.00374543	0.00469791	0.00641787	0.00282678	0.00417796	0.0031844	0.00225371	0.00315381	0.00311218	0.00346238	0.00841021	0.00304216	0.00759161	0.00327854	0.00464286	0.00930984	0.00309417	0.00625248	0.0101561	0.00940453	0.00889769	0.115535	0.00547514	0.00230454	0.00713054	0.00414006	0.00509334	0.00321782	0.00429402	0.00543526	0.00628954	0.00521629	0.00283218	0.00328109	0.00357644	0.00413251	0.00367659	0.00469279
CE	CE-20:2	0.000969052	0.00177366	0.00104273	0.00134558	0.000845101	0.0011907	0.000614941	0.00054847	0.00245581	0.001056	0.00196539	0.00201994	0.00208476	0.00173893	0.0025185	0.00170756	0.00148948	0.00145866	0.00128065	0.00193771	0.00322719	0.00227855	0.0021803	0.000947892	0.00210927	0.00291838	0.00281165	0.00180427	0.00135509	0.00449117	0.00157475	0.13015	0.00261063	0.00164955	0.0024298	0.00218414	0.00473817	0.00193892	0.00242275	0.00171408	0.00384202	0.00179841	0.00147369	0.00108398	0.00187257	0.00220559	0.00169205	0.00134657
CE	CE-20:3	0.00135086	0.00161625	0.00194155	0.000899336	0.00221208	0.00133666	0.000821735	0.00390145	0.00287127	0.00275267	0.00350282	0.00179948	0.00460824	0.00183982	0.00381498	0.00337152	0.00437219	0.00167126	0.0023335	0.00277462	0.00411067	0.00356001	0.00437085	0.00190046	0.00461362	0.0095661	0.0059573	0.00739209	0.00485159	0.00456964	0.00486211	0.174313	0.00344272	0.00209881	0.00317333	0.00258738	0.00249144	0.00231958	0.00347896	0.00288432	0.0042869	0.00345508	0.00309529	0.00166211	0.00194438	0.00394805	0.0046319	0.00411063
CE	CE-20:4	0.0092215	0.0128488	0.0126255	0.00497646	0.0105634	0.00802455	0.00553175	0.0269331	0.0237397	0.0230673	0.0330499	0.0186781	0.0384517	0.0221743	0.0290218	0.0346146	0.0283328	0.0229699	0.017675	0.0276991	0.0262485	0.030356	0.037249	0.0254782	0.0656492	0.0918243	0.0329424	0.0548495	0.0291674	0.0267025	0.0383862	0.535792	0.0390186	0.0180509	0.0332001	0.0301824	0.0456826	0.0203783	0.0384461	0.0306349	0.0283016	0.0275192	0.0186202	0.0180147	0.0233468	0.0375114	0.0358496	0.0398891
CE	CE-20:5	0.00177853	0.00172887	0.00179695	0.001503	0.00169896	0.00258587	0.00164823	0.00319588	0.00354805	0.00345067	0.00362252	0.00152259	0.00295535	0.00291388	0.00388217	0.00291345	0.00240593	0.00199016	0.00263274	0.00350572	0.00493331	0.00552418	0.00509013	0.00238209	0.00610427	0.00475703	0.00713048	0.00599396	0.00525493	0.00335167	0.00538285	0.048051	0.00538664	0.00242351	0.00547682	0.00345988	0.00452851	0.00421184	0.00605562	0.00406201	0.00568412	0.00497211	0.00416205	0.00448774	0.00490838	0.00570172	0.00713139	0.00559901
CE	CE-22:4	0.000931582	0.0010807	0.00119819	0.00170285	0.00132186	0.000861957	0.000618342	0.00236942	0.0018511	0.00329133	0.00219513	0.00152259	0.00386906	0.0021851	0.00303828	0.00130045	0.0035287	0.00303745	0.0019892	0.00250373	0.00182464	0.00269468	0.00353489	0.00183767	0.0019923	0.0057083	0.00481758	0.00149832	0.00382732	0.0028043	0.00221643	1.15666	0.00269332	0.00114824	0.00273841	0.00266174	0.00421634	0.0022631	0.00256731	0.00307739	0.00240466	0.00338982	0.00246887	0.000897549	0.00141188	0.00197963	0.00333676	0.00221485
CE	CE-22:5	0.00177853	0.00210701	0.00309493	0.0017535	0.00269018	0.00363915	0.00309103	0.00424296	0.00658224	0.005096	0.00576295	0.00327094	0.00596478	0.00335065	0.00646985	0.00416159	0.00422375	0.00392812	0.00432977	0.00422918	0.00756919	0.00613028	0.00820063	0.00483231	0.00494762	0.0102282	0.00982822	0.00709817	0.00694147	0.00807113	0.00531956	0.73284	0.00600812	0.00363558	0.00577241	0.00485742	0.00772962	0.00490378	0.00348893	0.00486162	0.00677659	0.00587587	0.00698401	0.00423148	0.00437045	0.00538484	0.00503789	0.00639887
CE	CE-22:6	0.00410749	0.00502408	0.00639013	0.00606128	0.00594735	0.00564973	0.00726365	0.0101949	0.0140387	0.0109347	0.0139958	0.0104901	0.0148849	0.0102462	0.015472	0.0122775	0.0106402	0.0116793	0.00924453	0.0120195	0.0174364	0.0134734	0.0146345	0.011843	0.0179925	0.0344896	0.0297414	0.0215303	0.0200457	0.0203831	0.0200745	1.3433	0.0168499	0.0112891	0.0193902	0.0151704	0.0195975	0.0147734	0.0155341	0.0132936	0.0179986	0.0131832	0.0119224	0.00961616	0.011564	0.0151249	0.0144586	0.0162435
Cholesterol	Cho	2.45849	2.58996	2.50471	1.93245	2.90083	1.97883	1.73668	2.3705	2.82184	2.37413	2.30861	2.29132	3.7146	2.36342	2.89157	3.13543	2.58859	2.70685	2.39703	3.04826	2.22786	2.56225	2.67247	2.5018	2.85936	3.38641	3.072	3.20314	2.92808	3.43835	2.87877	6.04117	2.59839	2.06218	2.80172	2.22545	2.64669	2.26857	2.42287	2.53918	2.16938	2.09993	1.78726	1.82562	1.88689	2.58478	2.37358	2.50605
DAG	DAG	5.61717	8.18156	6.48776	8.66848	4.08418	3.33159	4.29262	7.93837	9.35971	7.98426	14.6333	17.7944	9.75913	6.87394	9.18389	8.8401	15.6472	6.31821	7.77346	18.7346	11.2588	8.21789	8.38144	10.1289	16.9041	18.7434	16.1706	23.9689	13.8309	13.933	19.6067	6.70041	11.4695	9.66827	13.1597	11.2815	26.4634	22.0054	33.5037	28.6131	17.4902	14.601	10.4229	10.1628	15.8354	18.3834	15.178	16.9778
DAG	DAG28:0(14:0/14:0)	0.00283545	0.00205775	0.0025308	0.00236743	0.00250365	0.00134257	0.00297947	0.00494443	0.00503444	0.00578	0.00946398	0.0098706	0.00595793	0.00425552	0.00542503	0.00501402	0.00547043	0.00240782	0.00371068	0.00359624	0.00355548	0.00369606	0.00538695	0.00390379	0.00883281	0.0118046	0.00720063	0.0110387	0.00419695	0.00305918	0.00320026	0.00285833	0.00579558	0.00410777	0.00696582	0.00525104	0.00552588	0.00414	0.00670119	0.00654714	0.00919214	0.00598674	0.00515791	0.00438208	0.0062708	0.00622347	0.00726304	0.00918096
DAG	DAG30:1(14:0/16:1)	0.0143497	0.0158938	0.0163945	0.0206437	0.0147115	0.0106071	0.0249704	0.0205113	0.0214217	0.0222627	0.0504996	0.0510542	0.0277336	0.017999	0.0204432	0.0244129	0.031757	0.0167931	0.0210722	0.0301722	0.020028	0.0211327	0.0236082	0.0233439	0.0458938	0.0571377	0.0574287	0.0721186	0.0297254	0.0270047	0.0271499	0.0180259	0.044099	0.0332172	0.0404413	0.0369048	0.0552608	0.042601	0.0614579	0.0538175	0.0447451	0.0369182	0.0322542	0.025681	0.0477037	0.0673962	0.0459273	0.0536484
DAG	DAG32:0(16:0/16:0)	0.522011	0.704519	0.495956	0.77158	0.277807	0.211835	0.353379	0.496892	0.614418	0.518645	1.02371	1.21141	0.662377	0.437521	0.588545	0.664755	1.45875	0.465601	0.448583	1.96136	0.676842	0.512597	0.57325	0.693327	1.27665	1.64491	1.59983	2.82308	0.793195	0.816843	1.34175	0.426135	0.878984	0.630143	0.928263	0.887612	2.8525	2.03374	3.4709	2.91969	1.18297	0.962319	0.730753	0.646399	1.18531	1.46117	1.15508	1.45067
DAG	DAG32:1(14:0/18:1)	0.0341391	0.0443567	0.0401554	0.0514606	0.0308634	0.0244024	0.0361788	0.0612784	0.0798298	0.067966	0.129544	0.156269	0.0949039	0.0528303	0.0741566	0.0840627	0.103907	0.0485646	0.0535153	0.100097	0.0635994	0.0558558	0.0661108	0.0714239	0.159407	0.197175	0.138072	0.234511	0.0914867	0.0963412	0.104184	0.0481315	0.101132	0.0773758	0.124151	0.100287	0.187674	0.129041	0.204687	0.170914	0.13662	0.114609	0.0804061	0.0747322	0.125241	0.168077	0.139697	0.170191
DAG	DAG32:1(16:1/16:0)	0.17006	0.249615	0.177507	0.308395	0.108434	0.0897217	0.177169	0.179329	0.17575	0.170503	0.402809	0.430543	0.19988	0.144811	0.155822	0.195547	0.389102	0.181875	0.183627	0.605802	0.230459	0.176528	0.202373	0.292651	0.495098	0.579259	0.725576	0.849118	0.406993	0.405264	0.492851	0.201711	0.489501	0.329488	0.418385	0.458236	1.05596	0.796613	1.35307	1.10564	0.433838	0.432812	0.326887	0.276475	0.55704	0.672662	0.45024	0.545369
DAG	DAG32:2(16:1/16:1)	0.0676709	0.0973572	0.0837104	0.131112	0.0603557	0.0534374	0.136947	0.0949024	0.0849958	0.0917273	0.24426	0.251649	0.0854705	0.0742332	0.0785756	0.0887655	0.143096	0.0779598	0.0996774	0.178488	0.102431	0.0960302	0.0917788	0.127117	0.217254	0.237164	0.332461	0.272821	0.188788	0.155613	0.164002	0.0993121	0.283976	0.211312	0.211302	0.225003	0.330624	0.281918	0.409372	0.372712	0.219304	0.227495	0.181372	0.153099	0.276508	0.382279	0.214243	0.23436
DAG	DAG32:2(18:2/14:0)	0.0444679	0.0503406	0.0603277	0.0672948	0.0513363	0.0326597	0.0574249	0.106623	0.146464	0.142675	0.213723	0.273202	0.15984	0.0925161	0.139762	0.141707	0.154003	0.0602603	0.0763579	0.128965	0.104643	0.0961424	0.105801	0.0825548	0.189702	0.248622	0.151793	0.267243	0.112395	0.110485	0.134865	0.0536574	0.115141	0.0956238	0.141729	0.101739	0.165741	0.153186	0.195138	0.194228	0.233352	0.175293	0.125414	0.10133	0.17066	0.217039	0.185083	0.209954
DAG	DAG34:0(16:0/18:0)	0.110576	0.167202	0.124811	0.171068	0.0915274	0.0936824	0.0903752	0.158964	0.154065	0.131258	0.24131	0.257823	0.170834	0.116378	0.143175	0.164736	0.267957	0.143099	0.11704	0.353316	0.164134	0.166597	0.177141	0.223972	0.342344	0.359168	0.314119	0.532526	0.237265	0.287905	0.373657	0.200072	0.240759	0.169997	0.291202	0.279299	0.652381	0.452013	0.726176	0.510435	0.286769	0.252984	0.196457	0.212001	0.312104	0.305193	0.31842	0.381452
DAG	DAG34:1(16:0/18:1)	1.07645	1.63794	1.08027	1.58287	0.662608	0.482746	0.654903	1.295	1.56707	1.24687	2.4605	2.83019	1.73086	1.09539	1.48948	1.54391	2.64166	1.08043	1.3273	3.80528	1.67882	1.25336	1.29116	1.73934	3.22861	3.82922	3.06802	5.17286	2.60092	2.58799	3.60309	1.21111	2.17879	1.64876	2.35782	2.01716	6.03874	4.35756	7.31808	6.12689	2.75286	2.55211	1.65685	1.49648	2.9038	3.75685	2.73642	3.31081
DAG	DAG34:1(16:1/18:0)	0.0337049	0.0486309	0.0304096	0.049907	0.0207814	0.0196698	0.026318	0.033844	0.0311948	0.0272933	0.0576263	0.0643631	0.0337983	0.0254692	0.0349224	0.0353054	0.0625165	0.0317715	0.0321702	0.098124	0.0414781	0.0314003	0.0345405	0.0502055	0.0758511	0.0867445	0.0882024	0.128314	0.0654964	0.0661787	0.0828101	0.0374232	0.0705812	0.0532429	0.0705977	0.0603655	0.19954	0.123121	0.211596	0.174245	0.0641695	0.0649925	0.04688	0.0431407	0.0678223	0.0958751	0.0686198	0.077042
DAG	DAG34:2(16:0/18:2)	1.0133	1.35199	1.16763	1.70205	0.731193	0.493387	0.655435	1.49047	1.9148	1.62885	2.73213	3.49364	1.89635	1.27025	1.80197	1.76029	3.2131	1.16426	1.3328	3.70591	2.28543	1.46655	1.47657	1.7803	3.15574	3.42979	2.85848	4.15049	2.56545	2.91469	4.23898	1.15059	1.72445	1.48032	2.16486	1.90883	4.27169	4.02765	5.93088	5.28787	3.35807	2.59275	1.87906	1.80371	2.99117	3.18265	2.82845	3.1941
DAG	DAG34:2(16:1/18:1)	0.150675	0.235716	0.197226	0.276098	0.130484	0.128256	0.197741	0.268664	0.269368	0.245105	0.549404	0.602302	0.263043	0.212046	0.244386	0.247035	0.384594	0.190944	0.273637	0.463343	0.300222	0.274911	0.258065	0.328595	0.637591	0.613673	0.655752	0.70088	0.45343	0.41875	0.509221	0.221261	0.487889	0.417054	0.533562	0.502589	0.745639	0.660491	1.02051	0.834248	0.56608	0.5325	0.421212	0.38555	0.647372	0.790201	0.546647	0.591666
DAG	DAG34:3(16:2/18:1)	0.00590217	0.00712341	0.00880144	0.0108399	0.00634398	0.00614284	0.00748405	0.0122337	0.0123398	0.0144853	0.023066	0.0284664	0.0146467	0.0101817	0.0113534	0.012967	0.0162056	0.00725491	0.00966798	0.0143544	0.0150503	0.0112383	0.0120811	0.0104355	0.0191693	0.0196098	0.0172322	0.0207701	0.0148245	0.015591	0.0176218	0.00933679	0.0146611	0.0129944	0.0156518	0.013928	0.019491	0.019811	0.0247565	0.0234272	0.0221991	0.0197292	0.0133184	0.0144367	0.0195021	0.0222159	0.0195127	0.0187214
DAG	DAG34:3(18:2/16:1)	0.140578	0.18338	0.207464	0.270512	0.142419	0.127987	0.223846	0.293425	0.298357	0.309575	0.603351	0.723044	0.273541	0.240384	0.295512	0.275114	0.436101	0.178904	0.283168	0.418053	0.35679	0.280549	0.287496	0.284342	0.491903	0.518699	0.523913	0.561719	0.422434	0.348623	0.465296	0.161849	0.371828	0.378188	0.429406	0.333967	0.514871	0.522241	0.712565	0.663637	0.611995	0.525515	0.407187	0.390407	0.542358	0.652179	0.451071	0.52802
DAG	DAG36:1(18:1/18:0)	0.273547	0.42508	0.290041	0.363889	0.197698	0.161251	0.175076	0.398913	0.443078	0.338687	0.682166	0.80127	0.514843	0.313956	0.440914	0.440646	0.709597	0.317687	0.402829	0.948297	0.511443	0.431987	0.433027	0.55218	0.939604	1.0482	0.743166	1.31479	0.765818	0.767965	1.03838	0.386235	0.595008	0.492099	0.722984	0.56396	1.71871	1.2167	1.93801	1.47075	0.829565	0.794283	0.518823	0.489461	0.790266	0.97888	0.793773	0.929369
DAG	DAG36:2(18:1/18:1)	0.818646	1.18896	0.984584	1.09537	0.63195	0.58086	0.592549	1.29351	1.41063	1.16726	2.3024	2.71576	1.53181	1.13189	1.48542	1.30207	2.13448	0.922227	1.45307	2.41117	1.69819	1.3779	1.35624	1.58322	2.71441	2.80327	2.25134	3.06819	2.19847	1.97002	2.68439	0.987938	1.75815	1.59718	2.25386	1.68653	3.2991	3.00195	4.44663	3.6919	2.66287	2.33067	1.63156	1.66064	2.35881	2.80285	2.35944	2.42927
DAG	DAG36:2(18:2/18:0)	0.248117	0.33912	0.231526	0.321788	0.170916	0.109257	0.129676	0.28262	0.383683	0.304437	0.456949	0.6138	0.435012	0.251827	0.397333	0.394828	0.671509	0.238195	0.261585	0.801923	0.455863	0.304295	0.322235	0.379496	0.545728	0.693919	0.440225	0.850618	0.527744	0.630246	0.924854	0.276786	0.37367	0.315111	0.431128	0.333631	1.11452	0.82869	1.21924	1.06822	0.610261	0.535086	0.312862	0.308915	0.477364	0.57143	0.509681	0.575363
DAG	DAG36:3(18:2/18:1)	0.417395	0.612164	0.610605	0.688821	0.354554	0.335928	0.34359	0.75303	0.87987	0.734602	1.344	1.71642	0.896375	0.699844	0.904823	0.752241	1.43091	0.593721	0.734713	1.38932	1.15783	0.832686	0.806163	0.974306	1.39316	1.30086	1.12575	1.49005	1.21694	1.21263	1.83182	0.516605	0.890805	0.870525	1.12682	0.934347	1.54218	1.75783	2.34803	2.05058	1.83738	1.30796	1.00589	1.0919	1.31394	1.29569	1.33101	1.30497
DAG	DAG36:4(18:2/18:2)	0.253642	0.322055	0.376245	0.407062	0.235695	0.204954	0.225832	0.500042	0.621296	0.592463	0.840562	1.21902	0.57141	0.482565	0.632736	0.508283	0.951474	0.355807	0.413893	0.847085	0.817235	0.543848	0.521755	0.554924	0.659279	0.702801	0.575718	0.826462	0.653885	0.655507	1.04839	0.235819	0.452542	0.524725	0.55827	0.427476	0.87591	0.957886	1.23202	1.19627	1.28417	0.823355	0.627667	0.69331	0.767212	0.684952	0.737872	0.703994
DAG	DAG38:4(18:0/20:4)	0.0309567	0.0325791	0.0399286	0.0337032	0.0293893	0.0252078	0.0290138	0.0462607	0.0505762	0.044026	0.0598105	0.050019	0.0535872	0.0447291	0.0480723	0.0405964	0.0621378	0.037213	0.0478643	0.0550934	0.0767541	0.0842691	0.0670218	0.0637713	0.0785192	0.0888209	0.105864	0.0830812	0.0674216	0.0710142	0.0760411	0.185286	0.0639032	0.044119	0.0738759	0.0688194	0.0742809	0.0634569	0.0746521	0.0790233	0.0588799	0.0603207	0.0356453	0.0561849	0.0556784	0.0644811	0.0635249	0.0614896
DAG	DAG38:4(18:1/20:3)	0.00717486	0.0103534	0.0081219	0.0129117	0.00500663	0.00597452	0.00450458	0.0078753	0.0116819	0.009776	0.0185064	0.0182996	0.00872438	0.00901549	0.0118567	0.00874839	0.021676	0.0101005	0.0123574	0.0221199	0.0169865	0.0122091	0.00958599	0.015344	0.0225898	0.0191487	0.0218535	0.0202317	0.0187905	0.015163	0.0221461	0.00846028	0.0165805	0.0105851	0.0164305	0.0142255	0.0240321	0.0246859	0.0355903	0.0299365	0.0215923	0.014468	0.0112694	0.0140972	0.0164568	0.016229	0.014707	0.0178395
DAG	DAG38:5(16:1/22:5)	0.0304069	0.0373914	0.0338467	0.0603767	0.011591	0.0105736	0.0167769	0.0178741	0.0218823	0.020372	0.0275869	0.029797	0.0165268	0.0165803	0.0228503	0.012967	0.0624473	0.0330855	0.027677	0.0791867	0.0841414	0.0232611	0.0206375	0.0425142	0.030934	0.0322214	0.0738365	0.0611567	0.0711948	0.0700272	0.0838033	0.0459976	0.0488196	0.0366929	0.0305255	0.0423417	0.101355	0.10896	0.121701	0.117059	0.0418833	0.0265776	0.0233166	0.0311154	0.0281658	0.0226883	0.030787	0.0298628
DAG	DAG38:6(16:0/22:6)	0.0715477	0.0986241	0.0906993	0.152348	0.0241423	0.0254767	0.0363557	0.033148	0.0490297	0.04581	0.0536414	0.0615536	0.0263148	0.0332239	0.0459523	0.0248629	0.142064	0.0743008	0.0669281	0.180525	0.221493	0.0509273	0.0413141	0.110227	0.0617556	0.0670965	0.165765	0.12766	0.191137	0.170447	0.213702	0.110287	0.148762	0.104629	0.0795714	0.121886	0.277848	0.293062	0.284026	0.303718	0.0836803	0.0502067	0.0546519	0.0681421	0.0572373	0.0507739	0.0621882	0.0640708
DAG	DAG38:6(18:1/20:5)	0.00552618	0.00782021	0.00649739	0.0090269	0.00504098	0.00359181	0.00496578	0.00457833	0.00490284	0.00503067	0.00850574	0.0076156	0.00322707	0.00444477	0.00546126	0.00463375	0.0174787	0.00650451	0.00640006	0.0161047	0.0106265	0.00720582	0.00701144	0.0110534	0.0118401	0.00649818	0.0156916	0.0106159	0.0144778	0.0104597	0.0155614	0.00895589	0.0117062	0.00991404	0.00975176	0.0105758	0.0219759	0.0222098	0.0307635	0.0244869	0.0109261	0.010114	0.00660638	0.00937568	0.0108384	0.00870508	0.00773259	0.00712285
DAG	DAG40:5(18:0/22:5)	0.0127876	0.0428691	0.0167346	0.0167958	0.0126543	0.012621	0.0143293	0.0123068	0.0149723	0.0151273	0.0136399	0.0251762	0.0118098	0.0128925	0.0159523	0.0162527	0.0204715	0.0136971	0.0137191	0.018683	0.0226353	0.0141506	0.0282028	0.0194408	0.0141326	0.0209939	0.0172322	0.0459637	0.0180201	0.0175976	0.0167019	0.0151295	0.0116674	0.019354	0.0189709	0.020817	0.044252	0.0185726	0.0207984	0.0213077	0.0182537	0.0183686	0.0128944	0.0152183	0.0144995	0.0163074	0.0140565	0.0111085
DAG	DAG40:6(18:0/22:6)	0.0564163	0.262089	0.10003	0.082537	0.0706094	0.0763624	0.070442	0.0659667	0.0869371	0.077492	0.072301	0.140261	0.0643333	0.0726892	0.081917	0.0853075	0.104389	0.0598225	0.0633197	0.0861248	0.13273	0.0822902	0.157454	0.102189	0.0773918	0.118236	0.0837246	0.260089	0.0892919	0.0784478	0.0807866	0.074046	0.0824793	0.0958208	0.0949777	0.116971	0.258999	0.0913158	0.0897912	0.098363	0.0970784	0.125903	0.0714324	0.0872669	0.0851856	0.0833491	0.0772921	0.059072
DAG	DAG40:6(18:1/22:5)	0.00428192	0.00633192	0.0057038	0.00765804	0.00356626	0.00365888	0.00436241	0.00516436	0.00605461	0.006172	0.0118779	0.0115711	0.00592234	0.00602077	0.0070779	0.0050489	0.0103219	0.00572266	0.0067746	0.012126	0.00940143	0.00627246	0.0054267	0.00873477	0.010712	0.00838228	0.0123239	0.012539	0.0110894	0.00917689	0.0114412	0.007393	0.00779118	0.00568791	0.00823606	0.00871413	0.014565	0.0159417	0.0164931	0.0171445	0.0114465	0.00766446	0.0070658	0.00937568	0.0069239	0.00705089	0.00921451	0.00911565
TAG	TAG	805.847	255.361	974.811	274.698	224.574	938.234	400.749	296.52	479.801	495.333	401.693	384.798	888.911	650.255	726.004	621.662	617.602	514.023	647.616	364.512	716.538	686.13	605.576	997.105	713.023	690.079	675.121	971.315	601.082	675.575	779.753	279.912	826.16	782.06	647.93	763.345	630.294	960.177	768.135	648.472	665.572	697.545	514.477	917.664	868.934	771.564	574.776	662.841
TAG	TAG44:1(14:0)	0.150249	0.121584	0.198608	0.0769808	0.0625018	0.0981566	0.175396	0.0476841	0.0702691	0.153954	0.127416	0.0760564	0.0761582	0.141078	0.109233	0.120881	0.0726384	0.0666748	0.0742954	0.0975949	0.119607	0.0779409	0.120606	0.204355	0.118003	0.145557	0.104306	0.102325	0.0677307	0.146552	0.111228	0.138327	0.0886198	0.119995	0.17927	0.157052	0.131728	0.0985926	0.0984141	0.118536	0.133329	0.422285	0.125698	0.126465	0.138653	0.103425	0.114914	0.101109
TAG	TAG44:1(16:0)	0.121396	0.0270041	0.268643	0.0568895	0.0659926	0.169582	0.144199	0.0448817	0.112408	0.123156	0.118941	0.0943128	0.0979147	0.16339	0.114009	0.0863216	0.0957618	0.0485004	0.155046	0.130114	0.128812	0.189964	0.147407	0.190391	0.160544	0.177376	0.0869018	0.136454	0.118561	0.122776	0.126619	0.058803	0.149042	0.134121	0.110964	0.16031	0.0977383	0.171568	0.230882	0.155556	0.133329	0.267255	0.125672	0.148182	0.129983	0.179917	0.100069	0.108087
TAG	TAG46:1(14:1)	0.242756	0.09457	0.216151	0.0937082	0.100734	0.165057	0.202652	0.0757258	0.129977	0.153942	0.195394	0.133856	0.212184	0.185646	0.128263	0.12522	0.132081	0.112174	0.0742761	0.156153	0.165567	0.121771	0.12953	0.190419	0.165262	0.163732	0.125998	0.166273	0.118541	0.126709	0.115096	0.121051	0.197389	0.112932	0.149394	0.176673	0.0977383	0.142358	0.174096	0.0926086	0.114928	0.304654	0.19938	0.144561	0.194974	0.256356	0.163074	0.125536
TAG	TAG46:1(16:0)	0.994122	0.388404	1.23262	0.471895	0.385554	1.12884	1.09135	0.361865	0.569109	0.739017	0.913325	0.456411	1.11531	0.750037	0.722169	0.759897	0.739741	0.448712	0.785108	0.523745	0.616446	0.828135	0.929107	1.06831	1.308	1.1734	0.977729	1.13852	0.741794	0.871328	0.817354	0.539551	0.950815	1.02361	1.22936	0.994617	0.93499	0.883479	1.25663	0.952048	0.919551	1.55558	0.966623	0.939653	1.20014	1.16939	0.778387	0.889213
TAG	TAG46:1(16:1)	0.647275	0.266789	0.765267	0.428369	0.316071	0.673708	0.822362	0.317	0.368905	0.446503	0.730638	0.395544	0.723566	0.712888	0.731705	0.578614	0.439191	0.33955	0.455543	0.380602	0.542841	0.628394	0.491321	0.775668	0.769658	0.777739	0.690912	0.631103	0.616515	0.637669	0.644664	0.356221	0.761477	0.649439	0.845153	0.651087	0.747954	0.606013	0.772121	0.714953	0.593084	1.80677	0.671898	0.668594	1.08753	0.890532	0.663462	0.516088
TAG	TAG46:2(16:0)	0.225382	0.0844374	0.29211	0.137214	0.0590318	0.334612	0.202676	0.0841584	0.133487	0.242501	0.276129	0.112588	0.348179	0.334165	0.218552	0.228847	0.198141	0.169788	0.261706	0.185421	0.317429	0.219193	0.209921	0.213635	0.231361	0.218268	0.22595	0.204624	0.121935	0.257411	0.168833	0.124527	0.290046	0.229434	0.350012	0.251921	0.301718	0.310312	0.276303	0.322269	0.312646	0.41696	0.177715	0.321638	0.22964	0.296821	0.103772	0.247588
TAG	TAG46:2(16:1)	0.392988	0.182392	0.543261	0.341368	0.211888	0.383684	0.569054	0.210363	0.267016	0.361835	0.547975	0.307311	0.408047	0.508684	0.342083	0.341075	0.307089	0.212222	0.303744	0.250488	0.423234	0.365327	0.339465	0.608492	0.458019	0.404745	0.417131	0.396532	0.396343	0.285155	0.402927	0.179843	0.414962	0.345892	0.495154	0.369719	0.480187	0.376036	0.518552	0.38156	0.441368	1.14393	0.437771	0.458979	0.493856	0.607176	0.270571	0.299905
TAG	TAG46:2(18:2)	0.27161	0.0540184	0.403104	0.080314	0.0659818	0.236469	0.144199	0.0841502	0.281055	0.277121	0.314348	0.118658	0.233925	0.245052	0.175788	0.177033	0.20146	0.166741	0.138908	0.120374	0.276023	0.199726	0.236735	0.320501	0.240824	0.141	0.217267	0.238767	0.196454	0.217832	0.161143	0.0761007	0.2135	0.19413	0.260357	0.242134	0.233738	0.317606	0.253581	0.214857	0.308039	0.240522	0.238405	0.271048	0.22097	0.242876	0.15568	0.223172
TAG	TAG48:0(16:0)	8.99503	3.8892	10.7236	4.29419	3.79873	10.1425	6.6524	3.74101	5.99794	5.34256	5.59784	5.37545	11.5391	8.02669	8.85647	9.21224	7.04073	7.2527	8.51267	6.39954	7.07725	9.17506	9.10586	10.6861	10.2298	12.2432	10.3043	13.4182	11.7326	10.5145	10.875	6.49337	13.1807	12.1847	12.3324	14.1971	13.6926	13.7792	12.13	9.87511	9.7017	12.4137	8.31973	9.25719	11.5568	11.5277	10.3981	11.4427
TAG	TAG48:1(16:0)	6.82826	2.64441	10.02	3.82429	2.64048	8.83853	9.21604	2.44356	3.70737	4.17203	5.8976	4.16028	8.04726	5.95504	6.48575	6.01051	5.90758	4.76288	7.01828	4.88108	5.81772	6.35309	7.74981	8.9629	10.7264	10.6022	11.1151	11.1132	8.91758	9.47806	10.5874	4.72533	14.2588	11.9286	12.6487	14.4368	11.2796	11.4857	11.0934	8.91904	9.09783	12.7131	7.32591	10.3467	13.9418	12.3722	8.13896	10.4571
TAG	TAG48:1(16:1)	2.27903	0.875083	3.36725	1.33985	0.817215	2.70184	3.55416	0.770391	1.24487	1.45376	2.37785	1.4107	2.85517	1.93965	1.83668	1.98817	2.1901	1.33026	2.39322	1.47912	1.86233	2.23336	2.55642	3.35808	3.50234	3.05105	3.82759	3.91556	3.0007	2.95167	3.42649	1.62205	4.48606	3.81927	3.74775	4.49287	3.92798	3.99994	3.11735	2.78382	3.12908	4.74755	2.45391	3.79824	4.88963	4.28315	2.83951	3.54512
TAG	TAG48:1(18:0)	0.0701322	0.0164588	0.0999678	0.0162736	0.0227975	0.124765	0.133559	0.0211738	0.0735564	0.0567627	0.0846906	0.0287366	0.103648	0.0869666	0.0702125	0.113011	0.0773905	0.0501359	0.116739	0.0426583	0.0782796	0.067802	0.114982	0.180554	0.125937	0.107062	0.0575864	0.171568	0.126813	0.147779	0.132619	0.0554871	0.134882	0.126895	0.107513	0.129762	0.139402	0.218111	0.137976	0.104728	0.137321	0.245315	0.0954517	0.110331	0.0681502	0.107278	0.0891021	0.0648333
TAG	TAG48:1(18:1)	1.55149	0.532168	2.05854	0.591269	0.511171	1.81684	1.46271	0.495057	1.03513	1.32445	1.15128	0.919418	1.81864	1.60313	1.70737	1.41054	1.44326	1.04616	1.6447	0.989853	1.7346	1.50751	1.89722	2.29089	2.064	2.14872	1.74546	2.20417	1.75969	1.74543	2.12604	0.909209	2.38878	2.34968	2.56891	2.2424	2.21823	2.54329	1.89054	1.79057	1.78522	2.66957	1.01816	1.97792	2.53571	1.86047	1.82457	2.13517
TAG	TAG48:2(16:0)	2.74975	1.00024	3.72583	1.52766	1.28665	3.93127	3.34126	1.17834	1.6508	2.09092	2.63597	1.83187	3.59427	2.84975	3.09027	2.57492	2.87143	2.17533	2.70332	1.95267	2.85362	2.98149	2.55693	3.69812	3.45547	3.41129	3.99775	4.08217	3.49456	3.18123	3.81235	1.67382	3.93981	4.44034	3.50034	4.01438	3.73344	4.01846	4.15115	3.03839	3.73648	3.69396	3.40671	4.26988	4.1656	3.46585	2.58831	3.68916
TAG	TAG48:2(16:1)	1.73196	0.564377	2.55487	1.25139	0.756065	3.06163	3.34125	0.773866	0.918334	1.23658	2.02891	1.34318	1.86193	1.66363	1.33622	1.35565	1.74067	1.103	1.76958	1.36454	1.6786	1.59637	1.49904	2.81956	2.7561	2.69087	3.34799	2.99329	2.71191	2.5141	2.61852	1.46515	3.61186	3.49808	2.47567	3.70465	2.8147	2.86012	3.45991	2.47752	2.57759	4.20837	2.51958	3.26664	3.73051	3.88025	2.28447	2.82671
TAG	TAG48:2(18:1)	0.486571	0.209539	0.944186	0.29283	0.198977	1.05232	0.706731	0.264254	0.327391	0.578145	0.565546	0.43017	0.715033	0.720122	0.69636	0.588295	0.733273	0.418716	0.479107	0.353444	0.58331	0.483355	0.679246	1.00524	0.786267	0.90343	0.703905	0.905156	0.66134	0.687517	0.718899	0.395644	0.935093	0.992297	0.946482	0.834262	0.726646	0.956031	0.900099	0.698503	0.714321	1.2248	0.688628	0.854781	0.971995	0.851379	0.643126	0.91198
TAG	TAG48:2(18:2)	1.44628	0.578341	1.88373	0.621562	0.623424	2.14036	1.40021	0.655244	1.08204	1.18839	1.19817	0.980304	1.99148	1.62126	1.94975	1.50486	1.70297	1.43661	1.44782	1.03719	1.62404	1.52729	1.44828	2.16575	1.60152	1.61218	1.99889	2.12847	1.87445	1.57029	1.49443	0.686931	1.93224	1.98879	1.64655	2.01957	1.54935	1.89619	2.14965	1.72737	1.78832	1.99887	1.57981	2.06273	1.93006	1.80828	1.79523	1.79918
TAG	TAG48:3(16:0)	0.183023	0.106165	0.29621	0.0635319	0.0928581	0.174715	0.2754	0.0889827	0.144277	0.163805	0.150184	0.0848572	0.235148	0.181001	0.199497	0.144941	0.157627	0.173608	0.146892	0.136159	0.125883	0.186847	0.195178	0.196131	0.235881	0.167445	0.221089	0.13892	0.168267	0.13426	0.248334	0.0565151	0.208296	0.245995	0.199462	0.289086	0.217154	0.238014	0.159513	0.168605	0.259737	0.166581	0.251141	0.329067	0.249921	0.180827	0.19333	0.239338
TAG	TAG48:3(16:1)	0.52226	0.18441	0.948823	0.331491	0.225499	0.996695	1.25753	0.19683	0.330163	0.379016	0.814756	0.47992	0.599835	0.708569	0.508143	0.464674	0.55853	0.42895	0.681961	0.440358	0.516158	0.584949	0.437201	0.747775	0.604204	0.537395	1.10546	0.730411	0.704378	0.683428	0.766816	0.478244	0.930666	1.02149	0.809568	0.962301	0.726646	0.733869	0.831737	0.595305	0.659398	1.10234	0.708874	0.983191	1.05992	0.843841	0.757565	0.829456
TAG	TAG48:3(18:1)	0.129443	0.050283	0.249904	0.0607805	0.0431163	0.170736	0.0995408	0.121348	0.141489	0.289068	0.17892	0.0965685	0.172755	0.277261	0.188194	0.191853	0.137058	0.153193	0.18185	0.104297	0.201432	0.162475	0.183479	0.167532	0.186223	0.0934601	0.185015	0.304712	0.242639	0.10171	0.182979	0.0826007	0.203843	0.275176	0.262034	0.152807	0.200442	0.245952	0.300033	0.154844	0.299704	0.289041	0.14177	0.325058	0.148114	0.146911	0.106531	0.235216
TAG	TAG48:3(18:2)	0.410694	0.164846	0.61093	0.209947	0.129329	0.611526	0.700112	0.191442	0.285774	0.478571	0.450512	0.310196	0.49906	0.616157	0.391439	0.336781	0.400904	0.364251	0.482611	0.272318	0.679835	0.381809	0.3318	0.457666	0.488324	0.404985	0.64069	0.555638	0.453944	0.398665	0.457468	0.291301	0.509633	0.671254	0.610118	0.565806	0.471894	0.690241	0.588673	0.378512	0.624421	0.548716	0.490143	0.758468	0.620226	0.550019	0.445855	0.63549
TAG	TAG48:4(18:2)	0.173865	0.0499912	0.151041	0.0319894	0.0523491	0.121211	0.132725	0.0595968	0.105137	0.1961	0.158058	0.0739282	0.141432	0.340498	0.114882	0.0897407	0.0937603	0.0824125	0.132525	0.0640324	0.136948	0.106877	0.0945271	0.15054	0.121966	0.0942717	0.123494	0.169792	0.115334	0.132744	0.128438	0.0640748	0.107286	0.13165	0.201722	0.186934	0.127486	0.133614	0.143922	0.0833119	0.252395	0.134088	0.140699	0.198545	0.175393	0.0951604	0.0498263	0.134665
TAG	TAG50:0(18:0)	1.58128	0.501577	1.21301	0.474718	0.547555	1.25801	0.748555	0.566909	0.852315	0.758523	0.757615	0.778174	1.76441	0.842896	1.09849	1.24824	1.03291	0.908518	1.06088	0.748149	0.946752	1.08406	0.921902	1.75747	1.12031	1.529	1.03525	1.97881	1.26978	1.21066	1.40537	0.830556	1.672	1.27682	1.35541	1.48287	1.93238	1.2567	1.22507	1.09672	0.987866	1.42035	0.839963	1.01706	1.4885	1.20791	1.13253	1.43409
TAG	TAG50:1(16:0)	26.98	9.06275	37.0249	12.0315	9.5841	32.5166	20.9117	8.60705	16.4644	14.8513	14.5938	15.7922	32.4786	20.3128	26.9189	23.0903	18.7223	17.2911	25.6494	17.047	21.3967	26.94	26.4935	35.0257	32.7904	31.819	32.4285	41.0946	36.0217	27.7731	33.503	16.2575	38.9101	34.7982	32.3666	39.5102	40.4344	36.272	37.1091	26.5313	27.8569	37.7693	20.4612	24.6226	36.617	34.8092	27.3341	34.6184
TAG	TAG50:1(16:1)	0.440897	0.193421	0.555399	0.244799	0.29385	0.689121	0.57886	0.179202	0.332932	0.358747	0.315574	0.302526	0.704309	0.319929	0.361339	0.385639	0.426998	0.317377	0.455172	0.326264	0.41062	0.453699	0.645007	0.871333	0.592083	0.851923	0.699726	0.926523	0.675489	0.518213	0.631432	0.337109	0.801788	0.769716	0.685929	0.983583	1.07166	0.596862	0.708165	0.485974	0.516449	1.04918	0.452428	0.370432	0.807468	0.855451	0.469817	0.761835
TAG	TAG50:1(18:0)	0.922996	0.299171	1.14927	0.326402	0.321399	1.19862	0.924978	0.293695	0.537818	0.450643	0.536783	0.605061	1.08525	0.611417	0.691419	0.739817	0.578819	0.584489	0.784444	0.505438	0.600405	0.896149	0.890054	1.53144	1.12308	1.20778	1.08291	1.52629	1.16675	1.07397	1.02556	0.589929	1.61995	1.20847	1.30327	1.31144	1.70386	1.25232	1.29012	0.949716	0.899159	1.32052	0.691756	0.722339	1.26463	1.31795	0.863184	1.21129
TAG	TAG50:1(18:1)	10.0787	4.12905	15.3377	4.85521	4.18748	13.3461	8.45027	3.45479	7.15808	6.62633	6.4974	6.21012	12.0663	7.91646	10.8265	9.16107	9.37813	8.02887	11.3212	7.5254	8.87851	10.6036	10.6193	15.1521	13.5494	13.1635	12.4368	14.7707	13.434	11.427	14.3297	6.68598	15.4102	13.5933	14.0579	16.6361	15.7863	15.3405	12.5612	11.7396	9.97375	14.4126	9.19842	10.9242	14.2484	13.4821	10.5657	13.0959
TAG	TAG50:2(16:0)	36.9175	12.9869	53.3161	15.9818	12.3689	48.4789	29.0531	12.3872	24.1388	25.2753	23.0156	22.4867	42.6871	28.9769	38.7735	36.179	33.6185	27.425	35.4268	23.6546	35.4331	37.7669	35.0978	48.5935	42.0745	33.879	43.1502	49.5838	44.602	37.0666	47.5036	17.4329	47.341	51.7509	40.694	51.1112	41.5115	54.1775	43.2399	38.7432	41.6138	42.4191	31.0066	46.6748	52.5762	44.2156	31.8783	42.3519
TAG	TAG50:2(16:1)	6.04814	2.75687	10.329	3.60189	2.03816	11.2012	8.14427	2.36679	3.70194	3.89453	5.26081	4.57689	7.32166	5.67525	5.51014	5.41615	6.31466	4.15123	6.6955	4.15858	6.67888	5.7788	5.65711	9.31995	8.47547	7.14584	9.60885	10.2289	8.24521	7.22937	8.52557	3.32097	10.2078	9.33733	8.50154	11.2119	8.83591	10.1225	9.93002	8.02715	7.45483	9.82701	7.62816	9.61383	11.1016	11.3107	6.77148	8.48802
TAG	TAG50:2(18:1)	7.81438	2.91597	11.7695	4.11995	2.51676	11.3026	8.9587	2.47004	4.52186	4.9951	6.92968	4.85846	9.47013	6.23483	7.08076	6.73044	7.89247	5.1807	8.62862	4.55397	8.23629	7.58142	6.68046	11.322	10.0397	9.55458	11.2569	11.2628	9.50929	8.21193	10.7885	3.82891	12.0614	12.3829	10.4177	12.0878	10.2874	11.1235	10.7653	9.25688	9.6913	10.7794	8.02588	11.576	13.2556	12.6533	8.12347	10.4652
TAG	TAG50:2(18:2)	14.143	5.29705	19.6378	4.87124	4.58094	17.049	8.91309	4.22263	7.76888	9.28381	8.62996	7.38103	16.0945	11.9857	15.1393	11.5606	11.6671	10.6288	11.4648	7.75683	12.7479	13.9824	12.8742	15.4427	13.9525	12.2424	15.4078	14.4744	16.6847	14.2071	15.8277	5.24183	16.034	17.8113	13.5702	17.6362	13.8504	19.9302	14.9251	12.3414	14.8851	12.5543	10.4281	17.2033	18.3659	13.7556	10.8468	13.8361
TAG	TAG50:3(16:0)	6.6991	2.11353	10.9171	3.79796	2.42096	10.5519	7.88367	2.73793	4.17219	5.50178	6.00516	4.76306	7.64506	7.08537	7.12409	5.58834	6.03995	4.32427	6.86761	4.19781	7.14155	6.62802	5.55721	8.74652	7.8618	5.84809	10.4093	8.44469	6.97742	6.14645	8.17112	3.09898	9.44981	10.5202	7.45391	8.94487	7.59452	8.79297	9.61778	7.50846	7.65898	8.50149	8.49358	10.6474	9.98671	7.93342	6.1176	7.88153
TAG	TAG50:3(16:1)	7.24301	2.44545	11.8147	4.272	2.56575	11.7575	9.80066	2.88305	4.43137	5.54743	6.97845	5.43163	7.2845	7.44512	6.61958	5.51909	7.42122	4.98449	7.24755	4.83616	7.29496	7.11471	5.84656	8.59299	8.95435	7.08966	11.7242	9.16811	8.35622	5.91101	8.8701	3.63757	10.0888	11.024	8.74851	9.89263	7.35706	9.86842	10.8981	7.99414	9.19583	10.0237	8.00825	11.3198	11.453	10.3012	6.15366	8.58963
TAG	TAG50:3(16:2)	0.108781	0.06241	0.366581	0.0813475	0.0437695	0.334665	0.141511	0.0492824	0.11832	0.211977	0.123286	0.145602	0.15103	0.222885	0.156703	0.108213	0.104367	0.117523	0.173995	0.0823559	0.183222	0.152601	0.162519	0.190859	0.222694	0.126523	0.206155	0.172902	0.178806	0.18588	0.101756	0.0485377	0.242982	0.262442	0.154888	0.272598	0.144168	0.229568	0.169684	0.171199	0.172449	0.159175	0.185078	0.191507	0.314884	0.164502	0.0600941	0.167599
TAG	TAG50:3(18:1)	2.69233	1.0752	4.23902	1.40529	0.905753	4.19334	2.63799	1.18278	1.83678	2.37748	2.2353	1.78281	3.34745	2.92484	2.79382	2.39378	2.80775	2.26412	2.97927	1.57381	3.59634	2.94898	2.40997	3.88781	3.15986	2.81531	3.41323	3.62175	2.76157	2.20164	3.55246	1.20515	3.41544	4.16153	3.23652	3.65261	3.00217	3.70169	3.71753	2.62042	3.23604	3.4772	2.38147	3.96069	3.49182	3.34321	2.33968	3.13416
TAG	TAG50:3(18:2)	6.74446	2.20714	10.4424	3.76712	2.52198	10.0721	7.0717	2.34913	4.04542	4.7843	5.13245	4.67689	6.95316	6.78821	6.64633	5.35461	6.15478	4.98796	6.28524	3.71537	7.46113	6.69813	5.48587	8.28183	7.46685	6.3977	9.25929	7.63931	7.31915	5.5475	7.48539	2.68403	8.41036	9.52533	6.62791	8.42068	5.90686	8.06794	8.79251	6.55811	7.95318	7.67571	6.45762	9.06233	8.13976	7.26401	5.42854	6.66222
TAG	TAG50:4(16:2)	0.159769	0.0500002	0.287421	0.104684	0.0593342	0.250798	0.139693	0.0737915	0.0876145	0.182569	0.114338	0.110883	0.191955	0.170255	0.225829	0.166046	0.155092	0.103913	0.125159	0.057921	0.167852	0.192435	0.209568	0.150553	0.143751	0.0532845	0.132984	0.202819	0.13182	0.0770801	0.146752	0.118993	0.158605	0.197481	0.164683	0.173892	0.127473	0.183722	0.0959477	0.152117	0.168237	0.190789	0.0937913	0.198532	0.185156	0.174486	0.0955039	0.169381
TAG	TAG50:4(18:2)	1.63516	0.523489	2.66496	0.735667	0.596922	2.57485	1.6171	0.772021	1.22661	1.68367	1.42602	1.29373	1.94977	1.7755	2.22671	1.61101	1.90082	1.43338	1.42463	1.07346	1.8111	1.73593	1.78339	2.15931	1.88615	1.28712	2.2988	2.08956	1.7548	1.4902	2.0088	0.814578	1.5721	2.34796	1.49029	1.9737	1.45067	2.34671	1.81502	1.50315	1.93504	1.77402	1.59898	2.64014	2.22649	1.55447	1.59484	1.90255
TAG	TAG51:0(17:0)	0.32419	0.161735	0.59434	0.139578	0.150063	0.447249	0.307362	0.204362	0.283301	0.304252	0.228686	0.221775	0.47988	0.462096	0.313016	0.255786	0.389542	0.272339	0.335012	0.250056	0.37106	0.444671	0.279404	0.658089	0.313598	0.414039	0.398967	0.424487	0.436635	0.415357	0.403574	0.237944	0.326545	0.548601	0.419895	0.443461	0.307683	0.496886	0.431741	0.311515	0.39962	0.701302	0.277113	0.316846	0.370239	0.467914	0.286574	0.325757
TAG	TAG51:2(15:0)	0.183226	0.0852833	0.243574	0.0697896	0.139612	0.334402	0.122247	0.0823156	0.201522	0.0879173	0.131158	0.138615	0.444526	0.239172	0.285297	0.175012	0.187543	0.186336	0.195066	0.0945163	0.189943	0.265102	0.176665	0.296797	0.222147	0.25415	0.227967	0.278269	0.226554	0.184118	0.224709	0.0732049	0.186595	0.215046	0.164658	0.265161	0.193425	0.217156	0.15191	0.134025	0.152462	0.469267	0.140712	0.245016	0.263089	0.115003	0.141206	0.186765
TAG	TAG51:2(17:0)	0.530984	0.197036	0.68205	0.171551	0.195469	0.689683	0.443555	0.173137	0.370898	0.415842	0.319516	0.261798	0.606143	0.531013	0.562619	0.484634	0.447259	0.426381	0.298181	0.265307	0.459425	0.62424	0.398574	0.529047	0.45305	0.442717	0.427422	0.617896	0.514897	0.436759	0.440255	0.201341	0.494513	0.478346	0.35403	0.373868	0.395633	0.567889	0.367768	0.449125	0.520518	0.74261	0.392254	0.392857	0.574893	0.380676	0.427793	0.286663
TAG	TAG51:2(17:1)	0.422865	0.15293	0.555389	0.151208	0.136114	0.547556	0.289884	0.147592	0.297872	0.263681	0.245516	0.234103	0.388957	0.348621	0.384323	0.385928	0.349863	0.250849	0.346011	0.240897	0.419629	0.363436	0.262995	0.486037	0.361532	0.340206	0.299239	0.382049	0.243027	0.29975	0.37607	0.196756	0.457174	0.403758	0.288176	0.278203	0.285713	0.417564	0.311806	0.398423	0.241826	0.654935	0.324035	0.354826	0.40922	0.416378	0.344711	0.330123
TAG	TAG51:3(15:0)	0.30072	0.0882393	0.404363	0.0901417	0.122155	0.376185	0.157149	0.130562	0.210248	0.189324	0.195047	0.123192	0.38391	0.393216	0.324879	0.215413	0.238032	0.254418	0.231907	0.0793021	0.318051	0.222323	0.246563	0.344117	0.287462	0.143473	0.308729	0.334886	0.247154	0.21838	0.307249	0.0548901	0.233241	0.368657	0.20996	0.19562	0.175819	0.334047	0.307825	0.20283	0.26817	0.371289	0.217452	0.232356	0.292321	0.154655	0.195194	0.247582
TAG	TAG51:3(17:1)	0.333607	0.188205	0.618719	0.244272	0.136135	0.572686	0.342274	0.158959	0.274522	0.294129	0.221957	0.317281	0.378849	0.482381	0.427922	0.44426	0.364286	0.318899	0.371787	0.240907	0.419642	0.410435	0.345146	0.421503	0.513973	0.340206	0.379945	0.405666	0.341876	0.282639	0.454028	0.132722	0.387185	0.504691	0.354042	0.34777	0.228584	0.530308	0.411772	0.311493	0.410127	0.562093	0.311281	0.616722	0.462817	0.341025	0.311469	0.286689
TAG	TAG52:0(18:0)	0.517814	0.363204	0.57855	0.270728	0.358131	0.611515	0.308557	0.404458	0.338478	0.452873	0.329104	0.441872	0.734209	0.508332	0.447922	0.490253	0.366642	0.517434	0.447642	0.367932	0.495184	0.666156	0.581681	0.682422	0.856635	0.743789	0.518889	0.811055	0.653522	0.488159	0.522835	0.52606	0.744533	0.475279	0.633585	0.421263	0.876999	0.472065	0.554479	0.529919	0.559501	0.666281	0.299751	0.345127	0.384177	0.617841	0.469529	0.569469
TAG	TAG52:1(16:1)	0.040175	0.047492	0.124952	0.0220946	0.0431163	0.0794118	0.0763282	0.0431564	0.0360733	0.0449693	0.0575027	0.0468271	0.0911574	0.0500705	0.0489175	0.0298373	0.0205589	0.0442522	0.0699469	0.0260654	0.0671397	0.0243716	0.0585558	0.110331	0.0993182	0.124606	0.0766971	0.0582483	0.05479	0.0488172	0.0435522	0.0652143	0.0930665	0.0583626	0.0508396	0.0702144	0.108571	0.0793299	0.0759626	0.0240834	0.0899161	0.171475	0.0364449	0.0561988	0.0971967	0.105479	0.0710084	0.0990382
TAG	TAG52:1(18:1)	3.40592	1.54228	3.82766	1.20167	1.34303	4.21321	2.27287	1.32394	2.51642	1.94316	2.27813	1.55389	4.27089	2.36452	3.26716	3.1419	2.09703	2.36258	3.10549	1.75567	2.38781	2.56308	2.40469	10.0728	2.79746	4.06552	2.83361	5.48472	4.53158	3.70195	3.6555	2.45207	4.35641	3.33129	4.48593	3.74181	4.89025	3.57814	3.55487	2.77344	2.94223	4.41905	2.10641	2.51215	3.83234	3.87648	3.16436	3.66441
TAG	TAG52:2(16:0)	22.7149	7.66989	32.2493	8.90709	7.46232	29.0623	12.8386	7.46837	14.4132	14.0725	13.992	10.0645	25.3095	18.0875	21.455	17.5056	17.5764	15.5099	20.0909	12.2994	23.7742	24.3516	16.8789	32.2013	25.8921	25.2692	21.6121	32.4889	24.8532	16.2162	25.4151	11.3886	25.585	19.3498	23.9341	27.2283	25.9627	27.7775	26.0825	20.2008	19.0512	25.1561	15.6527	20.869	25.7701	24.1593	19.1039	23.7176
TAG	TAG52:2(16:1)	0.894073	0.386803	1.44052	0.363447	0.384184	1.31779	0.889354	0.267376	0.566592	0.580235	0.643088	0.502801	1.16843	0.597377	0.709552	0.782714	0.699766	0.588253	0.676412	0.489235	0.609774	0.909315	0.77038	1.48045	1.06045	1.22349	1.12967	1.7378	1.08732	0.762871	0.966766	0.678692	1.42719	1.00292	1.04446	1.13944	1.38176	0.88413	1.02171	0.993257	0.603239	1.30833	0.692013	0.658011	1.27692	1.60895	0.782513	1.15471
TAG	TAG52:2(18:1)	34.4227	12.8915	47.4148	14.9911	10.614	46.87	18.2224	12.3122	21.4508	19.8755	22.1711	21.6243	40.5633	27.016	33.1651	28.2375	28.1314	22.8534	32.3307	17.8183	35.3258	31.9829	26.7638	55.3626	41.8346	34.3244	35.7994	43.0617	37.48	29.8312	38.5603	16.9109	38.7018	33.3416	36.3065	41.3282	37.1495	43.8611	38.4791	29.3458	30.9991	38.025	24.3347	32.7638	40.0517	39.0825	30.149	36.1227
TAG	TAG52:2(18:2)	3.74284	1.39901	4.51697	1.39411	1.52046	3.8403	2.48888	1.20721	2.41075	2.13805	2.0673	1.9451	4.39583	3.3008	4.11688	3.42382	3.05136	2.75079	3.05246	1.77209	2.97068	3.46968	3.3268	6.95285	3.65267	3.89601	2.99472	5.26183	4.5606	3.2632	3.61042	2.47578	4.0814	3.77424	4.01655	3.77516	4.44872	4.68931	4.33296	3.46288	3.28602	4.22324	2.49766	3.38455	3.65356	3.4768	3.23853	4.38784
TAG	TAG52:3(16:0)	35.4317	10.6462	54.2372	11.7419	10.8745	44.1922	18.1861	11.4098	22.4098	22.6935	18.5365	18.425	40.3091	29.7203	36.07	29.834	28.6356	26.7077	31.0502	16.9246	33.2591	33.3143	27.766	45.2159	31.7664	27.5034	30.9296	34.1723	33.6232	27.3979	32.0637	10.966	34.6714	37.1539	30.1078	31.334	23.4266	41.7282	35.8406	28.363	30.0118	31.2329	20.4656	37.0525	40.729	26.7327	26.0264	30.1003
TAG	TAG52:3(16:1)	4.93054	1.84615	8.25226	2.45188	1.53023	7.62211	3.78221	1.68377	2.74307	3.17871	3.49151	3.04262	5.60669	4.05321	5.00752	3.88421	4.25911	3.6432	5.59333	2.81885	5.19558	4.59829	3.86341	7.11334	5.65575	5.04682	5.45788	5.53019	4.77961	3.70256	5.04345	1.91659	5.71309	5.85784	5.39889	5.58771	4.39541	5.70586	5.72011	4.32778	4.36011	5.68552	3.86181	5.72496	7.40714	6.67621	4.04043	4.32706
TAG	TAG52:3(16:2)	0.0438225	0.021948	0.0727163	0.00813714	0.02605	0.038984	0.032564	0.0264714	0.0408602	0.0157613	0.0125453	0.0172385	0.0235484	0.0264744	0.0517311	0.0376575	0.0403706	0.0233932	0.0309024	0.0170582	0.0618154	0.0358931	0.0459926	0.0481327	0.0487562	0.0305791	0.0265804	0.0263974	0.0614585	0.0359352	0.0727262	0.0213475	0.0391736	0.0327401	0.0499034	0.0608117	0.0368895	0.0817901	0.0447467	0.0337812	0.00979892	0.0384858	0.0238626	0.0472932	0.0545314	0.0406788	0.0503562	0.0567134
TAG	TAG52:3(18:1)	41.384	13.6172	60.9419	14.6273	13.2773	52.2669	21.8529	12.8073	26.1048	25.9389	23.4773	20.7985	47.7023	34.4303	41.4149	30.9502	32.0366	30.6064	34.3954	20.8928	43.9434	38.4703	32.063	59.5256	39.2819	34.259	37.7337	41.7271	36.4717	29.7341	37.2329	13.9796	43.8224	45.2397	35.2413	44.9421	32.5658	48.2878	41.6586	35.2953	34.3351	37.3695	28.5939	46.1146	44.7572	38.2702	27.0957	35.4416
TAG	TAG52:3(18:2)	29.8195	11.1987	43.3948	11.9068	10.1126	38.7554	14.4402	10.5276	18.1663	20.3143	17.8707	16.0082	34.3647	23.9081	32.1743	24.7294	22.9959	23.5367	26.0305	14.1738	31.5941	29.118	23.3526	39.8778	28.5981	25.0127	28.7881	33.0204	27.7572	24.2285	27.0099	10.7398	29.2713	36.017	26.3087	32.5948	24.1694	38.9115	30.382	27.4714	25.6056	25.8105	19.8478	34.2923	29.3585	24.6489	19.244	27.3745
TAG	TAG52:4(16:0)	15.0503	4.80561	22.0711	5.69362	4.82406	18.22	8.08901	5.61993	9.36596	11.5729	9.42396	8.49556	16.9522	15.5422	16.4718	12.5874	14.988	11.3416	11.9014	7.47153	14.4139	14.7386	11.8262	18.0146	13.6389	10.01	14.0873	14.7212	11.7563	12.5897	13.5386	5.3819	13.0293	17.2215	10.6873	14.016	9.71498	18.5874	12.821	12.8838	15.8326	13.0266	10.1739	18.3297	16.5015	9.60841	11.2013	11.3156
TAG	TAG52:4(16:1)	7.24089	2.4234	11.2542	3.26556	1.92333	8.92426	4.75701	2.52045	4.0653	4.83808	4.96756	4.34636	7.65781	6.68856	7.16749	4.52788	7.18489	4.63342	6.7293	3.90958	6.51562	6.43927	5.26385	7.95328	7.27898	5.86992	7.95086	7.52808	5.35088	4.78321	6.23275	2.07768	6.47035	7.59257	5.56601	7.37321	4.45748	7.73337	6.43251	5.86778	6.23625	7.4622	5.42381	9.64819	8.34091	6.09895	5.03791	5.34283
TAG	TAG52:4(16:2)	0.206738	0.0558849	0.267982	0.0668753	0.0383905	0.288431	0.132735	0.0624498	0.125569	0.155519	0.131168	0.110892	0.227295	0.235098	0.24562	0.094237	0.18394	0.128994	0.169344	0.0762374	0.17669	0.235137	0.119158	0.176362	0.152467	0.151688	0.147219	0.216956	0.144165	0.184144	0.105489	0.027445	0.233254	0.197495	0.127619	0.126066	0.140661	0.212948	0.143922	0.152128	0.162985	0.226898	0.162011	0.219658	0.165629	0.158616	0.0955162	0.138992
TAG	TAG52:4(18:1)	8.65989	2.87925	12.745	3.70173	2.36314	11.0853	5.8153	3.02285	4.85675	6.30543	5.53931	5.16574	9.3197	6.92369	7.72613	6.23311	8.38233	5.16377	7.76743	4.40667	8.55644	7.43983	6.61576	8.55551	7.37045	6.4069	8.9387	8.31578	6.07995	5.42983	7.07659	2.58568	7.25875	8.39134	6.03943	8.49479	5.60918	9.10715	7.31599	7.07032	8.02407	8.05524	6.65613	10.5818	9.99736	7.41551	6.07204	6.60254
TAG	TAG52:4(18:2)	28.0198	10.2994	39.8608	10.7825	9.90647	35.8648	16.2533	10.6609	18.0205	19.3993	17.1294	16.7852	31.7847	28.9667	32.2638	24.1038	28.4372	23.3073	23.3958	15.0949	29.3421	28.993	25.8275	36.2199	24.9505	20.4182	27.1386	28.738	23.272	22.0362	25.1274	9.92173	24.5817	31.9635	20.1255	27.4201	16.8056	35.2438	24.362	23.6792	28.3588	26.0806	18.2806	34.6749	32.1733	19.756	18.385	21.4739
TAG	TAG52:4(18:3)	1.79964	0.744091	2.68931	0.886892	0.67719	2.64594	1.3237	0.681207	1.10979	1.22387	1.07287	1.03191	1.773	1.89305	2.24252	1.27892	1.81065	1.33306	1.74122	1.0643	1.92153	1.95828	1.36832	2.49481	1.60305	1.37321	1.94258	1.77354	1.47467	1.34031	1.71065	0.686442	1.97328	2.22068	1.29269	1.89548	1.22202	2.21723	1.811	1.62635	2.01915	1.5368	1.50091	2.72042	2.21674	1.46326	1.38301	1.68534
TAG	TAG52:5(16:0)	1.1841	0.49409	1.77829	0.569926	0.390939	1.81828	0.887131	0.527936	0.852768	1.11231	0.847548	0.754687	1.11129	1.40663	1.44219	0.79427	1.08204	0.781186	0.931351	0.753241	1.06897	1.08602	0.928657	1.68615	1.07595	0.610761	1.32037	0.97637	1.02567	0.813628	1.03191	0.494244	0.92364	1.19813	0.8069	1.30419	0.866027	1.2569	1.27928	0.840311	1.18309	1.03139	1.02761	1.35177	1.04261	0.793093	0.868021	0.994733
TAG	TAG52:5(16:1)	2.11917	0.641153	3.48831	0.936329	0.617835	3.1559	1.81268	0.78338	1.25872	1.87979	1.66818	1.53093	2.41453	2.09979	2.27427	1.52576	1.9982	1.54805	1.58661	1.0826	2.18659	2.00534	1.63544	2.198	1.79908	1.27891	2.42703	1.86785	1.6271	1.22469	1.53639	0.517131	1.66073	2.27775	1.3421	1.94327	1.48583	2.33422	1.94694	1.63357	2.30838	1.9545	1.74823	2.85984	2.30931	1.60602	1.55331	1.96772
TAG	TAG52:5(16:2)	0.117466	0.0970443	0.165642	0.0697896	0.0593443	0.208978	0.0419228	0.0397399	0.0847057	0.0980393	0.100889	0.0708419	0.156586	0.198627	0.225829	0.148087	0.126244	0.150494	0.121481	0.100628	0.154586	0.209508	0.110935	0.184956	0.05226	0.118854	0.123494	0.193381	0.115322	0.0556515	0.0550354	0.0915065	0.111974	0.144817	0.115268	0.113023	0.0879227	0.21296	0.139916	0.126755	0.110407	0.144376	0.140712	0.160501	0.131559	0.0991334	0.120424	0.169394
TAG	TAG52:5(18:2)	3.74024	1.36168	7.04481	2.05878	1.30549	5.81855	3.7895	1.62923	2.80657	3.56348	3.02021	2.63061	4.91996	4.26445	4.36625	3.15472	4.16591	3.15344	3.5303	2.29636	4.39082	4.19882	3.02434	4.80468	3.7288	2.42259	4.40287	3.47156	3.32424	2.78341	3.35256	1.33632	3.42407	4.58626	2.83242	3.8083	2.34741	4.87721	3.87788	3.14396	3.94891	3.46036	3.69263	5.49578	4.39453	2.88289	3.04846	2.97113
TAG	TAG52:5(18:3)	1.52239	0.455851	2.28981	0.721159	0.425842	1.91442	1.13162	0.476845	0.987099	1.34896	0.884538	0.788574	1.44467	1.48364	1.62048	1.1488	1.24437	1.13236	1.19272	0.817301	1.61229	1.42806	1.08895	1.90122	1.46797	0.869005	1.39161	1.35371	1.01332	0.826474	0.990608	0.498829	1.1429	1.75553	0.951007	1.41726	0.773674	1.74124	1.10338	1.07937	1.14106	1.13964	1.17688	1.85023	1.44695	1.0707	0.872157	1.23362
TAG	TAG52:6(16:1)	0.155061	0.0558765	0.277702	0.104675	0.0628317	0.317674	0.241004	0.0766356	0.116798	0.128468	0.124438	0.0862464	0.0959702	0.170267	0.170356	0.112182	0.147875	0.0931627	0.150924	0.0914975	0.194369	0.183854	0.115065	0.146257	0.187294	0.0860817	0.180504	0.136779	0.111195	0.098469	0.146766	0.0732049	0.205265	0.171162	0.102905	0.169535	0.136283	0.242186	0.211889	0.126777	0.210308	0.159877	0.157751	0.22811	0.170496	0.154655	0.120448	0.165068
TAG	TAG52:6(16:3)	0.0516918	0.00587635	0.0340843	0.00290471	0.0174461	0.0584987	0.00348897	0.0227011	0.017514	0.016898	0.0201694	0.0184729	0.0505079	0.0405331	0.00791653	0.0403872	0.0252444	0.0286605	0.0220878	0.0152423	0.0530084	0.0342102	0.0287477	0.073128	0.0261235	0.0204873	0.0569949	0.0188623	0.0247033	0	0.0137448	0.0457599	0.0279901	0.0394988	0.0246887	0.0217414	0.0043916	0.0375689	0.0359804	0.0579608	0.010522	0.0309266	0.0255837	0.0887098	0.0292172	0.0396393	0.0415405	0.0130316
TAG	TAG52:6(18:3)	0.211447	0.0882304	0.423846	0.139578	0.132638	0.371997	0.195593	0.110688	0.181064	0.196089	0.151348	0.08316	0.17174	0.279729	0.277345	0.206419	0.259673	0.179176	0.198776	0.0731906	0.25179	0.179595	0.184913	0.258071	0.213457	0.0942591	0.25645	0.136779	0.222464	0.167019	0.110071	0.128122	0.205265	0.201879	0.156432	0.234747	0.224179	0.192078	0.239857	0.148477	0.268186	0.123768	0.260112	0.401285	0.219226	0.158616	0.153666	0.125961
TAG	TAG53:2(16:0)	0.375895	0.170558	0.467708	0.151208	0.181489	0.367821	0.181615	0.201509	0.251147	0.287354	0.201777	0.237171	0.429342	0.348621	0.261477	0.278201	0.306581	0.250817	0.265038	0.189069	0.415229	0.384806	0.291756	0.40434	0.3746	0.26641	0.337212	0.495239	0.313058	0.436772	0.499913	0.219656	0.457146	0.395003	0.238811	0.430393	0.37804	0.413368	0.359792	0.282501	0.462719	0.433189	0.238763	0.430838	0.311775	0.27362	0.170275	0.382248
TAG	TAG53:2(17:0)	0.371173	0.15293	0.467723	0.13957	0.097724	0.472329	0.195572	0.147584	0.274522	0.260313	0.252226	0.197139	0.474804	0.352659	0.368454	0.282712	0.274097	0.372672	0.316568	0.146381	0.410843	0.329238	0.341053	0.369886	0.287488	0.348446	0.23274	0.34431	0.366604	0.363996	0.343984	0.187626	0.34986	0.373015	0.321128	0.347797	0.369231	0.321507	0.347811	0.25715	0.41538	0.433189	0.19614	0.354851	0.389781	0.289466	0.353022	0.264966
TAG	TAG53:2(19:0)	0.253722	0.0705757	0.204564	0.075599	0.0558467	0.167195	0.0488796	0.0539174	0.128495	0.0845193	0.137898	0.0739189	0.272756	0.194577	0.178296	0.215386	0.191157	0.179155	0.206142	0.137223	0.229713	0.260817	0.147906	0.22794	0.230851	0.22953	0.284962	0.306613	0.193608	0.321165	0.298112	0.137294	0.219245	0.276493	0.230524	0.312987	0.373662	0.28811	0.263844	0.184694	0.247111	0.330043	0.132154	0.152048	0.175378	0.297413	0.141194	0.234551
TAG	TAG53:2(19:1)	0.291331	0.129408	0.365368	0.0843227	0.0802778	0.351118	0.185094	0.122047	0.189834	0.192692	0.171518	0.160175	0.338403	0.206726	0.257519	0.255773	0.18394	0.168415	0.287126	0.167734	0.198769	0.196655	0.308163	0.378506	0.30053	0.323814	0.185234	0.358475	0.292433	0.175549	0.229318	0.155595	0.326545	0.364273	0.234649	0.273886	0.215409	0.275583	0.31983	0.181108	0.231367	0.412597	0.23875	0.295694	0.233842	0.241904	0.182722	0.251909
TAG	TAG53:3(16:0)	0.277206	0.0911596	0.219209	0.10177	0.108196	0.275853	0.139703	0.127718	0.204422	0.121693	0.141258	0.10471	0.277833	0.23511	0.281315	0.188474	0.18395	0.161245	0.173011	0.0762374	0.260616	0.252274	0.201346	0.215075	0.278785	0.188555	0.161482	0.264133	0.185353	0.19699	0.35773	0.0640615	0.242589	0.272095	0.218185	0.260831	0.180237	0.229646	0.167921	0.213707	0.14721	0.201123	0.179075	0.202753	0.297188	0.214137	0.224275	0.156376
TAG	TAG53:3(17:0)	0.577954	0.249974	0.764878	0.189007	0.202455	0.572636	0.167637	0.184488	0.365046	0.361761	0.242156	0.24948	0.57585	0.591818	0.610164	0.587837	0.45808	0.447936	0.566908	0.234823	0.644955	0.51735	0.373918	0.696828	0.540149	0.352528	0.413215	0.466924	0.333634	0.44105	0.398992	0.128122	0.494471	0.561741	0.341703	0.452121	0.320924	0.492702	0.459758	0.340462	0.299703	0.587914	0.319813	0.494227	0.53103	0.384638	0.369643	0.356172
TAG	TAG53:3(17:1)	0.300734	0.164691	0.487162	0.157017	0.097724	0.509961	0.139693	0.198674	0.207339	0.273864	0.201797	0.286453	0.399034	0.308076	0.340735	0.233318	0.216401	0.268759	0.283459	0.167734	0.335703	0.427585	0.279404	0.537667	0.313624	0.250042	0.313459	0.36787	0.28015	0.158437	0.316453	0.17391	0.396492	0.285261	0.218198	0.273873	0.215369	0.350745	0.351805	0.246295	0.262933	0.479602	0.238788	0.316808	0.360519	0.281531	0.253356	0.208501
TAG	TAG53:3(19:1)	0.328898	0.0911686	0.389777	0.10177	0.150074	0.434696	0.146682	0.0851509	0.154771	0.20961	0.178258	0.150933	0.298018	0.226998	0.305088	0.367955	0.216401	0.164825	0.228229	0.149418	0.251764	0.213767	0.180795	0.240857	0.200375	0.258232	0.246975	0.259421	0.201826	0.33829	0.247659	0.160139	0.289234	0.258955	0.201734	0.221704	0.206612	0.27557	0.247881	0.213718	0.220846	0.283615	0.119375	0.354826	0.389752	0.190321	0.195206	0.208475
TAG	TAG53:4(17:0)	0.20203	0.0823368	0.355648	0.0755908	0.0768011	0.25915	0.129225	0.116367	0.116825	0.118335	0.0840689	0.0985738	0.166678	0.226987	0.265435	0.166019	0.180336	0.100344	0.132503	0.115879	0.357794	0.299286	0.168492	0.2538	0.126318	0.127069	0.213732	0.245271	0.152408	0.149869	0.0779711	0.0732049	0.0792814	0.197481	0.168783	0.147794	0.109881	0.263056	0.103948	0.137643	0.205056	0.278479	0.136427	0.274557	0.165659	0.142746	0.153654	0.182439
TAG	TAG53:4(17:1)	0.460488	0.161735	0.448196	0.107589	0.157079	0.413805	0.199082	0.136233	0.274531	0.280619	0.248887	0.169434	0.469757	0.401303	0.507157	0.341058	0.320993	0.250838	0.419673	0.16467	0.494729	0.393362	0.332831	0.464565	0.352816	0.25003	0.384732	0.41035	0.288343	0.218367	0.403588	0.118993	0.261244	0.355491	0.279938	0.334728	0.180211	0.413368	0.3318	0.235451	0.304957	0.355818	0.213179	0.435096	0.316671	0.364818	0.286574	0.334462
TAG	TAG54:1(18:0)	1.12029	0.524046	0.982014	0.306602	0.468281	1.07124	0.379423	0.573853	0.755665	0.613355	0.338504	0.522221	1.79675	0.815709	0.802184	1.08907	0.637576	0.800846	0.915047	0.566201	0.794542	0.839804	1.10243	2.39781	1.02028	1.88105	0.654421	2.51555	0.761442	1.62434	1.19091	0.83166	1.60181	0.87242	1.15183	0.8429	1.99212	1.56132	1.27736	0.933492	0.867413	1.14288	0.486827	0.703546	1.02163	1.67691	0.82692	1.04015
TAG	TAG54:1(18:1)	0.752096	0.266013	0.736502	0.111495	0.232174	0.535602	0.274044	0.241338	0.377819	0.235906	0.252954	0.277175	0.765937	0.315006	0.489158	0.792068	0.383603	0.323148	0.354025	0.23757	0.380913	0.478438	0.533616	1.4262	0.519205	0.822566	0.384942	1.20347	0.458228	1.0577	0.732294	0.426354	1.04433	0.408916	0.686865	0.577653	0.914979	0.890088	0.66093	0.591406	0.484265	0.679712	0.324564	0.561084	0.588225	0.859729	0.434592	0.55473
TAG	TAG54:2(18:0)	8.13103	2.36143	5.91973	1.67503	1.91581	7.56769	2.77814	3.22825	4.56101	3.31045	2.51573	2.55305	8.98981	4.44633	5.7242	6.51688	4.40315	4.69371	5.17033	2.70601	5.42076	5.16853	5.47682	10.2001	5.5956	8.54685	3.79656	13.6033	4.51287	8.72592	8.28724	3.29171	9.2932	5.40923	5.88732	6.5198	7.80936	8.22615	7.58599	5.6576	4.35839	5.97959	3.52408	6.0413	6.25117	9.46764	4.6354	5.84443
TAG	TAG54:2(18:1)	11.1791	3.85352	9.29245	2.70526	3.19033	10.7521	4.08348	4.35901	6.402	5.96416	4.18278	4.6274	14.2976	6.60647	8.33476	9.78158	6.53605	6.99288	8.41012	4.14576	8.50805	7.4236	7.71058	15.0971	8.93451	13.4178	6.44957	19.7137	7.09916	12.1502	11.5494	4.7821	12.9801	8.90803	10.214	10.4401	11.0829	12.6922	11.625	8.23247	7.60506	8.72438	5.37536	9.92368	10.3345	14.1667	7.59865	9.70541
TAG	TAG54:2(18:2)	1.37248	0.278994	0.761777	0.141947	0.304602	0.735861	0.279093	0.415135	0.603468	0.544622	0.314459	0.339592	1.48734	0.630301	0.742296	1.00209	0.517368	0.524681	0.59358	0.24197	0.875768	0.689492	0.836166	1.2496	0.694825	0.902737	0.431258	1.51145	0.519362	1.17731	1.00957	0.493212	1.32756	0.671984	0.758802	0.816472	1.05581	0.906593	0.983841	0.69686	0.625795	0.74744	0.403311	0.607749	0.717315	0.866989	0.522573	0.776903
TAG	TAG54:3(16:0)	2.77335	0.829743	2.16955	0.780488	0.688638	2.41025	0.649217	0.959993	1.29234	1.36302	0.926236	1.04442	2.89918	1.89019	1.99567	2.26478	1.54987	1.34879	1.75385	1.00571	2.01352	1.92902	2.15207	2.59705	2.05266	2.13611	1.5205	3.37522	1.10598	2.9238	2.76643	0.947439	3.07023	1.94114	1.52694	2.10429	1.76629	2.50983	1.98914	1.95982	1.80706	1.69632	1.07757	2.76088	2.36059	2.443	1.18303	1.79137
TAG	TAG54:3(16:1)	0.556246	0.0952809	0.308303	0.187151	0.0354161	0.479568	0.164404	0.219891	0.218966	0.183487	0.223192	0.176741	0.479607	0.298164	0.205422	0.377442	0.264361	0.252885	0.272325	0.126696	0.370056	0.229042	0.463248	0.523151	0.205259	0.3252	0.256603	0.742013	0.134372	0.339949	0.510386	0.226331	0.541774	0.447129	0.406844	0.383122	0.202694	0.291873	0.368567	0.446472	0.361399	0.372952	0.220726	0.65906	0.433402	0.553285	0.271602	0.329364
TAG	TAG54:3(18:1)	72.55	22.333	63.7429	18.8353	14.9966	77.6992	16.8675	25.8249	40.1445	33.3257	25.1251	27.5511	74.0057	48.3987	49.1043	49.0145	44.291	34.6551	53.3959	25.7798	52.5284	45.4659	47.9173	79.879	54.0562	66.9152	39.4299	101.377	32.928	57.023	69.3102	20.4492	73.4133	50.3763	53.1621	48.8115	48.7608	68.2028	63.9302	47.47	40.5352	44.4282	34.5338	71.8216	60.0372	74.0102	43.0694	48.4583
TAG	TAG54:3(18:2)	12.9266	3.64053	10.1797	2.93082	2.87655	11.9766	3.72676	4.70874	7.17862	6.14928	3.79425	4.67985	12.4342	8.19654	10.0419	9.62232	7.82716	6.75334	8.30623	4.16143	8.64175	7.935	7.75219	13.2532	8.2106	9.68588	6.56331	17.5183	5.8572	11.5439	10.2151	4.01091	13.8041	8.59885	8.37451	8.92407	8.1944	13.2275	11.3183	8.26253	7.61856	9.27555	5.90734	12.8248	9.88347	12.0535	7.67779	7.86471
TAG	TAG54:4(16:0)	1.07724	0.347738	0.994391	0.389361	0.244482	1.20526	0.412212	0.316812	0.68655	0.656734	0.371279	0.429598	1.07906	0.75061	1.03625	0.794105	0.823592	0.691651	0.671251	0.4275	1.00879	0.845014	0.72866	1.11639	0.903921	0.876766	0.777594	1.70502	0.519352	1.22348	1.23557	0.327039	1.03168	0.994089	0.688816	0.804495	0.654714	1.35988	0.9191	0.750011	0.817173	0.686216	0.588434	1.74164	1.0484	0.918983	0.700828	0.800458
TAG	TAG54:4(16:1)	0.686214	0.206234	0.622181	0.150074	0.132263	0.469419	0.291988	0.229403	0.209889	0.384423	0.287953	0.184101	0.721808	0.355271	0.448373	0.560916	0.406497	0.352988	0.338397	0.205674	0.487769	0.352507	0.346403	0.545532	0.467336	0.480584	0.42475	0.903178	0.147388	0.438606	0.602719	0.134022	0.583814	0.455393	0.376665	0.396232	0.300814	0.750519	0.4272	0.354356	0.412308	0.398239	0.429771	1.12485	0.599094	0.572218	0.356547	0.453199
TAG	TAG54:4(18:0)	5.96862	1.56889	4.73927	1.21268	1.17834	5.94375	1.76477	2.23411	3.60331	3.24638	1.62157	2.07435	7.16702	4.54945	5.23598	4.65131	3.95438	3.31518	3.27308	1.79057	4.40094	4.51532	4.09715	7.10453	3.81237	4.71511	3.19538	7.31772	2.6249	4.84775	5.07787	1.53863	5.59828	4.67058	3.13739	4.19644	3.06712	7.02975	4.05839	4.52372	3.98292	3.57182	3.12077	6.26807	5.57321	4.6731	3.08621	3.89629
TAG	TAG54:4(18:1)	85.6575	24.005	87.3569	21.1408	17.1891	89.6486	22.8242	33.0072	49.9085	47.8576	31.7385	30.7849	99.3976	68.1314	69.2956	62.987	59.5479	45.891	67.4685	30.864	71.1119	65.4676	57.4941	96.7563	60.9563	69.6774	51.2924	103.306	36.9189	70.6668	74.6213	16.2602	75.6099	63.8089	49.4543	60.9564	46.5706	107.493	65.6433	60.8122	60.4629	51.92	44.0391	101.664	88.899	81.5827	56.7107	53.6645
TAG	TAG54:4(18:2)	48.984	12.9232	46.946	11.3604	10.3967	49.576	12.5682	18.1569	27.9897	27.9026	16.1853	17.056	51.7088	37.0286	39.6495	36.4207	33.0568	26.5112	31.8988	15.6675	38.3604	35.7093	31.032	53.3798	32.3289	39.2675	28.8134	54.8736	21.5361	38.4896	42.9847	9.43554	39.428	35.2446	27.9488	31.285	25.8551	59.2153	38.0573	33.7185	32.3836	29.7468	23.9742	53.2847	48.2557	40.0364	29.6054	28.888
TAG	TAG54:4(18:3)	0.710128	0.145568	0.616372	0.198732	0.196387	0.792932	0.197514	0.256737	0.502899	0.416491	0.261424	0.274133	0.634315	0.452666	0.64766	0.485323	0.380127	0.419744	0.543652	0.278265	0.465586	0.513223	0.406105	0.932487	0.504211	0.526079	0.601182	0.783376	0.270203	0.530944	0.534914	0.14475	0.503846	0.499844	0.279831	0.42024	0.330276	0.891724	0.67313	0.448841	0.463814	0.465602	0.32397	0.843578	0.520273	0.381462	0.528733	0.411989
TAG	TAG54:5(16:0)	0.99951	0.221315	0.899802	0.341523	0.21095	0.861368	0.420334	0.333486	0.428076	0.629469	0.430722	0.318691	0.736773	0.699663	0.860042	0.431255	0.794714	0.466932	0.648173	0.488193	0.875162	0.654813	0.396038	0.827984	0.705491	0.526387	0.722277	0.824577	0.373079	0.85855	0.808878	0.287807	0.88394	0.567067	0.577782	0.568735	0.564973	1.14199	0.756286	0.528375	0.511451	0.496549	0.612451	1.14578	0.779986	0.83051	0.627733	0.563794
TAG	TAG54:5(16:1)	0.285545	0.0595806	0.299928	0.102438	0.0421594	0.33383	0.103962	0.143758	0.14729	0.123627	0.107668	0.137807	0.445149	0.144735	0.288422	0.192361	0.216739	0.145602	0.291966	0.0594482	0.245063	0.163724	0.144568	0.287152	0.265365	0.150414	0.206333	0.252216	0.147753	0.202512	0.253757	0.056427	0.269375	0.204596	0.124635	0.157981	0.111758	0.328506	0.211229	0.205144	0.178225	0.193493	0.194866	0.420084	0.265514	0.264672	0.258828	0.167294
TAG	TAG54:5(18:1)	27.7095	7.38481	30.2217	8.12448	6.3579	30.988	7.65662	12.5175	16.0786	19.8683	9.4639	10.9563	28.8262	24.5235	24.0978	19.2593	22.0962	16.3135	19.0837	8.65996	23.9736	22.3053	16.9747	31.7119	19.7221	16.086	17.0998	28.0175	10.5572	17.9492	20.7856	5.31031	22.5194	23.1557	14.0371	17.9915	11.2937	29.7375	19.752	19.2959	19.4282	15.7874	14.518	33.9733	25.3996	19.5394	17.602	16.7895
TAG	TAG54:5(18:2)	45.8974	10.7559	48.1749	12.2615	10.1296	45.5125	11.7426	19.952	25.434	28.7613	14.7123	16.6369	45.3207	35.5764	38.2275	28.0166	34.6951	27.3461	29.485	14.4205	39.056	35.2364	27.8174	48.6212	30.3992	25.568	27.3762	45.4089	17.0913	30.8604	36.5509	8.78089	34.8701	36.0056	21.9337	27.8156	18.3407	45.6436	30.2918	27.6881	32.5399	25.7814	24.54	58.4769	38.999	30.281	25.4777	26.6886
TAG	TAG54:5(18:3)	2.67937	0.591607	2.932	0.717231	0.573743	3.03813	0.926541	1.0752	1.54665	1.81536	0.949167	0.719231	2.11053	2.18332	1.94559	1.59886	1.79505	1.80259	1.95626	0.921178	2.38627	1.9481	1.46486	2.71091	1.61165	1.12115	1.73337	2.45441	0.890232	1.68476	2.1095	0.547392	1.79314	2.2039	1.31424	1.56726	1.03068	2.93332	1.62156	1.70334	1.8599	1.54777	1.53112	3.59975	2.18233	1.7249	1.56605	1.38155
TAG	TAG54:5(20:4)	0.999535	0.323494	1.00995	0.358609	0.307976	1.03496	0.506221	0.362242	0.543149	0.708161	0.334982	0.357464	0.966992	0.729826	0.482449	0.537397	0.722474	0.627642	0.840914	0.496675	0.676798	0.80215	0.71669	1.06169	0.673141	0.642613	0.612147	1.16413	0.487598	0.899081	0.816777	0.417574	0.858635	0.748267	0.753433	0.733049	0.602244	1.40798	0.9334	0.882714	0.728385	0.773874	0.563698	1.53725	1.09526	0.958206	0.860702	0.799225
TAG	TAG54:6(18:2)	16.8155	3.89027	16.3434	4.47421	2.76333	15.5981	5.06672	6.75031	9.32591	12.0109	5.90644	7.56264	16.0325	15.0724	14.1225	10.9863	11.4371	8.72167	7.94181	5.57378	14.2068	13.5168	10.8512	23.2099	9.03569	7.67719	10.4552	16.0557	5.39682	10.8618	9.98435	2.7087	10.7504	13.13	6.26509	10.5598	6.35151	18.249	11.719	10.655	12.6705	7.97754	7.74618	20.9779	15.019	9.76514	9.71348	8.58679
TAG	TAG54:6(18:3)	2.53662	0.600163	2.6137	0.648952	0.561099	2.98474	0.72769	0.988989	1.51442	1.72547	1.06484	0.900102	2.06448	2.18937	2.03995	1.2406	1.93956	1.27032	1.27884	0.908442	2.23452	1.59888	1.34539	2.74434	1.48867	1.0528	1.79521	1.83353	0.838502	1.23118	1.63362	0.46276	1.51528	1.73622	1.17256	1.16906	0.763659	2.65173	1.76468	1.51058	1.85221	1.07699	1.55202	3.55208	2.31507	1.53316	1.39135	1.2019
TAG	TAG54:6(20:4)	0.806341	0.272405	1.06507	0.362874	0.236251	1.14175	0.46104	0.247256	0.575394	0.578884	0.410788	0.482352	0.675368	0.874524	0.702718	0.490944	0.689146	0.512167	0.759102	0.441493	0.670934	0.823989	0.553242	0.854666	0.744346	0.560535	0.901082	0.747014	0.55779	0.745168	0.74545	0.27086	0.715512	0.648898	0.668428	0.745675	0.589839	1.3141	0.919807	0.833013	0.829215	0.599748	0.849076	1.58503	0.829748	1.06775	0.653612	0.904535
TAG	TAG54:7(18:2)	1.38585	0.366053	1.51194	0.401324	0.358616	1.70268	0.528825	0.655485	0.911403	1.21403	0.58224	0.658933	1.0898	1.54401	1.37921	0.816037	1.1059	0.868655	0.881767	0.505169	1.09101	0.927698	0.710447	2.82447	0.750851	0.533196	0.969818	1.02836	0.443249	0.696594	0.888174	0.237018	0.791303	0.818454	0.419176	0.60032	0.422183	1.57225	1.131	0.92005	1.14696	0.754546	1.03004	2.00512	1.27783	0.821394	0.931854	0.737241
TAG	TAG54:7(18:3)	1.12553	0.246878	1.05284	0.350066	0.278448	0.914833	0.370611	0.603753	0.616822	0.888021	0.422729	0.391897	0.882562	0.76596	0.676492	0.431215	0.744714	0.557326	0.589784	0.373575	0.606785	0.605701	0.559542	1.76943	0.511331	0.334976	0.488334	0.970097	0.277022	0.323961	0.507538	0.208796	0.606131	0.619645	0.351183	0.492921	0.242161	0.852582	0.579131	0.696257	0.705159	0.451451	0.779444	1.6327	0.945901	0.647948	0.653612	0.377913
TAG	TAG54:7(20:5)	0.36119	0.102153	0.324388	0.106729	0.118126	0.393946	0.19435	0.218484	0.174909	0.213566	0.09172	0.155043	0.161146	0.217129	0.173056	0.192381	0.216706	0.165696	0.268614	0.114617	0.151701	0.294657	0.220068	0.280442	0.155343	0.102546	0.30955	0.310453	0.118187	0.267295	0.237912	0.107217	0.303065	0.46184	0.124618	0.139022	0.105537	0.375486	0.211229	0.186494	0.255713	0.245092	0.306257	0.630197	0.381691	0.346753	0.161758	0.179673
TAG	TAG55:3(18:1)	1.04151	0.404348	0.875324	0.175033	0.261564	0.868019	0.316373	0.471449	0.464892	0.595779	0.299136	0.439276	1.18188	0.536762	0.545394	0.623656	0.46122	0.82345	0.881767	0.30562	0.665106	0.774844	0.697866	1.06832	0.776696	1.03914	0.605296	1.36778	0.417373	0.93954	0.912013	0.338529	0.892325	0.666401	0.487118	0.568735	0.738811	0.915143	0.654044	0.602935	0.604376	0.902882	0.508055	0.926161	1.06208	0.720941	0.556503	0.557567
TAG	TAG55:3(19:0)	0.487155	0.15323	0.32437	0.042689	0.253148	0.293787	0.135596	0.160991	0.184106	0.207935	0.103684	0.202396	0.330005	0.307618	0.298884	0.252069	0.233428	0.281156	0.245226	0.191016	0.233371	0.2674	0.289154	0.427393	0.271851	0.403394	0.268218	0.543315	0.217945	0.510241	0.333101	0.253931	0.34509	0.257226	0.254946	0.297004	0.322849	0.414581	0.381556	0.31704	0.193709	0.328847	0.215746	0.334148	0.215727	0.392421	0.148828	0.198241
TAG	TAG55:3(19:1)	0.671959	0.136209	0.526421	0.0469407	0.0843828	0.413957	0.122009	0.247256	0.220949	0.247356	0.179444	0.241143	0.506486	0.253336	0.319871	0.25209	0.233394	0.341454	0.262798	0.178281	0.355894	0.327398	0.352036	0.52076	0.310686	0.457969	0.220096	0.77606	0.247478	0.477898	0.404475	0.231363	0.538749	0.286427	0.220923	0.278007	0.273154	0.46149	0.361076	0.397847	0.294469	0.322481	0.215724	0.276886	0.232305	0.255445	0.265312	0.216808
TAG	TAG55:4(18:1)	0.747503	0.204268	0.483542	0.140874	0.105481	0.447351	0.18079	0.23575	0.313002	0.393443	0.135581	0.185186	0.782821	0.464421	0.388055	0.351564	0.466822	0.381583	0.432116	0.233462	0.425906	0.420139	0.389776	0.440654	0.30422	0.382782	0.288874	0.591802	0.210554	0.583163	0.444135	0.27086	0.673512	0.379956	0.305894	0.29069	0.248325	0.539727	0.388363	0.38539	0.371958	0.335347	0.222677	0.668382	0.373352	0.301168	0.452968	0.322136
TAG	TAG55:4(18:2)	0.764361	0.191512	0.685539	0.157947	0.181409	0.474073	0.248589	0.230006	0.276187	0.292241	0.183463	0.223934	0.844204	0.506617	0.50342	0.497591	0.427876	0.446837	0.449634	0.224994	0.425942	0.567508	0.383477	0.460746	0.401309	0.46486	0.336995	0.679056	0.240098	0.704661	0.42032	0.265223	0.572465	0.531974	0.32853	0.530838	0.434607	0.719621	0.545057	0.422726	0.449469	0.599748	0.243577	0.840196	0.663833	0.383304	0.459472	0.33457
TAG	TAG55:4(19:0)	0.0840104	0.0510764	0.122428	0.034146	0.0421722	0.153544	0.0497095	0.114986	0.142692	0.106766	0.0279131	0.0732064	0.230242	0.180941	0.089124	0.165871	0.100016	0.145632	0.0992604	0.101882	0.140026	0.0654665	0.138306	0.200275	0.148857	0.143544	0.123791	0.232833	0.125578	0.153864	0.174461	0.0846319	0.143097	0.140302	0.0792941	0.145336	0.0807076	0.265945	0.122641	0.0869995	0.0852299	0.0709273	0.083517	0.152766	0.165965	0.136895	0.0840824	0.0681372
TAG	TAG55:4(19:1)	0.638344	0.136209	0.508094	0.0853904	0.151868	0.520807	0.198852	0.218501	0.280786	0.26415	0.139578	0.193791	0.67539	0.373933	0.388055	0.351603	0.288979	0.361519	0.280281	0.144315	0.44341	0.332866	0.358335	0.460706	0.258899	0.341785	0.288895	0.620935	0.225337	0.56698	0.348922	0.118492	0.454598	0.385814	0.232241	0.379189	0.260787	0.422395	0.367964	0.410249	0.42622	0.361138	0.194845	0.572878	0.373352	0.365015	0.342988	0.291171
TAG	TAG55:5(18:2)	0.268789	0.0936237	0.29991	0.0640527	0.059056	0.186957	0.0903882	0.143741	0.24397	0.202319	0.0837516	0.163648	0.353052	0.247274	0.309393	0.179126	0.283411	0.225949	0.175187	0.106136	0.250874	0.289205	0.23261	0.400611	0.213577	0.300808	0.178826	0.397737	0.107105	0.251111	0.293394	0.101562	0.27781	0.333201	0.152947	0.195917	0.217331	0.312854	0.29301	0.211372	0.209239	0.335328	0.306215	0.525126	0.398295	0.228175	0.213574	0.210656
TAG	TAG56:3(18:1)	2.87259	0.909814	2.06435	0.584029	0.713415	2.73402	0.510975	1.2181	1.5349	1.16397	0.818371	1.03104	2.94554	1.58715	1.83831	1.96009	1.84783	1.57889	2.12471	0.814639	2.34454	1.80407	1.965	2.6579	1.83241	2.5199	1.22193	3.54829	1.4528	2.84706	2.62932	1.30275	2.36726	1.36621	1.51757	1.98114	1.81669	1.98406	1.72175	1.77169	1.61966	2.0708	1.13057	2.48548	1.9313	2.21951	1.38939	1.45373
TAG	TAG56:3(18:2)	0.718147	0.327541	0.604771	0.137895	0.26853	0.621642	0.188922	0.273108	0.35421	0.368405	0.200796	0.274108	0.925926	0.509941	0.592839	0.573528	0.496271	0.419759	0.316195	0.197604	0.426793	0.41991	0.567364	0.754843	0.485728	0.759844	0.398618	1.08751	0.414085	0.961862	0.730779	0.391372	0.727746	0.438698	0.382089	0.432235	0.566256	0.624184	0.420714	0.442888	0.43435	0.661679	0.376871	0.580536	0.488725	0.598203	0.31966	0.382554
TAG	TAG56:3(20:0)	0.494732	0.181972	0.552401	0.105444	0.100207	0.488411	0.0729875	0.185716	0.31484	0.250943	0.178064	0.188201	0.590548	0.309392	0.328792	0.434896	0.353724	0.357767	0.349514	0.189535	0.421239	0.404358	0.256815	0.405966	0.325885	0.37019	0.209092	0.516122	0.25616	0.592534	0.482139	0.294855	0.383907	0.35541	0.274454	0.27014	0.365684	0.39383	0.368925	0.348421	0.346005	0.410498	0.198373	0.308406	0.331083	0.338129	0.307377	0.353138
TAG	TAG56:3(20:1)	1.72353	0.537778	1.32004	0.373142	0.336669	1.33206	0.339225	0.595394	0.988298	0.779562	0.420563	0.711918	1.9321	1.09441	0.787148	1.36769	0.886962	0.949247	1.10952	0.415377	1.11964	1.13531	1.31993	1.64289	1.17445	1.45475	0.869084	2.23956	0.894864	1.60052	1.66497	0.97034	1.6315	1.07743	1.10319	1.04458	1.07348	1.40449	1.39162	1.05122	1.10432	1.23144	0.542158	1.44229	1.04842	1.3612	0.965213	1.07117
TAG	TAG56:3(22:1)	0.199477	0.0808632	0.180261	0.052722	0.016028	0.139549	0.0815797	0.0819195	0.153058	0.09611	0.0416799	0.0736453	0.189551	0.177635	0.0996282	0.13865	0.147822	0.0954057	0.11094	0.0362836	0.0665123	0.150344	0.119457	0.202954	0.0615021	0.129898	0.111093	0.147452	0.0596607	0.238555	0.180836	0.0857562	0.191941	0.122191	0.0968821	0.156079	0.0707796	0.156052	0.0841387	0.106284	0.176691	0.11028	0.0991762	0.163251	0.126119	0.242751	0.11066	0.176551
TAG	TAG56:4(18:1)	3.55106	0.911181	2.53302	0.699807	0.668873	2.48807	0.619446	1.17427	1.62862	1.42974	0.964498	1.16498	3.09346	1.93948	1.92117	2.43048	1.90153	1.73151	2.08177	0.828922	2.59731	2.34124	2.45522	2.55977	2.13355	2.1738	1.64498	4.17974	1.22423	2.83677	2.82713	1.00083	2.79002	1.8484	1.6541	1.85097	1.55715	2.80962	2.39842	1.92102	2.0338	1.79075	1.11588	2.66841	2.32636	2.28887	1.69834	1.69809
TAG	TAG56:4(18:2)	2.93417	0.716754	1.94091	0.470362	0.646188	1.88399	0.441296	0.87037	1.35236	1.09246	0.664418	0.929671	2.48166	1.47482	1.78026	1.97289	1.40374	1.50216	1.27625	0.692037	2.22628	1.73518	1.72883	2.63156	1.62336	1.81253	1.03507	3.38896	1.13489	2.36516	1.98186	0.894662	2.07364	1.41904	1.37505	1.60192	1.27353	2.1019	1.59896	1.66487	1.47159	1.65786	0.935111	2.28354	1.8953	1.5859	1.29842	1.19863
TAG	TAG56:4(20:0)	0.180585	0.0724454	0.285098	0.0611932	0.0680094	0.293078	0.0566834	0.0463522	0.173157	0.125853	0.0750174	0.0694488	0.226854	0.210709	0.234867	0.1664	0.184176	0.116925	0.256293	0.0608345	0.224727	0.161313	0.152062	0.328959	0.0985482	0.140827	0.104745	0.399715	0.102567	0.406273	0.269935	0.0960355	0.158374	0.178028	0.208021	0.118869	0.0611795	0.301289	0.195279	0.111352	0.222154	0.12129	0.0997372	0.376301	0.237824	0.171641	0.0405872	0.110975
TAG	TAG56:4(20:1)	2.88898	0.804435	2.17117	0.478003	0.566841	2.24882	0.441272	1.03005	1.41834	1.50524	0.728729	0.921963	2.60535	1.74499	1.79437	1.87186	1.48341	1.50664	1.5535	0.638799	1.81862	1.92582	2.13423	2.00956	1.57693	1.70846	1.02274	3.47588	0.979368	2.14753	2.35831	0.85425	2.07366	1.5447	1.63889	1.83963	1.09556	2.6414	1.62336	1.60918	1.52709	1.39792	1.01613	2.4204	1.925	1.9292	1.17669	1.20977
TAG	TAG56:4(20:2)	0.526656	0.152507	0.367323	0.0994417	0.12093	0.633954	0.113366	0.190538	0.280373	0.241632	0.157172	0.185154	0.391838	0.334937	0.366356	0.386246	0.328553	0.296833	0.319076	0.16351	0.37627	0.444788	0.326608	0.454539	0.498602	0.398011	0.332719	0.66043	0.287867	0.558652	0.348059	0.192071	0.482611	0.298468	0.350102	0.339611	0.278069	0.574517	0.360074	0.256114	0.270716	0.398565	0.199474	0.573021	0.349334	0.351497	0.173877	0.216439
TAG	TAG56:5(18:1)	1.22085	0.412443	1.40725	0.365026	0.280578	1.30039	0.334909	0.453383	0.712775	0.784913	0.412982	0.486882	1.79358	1.02564	1.20563	0.781512	0.781366	0.67259	1.08179	0.435521	1.01985	0.860551	0.86005	1.33842	1.156	1.01966	0.856009	1.55754	0.603583	1.16958	1.25064	0.386032	1.23965	0.89414	0.769554	0.990581	0.878856	1.43418	0.964442	0.980366	0.846659	0.63104	0.601664	1.74161	1.04844	0.927722	0.620931	0.78868
TAG	TAG56:5(18:2)	2.56134	0.614602	2.28531	0.470506	0.49298	1.76981	0.541041	0.863044	1.09325	1.40428	0.666813	0.765102	3.02579	1.70173	1.79348	1.79623	1.53633	1.29268	1.50895	0.729937	1.8956	1.66407	1.88136	2.37239	1.5926	1.37035	1.03899	2.82021	0.82117	2.31616	1.94372	0.637962	1.79945	1.61611	1.18393	1.717	1.20326	2.46711	1.73466	1.48232	1.57549	1.3356	0.99837	2.42194	1.98647	1.82072	0.928363	1.43021
TAG	TAG56:5(20:1)	1.45224	0.303268	1.00018	0.219016	0.236462	0.697743	0.236172	0.551722	0.638443	0.811599	0.325825	0.462334	1.24678	0.922504	1.16575	0.995775	0.665222	0.734582	0.538109	0.342786	0.997685	1.01089	0.979508	1.17352	0.645663	0.818314	0.503164	1.2995	0.501833	1.43122	0.956842	0.257333	0.943704	0.788627	0.522028	0.648344	0.637001	1.27073	0.731405	0.838613	0.692032	0.484	0.469422	1.12485	0.756737	0.546209	0.60247	0.559123
TAG	TAG56:5(20:2)	0.70218	0.125359	0.732696	0.202796	0.192383	0.583581	0.133093	0.267667	0.40229	0.480533	0.276564	0.29047	0.802037	0.618801	0.552978	0.491582	0.411819	0.429289	0.377208	0.217785	0.432314	0.533954	0.495729	0.729513	0.498051	0.383166	0.280958	0.663545	0.287753	0.530944	0.49726	0.18766	0.623809	0.616436	0.419738	0.324172	0.430589	0.691108	0.478988	0.549207	0.544804	0.46562	0.264464	0.943396	0.559672	0.589541	0.319715	0.288408
TAG	TAG56:5(20:3)	0.542632	0.16579	0.564071	0.174397	0.140271	0.494805	0.120237	0.180258	0.384816	0.304331	0.219755	0.188189	0.430154	0.429735	0.393582	0.352931	0.411819	0.300513	0.593597	0.266179	0.482248	0.487297	0.286684	0.685059	0.448852	0.506595	0.313657	0.691194	0.224577	0.5848	0.580117	0.150105	0.567835	0.360975	0.285223	0.306161	0.32442	0.59449	0.343041	0.354321	0.412264	0.23894	0.165308	0.625928	0.465077	0.390123	0.233603	0.247179
TAG	TAG56:5(22:4)	0.103748	0.0363676	0.191914	0.020283	0.0521114	0.152222	0.0858815	0.0491779	0.0918061	0.090776	0.0719825	0.098206	0.160417	0.103136	0.134527	0.0945388	0.0897573	0.0810953	0.144242	0.0322546	0.155173	0.139939	0.0776553	0.215666	0.122986	0.110414	0.0849422	0.193514	0.0877485	0.177012	0.105459	0.0535896	0.0720019	0.0666271	0.0322723	0.120077	0.0943672	0.163475	0.135947	0.112219	0.0957002	0.0673992	0.0727159	0.208615	0.204964	0.156033	0.0922164	0.0706102
TAG	TAG56:6(18:2)	0.834981	0.182461	0.82062	0.210243	0.280874	0.682037	0.218464	0.319887	0.558323	0.558729	0.294603	0.274951	0.825894	0.594066	0.631309	0.707868	0.537241	0.439593	0.44202	0.340701	0.713034	0.587247	0.510302	0.767288	0.578521	0.455114	0.432827	0.884755	0.299842	0.583591	0.810058	0.216175	0.598857	0.399846	0.34613	0.576332	0.322756	0.856055	0.410074	0.396853	0.431118	0.382292	0.425262	0.914333	0.522165	0.707511	0.413125	0.508502
TAG	TAG56:6(20:1)	0.0612893	0.0271692	0.122808	0.0116811	0.0192306	0.0548069	0.0288505	0.0524496	0.0377953	0.0563893	0.040024	0.0157073	0.0489885	0.0715023	0.057392	0.0363027	0.0354732	0.032064	0.0266177	0.0154819	0.0851307	0.0298602	0.0458753	0.0609082	0.0649396	0.0498655	0.037639	0.106145	0.0269541	0.0591037	0.0867905	0.0411783	0.0537359	0.0479993	0.056849	0.0230479	0.0283007	0.107007	0.0621321	0.102033	0.0494667	0.05881	0.0698264	0.139322	0.0605482	0.0499393	0.0236193	0.0451901
TAG	TAG56:6(20:2)	0.291074	0.0737507	0.245616	0.0428334	0.0654142	0.36538	0.0989429	0.104867	0.197274	0.143503	0.0691032	0.102126	0.195996	0.198006	0.253485	0.211754	0.146972	0.0961643	0.15445	0.0425786	0.0904303	0.204035	0.154809	0.225308	0.14757	0.155863	0.0815443	0.150392	0.0909695	0.273313	0.101263	0.0669014	0.176571	0.159944	0.154971	0.190192	0.118927	0.356697	0.136679	0.0963857	0.0918724	0.147034	0.126933	0.261246	0.151337	0.174787	0.08851	0.163862
TAG	TAG56:6(20:3)	0.528557	0.186327	0.748036	0.194684	0.130805	0.688139	0.177235	0.178303	0.331654	0.33317	0.178231	0.1414	0.482934	0.484064	0.406548	0.344876	0.420678	0.315954	0.463349	0.185833	0.356485	0.442932	0.372694	0.706398	0.318782	0.311745	0.401493	0.690142	0.229086	0.502304	0.448424	0.0926397	0.406901	0.287901	0.330647	0.305464	0.203846	0.506506	0.428753	0.300485	0.381652	0.352896	0.272908	0.592139	0.446451	0.541015	0.28329	0.282499
TAG	TAG56:6(20:4)	0.428981	0.174682	0.513557	0.190795	0.0692579	0.48106	0.16488	0.141585	0.2141	0.240889	0.185497	0.255308	0.440959	0.363024	0.334766	0.332788	0.283833	0.293066	0.548555	0.286484	0.468242	0.437945	0.25227	0.5846	0.306952	0.361592	0.301092	0.522019	0.269492	0.221589	0.441177	0.144117	0.414593	0.442519	0.108506	0.236287	0.237803	0.59926	0.347979	0.306148	0.204947	0.229382	0.203139	0.574714	0.423771	0.391173	0.218363	0.259921
TAG	TAG56:6(22:4)	0.222109	0.0543377	0.240023	0.066195	0.0577032	0.127883	0.131912	0.0419406	0.0671647	0.107612	0.0400131	0.109985	0.160971	0.148517	0.138687	0.102864	0.0658986	0.100752	0.101198	0.0541934	0.154298	0.139343	0.074532	0.14615	0.100357	0.0935404	0.0690106	0.0796289	0.121269	0.118207	0.130164	0.0874985	0.0614289	0.0533093	0.0826386	0.0864509	0.0736057	0.164063	0.118056	0.119058	0.155481	0.0705968	0.0317239	0.226396	0.15892	0.108193	0.10032	0.107348
TAG	TAG56:6(22:5)	0.260441	0.0271692	0.262381	0.0934468	0.053871	0.261832	0.131899	0.0838968	0.109141	0.189667	0.0618363	0.0942664	0.125967	0.176009	0.22476	0.0847126	0.126704	0.155676	0.213037	0.0774338	0.361816	0.268727	0.137608	0.255744	0.177073	0.0997501	0.106631	0.238913	0.107797	0.221611	0.209751	0.0617754	0.145868	0.191917	0.0723165	0.167144	0.0566352	0.292471	0.142924	0.147393	0.176684	0.123496	0.120592	0.32222	0.174063	0.199756	0.0885282	0.0790914
TAG	TAG56:7(18:2)	0.631953	0.145572	0.861292	0.191882	0.17312	0.750348	0.211995	0.230345	0.467773	0.648049	0.249392	0.193578	0.457427	0.536303	0.579031	0.369491	0.369271	0.309098	0.422273	0.170074	0.638513	0.335928	0.215018	0.606764	0.341533	0.233791	0.409987	0.502401	0.23461	0.514439	0.441678	0.104782	0.460643	0.251347	0.293372	0.228471	0.23051	0.619088	0.292924	0.327998	0.477066	0.207956	0.40804	0.886406	0.478389	0.285402	0.233941	0.417693
TAG	TAG56:7(18:3)	0.0820658	0	0.0478374	0.020838	0.00411844	0.0782763	0.0132498	0.016855	0.0179733	0.032952	0.0116913	0.0378748	0.0374812	0.100178	0.0973712	0.0194478	0.0380074	0.0245367	0	0.00414377	0.0456141	0.04799	0.0491333	0.0260914	0.037948	0.0200202	0.0201436	0.0568775	0.0288792	0	0.0542596	0.00550878	0	0.0285672	0.00552956	0.00616906	0.0182007	0.0916971	0.00665071	0.0242914	0.0227174	0.0315146	0.0407834	0.0466325	0.0162	0.0267529	0.0316042	0.0181616
TAG	TAG56:7(20:4)	0.828931	0.262023	1.04073	0.367108	0.0989394	0.919975	0.211981	0.252813	0.368837	0.648082	0.253309	0.298795	0.599929	0.618818	0.522659	0.46675	0.499584	0.505347	0.553484	0.340124	0.712638	0.554553	0.2826	0.717689	0.600851	0.340706	0.463764	0.54031	0.249055	0.395743	0.526949	0.1158	0.518242	0.531262	0.343172	0.382859	0.218388	0.718444	0.525968	0.479888	0.371043	0.233157	0.455638	1.12897	0.65676	0.481502	0.328831	0.484291
TAG	TAG56:7(20:5)	0.197002	0.0498965	0.269135	0.0750911	0.0659556	0.267498	0.128072	0.0786806	0.0899488	0.23068	0.0818371	0.0715457	0.11249	0.100196	0.14349	0.110192	0.135754	0.142274	0.0741731	0.0622209	0.108314	0.234605	0.0983037	0.137036	0.139156	0.0534275	0.100798	0.208542	0.061365	0.0870696	0.123979	0.0772053	0.131609	0.171387	0.0830449	0.117301	0.078863	0.275137	0.13312	0.176163	0.204456	0.144945	0.16999	0.401189	0.251345	0.294311	0.0758809	0.0968544
TAG	TAG56:7(22:5)	0.336511	0.116438	0.460557	0.175212	0.0577187	0.384961	0.260568	0.129213	0.283368	0.252609	0.151983	0.13467	0.269975	0.371273	0.379185	0.168536	0.249792	0.304183	0.319512	0.120285	0.31357	0.346598	0.208881	0.267513	0.240325	0.146956	0.336068	0.407642	0.166022	0.371998	0.263463	0.115816	0.353688	0.314171	0.127299	0.148183	0.212346	0.466259	0.239656	0.212628	0.204434	0.113431	0.346834	0.615793	0.20272	0.222933	0.252931	0.199775
TAG	TAG56:7(22:6)	1.18184	0.237081	1.20222	0.375443	0.185499	1.07003	0.953976	0.466336	0.652178	0.708466	0.452056	0.441873	0.674937	0.760245	0.881383	0.473226	0.532183	0.74085	1.01568	0.468734	1.44238	0.805187	0.337889	0.854723	0.879143	0.474275	0.840139	0.824726	0.671355	1.29802	1.01512	0.490777	0.880197	0.742594	0.459428	0.710087	0.552095	1.39873	0.725718	0.692461	0.795109	0.718394	0.700462	1.93138	0.875656	0.642074	0.556455	0.720389
TAG	TAG56:8(18:2)	0.279287	0.092994	0.378001	0.141947	0.0841673	0.32987	0.193224	0.158398	0.170532	0.192203	0.181872	0.122743	0.196857	0.252082	0.293953	0.17017	0.248127	0.205107	0.155327	0.15728	0.399091	0.191805	0.179177	0.241052	0.209078	0.123371	0.222147	0.359407	0.150893	0.300075	0.286272	0.112583	0.191941	0.272156	0.129155	0.126056	0.10617	0.25267	0.226552	0.21852	0.198799	0.0796401	0.231438	0.653114	0.220714	0.208079	0.110642	0.188364
TAG	TAG56:8(22:6)	0.813876	0.186024	0.883893	0.478597	0.228454	1.14181	0.70849	0.267651	0.424186	0.614029	0.424348	0.466409	0.437437	0.773523	0.747288	0.371858	0.432933	0.496089	0.499282	0.270207	0.992165	0.554685	0.250848	0.792903	0.596428	0.2468	0.725332	0.682015	0.456196	0.877188	0.602696	0.353833	0.671771	0.560922	0.360569	0.468274	0.383397	0.884278	0.537223	0.490192	0.758291	0.269579	0.621519	1.54206	0.58332	0.520199	0.344263	0.394349
TAG	TAG58:2(24:0)	0.0663723	0.0126159	0.0241845	0.0253087	0.0125048	0.0329726	0.0267935	0.0283927	0.040931	0.0555247	0.0157572	0.0510734	0.113739	0.0953379	0.031087	0.13108	0.0329446	0.0446478	0.0346169	0.029355	0.0288279	0.0215605	0.049698	0.105527	0.0255926	0.054021	0.0543538	0.067114	0.0474414	0.12801	0.0313565	0.0892034	0.0499049	0.0577523	0.0671607	0.0561928	0.073611	0.0695543	0.00672487	0.0429867	0.0306185	0.0254808	0.0137594	0.047179	0.106569	0.0721433	0.0447495	0.0489748
TAG	TAG58:3(18:1)	0.340201	0.0967135	0.308412	0.0421894	0.0708403	0.27706	0.0535611	0.119298	0.159166	0.127725	0.0748617	0.165948	0.310895	0.17877	0.295344	0.347385	0.15922	0.208341	0.190393	0.100634	0.311278	0.113204	0.130441	0.316678	0.249403	0.317461	0.122306	0.345058	0.120437	0.432142	0.141034	0.211894	0.249499	0.202123	0.156703	0.14361	0.15946	0.324587	0.148109	0.153541	0.214355	0.203863	0.0893634	0.207564	0.188518	0.207368	0.140674	0.134639
TAG	TAG58:3(18:2)	0.273828	0.0420488	0.163287	0.0590571	0.0291738	0.105548	0.049113	0.0567861	0.0818482	0.11663	0.0630411	0.0723279	0.15166	0.160893	0.186508	0.163861	0.0658886	0.158752	0.0923056	0.0419246	0.0980008	0.113204	0.118012	0.217703	0.166256	0.182347	0.0815507	0.239585	0.0766412	0.22409	0.109678	0.0891869	0.257808	0.144389	0.0839343	0.0998737	0.12882	0.224104	0.114424	0.196565	0.145445	0.191152	0.089405	0.150932	0.180353	0.126217	0.083131	0.0550714
TAG	TAG58:4(18:1)	0.30704	0.0883116	0.139066	0.0759125	0.0291738	0.13193	0.07592	0.0624785	0.118236	0.116613	0.0670008	0.0553119	0.159258	0.125121	0.119157	0.144196	0.0933477	0.0793536	0.150012	0.0712918	0.144122	0.102432	0.0993775	0.257285	0.0511468	0.135074	0.0883401	0.230038	0.0583902	0.248098	0.203701	0.0613368	0.158023	0.127044	0.151111	0.149829	0.153369	0.146829	0.0807595	0.0798198	0.0842075	0.114691	0.0549962	0.264139	0.180402	0.180317	0.0511558	0.153039
TAG	TAG58:4(18:2)	0.240667	0.159806	0.145126	0.0843405	0.116708	0.237497	0.0625097	0.12499	0.191011	0.172121	0.0945793	0.131915	0.348816	0.119168	0.181347	0.176937	0.126292	0.173649	0.16154	0.0587222	0.184449	0.242615	0.211165	0.33647	0.172664	0.270147	0.129075	0.450502	0.0437954	0.312079	0.172368	0.10593	0.241215	0.202141	0.0951496	0.156066	0.134929	0.216384	0.114424	0.17812	0.122498	0.191152	0.0412367	0.226356	0.172188	0.297527	0.0830921	0.097931
TAG	TAG58:4(22:1)	0.215772	0.0714946	0.0725717	0.0674851	0.0833451	0.145131	0.0312552	0.0284098	0.0909758	0.0999707	0.0787983	0.0553245	0.212306	0.113233	0.119157	0.137648	0.0549018	0.114104	0.057672	0.0587222	0.144104	0.140199	0.0807427	0.105546	0.121498	0.155357	0.0611632	0.258822	0.0766304	0.320097	0.0470113	0.0445931	0.141405	0.0866194	0.0783598	0.0686675	0.141076	0.139109	0.127894	0.116708	0.0765581	0.0891913	0.0687556	0.160357	0.0655697	0.14426	0.0959053	0.116276
TAG	TAG58:7(22:5)	0.274744	0.0928091	0.345833	0.0677233	0.0878265	0.41699	0.183681	0.113986	0.132334	0.194994	0.106744	0.102463	0.106497	0.149467	0.23395	0.190708	0.242422	0.164241	0.208379	0.130437	0.283412	0.216357	0.11218	0.205206	0.160383	0.149086	0.197747	0.230779	0.120851	0.24093	0.385203	0.0895019	0.183613	0.139065	0.0898414	0.118982	0.0676902	0.162837	0.101312	0.135585	0.18435	0.121481	0.186279	0.283934	0.180907	0.189985	0.186063	0.122837
TAG	TAG58:8(22:5)	0.199808	0.109695	0.303418	0.0804071	0.117086	0.297864	0.156824	0.0911752	0.27833	0.273002	0.189767	0.192144	0.235817	0.418464	0.280705	0.230148	0.27541	0.298646	0.237328	0.138857	0.352799	0.292095	0.32409	0.357413	0.121904	0.128755	0.238638	0.144197	0.208723	0.160572	0.369496	0.100679	0.175201	0.144854	0.151583	0.144053	0.196959	0.333443	0.297189	0.400526	0.39177	0.262102	0.275942	0.59635	0.23031	0.189985	0.153981	0.214923
TAG	TAG58:8(22:6)	0.341389	0.139239	0.491498	0.296236	0.163107	0.595729	0.286752	0.284982	0.337646	0.473562	0.205565	0.277509	0.304334	0.478284	0.431483	0.151248	0.363616	0.288701	0.399425	0.239853	0.717171	0.481448	0.274244	0.463292	0.320804	0.216869	0.368206	0.423157	0.219697	0.554004	0.440249	0.156649	0.417247	0.29555	0.280744	0.432234	0.184662	0.426446	0.371451	0.27729	0.268839	0.236517	0.331163	0.776155	0.444185	0.15378	0.333577	0.221095

## Sheet: Acyl-CoA Heart
Class	Metabolite	NRF00_1	NRF00_2	NRF00_3	NRF04_1	NRF04_2	NRF04_3	NRF08_1	NRF08_2	NRF08_3	NRF12_1	NRF12_2	NRF12_3	NRF16_1	NRF16_2	NRF16_3	NRF20_1	NRF20_2	NRF20_3	NRF24_1	NRF24_2	NRF24_3	DRF00_1	DRF00_2	DRF00_3	DRF04_1	DRF04_2	DRF04_3	DRF08_1	DRF08_2	DRF08_3	DRF12_1	DRF12_2	DRF12_3	DRF16_1	DRF16_2	DRF16_3	DRF20_1	DRF20_2	DRF20_3	DRF24_1	DRF24_2	DRF24_3
succinyl-CoA	succinyl-CoA	0.00116998	0.000434175	0.000464073	0.000355589	0.000582484	0.000553878	0.000592346	0.00126982	0.00256337	0.000215561	0.000582218	0.000438516	0.00042887	0.00079785	0.00109738	0.000723517	0.00256625	0.00103198	0.000626097	0.000610808	0.000677572	0.00193471	0.000669281	0.000661176	0.000618045	0.000530791	0.000406843	0.000315468	0.000244095	0.000828164	0.00065479	0.00101935	0.000590742	0.000349145	0.000374506	0.000305712	0.000344773	0.000836903	0.000299193	0.00239875	0.000469975	0.00435511
Acyl-CoA	2:0-CoA	0.0278508	0.017324	0.0390107	0.0321891	0.0423794	0.0347744	0.0255376	0.0224269	0.131093	0.0167587	0.0600488	0.0406305	0.315709	0.0732314	0.0355676	0.0312447	0.0333004	0.167856	0.0239458	0.0318947	0.0267332	0.0731073	0.034198	0.0163305	0.0133244	0.0437704	0.0154345	0.00868472	0.0103435	0.037383	0.00903622	0.016346	0.0100437	0.00419067	0.00627738	0.00453561	0.00686194	0.00791266	0.00558951	0.0073089	0.0419965	0.0254003
Acyl-CoA	3:0-CoA	0.00182674	0.00219491	0.00268873	0.0015563	0.00316518	0.00154475	0.0014531	0.00124861	0.00671365	0.000774386	0.00879034	0.00346107	0.0448819	0.0069908	0.00618963	0.0025662	0.00284098	0.012497	0.00176276	0.00310478	0.00218227	0.00511422	0.00471656	0.00197028	0.00316828	0.00496777	0.00179429	0.000827387	0.00155282	0.00392598	0.00313682	0.00386527	0.00265087	0.00088648	0.00104137	0.000637197	0.000485673	0.00128294	0.00104988	0.00135136	0.00945414	0.00344967
Acyl-CoA	4:0-CoA	0.0232513	0.00342147	0.0239881	0.0300342	0.0324362	0.022187	0.0179561	0.0174582	0.0963137	0.0127232	0.0356533	0.0306702	0.151819	0.0422416	0.0153435	0.0258043	0.0247437	0.146383	0.0160557	0.0185552	0.025882	0.0785154	0.0259744	0.0122837	0.00779452	0.0331608	0.00792915	0.0103523	0.0118373	0.044528	0.00697953	0.0185369	0.00844417	0.00481191	0.00944091	0.00552478	0.0101853	0.0139919	0.0100087	0.0130464	0.0444241	0.0411594
Acyl-CoA	5:0-CoA	0.00204683	0.000520296	0.00185996	0.00168179	0.00297085	0.00176082	0.00176185	0.00183278	0.00987556	0.00142753	0.00464799	0.00293815	0.0267775	0.00608166	0.00390489	0.00234807	0.00205176	0.014103	0.00127961	0.0018244	0.0025448	0.00723323	0.00430644	0.00174594	0.00149207	0.00550336	0.0016927	0.0013008	0.00111213	0.00433872	0.0014332	0.00272899	0.00138408	0.0006824	0.000801426	0.000667284	0.000925925	0.00168167	0.00160352	0.00182508	0.00695185	0.0028744
Acyl-CoA	6:0-CoA	0.0269074	0.00297658	0.0215629	0.024412	0.0239667	0.0186847	0.0185762	0.0209056	0.137731	0.0101256	0.0302387	0.0227861	0.179237	0.0578817	0.020091	0.0267596	0.028171	0.153425	0.014799	0.0259848	0.0302867	0.097736	0.0535555	0.0239302	0.00990181	0.0951698	0.0284126	0.0129207	0.0124577	0.0604696	0.00808978	0.0304116	0.0111458	0.0112307	0.0146014	0.0105627	0.0166958	0.026584	0.0119929	0.0206918	0.0523632	0.0588716
Acyl-CoA	7:0-CoA	0.00315253	0.000170042	0.00174405	0.00135211	0.00137997	0.00103157	0.000807351	0.000982898	0.00616699	0.000295829	0.00339225	0.00117785	0.0239876	0.00682501	0.00430442	0.00157406	0.00178162	0.0157086	0.000939385	0.0025745	0.00293832	0.00710994	0.00690731	0.00243995	0.00215439	0.0159174	0.00503918	0.000445839	0.00131411	0.00614638	0.00164557	0.00479527	0.00154708	0.000820578	0.00059201	0.000587218	0.000765336	0.00104807	0.000869454	0.0012408	0.00441004	0.00529233
Acyl-CoA	8:0-CoA	0.0098976	0.00165025	0.00759995	0.011863	0.0104149	0.00938342	0.0120208	0.0173959	0.0955256	0.00561324	0.00782706	0.0079334	0.0567391	0.0161349	0.00410252	0.0107599	0.0149917	0.0604054	0.00765285	0.0114523	0.0105745	0.0554758	0.014567	0.00806122	0.0027066	0.0196304	0.00562883	0.00841768	0.00472411	0.0206298	0.00319598	0.00940712	0.00337731	0.00665538	0.0084932	0.00704497	0.00997996	0.019518	0.00677019	0.0168066	0.0318397	0.03883
Acyl-CoA	10:0-CoA	0.00279827	0.000788425	0.00322212	0.00530673	0.00526392	0.00435034	0.00760748	0.010259	0.0453288	0.00410926	0.0024989	0.00369103	0.00830625	0.00345676	0.000957964	0.00425687	0.00672157	0.0113282	0.00360233	0.00349094	0.00348734	0.0147898	0.00299976	0.00182805	0.000736374	0.00143067	0.000669969	0.00433257	0.00190594	0.0036613	0.0012619	0.0017282	0.00108271	0.0033838	0.004435	0.0035924	0.00540617	0.00821886	0.00393376	0.00634784	0.00702652	0.0143162
Acyl-CoA	12:0-CoA	0.00316135	0.00139581	0.00462448	0.00816856	0.00937514	0.00676565	0.012173	0.0133809	0.0169708	0.00667575	0.00405635	0.00616908	0.00308288	0.00275031	0.00098851	0.00554503	0.0071613	0.00309475	0.00535708	0.00322145	0.0040681	0.00524524	0.00246979	0.00264092	0.000451479	0.000483192	0.000576134	0.00739756	0.00327255	0.00341943	0.00104861	0.000828871	0.00155096	0.00490699	0.00701208	0.00471626	0.00785527	0.0120085	0.00640443	0.00666462	0.0045241	0.00737412
Acyl-CoA	14:0-CoA	0.00418503	0.00380155	0.00685331	0.014433	0.0202112	0.0159842	0.0276958	0.0282298	0.0274738	0.0141349	0.00469288	0.0101236	0.00585329	0.00320619	0.00226258	0.0108838	0.0129713	0.00517088	0.00747118	0.00416737	0.00489558	0.0052785	0.00391226	0.00513483	0.00151637	0.00123445	0.00146788	0.0158675	0.00680037	0.00477387	0.00178612	0.00207123	0.00209398	0.0107147	0.0171374	0.0124002	0.015093	0.0284834	0.0164227	0.0160409	0.00763271	0.0109306
Acyl-CoA	16:0-CoA	0.00321337	0.00460254	0.00519043	0.0247699	0.0268515	0.0223739	0.0392796	0.0393322	0.0383997	0.0178281	0.00381196	0.00786818	0.00509512	0.0028695	0.00234627	0.0110827	0.0108396	0.00450635	0.00637643	0.00300634	0.00431707	0.00522507	0.00327603	0.0039746	0.00208356	0.001914	0.00214186	0.0170094	0.0072431	0.00454555	0.00136917	0.0017044	0.00211515	0.00796108	0.0192891	0.0154358	0.0172379	0.0403726	0.0262478	0.013114	0.00737011	0.0112475
Acyl-CoA	16:1-CoA	0.00253202	0.00292535	0.00445358	0.0146088	0.0173325	0.0128169	0.0224946	0.0215203	0.0150004	0.00971014	0.00288575	0.00519631	0.00320946	0.00261643	0.00195611	0.00767474	0.00644896	0.00280299	0.00464346	0.00251448	0.00329343	0.00396751	0.00319655	0.00367992	0.00173516	0.00179349	0.00212392	0.0101882	0.00435578	0.00441644	0.00159001	0.00140011	0.00292563	0.00575004	0.0135934	0.00909819	0.0100915	0.0219305	0.0125812	0.00875468	0.0071078	0.0114292
Acyl-CoA	18:0-CoA	0.00663577	0.00681099	0.00974424	0.012132	0.0178956	0.0137112	0.0156656	0.0182915	0.016383	0.0111482	0.009364	0.0142396	0.00970424	0.00940006	0.00987778	0.0124014	0.0130631	0.00719787	0.00901127	0.00799931	0.00813896	0.0073967	0.00805738	0.00891769	0.00611918	0.00487317	0.00606255	0.0147008	0.00829929	0.00802431	0.006294	0.00473907	0.00821548	0.0103912	0.0132081	0.0110604	0.011997	0.020019	0.0137294	0.0120233	0.00911201	0.0117672
Acyl-CoA	18:1-CoA	0.00829704	0.0109973	0.0107488	0.0424702	0.0469778	0.0421726	0.0690442	0.0580607	0.0634052	0.0239851	0.00787943	0.0115068	0.0105538	0.00850688	0.00610202	0.0246963	0.0201207	0.0101629	0.0135504	0.00739987	0.00768871	0.0112336	0.00862293	0.0101282	0.00628493	0.00662251	0.00966332	0.0290006	0.0140644	0.0143356	0.00477458	0.00498163	0.00907308	0.0140226	0.0378732	0.0274225	0.0298339	0.0654163	0.0421313	0.0290431	0.0235631	0.0323453
Acyl-CoA	18:2-CoA	0.000709146	0.000584175	0.000591735	0.00197901	0.00209071	0.00206056	0.00297587	0.00440001	0.00499437	0.00127946	0.000307871	0.000616683	0.000705147	0.000355764	0.000335887	0.00128823	0.00148547	0.000776633	0.000698728	0.000417107	0.000470575	0.000750143	0.000519641	0.000515744	0.000374841	0.000620634	0.000400538	0.00150567	0.000838734	0.00101036	0.000221194	0.000378618	0.000423797	0.000850751	0.0020076	0.00111556	0.00148214	0.00344377	0.00198105	0.0023772	0.00117275	0.00208666
Acyl-CoA	20:0-CoA	0.00106215	0.000347863	0.00206031	0.00295945	0.00362402	0.0032274	0.00193739	0.00286533	0.00315636	0.00246103	0.00101177	0.0030972	0.00185461	0.00117858	0.000192117	0.00365901	0.00356716	0.0011186	0.00218155	0.00122396	0.00266006	0.00157017	0.0015965	0.00166656	0.000201762	0.000290028	0.00020508	0.00306206	0.00125229	0.00108568	0.000272218	0.000414807	0.000637175	0.00224166	0.00256838	0.00273184	0.00257016	0.00288342	0.00187764	0.00328568	0.000728414	0.00164802
Acyl-CoA	20:1-CoA	0.00273558	0.000602856	0.00502705	0.015515	0.016475	0.0130961	0.00916993	0.0133474	0.0129672	0.00856817	0.00225696	0.00656698	0.00487415	0.0019842	0.000323265	0.0114743	0.00960909	0.00339628	0.00529465	0.00250007	0.00379173	0.00595257	0.00318356	0.00429701	0.000305689	0.000569659	0.000273956	0.0121359	0.00487819	0.0039018	0.000383579	0.000855445	0.00118209	0.00552744	0.0116161	0.0109604	0.0117645	0.01839	0.0124175	0.0121482	0.00349587	0.0131259
Acyl-CoA	20:2-CoA	0.000254201	4.34e-05	0.000326124	0.000813194	0.000864475	0.000641568	0.000460865	0.000968019	0.00132991	0.000443741	0.000114419	0.000403131	0.000406005	6.59e-05	3e-05	0.00060643	0.000682138	0.000151145	0.000280288	0.000108982	0.000213771	0.00057548	0.000164195	0.000293871	1.71e-05	1.83e-05	1.58e-05	0.000759716	0.000315461	0.000170397	4.66e-05	0.000174157	9.3e-05	0.000271489	0.00062835	0.000534564	0.000606918	0.00113782	0.000585511	0.00073748	0.000261904	0.00123007
Acyl-CoA	20:5-CoA	0.000389589	0.000172055	0.000424263	0.000511227	0.000512634	0.000562038	0.000608396	0.00122229	0.00329582	0.000395169	0.000160253	0.000330183	0.00168409	0.000522469	0.000228035	0.000882896	0.000911465	0.00234121	0.000312771	0.000229177	0.00021931	0.00138526	0.000440333	0.000371762	0.000185442	0.000494242	0.00014493	0.000563601	0.000267887	0.0008852	0.000200168	0.000461292	0.00040999	0.000288215	0.00069512	0.000368246	0.000358276	0.00108959	0.000494755	0.000545979	0.0015874	0.00387252
Acyl-CoA	22:6-CoA	0.00124101	0.000934168	0.00104979	0.00137308	0.00211271	0.00207744	0.00249456	0.00543707	0.0108302	0.000937017	0.00059098	0.000743037	0.00288423	0.00101769	0.000791997	0.00205238	0.00297594	0.00571761	0.000992452	0.000814924	0.000898484	0.00352173	0.00106478	0.000838747	0.000763152	0.00194232	0.000983091	0.00163482	0.000905389	0.00287749	0.00071191	0.00115506	0.000809082	0.00075786	0.0020687	0.00129342	0.00107679	0.00298857	0.00157966	0.00267041	0.00449064	0.00882488
